# Supplementary material for: Nuclear RNA cap-chaperones eIF4E and NCBP2 govern distinct fates for 1000s of mRNAs uncovering an unexpected regulatory point in gene expression
Source: bioRxiv. 2025 Jul 31:2025.07.25.666897. Preprint. [Version 2] doi: 10.1101/2025.07.25.666897 (PMC12324239; doi:10.1101/2025.07.25.666897)
Supplement: Supplement 2 [file media-2.csv]

Network	Annotation
Gene_name	WP5345|1p36 copy number variation syndrome|-17.9;R-HSA-1474244|Extracellular matrix organization|-9.9;WP5434|Cancer pathways|-9.4
Gene_name_MCODE_ALL	R-HSA-4420332|Defective B3GALT6 causes EDSP2 and SEMDJL1|-12.2;R-HSA-1971475|Glycosaminoglycan-protein linkage region biosynthesis|-11.3;R-HSA-3560782|Diseases associated with glycosaminoglycan metabolism|-10.5
Gene_name_SUB1_MCODE_1	R-HSA-5668541|TNFR2 non-canonical NF-kB pathway|-6.1;hsa04064|NF-kappa B signaling pathway|-5.9;hsa05203|Viral carcinogenesis|-5.0
Gene_name_SUB1_MCODE_2	R-HSA-4420332|Defective B3GALT6 causes EDSP2 and SEMDJL1|-15.4;R-HSA-1971475|Glycosaminoglycan-protein linkage region biosynthesis|-14.5;R-HSA-3560782|Diseases associated with glycosaminoglycan metabolism|-13.7
Gene_name_SUB1_MCODE_3	GO:0051054|positive regulation of DNA metabolic process|-5.1;GO:0048568|embryonic organ development|-4.4;GO:0051052|regulation of DNA metabolic process|-4.4
