# Supplementary material for: Nuclear RNA cap-chaperones eIF4E and NCBP2 govern distinct fates for 1000s of mRNAs uncovering an unexpected regulatory point in gene expression
Source: bioRxiv. 2025 Jul 31:2025.07.25.666897. Preprint. [Version 2] doi: 10.1101/2025.07.25.666897 (PMC12324239; doi:10.1101/2025.07.25.666897)
Supplement: Supplement 3 [file media-3.csv]

GeneID	baseMean	log2FoldChange	lfcSE	stat	pvalue	padj	CBC mean (log2)	ko.sd	Vector mean (log2)	wt.sd	EnsemblID	Gene	Category	Location	CbcA1B	CbcA1C	CbcA4A	CbcA4B	CbcA4C	Vector1C	Vector3B	Vector_2A	Sig
ENSG00000265843	1519.019285	-2.755923735	0.249432129	-11.04879208	2.2218421589045497e-28	5.19822191497309e-24	8.893787754	0.259391423	11.60379174	0.537974879	ENSG00000265843.3	LINC01029	lncRNA	chr18:77970637-77993731:-	502.2478604	624.1579897	465.6105151	421.991696	391.1266493	3540.144152	2043.384749	4163.490671	Vector
ENSG00000108924	138.294217	3.706318494	0.439578683	8.43152464	3.41190433617475e-17	3.99124569245723e-13	7.637826518	0.56192585	3.925490521	0.913059634	ENSG00000108924.14	HLF	protein_coding,nonsense_mediated_decay,lncRNA	chr17:55264960-55325187:+	166.2452125	129.1010826	207.5502493	370.3597708	184.9662972	6.332994905	21.98096957	19.81715868	NCBP2
ENSG00000114503	17559.44467	2.623253572	0.33376046	7.85968946	3.85086955243782e-15	3.00316480162784e-11	14.47752898	0.769336919	12.01995355	0.070122621	ENSG00000114503.11	NCBP2	protein_coding,retained_intron,nonsense_mediated_decay,lncRNA	chr3:196935402-196942594:-	15168.11953	13172.3766	34853.74807	45186.8708	19628.58492	4252.606079	3926.139335	4287.111994	NCBP2
ENSG00000115380	3848.826268	-1.357499924	0.175999926	-7.713070998	1.2282571326171e-14	7.1840759686774e-11	11.24454646	0.057823034	12.58252694	0.291249941	ENSG00000115380.20	EFEMP1	lncRNA,protein_coding,nonsense_mediated_decay,retained_intron	chr2:55865967-55924139:-	2409.384841	2399.043739	2331.726031	2595.497161	2398.781667	5737.693384	5224.707383	7693.775939	Vector
ENSG00000174469	1705.900413	-1.64159129	0.217455978	-7.549074108	4.3836339932506805e-14	2.05119001812186e-10	9.884946458	0.17996162	11.49380369	0.428979728	ENSG00000174469.23	CNTNAP2	lncRNA,protein_coding,retained_intron	chr7:146116002-148420998:+	1109.862405	947.4189681	809.0786269	1016.751757	868.9562504	3151.720464	2068.747406	3674.667424	Vector
ENSG00000232310	456.6775893	-1.387631742	0.190361912	-7.289440024	3.11245950104787e-13	1.2136517081086e-9	8.149345022	0.155278588	9.539650788	0.087107737	ENSG00000232310.8	AL078590.2	lncRNA	chr6:134520163-134689399:-	234.1481867	306.9962751	293.8764592	296.8835696	289.0098394	796.9018589	720.2994645	715.3050609	Vector
ENSG00000280079	34.14919743	22.36236667	3.534908983	6.326150625	2.51352472589324e-10	8.40091778385691e-7	2.841719001	3.891185016	0	0	ENSG00000280079.1	AC011447.7	TEC	chr19:20220597-20222186:-	136.9766892	136.2168903	0	0	0	0	0	0	NCBP2
ENSG00000264334	268.8089155	-2.71059142	0.431807517	-6.277314112	3.44471718283817e-10	1.00740754012102e-6	6.249525846	0.891359978	9.055229791	0.716444083	ENSG00000264334.1	AC134978.1	lncRNA	chr18:77983020-77986610:-	71.41519693	140.2830661	143.2647739	39.7168655	41.42474364	681.8524515	299.279355	733.2348711	Vector
ENSG00000166689	1506.707659	1.036165842	0.166953065	6.206330147	5.42361796583696e-10	1.28009402990037e-6	10.86131074	0.12816555	9.826595865	0.127577835	ENSG00000166689.16	PLEKHA7	retained_intron,protein_coding,lncRNA	chr11:16777297-17014414:-	1621.476193	1940.582414	1856.013513	1842.862559	2064.493619	897.1742782	995.9070061	835.1516872	NCBP2
ENSG00000077274	331.8773781	-2.683351786	0.432453396	-6.2049502	5.471422593179901e-10	1.28009402990037e-6	6.638506609	0.791250826	9.225721287	0.98513079	ENSG00000077274.9	CAPN6	protein_coding	chrX:111245099-111270483:-	105.366684	39.64521433	137.7545903	168.7966784	95.37324699	497.1401001	1274.050813	336.8916975	Vector
ENSG00000232471	77.35195318	3.243375039	0.529299189	6.127678078	8.91707726531072e-10	1.86582870343965e-6	6.687235061	0.825530009	3.649547985	0.643433536	ENSG00000232471.3	AC119751.1	unprocessed_pseudogene	chr4:49550032-49557400:+	48.00037827	94.53858802	222.2440723	138.0161076	78.99602276	16.88798641	13.52675051	6.60571956	NCBP2
ENSG00000120322	615.1633093	1.810056187	0.295933845	6.116421688	9.569988220753881e-10	1.86582870343965e-6	9.63302863	0.534063527	7.90171735	0.199185778	ENSG00000120322.4	PCDHB8	protein_coding	chr5:141177790-141180539:+	635.7123268	531.6524896	886.2211974	1402.005352	746.6087517	217.4328251	222.3459615	279.32757	NCBP2
ENSG00000182168	218.2108861	-2.027324041	0.333409949	-6.080574523	1.1975267766842101e-9	2.15517972825414e-6	6.577599746	0.562472051	8.683277068	0.206946145	ENSG00000182168.15	UNC5C	protein_coding	chr4:95162504-95549206:-	92.48853373	186.0275442	83.5711181	70.49743627	74.1791921	386.3126892	369.4493732	483.1612021	Vector
ENSG00000118515	2044.98136	-1.570342098	0.25964487	-6.048038216	1.46620182130405e-9	2.45023270080211e-6	10.13284888	0.496721327	11.76906241	0.078491122	ENSG00000118515.11	SGK1	protein_coding,retained_intron,lncRNA	chr6:134169246-134318112:-	1779.526219	1145.64504	881.6293777	1335.479603	739.8651888	3684.747536	3488.210787	3304.747128	Vector
ENSG00000102468	1268.629711	-1.298032907	0.219302991	-5.918901968	3.24098063530121e-9	5.05506552956714e-6	9.665111479	0.241983822	10.94990433	0.358064721	ENSG00000102468.10	HTR2A	protein_coding	chr13:46831550-46897076:-	969.3734928	664.819748	811.8337187	708.9460492	945.0621747	2163.773259	1493.015087	2392.214155	Vector
ENSG00000085741	150.7176923	2.719711234	0.462985262	5.87429333	4.24650880069857e-9	6.20945749382149e-6	7.704565594	0.564700164	4.798531441	1.107780683	ENSG00000085741.13	WNT11	protein_coding,lncRNA	chr11:76186325-76210736:-	129.9522436	164.6801211	243.3664428	365.3951626	202.3068876	18.99898472	65.94290872	15.09878756	NCBP2
ENSG00000170464	31.10721879	-4.447093139	0.762436842	-5.832736425	5.45256642792648e-9	7.50401436163341e-6	1.540421413	1.560745303	6.259946415	0.353450928	ENSG00000170464.10	DNAJC18	protein_coding,lncRNA,retained_intron,nonsense_mediated_decay	chr5:139408588-139444491:-	0	0	5.510183611	9.929216375	1.926732262	96.05042273	76.93339351	58.50780181	Vector
ENSG00000143891	62.77613307	3.488237933	0.600745033	5.806519805	6.378473076839381e-9	8.29059756142968e-6	6.502456711	0.558347083	2.520654998	2.185189084	ENSG00000143891.17	GALM	protein_coding,nonsense_mediated_decay,lncRNA	chr2:38666081-38741237:+	110.0496477	60.99263743	91.83639352	61.56114153	152.2118487	13.72148896	11.83590669	0	NCBP2
ENSG00000225578	37.49524643	5.220528587	0.90270141	5.78322857	7.32803853766879e-9	9.02351524354206e-6	5.606590398	1.153510992	1.162297917	1.05483272	ENSG00000225578.1	NCBP2-AS1	lncRNA	chr3:196939877-196942534:+	28.0977824	14.2316154	83.5711181	85.39126083	83.81285342	3.166497453	1.690843813	0	NCBP2
ENSG00000023608	2458.122497	1.550569262	0.274838756	5.641741677	1.68338536503257e-8	1.9692242000151e-5	11.61942713	0.438688469	10.07158228	0.493301663	ENSG00000023608.5	SNAPC1	protein_coding	chr14:61762420-61796428:+	2069.86997	2917.481157	4849.879942	3243.87499	3239.800299	1335.206426	724.5265741	1284.340617	NCBP2
ENSG00000273066	347.0992893	1.17152754	0.219214072	5.344216859	9.08087994555443e-8	1.0116965105056e-4	8.769710578	0.188979511	7.60347906	0.208487154	ENSG00000273066.5	AL355987.4	retained_intron	chr9:136799223-136810042:+	374.6370987	455.4116928	384.7944888	470.6448562	506.730585	226.9323174	186.8382414	170.80503432794401	NCBP2
ENSG00000272674	742.1486007	1.64259343	0.309960128	5.29937008	1.16202887522354e-7	1.2357648893059e-4	9.851544303	0.614047856	8.321570759	0.045436921	ENSG00000272674.3	PCDHB16	protein_coding	chr5:141181399-141186399:+	746.9327155	599.7609347	1185.60784	1711.796903	736.0117243	308.205752	328.0236998	320.8492358	NCBP2
ENSG00000146001	270.9160033	1.571866692	0.29923626	5.252928541	1.49699628369793e-7	1.5227706544955e-4	8.436973958	0.484978225	6.921724504	0.226262079	ENSG00000146001.5	PCDHB18P	lncRNA,transcribed_unprocessed_pseudogene	chr5:141234333-141237529:+	456.588964	228.7223904	414.1821348	452.7722667	251.4385603	100.2724193	129.3495517	134.0017396	NCBP2
ENSG00000170381	1471.99398	-1.319810044	0.254166756	-5.192693427	2.07273342515613e-7	2.0205696339563e-4	9.857570345	0.303099595	11.14037386	0.535956961	ENSG00000170381.14	SEMA3E	protein_coding,nonsense_mediated_decay,lncRNA	chr7:83363238-83649139:-	1030.252021	745.1267206	1123.159093	730.7903252	1084.750264	2729.520804	1470.188696	2862.163918	Vector
ENSG00000060718	4782.152058	-1.197872004	0.236737794	-5.059910311	4.19453732384471e-7	3.9254158091468e-4	11.6092554	0.409790674	12.83795413	0.236323835	ENSG00000060718.22	COL11A1	protein_coding,nonsense_mediated_decay,lncRNA,retained_intron	chr1:102876467-103108872:-	2856.607877	2019.872843	3884.679446	4118.638953	3218.606244	6212.668002	7324.7354	8621.4077	Vector
ENSG00000113361	54.37245737	-2.09225099	0.418606753	-4.998130049	5.78889398742352e-7	4.83703441892e-4	4.621664359	0.390492355	6.674509386	0.433196641	ENSG00000113361.13	CDH6	protein_coding,retained_intron	chr5:31193686-31329146:+	18.73185493	18.29779123	32.14273773	20.85135439	31.79108233	142.4923854	90.46014402	80.21230894	Vector
ENSG00000080493	252.7227742	-1.301025066	0.261314738	-4.978766503	6.39907860339513e-7	5.1625118277597e-4	7.334797595	0.298370254	8.632221701	0.314879376	ENSG00000080493.17	SLC4A4	protein_coding,lncRNA	chr4:71062667-71572087:+	214.2455908	176.8786486	123.0607673	145.9594807	156.0653133	458.0866315	307.733574	439.7521878	Vector
ENSG00000250666	7.85948164	-6.818514801	1.385893044	-4.919943016	8.65694124427778e-7	6.6403040948445e-4	0	0	4.437031631	0.298314116	ENSG00000250666.1	LINC01596	lncRNA	chr4:189881515-189884868:+	0	0	0	0	0	23.22098132	16.06301623	23.59185557	Vector
ENSG00000261115	375.1356749	-1.086960411	0.221072154	-4.91676764	8.7984880723278e-7	6.6403040948445e-4	8.032512627	0.238640288	9.126517476	0.179736092	ENSG00000261115.6	TMEM178B	protein_coding,retained_intron	chr7:141074064-141480380:+	216.5870727	234.8216541	251.6317182	329.6499837	286.119741	590.0240253	483.5813306	608.6698737	Vector
ENSG00000229221	128.6036167	1.974731246	0.40621719	4.861269524	1.16635321879887e-6	8.0258823255936e-4	7.391519152	0.599244276	5.442171617	0.678099593	ENSG00000229221.1	HNRNPA1P66	processed_pseudogene	chr2:63751697-63752630:-	153.3670623	94.53858802	263.5704494	140.9948725	239.8781667	61.21895075	50.7253144	24.53552979	NCBP2
ENSG00000105383	41.61210361	2.677551827	0.550723814	4.86187769	1.1627746467687e-6	8.0258823255936e-4	5.919239213	0.341972032	3.068924101	1.277048639	ENSG00000105383.15	CD33	protein_coding,retained_intron,lncRNA	chr19:51225064-51243860:+	49.1711192	47.77756599	80.81602629	53.61776843	73.21582597	2.110998302	10.14506288	16.04246179	NCBP2
ENSG00000135373	91.16558956	-1.993398966	0.412024325	-4.838061361	1.31111668493217e-6	8.7642531316208e-4	5.351420337	0.639813364	7.375715451	0.473028796	ENSG00000135373.12	EHF	protein_coding,lncRNA	chr11:34621093-34661057:+	74.92741973	42.6948462	36.73455741	20.85135439	40.46137751	234.3208115	121.7407546	157.5935952	Vector
ENSG00000168918	190.0711748	-1.400362043	0.298293219	-4.69458222	2.67152144720557e-6	0.001689268	6.840211023	0.425255614	8.267425733	0.276867579	ENSG00000168918.14	INPP5D	protein_coding,lncRNA,retained_intron,nonsense_mediated_decay	chr2:233059967-233207903:+	87.80557	82.34006053	140.5096821	164.8249918	112.7138374	245.9313021	345.7775598	340.6663944	Vector
ENSG00000265972	383.1963966	-1.161358545	0.248199919	-4.679125401	2.88101204112888e-6	0.001773794	7.997365783	0.384052413	9.195130104	0.082395103	ENSG00000265972.6	TXNIP	protein_coding,retained_intron	chr1:145992435-145996579:-	176.7818809	214.490775	266.3255412	334.6145919	315.984091	621.6889999	580.8048499	554.880443	Vector
ENSG00000166750	1483.082423	-1.517654873	0.324777319	-4.672909055	2.96963283266751e-6	0.001781475	9.670481864	0.60701003	11.21677118	0.582828629	ENSG00000166750.10	SLFN5	protein_coding	chr17:35243071-35273655:+	542.0530521	519.4539621	1390.402998	1004.836697	907.4908956	3045.11505	1492.169665	2963.13706	Vector
ENSG00000105976	6845.047645	-1.155835243	0.248052889	-4.659632258	3.16774805544586e-6	0.001825357	12.16649013	0.332790602	13.29398523	0.499067729	ENSG00000105976.15	MET	protein_coding,lncRNA	chr7:116672196-116798386:+	3086.0731	5484.254649	5061.103647	4632.972361	5167.495928	14032.86121	7032.21942	10263.40085	Vector
ENSG00000078237	2972.331804	-1.093336378	0.235291985	-4.646721719	3.37251625170826e-6	0.001878652	10.98669233	0.384523526	12.1051797	0.256521263	ENSG00000078237.7	TIGAR	protein_coding,lncRNA	chr12:4307763-4360028:+	2485.483001	2778.214635	1814.687136	1935.204272	1415.184847	4720.192203	3598.961057	5030.727282	Vector
ENSG00000279717	126.9378353	-1.649053657	0.35544798	-4.639367072	3.49477835899878e-6	0.001901485	6.104247876	0.442540475	7.728885121	0.539938891	ENSG00000279717.1	AC005336.3	TEC	chr19:15904556-15907234:+	70.244456	44.72793412	102.8567607	76.45496609	57.80196787	212.1553293	144.567146	306.6941224	Vector
ENSG00000146648	661.6357516	-1.160856353	0.250790234	-4.628794083	3.67801268096174e-6	0.0019557	8.783055091	0.37808542	9.966752133	0.261531662	ENSG00000146648.18	EGFR	protein_coding,retained_intron,lncRNA	chr7:55019017-55211628:+	472.9793371	650.5881326	337.9579281	353.480103	446.0385188	996.3911984	1200.499108	835.1516872	Vector
ENSG00000103196	186.4915515	1.120571905	0.246386887	4.548017621	5.41536024337323e-6	0.002815506	7.867274513	0.174172168	6.752463092	0.189362476	ENSG00000103196.12	CRISPLD2	protein_coding,retained_intron,nonsense_mediated_decay,lncRNA	chr16:84819985-84920768:+	215.4163317	286.6653959	228.6726199	212.4852304	226.3910408	92.88392528	120.8953327	108.5225356	NCBP2
ENSG00000163347	994.9422704	-1.315396293	0.290589237	-4.526651794	5.9925559359986e-6	0.002983018	9.245966056	0.526088262	10.60046475	0.394969446	ENSG00000163347.6	CLDN1	retained_intron,protein_coding	chr3:190305707-190322446:-	852.2993995	426.948462	619.8956562	883.7002574	410.3939719	1134.661587	1888.67254	1742.96629	Vector
ENSG00000091592	145.3997143	-1.994364556	0.440241204	-4.530163325	5.89381064720729e-6	0.002983018	5.873563638	1.00062785	8.087212987	0.244853829	ENSG00000091592.16	NLRP1	protein_coding,nonsense_mediated_decay,lncRNA,retained_intron	chr17:5499427-5619424:-	25.75630053	27.44668684	109.2853083	86.38418247	93.44651473	327.2047368	258.6991035	234.9748815	Vector
ENSG00000113212	84.07145727	2.774778299	0.614912777	4.512474616	6.40756052025934e-6	0.003059414	6.717308329	0.974528573	3.711703197	1.796643799	ENSG00000113212.7	PCDHB7	protein_coding	chr5:141172644-141176383:+	84.2933472	38.62867037	248.8766264	138.0161076	108.8603728	2.110998302	25.3626572	26.42287824	NCBP2
ENSG00000125848	490.6562339	-1.310608312	0.290402926	-4.513068545	6.38963600060724e-6	0.003059414	8.261759052	0.406820534	9.550407123	0.542629558	ENSG00000125848.10	FLRT3	protein_coding,lncRNA	chr20:14322985-14337614:-	412.1008085	353.7572971	359.9986626	226.3861334	225.4276747	854.9543122	489.499284	1003.125699	Vector
ENSG00000198846	280.0001218	-1.316923134	0.293254369	-4.490719564	7.09829597635687e-6	0.003189365	7.431269908	0.478987157	8.79819415	0.21232274	ENSG00000198846.6	TOX	protein_coding	chr8:58805412-59119147:-	148.6840985	117.919099	220.4073444	266.1029989	144.5049197	420.088662	525.0070041	397.2868478	Vector
ENSG00000283403	100.3038856	1.378782146	0.306838676	4.493508324	7.00592817237786e-6	0.003189365	7.021372658	0.247211463	5.671437217	0.13770529	ENSG00000283403.1	AC005394.2	lncRNA	chr19:28435388-28727680:-	104.1959431	147.3988738	151.5300493	110.2143018	138.7247229	46.44196264	55.79784584	48.12738536	NCBP2
ENSG00000100362	80.53979688	2.264961367	0.504377816	4.490604648	7.10212703743503e-6	0.003189365	6.661101089	0.863172021	4.545200326	0.588318813	ENSG00000100362.13	PVALB	protein_coding,retained_intron	chr22:36800684-36819479:-	55.02482387	50.82719786	156.121869	190.6409544	120.4207664	17.94348556	36.35314199	16.98613601	NCBP2
ENSG00000047936	290.4706625	-1.420369445	0.317621427	-4.47189429	7.75297520090319e-6	0.003302433	7.435447543	0.419460497	8.826449077	0.592062869	ENSG00000047936.10	ROS1	protein_coding	chr6:117288300-117425855:-	273.9533784	172.8124727	134.0811345	134.0444211	177.2593681	624.8554973	284.9071826	521.8518452	Vector
ENSG00000139292	187.0568278	-1.204100832	0.269718113	-4.464293542	8.03333672939442e-6	0.003356213	6.953053968	0.338737902	8.17578107	0.173396186	ENSG00000139292.13	LGR5	protein_coding,retained_intron	chr12:71439798-71586310:+	120.5863161	85.3896924	155.203505	118.1576749	148.3583842	329.3157351	278.9892292	260.4540855	Vector
ENSG00000244694	957.3470537	-1.683471869	0.383435472	-4.390495907	1.13092444138416e-5	0.004561915	8.89512012	0.711050898	10.56010469	0.879718675	ENSG00000244694.7	PTCHD4	protein_coding	chr6:47878028-48068689:-	307.9048655	444.2297093	755.8135186	283.9755883	823.6780422	1965.339419	750.7346532	2327.100633	Vector
ENSG00000257743	383.4163883	-1.278217839	0.295265398	-4.329047184	1.49755848952405e-5	0.005938454	7.893921881	0.522858632	9.2353832	0.204108104	ENSG00000257743.8	MGAM2	protein_coding,retained_intron	chr7:142111749-142222324:+	381.6615443	189.077176	314.0804658	160.8533053	204.2336198	528.8050746	588.4136471	700.2062733	Vector
ENSG00000120915	119.8949721	-1.385943404	0.321581097	-4.309778831	1.63417897126339e-5	0.006372209	6.218360119	0.292711932	7.566861674	0.480152853	ENSG00000120915.14	EPHX2	protein_coding,retained_intron,lncRNA	chr8:27490781-27545564:+	56.1955648	63.02572535	89.99966565	76.45496609	87.66631794	128.7708964	240.9452434	216.101397	Vector
ENSG00000102854	95.31559684	2.196827706	0.5109009	4.299909638	1.7086776567189e-5	0.006553479	7.041252003	0.410397168	4.441679395	1.502276698	ENSG00000102854.16	MSLN	protein_coding	chr16:760734-768865:+	168.5866944	91.48895615	133.1627706	105.2496936	176.296002	21.10998302	60.02495538	6.60571956	NCBP2
ENSG00000105974	27404.56729	-1.291484702	0.301506688	-4.283436334	1.84028774315228e-5	0.006944415	14.05793209	0.445910024	15.3023683	0.715267718	ENSG00000105974.12	CAV1	protein_coding,nonsense_mediated_decay,retained_intron	chr7:116525001-116561184:+	12687.31949	27737.41842	18600.54314	16046.60658	13734.71093	56249.66075	22850.06329	51330.21568	Vector
ENSG00000286015	71.80848631	2.631676266	0.614952482	4.279479056	1.87331263942545e-5	0.006956829	6.666729076	0.483782687	3.146389323	2.724853213	ENSG00000286015.1	CR589904.2	nonsense_mediated_decay,protein_coding	chr1:248681249-248748349:-	132.2937255	124.0183628	56.93856398	114.1859883	96.33661312	25.33197962	25.3626572	0	NCBP2
ENSG00000188613	393.724779	1.043069747	0.245097047	4.255741797	2.08357050958987e-5	0.007385942	8.914479182	0.261137426	7.864373263	0.355500068	ENSG00000188613.7	NANOS1	protein_coding	chr10:119029714-119033730:+	412.1008085	395.4355993	526.2225348	615.6114153	490.3533608	178.3793565	240.0998215	291.5953348	NCBP2
ENSG00000251539	42.81969647	2.07139414	0.491465146	4.214732531	2.50074379687752e-5	0.008732448	5.909119019	0.282005099	3.772204328	0.788786829	ENSG00000251539.1	SNX18P24	processed_pseudogene	chr4:49561479-49562149:+	46.82963733	52.86028577	65.2038394	78.44080937	56.83860174	7.388494056	23.67181339	11.32409067	NCBP2
ENSG00000187867	30.83252076	2.554449576	0.607765381	4.203019216	2.63378220796667e-5	0.00906176	5.376450023	0.79458185	3.092805027	0.300962536	ENSG00000187867.10	PALM3	protein_coding	chr19:14053363-14062076:-	52.683342	58.95954952	42.24474102	14.89382456	54.91186948	9.499492358	5.917953347	7.549393782	NCBP2
ENSG00000172061	348.4418264	1.026867213	0.245073452	4.190038555	2.78907059919579e-5	0.00945697	8.728288083	0.302073534	7.718075359	0.212713217	ENSG00000172061.8	LRRC15	protein_coding	chr3:194355247-194369743:-	573.6630573	476.7591159	340.7130199	389.2252819	373.7860589	194.2118438	248.5540406	190.622193	NCBP2
ENSG00000233359	172.2155212	1.381637597	0.331857579	4.163345019	3.13618922604516e-5	0.009972736	7.78498438	0.332172743	6.343385621	0.684456937	ENSG00000233359.2	AC114485.1	lncRNA	chr1:102199739-102389630:-	270.4411556	229.7389343	260.8153576	151.9170105	207.1237182	98.16142103	113.2865355	46.24003692	NCBP2
ENSG00000171130	324.0268105	-1.094870705	0.262926205	-4.164174911	3.12480502067123e-5	0.009972736	7.796278461	0.373300904	8.911246854	0.249099186	ENSG00000171130.18	ATP6V0E2	nonsense_mediated_decay,protein_coding,lncRNA	chr7:149872968-149891204:+	234.1481867	256.1690772	168.9789641	170.7825217	306.3504297	405.3116739	477.6633773	572.8102532	Vector
ENSG00000235531	1028.258482	-1.006155725	0.24452334	-4.114763539	3.87576522297338e-5	0.011776286	9.532948141	0.208086068	10.48709649	0.544358978	ENSG00000235531.10	MSC-AS1	lncRNA	chr8:71828167-72118393:+	890.9338503	633.3068853	814.5888105	653.3424375	737.9384565	1879.843988	931.6549412	1684.458488	Vector
ENSG00000138735	1732.77789	-1.225322042	0.298085738	-4.11063626	3.94570351976482e-5	0.011834241	10.11009764	0.480368749	11.32091159	0.603952964	ENSG00000138735.16	PDE5A	protein_coding,lncRNA,retained_intron	chr4:119494397-119628804:-	1715.135467	1313.374793	1074.485804	705.9672843	960.4760328	3436.705235	1583.475231	3072.603269	Vector
ENSG00000165449	172.7414232	-1.256204754	0.305921771	-4.106294064	4.02057580700678e-5	0.011834241	6.804129812	0.366060493	8.047099734	0.422995604	ENSG00000165449.11	SLC16A9	protein_coding,lncRNA	chr10:59650761-59736002:-	107.7081659	75.22425283	137.7545903	141.9877942	105.0069083	242.7648047	206.2829452	365.2019242	Vector
ENSG00000167281	265.9563087	-1.334738992	0.325165133	-4.104803551	4.04658605991362e-5	0.011834241	7.374894561	0.368851412	8.635281612	0.708857475	ENSG00000167281.19	RBFOX3	protein_coding,retained_intron,lncRNA	chr17:79089345-79516148:-	182.6355856	150.4485057	166.2238723	115.17891	232.1712376	463.3641272	589.259069	228.3691619	Vector
ENSG00000046653	113.1127163	-1.566011955	0.383147533	-4.087229648	4.36554938467477e-5	0.012455658	5.965417607	0.524438199	7.534570581	0.556240745	ENSG00000046653.15	GPM6B	protein_coding,lncRNA	chrX:13770939-13938638:-	42.1466736	109.7867474	55.10183611	68.51159299	50.09503882	217.4328251	118.3590669	243.4679495	Vector
ENSG00000253841	61.33367532	-2.174269808	0.539153082	-4.032750403	5.51278232992159e-5	0.015173771	4.588163039	0.844115364	6.733975581	0.943016236	ENSG00000253841.1	AC024681.1	processed_pseudogene	chr8:126073046-126073532:-	22.24407773	12.19852749	12.85709509	41.70270878	43.35147591	49.60846009	136.9583489	171.7487086	Vector
ENSG00000229920	662.1816178	1.442362011	0.358654888	4.021587494	5.78072278615422e-5	0.015545493	9.604256476	0.790557605	8.292440163	0.371463518	ENSG00000229920.2	RPS4XP5	transcribed_processed_pseudogene,lncRNA	chr2:63642455-63644038:-	933.0805239	352.7407531	1450.096654	581.8520796	1021.168099	405.3116739	241.7906653	311.4124935	NCBP2
ENSG00000229292	207.4212889	1.442448373	0.358488531	4.023694621	5.72921971579911e-5	0.015545493	8.012047934	0.530936414	6.576164689	0.611895015	ENSG00000229292.1	RFPL4AL1	protein_coding	chr19:55769141-55773179:+	295.0267152	209.4080552	248.8766264	440.8572071	165.6989746	58.0524533	131.0403955	110.4098841	NCBP2
ENSG00000105967	25.34770695	-2.204045795	0.548719519	-4.016707478	5.90169058414008e-5	0.015690449	3.503132255	0.424314225	5.627580715	0.409354035	ENSG00000105967.16	TFEC	lncRNA,protein_coding	chr7:115935148-116159896:-	7.0244456	15.24815936	12.85709509	7.9433731	10.59702744	55.941455	34.66229818	58.50780181	Vector
ENSG00000162981	247.1305893	-1.062740402	0.267163587	-3.977863955	6.95371364915157e-5	0.018031	7.424297432	0.383401359	8.515287607	0.169225231	ENSG00000162981.14	LRATD1	lncRNA,protein_coding	chr2:14632700-14650814:+	181.4648447	146.3823298	219.4889805	213.4781521	116.5673019	374.7021986	404.1116714	320.8492358	Vector
ENSG00000136542	51.38747705	-2.138669875	0.543271054	-3.936653462	8.26257893904142e-5	0.020228794	4.299091672	0.964603725	6.612285171	0.418381392	ENSG00000136542.9	GALNT5	protein_coding,lncRNA	chr2:157257705-157318491:+	15.21963213	35.5790385	42.24474102	8.936294738	10.59702744	124.5488998	70.17001826	103.8041645	Vector
ENSG00000118777	131.5479673	1.045701395	0.266137564	3.929176244	8.52373518882732e-5	0.020228794	7.351870539	0.141381641	6.316052326	0.186819849	ENSG00000118777.12	ABCG2	protein_coding	chr4:88090150-88231628:-	147.5133576	154.5146815	165.3055083	190.6409544	157.0286794	90.77292697	70.17001826	76.43761205	NCBP2
ENSG00000160271	106.5707758	1.130035081	0.288028332	3.923346964	8.73272446064177e-5	0.020228794	7.071695109	0.118166667	5.939742329	0.267549323	ENSG00000160271.16	RALGDS	nonsense_mediated_decay,retained_intron,protein_coding	chr9:133097720-133149334:-	117.0740933	130.1176265	138.6729542	139.0090293	144.5049197	48.55296094	67.63375254	67.00086982	NCBP2
ENSG00000284668	249.9759044	-1.415164804	0.360976217	-3.920382383	8.84085766506567e-5	0.020278501	7.125812915	0.730126378	8.682207383	0.052425718	ENSG00000284668.2	LINC02780	lncRNA	chr1:3976133-4012704:+	248.1970779	231.7720222	87.24457384	111.2072234	91.51978247	415.8666654	393.1211866	420.8787034	Vector
ENSG00000130876	217.2540152	1.40007403	0.358042338	3.910358863	9.21590974152629e-5	0.020933536	8.068284529	0.563717654	6.679878119	0.570946765	ENSG00000130876.11	SLC7A10	protein_coding,retained_intron,nonsense_mediated_decay	chr19:33208664-33225850:-	203.7089224	155.5312255	348.0599314	312.7703158	395.9434799	77.05143801	84.54219067	160.4246179	NCBP2
ENSG00000200701	14.67087482	4.669183706	1.197570218	3.898880947	9.66382714615962e-5	0.021739894	4.284950997	1.03863443	0.607408895	1.052063067	ENSG00000200701.1	RNU6-674P	snRNA	chr2:85204926-85205032:+	12.87815027	8.132351658	38.57128528	43.68855205	11.56039357	0	2.53626572	0	NCBP2
ENSG00000167332	5.700229908	-6.35958349	1.642819697	-3.871139054	1.0832797126351e-4	0.023909823	0	0	3.514160697	1.422804944	ENSG00000167332.9	OR51E2	protein_coding	chr11:4680171-4697854:-	0	0	0	0	0	5.277495754	34.66229818	5.662045337	Vector
ENSG00000164764	152.80347026416499	-1.044227696	0.271806237	-3.841809171	1.2213077439948e-4	0.026214418	6.760389212	0.299037586	7.818818029	0.120207422	ENSG00000164764.11	SBSPON	lncRNA,protein_coding	chr8:73064543-73124088:-	128.7815027	83.35660449	137.7545903	99.29216375	97.29997925	208.9888319	220.6551177	246.2989722	Vector
ENSG00000249898	46.29371427	-1.694624321	0.442762344	-3.827390344	1.2950904853545e-4	0.027545397	4.646577066	0.456262513	6.3342355	0.391618401	ENSG00000249898.8	MCPH1-AS1	lncRNA	chr8:6617310-6708224:-	19.90259587	18.29779123	37.65292134	18.86551111	30.8277162	99.21692018	87.07845639	58.50780181	Vector
ENSG00000267774	7.596156615	6.128165378	1.609927902	3.80648436	1.4095620212059e-4	0.029184171	3.356124716	1.39285282	0	0	ENSG00000267774.2	AC010776.2	lncRNA	chr18:59696459-59698111:+	9.365927467	16.26470332	0.918363935	16.87966784	17.34059036	0	0	0	NCBP2
ENSG00000287806	6.687213078	5.946715537	1.563550494	3.803340897	1.4275769266133e-4	0.029297886	3.405746118	0.749384256	0	0	ENSG00000287806.1	AL135784.1	lncRNA	chrX:131385453-131407083:+	10.5366684	4.066175829	16.53055083	6.950451463	15.4138581	0	0	0	NCBP2
ENSG00000139269	57.86859933	-1.928870655	0.508689105	-3.791845818	1.4953174301762e-4	0.029728202	4.630880558	1.020967841	6.742244266	0.266798844	ENSG00000139269.3	INHBE	lncRNA,protein_coding	chr12:57452323-57459280:+	32.78074613	44.72793412	7.346911481	16.87966784	39.49801138	85.49543122	119.2044888	117.0156036	Vector
ENSG00000176571	49.49818984	2.814145135	0.743959172	3.782660716	1.5516084573564e-4	0.030505405	5.960118449	0.954743923	2.658035389	2.346775593	ENSG00000176571.12	CNBD1	protein_coding,retained_intron,lncRNA	chr8:86866415-87615219:+	84.2933472	25.41359893	150.6116854	42.69563041	61.6554324	10.55499151	0	20.7608329	NCBP2
ENSG00000213213	10.14576881	5.572303496	1.493538899	3.73093965	1.9076692157722e-4	0.03599341	3.790806445	1.099927696	0.319595477	0.553555604	ENSG00000213213.14	CCDC183	lncRNA,protein_coding,nonsense_mediated_decay,retained_intron	chr9:136796338-136807741:+	3.5122228	14.2316154	33.9794656	18.86551111	9.633661312	0	0	0.943674223	NCBP2
ENSG00000146070	260.3704242	-1.020470396	0.274185016	-3.721831376	1.9778308988828e-4	0.037018665	7.528678099	0.344963075	8.549062796	0.368657548	ENSG00000146070.17	PLA2G7	protein_coding	chr6:46704201-46735693:-	167.4159535	129.1010826	224.9991641	233.3365848	184.0029311	442.2541442	278.1438073	423.709726	Vector
ENSG00000286910	92.4571356	1.325703631	0.357541129	3.707835338	2.0903850405969e-4	0.038509172	6.894990325	0.237190882	5.522759758	0.594780867	ENSG00000286910.1	AC087269.3	lncRNA	chr8:8665497-8669404:+	114.7326115	136.2168903	128.5709509	127.0939696	89.5930502	72.82944141	33.81687627	36.80329469	NCBP2
ENSG00000279485	23.57322625	2.940301507	0.79555325	3.695920425	2.1909159311133e-4	0.039735402	4.868234094	1.206476897	2.307621603	0.906797254	ENSG00000279485.1	AC016734.2	TEC	chr2:63517892-63519268:-	35.122228	6.099263743	57.85692791	47.6602386	27.93761781	8.443993207	1.690843813	3.774696891	NCBP2
ENSG00000121101	80.86065846	-1.385138034	0.375079026	-3.692923197	2.216909914641e-4	0.039897557	5.630591706	0.433280894	7.010164056	0.420419893	ENSG00000121101.15	TEX14	nonsense_mediated_decay,protein_coding,lncRNA	chr17:58556678-58692055:-	46.82963733	40.66175829	69.79565907	32.76641404	61.6554324	117.1604057	100.6052069	177.4107539	Vector
ENSG00000148408	69.85535146	1.591143545	0.432306814	3.68058863	2.3269615800867e-4	0.041243631	6.517112419	0.390992626	4.855304305	0.777203302	ENSG00000148408.13	CACNA1B	protein_coding	chr9:137877782-138124624:+	88.97631093	63.02572535	120.3056755	77.44788773	116.5673019	27.44297792	49.03447059	16.04246179	NCBP2
ENSG00000201388	12.71887737	3.375565425	0.922423952	3.659451184	2.5275598418626e-4	0.04413044	4.243201841	0.565651022	1.463820228	0.395511362	ENSG00000201388.1	SNORA68B	snoRNA	chr19:32608337-32608469:-	14.0488912	16.26470332	11.93873116	34.75225731	19.26732262	1.055499151	2.53626572	1.887348446	NCBP2
ENSG00000243314	5.867571713	5.753888655	1.575652712	3.651749278	2.6046010906021e-4	0.044479742	3.306530695	0.513856948	0	0	ENSG00000243314.1	AC106707.2	processed_pseudogene	chr3:158496561-158496934:+	12.87815027	6.099263743	5.510183611	9.929216375	12.52375971	0	0	0	NCBP2
ENSG00000092295	215.9826828	1.007609342	0.27581686	3.653182558	2.5900994390953e-4	0.044479742	8.039241365	0.285426771	7.026190823	0.376436763	ENSG00000092295.12	TGM1	protein_coding	chr14:24249114-24264432:-	285.6607877	241.9374618	259.8969936	200.5701708	342.9583427	132.992893	165.7026937	98.14211917	NCBP2
ENSG00000103460	172.4435694	-1.252998275	0.345382499	-3.627856883	2.8578359327871e-4	0.048102108	6.756150575	0.553348865	8.045552147	0.41610513	ENSG00000103460.17	TOX3	protein_coding,nonsense_mediated_decay,retained_intron	chr16:52436417-52547802:-	69.07371507	145.3657859	112.958764	164.8249918	75.14255824	253.3197962	201.2104138	357.6525304	Vector
ENSG00000231840	51.02015103	-1.368234773	0.377466509	-3.624784557	2.8920243755216e-4	0.048308583	5.024255543	0.284136852	6.385480702	0.066401763	ENSG00000231840.2	AC073342.1	lncRNA	chr7:143255264-143287997:-	30.43926427	39.64521433	31.2243738	35.74517895	23.12078715	79.16243631	82.00592495	86.8180285	Vector
ENSG00000227015	8.190502449	6.232031074	1.724760426	3.613273462	3.0235552636808e-4	0.049467901	3.090196379	1.905687505	0	0	ENSG00000227015.1	AC023141.4	unprocessed_pseudogene	chr7:57770619-57770946:-	36.29296893	8.132351658	9.183639352	11.91505965	0	0	0	0	NCBP2
ENSG00000120457	28.10632344	-2.463096756	0.681581449	-3.61379665	3.017457529585e-4	0.049467901	3.287243176	0.98187554	5.640776175	0.984268154	ENSG00000120457.12	KCNJ5	protein_coding	chr11:128891356-128921163:+	14.0488912	17.28124727	4.591819676	2.978764913	13.48712584	26.38747877	42.27109534	103.8041645	Vector
ENSG00000205922	53.15308377	1.903547741	0.527288426	3.610069269	3.0611524471529e-4	0.049505337	6.07137809	0.77824934	4.242537759	0.756573404	ENSG00000205922.5	ONECUT3	protein_coding	chr19:1753506-1780988:+	77.2689016	73.19116492	26.63255412	119.1505965	70.32572758	22.16548217	27.05350101	9.436742228	NCBP2
ENSG00000283405	4.77453003	-6.09776718	1.690212538	-3.607692549	3.0893225966872e-4	0.049505337	0	0	3.464488564	1.202217056	ENSG00000283405.2	AL121759.2	lncRNA	chr20:21089696-21092539:+	0	0	0	0	0	24.27648047	10.14506288	3.774696891	Vector
ENSG00000268940	45.63221064	2.635672333	0.731220392	3.604484174	3.1277350570123e-4	0.049779925	5.529692097	1.410659216	3.443016454	0.64241742	ENSG00000268940.5	CT45A1	protein_coding	chrX:135713453-135723539:+	96.00075653	166.713209	19.28564264	33.75933568	17.34059036	8.443993207	16.90843813	6.60571956	NCBP2
ENSG00000281469	54.50912911	1.656021629	0.459909033	3.600759083	3.1728947981901e-4	0.049891093	6.110449574	0.623754926	4.595732602	0.139824481	ENSG00000281469.1	AC019226.1	TEC	chr2:148044380-148044894:+	98.3422384	42.6948462	108.3669443	43.68855205	73.21582597	25.33197962	23.67181339	20.7608329	NCBP2
