# Supplementary material for: Nuclear RNA cap-chaperones eIF4E and NCBP2 govern distinct fates for 1000s of mRNAs uncovering an unexpected regulatory point in gene expression
Source: bioRxiv. 2025 Jul 31:2025.07.25.666897. Preprint. [Version 2] doi: 10.1101/2025.07.25.666897 (PMC12324239; doi:10.1101/2025.07.25.666897)
Supplement: Supplement 7 [file media-7.csv]

GeneID	geneSymbol	chr	strand	IJC_SAMPLE_1	SJC_SAMPLE_1	IJC_SAMPLE_2	SJC_SAMPLE_2	IncFormLen	SkipFormLen	PValue	FDR	IncLevel1	IncLevel2	IncLevelDifference	event	upstreamES	upstreamEE	downstreamES	downstreamEE	exonStart_0base	exonEnd	eventID	ID...1	longExonStart_0base	longExonEnd	shortES	shortEE	flankingES	flankingEE	ID...12	Dataset	type	riExonStart_0base	riExonEnd	1stExonStart_0base	1stExonEnd	2ndExonStart_0base	2ndExonEnd	ID...14	gene_biotype
ENSG00000001167	NFYA	chr6	+	72,63,96,33,97	6,25,14,22,8	42,40,98	6,0,8	187	100	0.00836797282255	0.06605921885708604	0.865,0.574,0.786,0.445,0.866	0.789,1.0,0.868	-0.178	SE	41079028	41079164	41084045	41084192	41080810	41080897	NA	NA	NA	NA	NA	NA	NA	NA	NA	NA	NA	NA	NA	NA	NA	NA	NA	NA	protein_coding
ENSG00000001629	ANKIB1	chr7	+	60,94,145,59,144	0,1,0,0,7	99,87,73	0,0,14	152	100	0.00341566968886	0.03219573542279938	1.0,0.984,1.0,1.0,0.931	1.0,1.0,0.774	0.058	SE	92391165	92391344	92396364	92396476	92392240	92392292	NA	NA	NA	NA	NA	NA	NA	NA	NA	NA	NA	NA	NA	NA	NA	NA	NA	NA	protein_coding
ENSG00000001631	KRIT1	chr7	-	60,88,95,133,25	0,4,0,0,4	95,158,52	3,20,14	248	100	4.11117129107e-6	1.6882758291742e-4	1.0,0.899,1.0,1.0,0.716	0.927,0.761,0.6	0.16	SE	92242033	92242137	92245464	92246100	92244001	92244149	NA	NA	NA	NA	NA	NA	NA	NA	NA	NA	NA	NA	NA	NA	NA	NA	NA	NA	protein_coding
ENSG00000001631	KRIT1	chr7	-	235,280,334,314,261	0,4,0,0,4	372,327,233	3,20,14	333	100	5.41222622275e-10	1.684104392979042e-7	1.0,0.955,1.0,1.0,0.951	0.974,0.831,0.833	0.102	SE	92242033	92242137	92245464	92246100	92244901	92245134	NA	NA	NA	NA	NA	NA	NA	NA	NA	NA	NA	NA	NA	NA	NA	NA	NA	NA	protein_coding
ENSG00000001631	KRIT1	chr7	-	295,333,386,387,309	0,4,0,0,4	476,394,268	3,20,14	370	100	5.62977109375e-10	1.711057637772529e-7	1.0,0.957,1.0,1.0,0.954	0.977,0.842,0.838	0.097	SE	92242033	92242137	92245464	92246100	92244901	92245171	NA	NA	NA	NA	NA	NA	NA	NA	NA	NA	NA	NA	NA	NA	NA	NA	NA	NA	protein_coding
ENSG00000002822	MAD1L1	chr7	-	23,33,50,10,24	0,2,0,0,0	11,3,9	0,0,19	157	100	0.00399889394141	0.03661053934871264	1.0,0.913,1.0,1.0,1.0	1.0,1.0,0.232	0.239	SE	1980452	1980541	2014501	2014642	2002064	2002121	NA	NA	NA	NA	NA	NA	NA	NA	NA	NA	NA	NA	NA	NA	NA	NA	NA	NA	protein_coding
ENSG00000002933	TMEM176A	chr7	+	5,19,40,27,38	0,4,0,0,0	28,12,21	4,0,10	200	100	3.21631885905e-5	8.4055849776546e-4	1.0,0.704,1.0,1.0,1.0	0.778,1.0,0.512	0.177	SE	150803619	150803832	150804826	150805118	150804361	150804472	NA	NA	NA	NA	NA	NA	NA	NA	NA	NA	NA	NA	NA	NA	NA	NA	NA	NA	protein_coding
ENSG00000003756	RBM5	chr3	+	149,224,334,270,225	65,56,17,69,21	278,243,339	0,12,31	161	100	1.98071711144e-7	1.5661596829783682e-5	0.587,0.713,0.924,0.708,0.869	1.0,0.926,0.872	-0.172	SE	50103082	50103166	50105076	50105142	50104247	50104308	NA	NA	NA	NA	NA	NA	NA	NA	NA	NA	NA	NA	NA	NA	NA	NA	NA	NA	protein_coding
ENSG00000003756	RBM5	chr3	+	154,124,117,151,137	0,0,0,0,0	95,147,258	5,6,0	192	100	0.00810043017768	0.06582172302768513	1.0,1.0,1.0,1.0,1.0	0.908,0.927,1.0	0.055	SE	50109602	50109688	50113382	50113544	50110678	50110770	NA	NA	NA	NA	NA	NA	NA	NA	NA	NA	NA	NA	NA	NA	NA	NA	NA	NA	protein_coding
ENSG00000004455	AK2	chr1	-	243,268,358,182,389	4,0,0,5,0	188,180,250	20,3,11	200	100	3.31159544231e-11	1.7124922351273475e-8	0.968,1.0,1.0,0.948,1.0	0.825,0.968,0.919	0.079	SE	33021592	33021703	33036735	33036883	33024441	33024567	NA	NA	NA	NA	NA	NA	NA	NA	NA	NA	NA	NA	NA	NA	NA	NA	NA	NA	protein_coding
ENSG00000004660	CAMKK1	chr17	-	0,6,0,18,0	8,46,17,0,18	5,4,22	0,10,19	200	100	0.00611800971464	0.05297630917003745	0.0,0.061,0.0,1.0,0.0	1.0,0.167,0.367	-0.299	SE	3881626	3881648	3882527	3882564	3882256	3882370	NA	NA	NA	NA	NA	NA	NA	NA	NA	NA	NA	NA	NA	NA	NA	NA	NA	NA	protein_coding
ENSG00000005194	CIAPIN1	chr16	-	24,67,70,20,99	5,2,0,13,0	51,18,67	0,0,0	312	100	3.34112538606e-5	8.5701997390418e-4	0.606,0.915,1.0,0.33,1.0	1.0,1.0,1.0	-0.23	SE	57439181	57439295	57447341	57447385	57440771	57440983	NA	NA	NA	NA	NA	NA	NA	NA	NA	NA	NA	NA	NA	NA	NA	NA	NA	NA	protein_coding
ENSG00000005243	COPZ2	chr17	-	53,61,115,43,90	0,9,5,0,0	70,47,112	7,3,10	139	100	0.00983715867398	0.0749631642625333	1.0,0.83,0.943,1.0,1.0	0.878,0.919,0.89	0.059	SE	48026166	48026475	48029124	48029176	48028471	48028510	NA	NA	NA	NA	NA	NA	NA	NA	NA	NA	NA	NA	NA	NA	NA	NA	NA	NA	protein_coding
ENSG00000005243	COPZ2	chr17	-	17,42,116,32,66	0,0,2,9,4	56,51,27	0,0,0	178	100	2.38038419493e-4	0.00399604894586257	1.0,1.0,0.97,0.666,0.903	1.0,1.0,1.0	-0.092	SE	48029124	48029176	48032685	48032741	48032155	48032233	NA	NA	NA	NA	NA	NA	NA	NA	NA	NA	NA	NA	NA	NA	NA	NA	NA	NA	protein_coding
ENSG00000005243	COPZ2	chr17	-	9,24,79,32,35	0,0,16,0,2	37,20,16	7,10,6	178	100	2.73205646331e-4	0.00445202567568558	1.0,1.0,0.735,1.0,0.908	0.748,0.529,0.6	0.303	SE	48029124	48029176	48033862	48033944	48032155	48032233	NA	NA	NA	NA	NA	NA	NA	NA	NA	NA	NA	NA	NA	NA	NA	NA	NA	NA	protein_coding
ENSG00000005339	CREBBP	chr16	-	499,851,725,453,1450	0,0,0,0,2	558,358,1153	30,0,0	517	100	1.5380599383e-7	1.288519572669404e-5	1.0,1.0,1.0,1.0,0.993	0.782,1.0,1.0	0.071	SE	3769173	3769353	3773750	3773930	3770569	3770986	NA	NA	NA	NA	NA	NA	NA	NA	NA	NA	NA	NA	NA	NA	NA	NA	NA	NA	protein_coding
ENSG00000005700	IBTK	chr6	-	165,183,277,177,217	0,0,0,0,0	156,192,123	15,0,0	250	100	1.50081943544e-5	4.6205439815701e-4	1.0,1.0,1.0,1.0,1.0	0.806,1.0,1.0	0.065	SE	82173366	82173438	82191072	82191216	82181878	82182028	NA	NA	NA	NA	NA	NA	NA	NA	NA	NA	NA	NA	NA	NA	NA	NA	NA	NA	protein_coding
ENSG00000005801	ZNF195	chr11	-	7,16,59,6,81	0,2,30,0,20	57,35,13	0,0,0	200	100	2.83381302868e-8	3.6094122989926142e-6	1.0,0.8,0.496,1.0,0.669	1.0,1.0,1.0	-0.207	SE	3358993	3360565	3370974	3371070	3361742	3361889	NA	NA	NA	NA	NA	NA	NA	NA	NA	NA	NA	NA	NA	NA	NA	NA	NA	NA	protein_coding
ENSG00000006118	TMEM132A	chr11	+	64,50,18,56,35	0,0,0,0,0	19,6,77	6,0,0	244	100	0.0129837656022	0.09285079762251808	1.0,1.0,1.0,1.0,1.0	0.565,1.0,1.0	0.145	SE	60931688	60931884	60933541	60933744	60931983	60932127	NA	NA	NA	NA	NA	NA	NA	NA	NA	NA	NA	NA	NA	NA	NA	NA	NA	NA	protein_coding
ENSG00000006125	AP2B1	chr17	+	19,41,55,10,62	69,72,151,99,118	3,8,36	158,67,131	142	100	1.3034012603e-5	4.1546709928928e-4	0.162,0.286,0.204,0.066,0.27	0.013,0.078,0.162	0.113	SE	35657598	35657791	35671753	35671900	35670856	35670898	NA	NA	NA	NA	NA	NA	NA	NA	NA	NA	NA	NA	NA	NA	NA	NA	NA	NA	protein_coding
ENSG00000006715	VPS41	chr7	-	0,0,0,0,8	47,33,59,76,80	0,16,10	35,13,17	194	100	9.02331398489e-9	1.3712289589363652e-6	0.0,0.0,0.0,0.0,0.049	0.0,0.388,0.233	-0.197	SE	38726908	38726988	38728541	38728586	38728340	38728434	NA	NA	NA	NA	NA	NA	NA	NA	NA	NA	NA	NA	NA	NA	NA	NA	NA	NA	protein_coding
ENSG00000006740	ARHGAP44	chr17	+	6,59,54,10,44	0,4,1,0,4	39,18,26	0,0,0	218	100	0.0103674940264	0.07766854653540935	1.0,0.871,0.961,1.0,0.835	1.0,1.0,1.0	-0.067	SE	12919754	12919831	12941055	12941124	12928928	12929046	NA	NA	NA	NA	NA	NA	NA	NA	NA	NA	NA	NA	NA	NA	NA	NA	NA	NA	protein_coding
ENSG00000006740	ARHGAP44	chr17	+	0,2,0,0,7	2,8,5,18,20	4,5,4	2,10,0	152	100	6.41960070572e-4	0.00865926013951126	0.0,0.141,0.0,0.0,0.187	0.568,0.248,1.0	-0.54	SE	12984530	12984908	12990031	12990584	12987100	12987152	NA	NA	NA	NA	NA	NA	NA	NA	NA	NA	NA	NA	NA	NA	NA	NA	NA	NA	protein_coding
ENSG00000007171	NOS2	chr17	-	25,13,17,24,15	0,0,0,0,0	2,2,6	0,0,12	249	100	0.0067636472162	0.05587490864002389	1.0,1.0,1.0,1.0,1.0	1.0,1.0,0.167	0.278	SE	27782943	27783106	27788808	27788931	27787677	27787826	NA	NA	NA	NA	NA	NA	NA	NA	NA	NA	NA	NA	NA	NA	NA	NA	NA	NA	protein_coding
ENSG00000007237	GAS7	chr17	-	25,34,21,74,17	0,0,0,0,4	24,23,76	21,4,0	186	100	5.25084828482e-5	0.00121028811700727	1.0,1.0,1.0,1.0,0.696	0.381,0.756,1.0	0.227	SE	9959201	9959255	9981803	9981884	9969676	9969762	NA	NA	NA	NA	NA	NA	NA	NA	NA	NA	NA	NA	NA	NA	NA	NA	NA	NA	protein_coding
ENSG00000007341	ST7L	chr1	-	0,15,0,0,0	2,2,13,20,4	20,18,28	12,4,6	194	100	8.53624317898e-8	8.144394968107264e-6	0.0,0.794,0.0,0.0,0.0	0.462,0.699,0.706	-0.464	SE	112523517	112526111	112541950	112542090	112540778	112540872	NA	NA	NA	NA	NA	NA	NA	NA	NA	NA	NA	NA	NA	NA	NA	NA	NA	NA	protein_coding
ENSG00000007341	ST7L	chr1	-	7,9,13,71,18	0,0,0,12,0	12,18,9	0,0,0	200	100	3.39985881641e-4	0.00535038037474722	1.0,1.0,1.0,0.747,1.0	1.0,1.0,1.0	-0.051	SE	112523513	112526111	112555867	112556018	112541950	112542090	NA	NA	NA	NA	NA	NA	NA	NA	NA	NA	NA	NA	NA	NA	NA	NA	NA	NA	protein_coding
ENSG00000007341	ST7L	chr1	-	155,81,62,145,46	14,4,15,0,4	85,47,42	0,0,0	132	100	4.95135808465e-7	3.164268890380971e-5	0.893,0.939,0.758,1.0,0.897	1.0,1.0,1.0	-0.103	SE	112610840	112611003	112618908	112619189	112616812	112616844	NA	NA	NA	NA	NA	NA	NA	NA	NA	NA	NA	NA	NA	NA	NA	NA	NA	NA	protein_coding
ENSG00000007866	TEAD3	chr6	-	6,0,0,0,9	13,11,44,46,93	0,0,0	31,14,43	163	100	0.0130698925913	0.09331353525031395	0.221,0.0,0.0,0.0,0.056	0.0,0.0,0.0	0.055	SE	35479304	35479316	35480311	35480374	35480059	35480122	NA	NA	NA	NA	NA	NA	NA	NA	NA	NA	NA	NA	NA	NA	NA	NA	NA	NA	protein_coding
ENSG00000008083	JARID2	chr6	+	59,36,64,21,48	0,2,0,0,0	66,45,58	18,0,0	200	100	3.43899570641e-5	8.8741190603729e-4	1.0,0.9,1.0,1.0,1.0	0.647,1.0,1.0	0.098	SE	15374116	15374252	15468541	15468718	15410223	15410365	NA	NA	NA	NA	NA	NA	NA	NA	NA	NA	NA	NA	NA	NA	NA	NA	NA	NA	protein_coding
ENSG00000008083	JARID2	chr6	+	133,85,175,84,56	0,2,0,0,0	110,86,169	18,0,0	200	100	1.01082885415e-5	3.4709151199073e-4	1.0,0.955,1.0,1.0,1.0	0.753,1.0,1.0	0.073	SE	15374116	15374252	15468541	15468718	15452005	15452175	NA	NA	NA	NA	NA	NA	NA	NA	NA	NA	NA	NA	NA	NA	NA	NA	NA	NA	protein_coding
ENSG00000008294	SPAG9	chr17	-	106,85,130,84,87	0,0,0,0,0	154,76,131	0,0,22	200	100	6.42518222072e-7	3.891903795795875e-5	1.0,1.0,1.0,1.0,1.0	1.0,1.0,0.749	0.084	SE	50962173	50966387	50974770	50974947	50970706	50970856	NA	NA	NA	NA	NA	NA	NA	NA	NA	NA	NA	NA	NA	NA	NA	NA	NA	NA	protein_coding
ENSG00000008441	NFIX	chr19	+	48,36,141,38,195	0,0,0,0,0	82,52,124	0,14,0	223	100	1.55745545412e-4	0.00288305741216632	1.0,1.0,1.0,1.0,1.0	1.0,0.625,1.0	0.125	SE	13075534	13075671	13090298	13090390	13078612	13078735	NA	NA	NA	NA	NA	NA	NA	NA	NA	NA	NA	NA	NA	NA	NA	NA	NA	NA	protein_coding
ENSG00000008441	NFIX	chr19	+	93,110,192,124,296	0,0,0,0,0	96,73,237	0,14,0	200	100	1.57210190296e-4	0.00294766256729033	1.0,1.0,1.0,1.0,1.0	1.0,0.723,1.0	0.092	SE	13075534	13075671	13090298	13090390	13081679	13081855	NA	NA	NA	NA	NA	NA	NA	NA	NA	NA	NA	NA	NA	NA	NA	NA	NA	NA	protein_coding
ENSG00000008869	HEATR5B	chr2	-	190,196,141,184,152	18,5,9,0,20	158,230,182	0,0,0	252	100	1.1226575225e-11	8.016618996256708e-9	0.807,0.94,0.861,1.0,0.751	1.0,1.0,1.0	-0.128	SE	36988645	36988859	37000585	37000813	36990647	36990799	NA	NA	NA	NA	NA	NA	NA	NA	NA	NA	NA	NA	NA	NA	NA	NA	NA	NA	protein_coding
ENSG00000009335	UBE3C	chr7	+	111,101,78,70,43	11,0,8,0,0	156,86,164	0,0,0	200	100	7.67154562142e-6	2.7937392054568e-4	0.835,1.0,0.83,1.0,1.0	1.0,1.0,1.0	-0.067	SE	157163809	157163863	157174918	157175034	157170303	157170450	NA	NA	NA	NA	NA	NA	NA	NA	NA	NA	NA	NA	NA	NA	NA	NA	NA	NA	protein_coding
ENSG00000009830	POMT2	chr14	-	42,55,75,95,33	0,4,17,0,1	96,66,52	0,2,0	200	100	1.11080937538e-4	0.00224558930491206	1.0,0.873,0.688,1.0,0.943	1.0,0.943,1.0	-0.08	SE	77298688	77298771	77304691	77304800	77299454	77299561	NA	NA	NA	NA	NA	NA	NA	NA	NA	NA	NA	NA	NA	NA	NA	NA	NA	NA	protein_coding
ENSG00000010072	SPRTN	chr1	+	224,283,162,335,356	10,2,30,0,9	252,404,301	4,10,0	229	100	0.00535608852151	0.04639162439522616	0.907,0.984,0.702,1.0,0.945	0.965,0.946,1.0	-0.063	SE	231339768	231339868	231351303	231351571	231347796	231347925	NA	NA	NA	NA	NA	NA	NA	NA	NA	NA	NA	NA	NA	NA	NA	NA	NA	NA	protein_coding
ENSG00000010219	DYRK4	chr12	+	165,221,32,110,34	21,9,4,6,2	202,124,197	20,23,37	161	100	5.80087225772e-4	0.00801391115604045	0.83,0.938,0.832,0.919,0.913	0.863,0.77,0.768	0.086	SE	4604913	4605086	4610154	4610284	4607326	4607387	NA	NA	NA	NA	NA	NA	NA	NA	NA	NA	NA	NA	NA	NA	NA	NA	NA	NA	protein_coding
ENSG00000010270	STARD3NL	chr7	+	362,648,637,626,425	8,42,39,0,24	382,463,662	46,16,61	154	100	4.32077737579e-5	0.00105155008424952	0.967,0.909,0.914,1.0,0.92	0.844,0.949,0.876	0.052	SE	38215027	38215105	38217187	38217305	38217024	38217078	NA	NA	NA	NA	NA	NA	NA	NA	NA	NA	NA	NA	NA	NA	NA	NA	NA	NA	protein_coding
ENSG00000010626	LRRC23	chr12	+	7,29,28,2,3	0,19,0,0,9	8,10,10	12,6,8	210	100	0.00812986303969	0.06464811686383244	1.0,0.421,1.0,1.0,0.137	0.241,0.442,0.373	0.36	SE	6905584	6905759	6906408	6906662	6905844	6905954	NA	NA	NA	NA	NA	NA	NA	NA	NA	NA	NA	NA	NA	NA	NA	NA	NA	NA	protein_coding
ENSG00000010626	LRRC23	chr12	+	58,41,21,7,41	7,0,4,10,0	34,37,49	0,0,0	231	100	6.09599904222e-6	2.2959254029617e-4	0.782,1.0,0.694,0.233,1.0	1.0,1.0,1.0	-0.258	SE	6906408	6906662	6913890	6914228	6907314	6907445	NA	NA	NA	NA	NA	NA	NA	NA	NA	NA	NA	NA	NA	NA	NA	NA	NA	NA	protein_coding
ENSG00000010626	LRRC23	chr12	+	13,32,22,11,21	4,8,4,0,0	7,9,17	0,2,0	200	100	0.00298779165419	0.02966457586654096	0.619,0.667,0.733,1.0,1.0	1.0,0.692,1.0	-0.094	SE	6907314	6907445	6913890	6914228	6909889	6910026	NA	NA	NA	NA	NA	NA	NA	NA	NA	NA	NA	NA	NA	NA	NA	NA	NA	NA	protein_coding
ENSG00000010626	LRRC23	chr12	+	13,32,4,6,2	4,8,4,0,0	16,2,11	0,2,0	200	100	0.00908616978662	0.07191062320258547	0.619,0.667,0.333,1.0,1.0	1.0,0.333,1.0	-0.054	SE	6907314	6907445	6913890	6914229	6912729	6913027	NA	NA	NA	NA	NA	NA	NA	NA	NA	NA	NA	NA	NA	NA	NA	NA	NA	NA	protein_coding
ENSG00000010803	SCMH1	chr1	-	145,92,182,169,108	107,98,80,135,47	145,146,135	179,156,230	200	100	2.79449986147e-5	7.5265196268925e-4	0.404,0.319,0.532,0.385,0.535	0.288,0.319,0.227	0.157	SE	41151613	41151684	41159724	41159933	41152598	41152741	NA	NA	NA	NA	NA	NA	NA	NA	NA	NA	NA	NA	NA	NA	NA	NA	NA	NA	protein_coding
ENSG00000010803	SCMH1	chr1	-	152,152,155,233,88	146,133,143,151,130	364,241,387	172,96,247	200	100	1.51583517334e-5	4.7107493079181e-4	0.342,0.364,0.351,0.436,0.253	0.514,0.557,0.439	-0.154	SE	41151613	41151684	41160874	41160898	41159724	41159933	NA	NA	NA	NA	NA	NA	NA	NA	NA	NA	NA	NA	NA	NA	NA	NA	NA	NA	protein_coding
ENSG00000010803	SCMH1	chr1	-	204,193,320,384,164	4,1,6,0,4	509,267,399	39,6,11	309	100	3.68198851741e-7	2.497069896916359e-5	0.943,0.984,0.945,1.0,0.93	0.809,0.935,0.921	0.072	SE	41152598	41152741	41160874	41160898	41159724	41159933	NA	NA	NA	NA	NA	NA	NA	NA	NA	NA	NA	NA	NA	NA	NA	NA	NA	NA	protein_coding
ENSG00000011021	CLCN6	chr1	+	20,17,50,16,18	0,0,0,0,0	17,10,48	0,0,6	160	100	0.0196562563819	0.1275826246113986	1.0,1.0,1.0,1.0,1.0	1.0,1.0,0.833	0.056	SE	11806190	11806349	11815845	11815911	11807130	11807190	NA	NA	NA	NA	NA	NA	NA	NA	NA	NA	NA	NA	NA	NA	NA	NA	NA	NA	protein_coding
ENSG00000011114	BTBD7	chr14	-	103,86,164,112,79	0,0,0,0,0	73,71,151	9,0,0	200	100	0.00651967747281	0.05578185993943593	1.0,1.0,1.0,1.0,1.0	0.802,1.0,1.0	0.066	SE	93261601	93261677	93293857	93294937	93263784	93263993	NA	NA	NA	NA	NA	NA	NA	NA	NA	NA	NA	NA	NA	NA	NA	NA	NA	NA	protein_coding
ENSG00000011304	PTBP1	chr19	+	10,27,17,31,95	14,16,7,6,19	61,7,33	1,2,0	157	100	2.33873100441e-7	1.741588347386569e-5	0.313,0.518,0.607,0.767,0.761	0.975,0.69,1.0	-0.295	SE	805012	805187	806407	806556	805512	805569	NA	NA	NA	NA	NA	NA	NA	NA	NA	NA	NA	NA	NA	NA	NA	NA	NA	NA	protein_coding
ENSG00000011523	CEP68	chr2	+	15,17,9,24,25	0,0,0,0,0	28,15,48	10,0,0	200	100	3.60233114244e-4	0.00558064090955619	1.0,1.0,1.0,1.0,1.0	0.583,1.0,1.0	0.139	SE	65056451	65056524	65071453	65072569	65069398	65069801	NA	NA	NA	NA	NA	NA	NA	NA	NA	NA	NA	NA	NA	NA	NA	NA	NA	NA	protein_coding
ENSG00000011638	TMEM159	chr16	+	0,0,0,11,2	4,10,10,0,9	0,0,0	9,20,22	172	100	0.021073727136	0.13493802736470978	0.0,0.0,0.0,1.0,0.114	0.0,0.0,0.0	0.223	SE	21161084	21161278	21170436	21170605	21166839	21166911	NA	NA	NA	NA	NA	NA	NA	NA	NA	NA	NA	NA	NA	NA	NA	NA	NA	NA	protein_coding
ENSG00000011677	GABRA3	chrX	-	40,96,135,131,143	0,2,7,0,5	64,40,125	0,0,0	312	100	6.0435744267e-4	0.00826689099459315	1.0,0.939,0.861,1.0,0.902	1.0,1.0,1.0	-0.06	SE	152166233	152168563	152208000	152208144	152189729	152189941	NA	NA	NA	NA	NA	NA	NA	NA	NA	NA	NA	NA	NA	NA	NA	NA	NA	NA	protein_coding
ENSG00000011677	GABRA3	chrX	-	17,14,40,27,32	0,2,7,0,5	18,29,17	0,0,0	200	100	2.18848712406e-5	6.2113636750488e-4	1.0,0.778,0.741,1.0,0.762	1.0,1.0,1.0	-0.144	SE	152166233	152168563	152208000	152208144	152197632	152197785	NA	NA	NA	NA	NA	NA	NA	NA	NA	NA	NA	NA	NA	NA	NA	NA	NA	NA	protein_coding
ENSG00000012822	CALCOCO1	chr12	-	0,2,0,0,1	8,20,56,12,19	11,18,4	37,2,45	172	100	4.11443761261e-6	1.6882758291742e-4	0.0,0.055,0.0,0.0,0.03	0.147,0.84,0.049	-0.328	SE	53711118	53712121	53713099	53713206	53712774	53712846	NA	NA	NA	NA	NA	NA	NA	NA	NA	NA	NA	NA	NA	NA	NA	NA	NA	NA	protein_coding
ENSG00000012963	UBR7	chr14	+	27,84,103,79,132	0,3,0,0,2	71,80,102	2,10,0	234	100	2.90242945205e-4	0.00465421478636091	1.0,0.923,1.0,1.0,0.966	0.938,0.774,1.0	0.074	SE	93207255	93207441	93210647	93210708	93209823	93209957	NA	NA	NA	NA	NA	NA	NA	NA	NA	NA	NA	NA	NA	NA	NA	NA	NA	NA	protein_coding
ENSG00000013306	SLC25A39	chr17	-	243,396,200,263,433	0,6,0,4,8	269,194,507	0,34,0	145	100	0.00144577072495	0.01624175736969993	1.0,0.979,1.0,0.978,0.974	1.0,0.797,1.0	0.054	SE	44322418	44322528	44323283	44323343	44322807	44322852	NA	NA	NA	NA	NA	NA	NA	NA	NA	NA	NA	NA	NA	NA	NA	NA	NA	NA	protein_coding
ENSG00000013374	NUB1	chr7	+	2,2,15,2,17	0,0,0,0,0	8,11,0	0,1,3	247	100	0.00781628234319	0.06298776619548017	1.0,1.0,1.0,1.0,1.0	1.0,0.817,0.0	0.394	SE	151368734	151368887	151375847	151375943	151374096	151374243	NA	NA	NA	NA	NA	NA	NA	NA	NA	NA	NA	NA	NA	NA	NA	NA	NA	NA	protein_coding
ENSG00000013375	PGM3	chr6	-	206,263,209,232,286	0,14,33,0,18	261,260,176	20,30,23	223	100	4.13776900719e-4	0.00616644721021718	1.0,0.894,0.74,1.0,0.877	0.854,0.795,0.774	0.095	SE	83170304	83170478	83174373	83174487	83171936	83172059	NA	NA	NA	NA	NA	NA	NA	NA	NA	NA	NA	NA	NA	NA	NA	NA	NA	NA	protein_coding
ENSG00000013441	CLK1	chr2	-	58,40,57,88,57	8,0,7,22,12	67,42,32	0,4,0	191	100	3.22954181765e-5	8.4261385708535e-4	0.791,1.0,0.81,0.677,0.713	1.0,0.846,1.0	-0.15	SE	200859679	200859746	200861237	200861466	200860124	200860215	NA	NA	NA	NA	NA	NA	NA	NA	NA	NA	NA	NA	NA	NA	NA	NA	NA	NA	protein_coding
ENSG00000013561	RNF14	chr5	+	264,227,352,293,243	0,0,0,0,0	258,230,370	4,0,6	628	100	7.52840581758e-4	0.00983395658470295	1.0,1.0,1.0,1.0,1.0	0.911,1.0,0.908	0.06	SE	141974803	141974955	141980122	141980351	141978302	141978830	NA	NA	NA	NA	NA	NA	NA	NA	NA	NA	NA	NA	NA	NA	NA	NA	NA	NA	protein_coding
ENSG00000013573	DDX11	chr12	+	4,32,48,6,69	0,0,0,0,0	28,24,62	0,0,8	187	100	0.00116317806966	0.01371364383616286	1.0,1.0,1.0,1.0,1.0	1.0,1.0,0.806	0.065	SE	31083812	31084061	31084968	31085126	31084582	31084669	NA	NA	NA	NA	NA	NA	NA	NA	NA	NA	NA	NA	NA	NA	NA	NA	NA	NA	protein_coding
ENSG00000013573	DDX11	chr12	+	33,8,69,34,16	0,0,0,0,0	18,6,22	0,9,0	258	100	0.0101822708138	0.07678713056292684	1.0,1.0,1.0,1.0,1.0	1.0,0.205,1.0	0.265	SE	31083812	31084061	31087937	31087983	31084968	31085126	NA	NA	NA	NA	NA	NA	NA	NA	NA	NA	NA	NA	NA	NA	NA	NA	NA	NA	protein_coding
ENSG00000014138	POLA2	chr11	+	58,63,70,129,51	0,0,0,0,0	77,44,104	8,0,0	200	100	0.00999016348157	0.07722142510597128	1.0,1.0,1.0,1.0,1.0	0.828,1.0,1.0	0.057	SE	65261961	65262371	65267476	65267568	65266581	65266706	NA	NA	NA	NA	NA	NA	NA	NA	NA	NA	NA	NA	NA	NA	NA	NA	NA	NA	protein_coding
ENSG00000014914	MTMR11	chr1	-	8,52,16,20,40	9,0,0,0,3	36,53,26	0,0,0	222	100	0.00297743636624	0.02900642256458483	0.286,1.0,1.0,1.0,0.857	1.0,1.0,1.0	-0.171	SE	149935298	149935359	149936153	149936229	149935583	149935705	NA	NA	NA	NA	NA	NA	NA	NA	NA	NA	NA	NA	NA	NA	NA	NA	NA	NA	protein_coding
ENSG00000015676	NUDCD3	chr7	-	0,10,14,0,12	37,22,83,14,47	0,13,38	31,15,43	200	100	0.0138798160514	0.09996560552228367	0.0,0.185,0.078,0.0,0.113	0.0,0.302,0.306	-0.127	SE	44404439	44404583	44427570	44427703	44425899	44426279	NA	NA	NA	NA	NA	NA	NA	NA	NA	NA	NA	NA	NA	NA	NA	NA	NA	NA	protein_coding
ENSG00000016864	GLT8D1	chr3	-	27,28,18,37,25	0,0,0,0,0	41,35,52	0,4,6	329	100	7.41699174744e-7	4.288969216599644e-5	1.0,1.0,1.0,1.0,1.0	1.0,0.727,0.725	0.183	SE	52700444	52700496	52705702	52705791	52704723	52704952	NA	NA	NA	NA	NA	NA	NA	NA	NA	NA	NA	NA	NA	NA	NA	NA	NA	NA	protein_coding
ENSG00000018189	RUFY3	chr4	+	54,37,76,32,42	0,0,0,0,6	65,46,30	6,0,6	193	100	8.54851657594e-4	0.01083613609417651	1.0,1.0,1.0,1.0,0.784	0.849,1.0,0.722	0.1	SE	70778368	70778438	70784795	70784879	70783090	70783183	NA	NA	NA	NA	NA	NA	NA	NA	NA	NA	NA	NA	NA	NA	NA	NA	NA	NA	protein_coding
ENSG00000018699	TTC27	chr2	+	96,68,44,38,78	0,4,1,0,0	30,69,93	8,0,0	223	100	0.0185266474556	0.1217319032665844	1.0,0.884,0.952,1.0,1.0	0.627,1.0,1.0	0.092	SE	32733827	32733923	32758291	32758519	32736693	32736816	NA	NA	NA	NA	NA	NA	NA	NA	NA	NA	NA	NA	NA	NA	NA	NA	NA	NA	protein_coding
ENSG00000021762	OSBPL5	chr11	-	35,36,18,16,94	0,3,0,0,8	65,36,111	0,0,0	182	100	0.0021651739136	0.0224131943578918	1.0,0.868,1.0,1.0,0.866	1.0,1.0,1.0	-0.053	SE	3102182	3102281	3104192	3104377	3103238	3103320	NA	NA	NA	NA	NA	NA	NA	NA	NA	NA	NA	NA	NA	NA	NA	NA	NA	NA	protein_coding
ENSG00000022556	NLRP2	chr19	+	68,47,32,90,61	0,1,0,0,13	48,53,65	0,0,0	200	100	9.2862335443e-4	0.01185812606076548	1.0,0.959,1.0,1.0,0.701	1.0,1.0,1.0	-0.068	SE	54982161	54983728	54986150	54986315	54985046	54985217	NA	NA	NA	NA	NA	NA	NA	NA	NA	NA	NA	NA	NA	NA	NA	NA	NA	NA	protein_coding
ENSG00000023191	RNH1	chr11	-	57,58,43,49,106	8,53,28,30,50	34,12,77	19,14,167	200	100	0.00967746585647	0.07554233520177996	0.781,0.354,0.434,0.45,0.515	0.472,0.3,0.187	0.187	SE	502061	502249	507112	507195	504823	504996	NA	NA	NA	NA	NA	NA	NA	NA	NA	NA	NA	NA	NA	NA	NA	NA	NA	NA	protein_coding
ENSG00000023516	AKAP11	chr13	+	4,75,36,27,61	47,28,37,38,59	29,58,34	16,20,0	184	100	5.9055901276e-4	0.00813278792177074	0.044,0.593,0.346,0.279,0.36	0.496,0.612,1.0	-0.378	SE	42308453	42308609	42313893	42313940	42313046	42313130	NA	NA	NA	NA	NA	NA	NA	NA	NA	NA	NA	NA	NA	NA	NA	NA	NA	NA	protein_coding
ENSG00000024048	UBR2	chr6	+	21,62,10,5,34	0,0,0,0,0	10,47,44	0,0,10	199	100	8.03225818734e-5	0.00169175797341412	1.0,1.0,1.0,1.0,1.0	1.0,1.0,0.689	0.104	SE	42616001	42616090	42632551	42632715	42617239	42617338	NA	NA	NA	NA	NA	NA	NA	NA	NA	NA	NA	NA	NA	NA	NA	NA	NA	NA	protein_coding
ENSG00000024526	DEPDC1	chr1	-	793,1080,1235,335,1095	309,543,441,112,405	897,901,309	439,657,153	952	100	1.80572676425e-5	5.32709776117e-4	0.212,0.173,0.227,0.239,0.221	0.177,0.126,0.175	0.055	SE	68481439	68481612	68483949	68484090	68482045	68482897	NA	NA	NA	NA	NA	NA	NA	NA	NA	NA	NA	NA	NA	NA	NA	NA	NA	NA	protein_coding
ENSG00000026508	CD44	chr11	+	0,25,4,0,25	10,2,0,4,6	18,5,2	0,0,3	226	100	0.0108763288455	0.0805341312644983	0.0,0.847,1.0,0.0,0.648	1.0,1.0,0.228	-0.244	SE	35189834	35190065	35208104	35208206	35198120	35198246	NA	NA	NA	NA	NA	NA	NA	NA	NA	NA	NA	NA	NA	NA	NA	NA	NA	NA	protein_coding
ENSG00000026652	AGPAT4	chr6	-	4,10,22,42,88	0,0,0,12,0	8,26,63	0,0,0	262	100	0.00366351354311	0.03405295767774152	1.0,1.0,1.0,0.572,1.0	1.0,1.0,1.0	-0.086	SE	161153345	161153499	161232035	161232302	161154148	161154310	NA	NA	NA	NA	NA	NA	NA	NA	NA	NA	NA	NA	NA	NA	NA	NA	NA	NA	protein_coding
ENSG00000028203	VEZT	chr12	+	28,70,48,80,61	0,0,0,0,0	57,56,49	0,12,10	190	100	1.07321596055e-10	4.5490281763902956e-8	1.0,1.0,1.0,1.0,1.0	1.0,0.711,0.721	0.189	SE	95251939	95252071	95266356	95266632	95257149	95257239	NA	NA	NA	NA	NA	NA	NA	NA	NA	NA	NA	NA	NA	NA	NA	NA	NA	NA	protein_coding
ENSG00000028310	BRD9	chr5	-	4,2,6,0,15	6,8,6,18,17	5,14,6	0,2,10	200	100	0.00474508563021	0.04338628944082286	0.25,0.111,0.333,0.0,0.306	1.0,0.778,0.231	-0.47	SE	865413	865581	870472	870575	869244	869394	NA	NA	NA	NA	NA	NA	NA	NA	NA	NA	NA	NA	NA	NA	NA	NA	NA	NA	protein_coding
ENSG00000029363	BCLAF1	chr6	-	83,46,136,49,106	47,70,139,74,73	80,131,42	85,57,0	200	100	0.0210975746294	0.13914708206979037	0.469,0.247,0.329,0.249,0.421	0.32,0.535,1.0	-0.275	SE	136261264	136261477	136268161	136268339	136267028	136267175	NA	NA	NA	NA	NA	NA	NA	NA	NA	NA	NA	NA	NA	NA	NA	NA	NA	NA	protein_coding
ENSG00000029364	SLC39A9	chr14	+	31,42,67,103,36	0,0,15,0,0	74,37,75	0,0,0	200	100	7.74257796202e-4	0.01024000489953908	1.0,1.0,0.691,1.0,1.0	1.0,1.0,1.0	-0.062	SE	69398689	69399465	69454811	69454897	69424093	69424202	NA	NA	NA	NA	NA	NA	NA	NA	NA	NA	NA	NA	NA	NA	NA	NA	NA	NA	protein_coding
ENSG00000030066	NUP160	chr11	-	49,11,23,35,23	0,0,0,0,0	37,24,17	0,6,0	200	100	0.0131638021997	0.0959310230201362	1.0,1.0,1.0,1.0,1.0	1.0,0.667,1.0	0.111	SE	47788500	47788611	47797778	47797884	47792785	47792946	NA	NA	NA	NA	NA	NA	NA	NA	NA	NA	NA	NA	NA	NA	NA	NA	NA	NA	protein_coding
ENSG00000030419	IKZF2	chr2	-	27,12,73,21,74	8,7,0,0,12	22,4,20	0,0,0	204	100	6.18951299192e-6	2.3260790601215e-4	0.623,0.457,1.0,1.0,0.751	1.0,1.0,1.0	-0.234	SE	213148595	213148644	213151412	213151603	213150143	213150247	NA	NA	NA	NA	NA	NA	NA	NA	NA	NA	NA	NA	NA	NA	NA	NA	NA	NA	protein_coding
ENSG00000031003	FAM13B	chr5	-	107,116,168,121,93	28,7,34,17,14	191,121,238	19,7,11	184	100	1.4079700537e-4	0.00271068307583523	0.675,0.9,0.729,0.795,0.783	0.845,0.904,0.922	-0.114	SE	137945901	137945997	137948954	137949184	137946227	137946311	NA	NA	NA	NA	NA	NA	NA	NA	NA	NA	NA	NA	NA	NA	NA	NA	NA	NA	protein_coding
ENSG00000031823	RANBP3	chr19	-	20,3,2,0,33	2,42,49,26,50	1,5,0	23,27,94	304	100	0.00153672166815	0.01701263488441537	0.767,0.023,0.013,0.0,0.178	0.014,0.057,0.0	0.173	SE	5941798	5941835	5957917	5957973	5951392	5951596	NA	NA	NA	NA	NA	NA	NA	NA	NA	NA	NA	NA	NA	NA	NA	NA	NA	NA	protein_coding
ENSG00000032219	ARID4A	chr14	+	72,109,241,48,178	0,0,6,26,0	105,150,68	0,0,0	200	100	8.49828300659e-4	0.01104178921700457	1.0,1.0,0.953,0.48,1.0	1.0,1.0,1.0	-0.113	SE	58359131	58359216	58364169	58365300	58360900	58361042	NA	NA	NA	NA	NA	NA	NA	NA	NA	NA	NA	NA	NA	NA	NA	NA	NA	NA	protein_coding
ENSG00000032219	ARID4A	chr14	+	323,281,617,268,513	0,4,0,0,2	351,281,172	34,6,10	307	100	0	0	1.0,0.958,1.0,1.0,0.988	0.771,0.938,0.849	0.137	SE	58365517	58365622	58366882	58367029	58366023	58366230	NA	NA	NA	NA	NA	NA	NA	NA	NA	NA	NA	NA	NA	NA	NA	NA	NA	NA	protein_coding
ENSG00000032742	IFT88	chr13	+	29,20,31,21,58	0,0,10,8,5	22,20,18	1,0,0	157	100	4.22430008116e-5	0.00103384602548089	1.0,1.0,0.664,0.626,0.881	0.933,1.0,1.0	-0.143	SE	20582956	20583019	20590966	20591020	20589810	20589867	NA	NA	NA	NA	NA	NA	NA	NA	NA	NA	NA	NA	NA	NA	NA	NA	NA	NA	protein_coding
ENSG00000032742	IFT88	chr13	+	32,17,19,42,49	0,3,9,0,0	55,42,23	0,0,0	187	100	9.54233799194e-4	0.01211820683298628	1.0,0.752,0.53,1.0,1.0	1.0,1.0,1.0	-0.144	SE	20605034	20605105	20625749	20625849	20615792	20615879	NA	NA	NA	NA	NA	NA	NA	NA	NA	NA	NA	NA	NA	NA	NA	NA	NA	NA	protein_coding
ENSG00000032742	IFT88	chr13	+	42,37,39,39,77	0,0,0,0,4	66,17,14	11,0,0	200	100	1.09555138538e-4	0.00217429932506168	1.0,1.0,1.0,1.0,0.906	0.75,1.0,1.0	0.065	SE	20615792	20615879	20631015	20631102	20625749	20625849	NA	NA	NA	NA	NA	NA	NA	NA	NA	NA	NA	NA	NA	NA	NA	NA	NA	NA	protein_coding
ENSG00000033030	ZCCHC8	chr12	-	49,49,17,22,31	0,0,0,14,0	69,74,41	0,0,0	161	100	0.012991224149	0.0928787245094535	1.0,1.0,1.0,0.494,1.0	1.0,1.0,1.0	-0.101	SE	122481944	122482087	122489385	122489463	122482634	122482695	NA	NA	NA	NA	NA	NA	NA	NA	NA	NA	NA	NA	NA	NA	NA	NA	NA	NA	protein_coding
ENSG00000033170	FUT8	chr14	+	253,229,211,266,175	15,10,0,25,10	218,298,281	2,12,0	347	100	3.61984336693e-4	0.00556234367576815	0.829,0.868,1.0,0.754,0.835	0.969,0.877,1.0	-0.091	SE	65669242	65669480	65733230	65733381	65721774	65722021	NA	NA	NA	NA	NA	NA	NA	NA	NA	NA	NA	NA	NA	NA	NA	NA	NA	NA	protein_coding
ENSG00000034693	PEX3	chr6	+	203,273,373,367,169	0,0,6,0,0	227,218,234	16,6,0	197	100	5.83992687209e-7	3.603750577679213e-5	1.0,1.0,0.969,1.0,1.0	0.878,0.949,1.0	0.051	SE	143479075	143479198	143489142	143490616	143485151	143485248	NA	NA	NA	NA	NA	NA	NA	NA	NA	NA	NA	NA	NA	NA	NA	NA	NA	NA	protein_coding
ENSG00000035115	SH3YL1	chr2	-	22,9,32,19,14	1,4,0,0,2	20,10,16	11,9,0	256	100	0.0134541694253	0.09539407928489307	0.896,0.468,1.0,1.0,0.732	0.415,0.303,1.0	0.247	SE	253004	253115	264781	264810	262630	262786	NA	NA	NA	NA	NA	NA	NA	NA	NA	NA	NA	NA	NA	NA	NA	NA	NA	NA	protein_coding
ENSG00000035403	VCL	chr10	+	12,18,2,2,52	90,67,103,125,114	27,26,24	108,32,104	304	100	0.00103203244711	0.01245395387929879	0.042,0.081,0.006,0.005,0.13	0.076,0.211,0.071	-0.067	SE	74108970	74109156	74114183	74114387	74111908	74112112	NA	NA	NA	NA	NA	NA	NA	NA	NA	NA	NA	NA	NA	NA	NA	NA	NA	NA	protein_coding
ENSG00000035928	RFC1	chr4	-	44,108,198,116,276	0,0,0,13,0	70,135,143	2,27,0	178	100	4.85116705678e-4	0.0069441294923393	1.0,1.0,1.0,0.834,1.0	0.952,0.737,1.0	0.07	SE	39321286	39321374	39326562	39326640	39323339	39323417	NA	NA	NA	NA	NA	NA	NA	NA	NA	NA	NA	NA	NA	NA	NA	NA	NA	NA	protein_coding
ENSG00000036257	CUL3	chr2	-	495,1062,466,479,612	24,33,52,4,38	579,597,796	0,9,26	200	100	2.78430102862e-7	2.010918642346333e-5	0.912,0.941,0.818,0.984,0.89	1.0,0.971,0.939	-0.061	SE	224535527	224535641	224584943	224585363	224557658	224557856	NA	NA	NA	NA	NA	NA	NA	NA	NA	NA	NA	NA	NA	NA	NA	NA	NA	NA	protein_coding
ENSG00000037637	FBXO42	chr1	-	27,19,32,52,85	0,0,0,0,0	13,17,47	0,0,7	235	100	0.00127554803624	0.01470957676255844	1.0,1.0,1.0,1.0,1.0	1.0,1.0,0.741	0.086	SE	16256605	16256759	16315168	16315435	16294782	16294917	NA	NA	NA	NA	NA	NA	NA	NA	NA	NA	NA	NA	NA	NA	NA	NA	NA	NA	protein_coding
ENSG00000039319	ZFYVE16	chr5	+	23,6,19,16,42	34,20,70,0,46	0,14,0	26,49,13	154	100	5.27027842513e-4	0.0074192132020874	0.305,0.163,0.15,1.0,0.372	0.0,0.156,0.0	0.346	SE	80408063	80408153	80434108	80434217	80427491	80427545	NA	NA	NA	NA	NA	NA	NA	NA	NA	NA	NA	NA	NA	NA	NA	NA	NA	NA	protein_coding
ENSG00000040199	PHLPP2	chr16	-	59,82,64,193,127	0,1,10,0,8	104,98,73	0,22,10	200	100	0.00609132844804	0.05283374315750495	1.0,0.976,0.762,1.0,0.888	1.0,0.69,0.785	0.1	SE	71681750	71681905	71690518	71690709	71684475	71684601	NA	NA	NA	NA	NA	NA	NA	NA	NA	NA	NA	NA	NA	NA	NA	NA	NA	NA	protein_coding
ENSG00000040341	STAU2	chr8	-	0,0,0,0,0	22,26,23,27,33	0,5,8	69,25,50	200	100	0.00162082248513	0.01834850533078865	0.0,0.0,0.0,0.0,0.0	0.0,0.091,0.074	-0.055	SE	73688653	73688813	73709031	73709162	73697307	73697442	NA	NA	NA	NA	NA	NA	NA	NA	NA	NA	NA	NA	NA	NA	NA	NA	NA	NA	protein_coding
ENSG00000040341	STAU2	chr8	-	47,72,120,19,104	0,11,8,0,8	56,40,51	0,0,0	166	100	2.25763372785e-6	1.0298434621037e-4	1.0,0.798,0.9,1.0,0.887	1.0,1.0,1.0	-0.083	SE	73688653	73688813	73746782	73746888	73738283	73738349	NA	NA	NA	NA	NA	NA	NA	NA	NA	NA	NA	NA	NA	NA	NA	NA	NA	NA	protein_coding
ENSG00000040531	CTNS	chr17	+	49,75,71,131,135	9,0,5,0,0	152,82,203	0,0,4	180	100	0.0168305543565	0.11335146348111234	0.752,1.0,0.888,1.0,1.0	1.0,1.0,0.966	-0.061	SE	3637106	3637316	3647443	3647522	3640187	3640267	NA	NA	NA	NA	NA	NA	NA	NA	NA	NA	NA	NA	NA	NA	NA	NA	NA	NA	protein_coding
ENSG00000041515	MYO16	chr13	+	8,12,16,28,3	0,0,0,0,0	8,0,4	0,6,0	173	100	0.0183132945635	0.12072031039415204	1.0,1.0,1.0,1.0,1.0	1.0,0.0,1.0	0.333	SE	108964760	108964902	109019710	109019911	108992375	108992448	NA	NA	NA	NA	NA	NA	NA	NA	NA	NA	NA	NA	NA	NA	NA	NA	NA	NA	protein_coding
ENSG00000041982	TNC	chr9	-	0,0,0,0,2	91,17,19,22,24	0,13,0	13,4,53	200	100	0.0130534522101	0.09528798993346856	0.0,0.0,0.0,0.0,0.04	0.0,0.619,0.0	-0.198	SE	115042218	115042341	115073602	115073866	115057152	115057425	NA	NA	NA	NA	NA	NA	NA	NA	NA	NA	NA	NA	NA	NA	NA	NA	NA	NA	protein_coding
ENSG00000041982	TNC	chr9	-	61,60,81,51,90	12,4,0,0,3	60,98,63	0,0,0	200	100	1.64174957599e-5	5.0295114972508e-4	0.718,0.882,1.0,1.0,0.938	1.0,1.0,1.0	-0.092	SE	115059729	115060002	115063795	115064068	115062916	115063189	NA	NA	NA	NA	NA	NA	NA	NA	NA	NA	NA	NA	NA	NA	NA	NA	NA	NA	protein_coding
ENSG00000042088	TDP1	chr14	+	78,140,175,140,122	20,0,0,0,0	146,152,128	0,0,0	193	100	0.00290368169667	0.02903232557969819	0.669,1.0,1.0,1.0,1.0	1.0,1.0,1.0	-0.066	SE	89971174	89971271	89984515	89984683	89980539	89980632	NA	NA	NA	NA	NA	NA	NA	NA	NA	NA	NA	NA	NA	NA	NA	NA	NA	NA	protein_coding
ENSG00000042088	TDP1	chr14	+	26,83,50,53,70	0,0,0,18,0	83,57,82	0,0,0	200	100	0.00152969774365	0.01761775717586387	1.0,1.0,1.0,0.596,1.0	1.0,1.0,1.0	-0.081	SE	90019315	90019418	90043069	90043341	90033105	90033214	NA	NA	NA	NA	NA	NA	NA	NA	NA	NA	NA	NA	NA	NA	NA	NA	NA	NA	protein_coding
ENSG00000042445	RETSAT	chr2	-	16,23,25,8,39	2,2,13,0,0	33,5,42	0,0,0	200	100	1.8735427406e-5	5.523639806266e-4	0.8,0.852,0.49,1.0,1.0	1.0,1.0,1.0	-0.172	SE	85343638	85343798	85344238	85344348	85343998	85344165	NA	NA	NA	NA	NA	NA	NA	NA	NA	NA	NA	NA	NA	NA	NA	NA	NA	NA	protein_coding
ENSG00000043514	TRIT1	chr1	-	76,66,59,99,48	0,0,0,0,0	48,58,84	8,0,0	200	100	0.00525888590428	0.04711495285553142	1.0,1.0,1.0,1.0,1.0	0.75,1.0,1.0	0.083	SE	39847219	39847297	39847985	39848091	39847547	39847660	NA	NA	NA	NA	NA	NA	NA	NA	NA	NA	NA	NA	NA	NA	NA	NA	NA	NA	protein_coding
ENSG00000044459	CNTLN	chr9	+	33,44,60,39,44	0,0,0,5,0	53,46,42	0,10,0	200	100	0.00278968928326	0.0280117305273672	1.0,1.0,1.0,0.796,1.0	1.0,0.697,1.0	0.06	SE	17273732	17273866	17309057	17309252	17298189	17298352	NA	NA	NA	NA	NA	NA	NA	NA	NA	NA	NA	NA	NA	NA	NA	NA	NA	NA	protein_coding
ENSG00000046651	OFD1	chrX	+	25,62,19,18,49	17,9,37,4,10	95,31,31	0,4,0	200	100	1.97017566705e-8	2.651372021082064e-6	0.424,0.775,0.204,0.692,0.71	1.0,0.795,1.0	-0.371	SE	13762343	13762444	13767126	13767284	13763744	13763855	NA	NA	NA	NA	NA	NA	NA	NA	NA	NA	NA	NA	NA	NA	NA	NA	NA	NA	protein_coding
ENSG00000047056	WDR37	chr10	+	77,44,27,43,34	0,0,0,0,0	67,61,99	0,11,0	197	100	2.67458839324e-4	0.00438022502647287	1.0,1.0,1.0,1.0,1.0	1.0,0.738,1.0	0.087	SE	1072115	1072293	1080010	1080106	1077906	1078003	NA	NA	NA	NA	NA	NA	NA	NA	NA	NA	NA	NA	NA	NA	NA	NA	NA	NA	protein_coding
ENSG00000047249	ATP6V1H	chr8	-	45,28,39,53,36	0,0,0,0,12	77,64,33	0,0,0	226	100	0.00782365571549	0.06301840156902237	1.0,1.0,1.0,1.0,0.57	1.0,1.0,1.0	-0.086	SE	53715542	53716024	53795646	53795839	53769617	53769743	NA	NA	NA	NA	NA	NA	NA	NA	NA	NA	NA	NA	NA	NA	NA	NA	NA	NA	protein_coding
ENSG00000047249	ATP6V1H	chr8	-	13,25,15,81,41	0,0,0,0,0	67,19,13	0,0,6	190	100	0.0197937178474	0.1283473572551082	1.0,1.0,1.0,1.0,1.0	1.0,1.0,0.533	0.156	SE	53801798	53801896	53832983	53833086	53829443	53829533	NA	NA	NA	NA	NA	NA	NA	NA	NA	NA	NA	NA	NA	NA	NA	NA	NA	NA	protein_coding
ENSG00000047365	ARAP2	chr4	-	71,67,35,37,78	0,0,0,0,0	74,103,43	10,0,1	200	100	7.22344722682e-5	0.00159088118821684	1.0,1.0,1.0,1.0,1.0	0.787,1.0,0.956	0.086	SE	36193577	36193647	36228581	36229645	36210389	36210743	NA	NA	NA	NA	NA	NA	NA	NA	NA	NA	NA	NA	NA	NA	NA	NA	NA	NA	protein_coding
ENSG00000047578	KIAA0556	chr16	+	93,85,40,75,85	0,2,0,0,0	48,79,111	0,14,0	177	100	3.52009572656e-5	8.9101662356793e-4	1.0,0.96,1.0,1.0,1.0	1.0,0.761,1.0	0.072	SE	27573900	27573956	27628660	27628830	27618424	27618501	NA	NA	NA	NA	NA	NA	NA	NA	NA	NA	NA	NA	NA	NA	NA	NA	NA	NA	protein_coding
ENSG00000047578	KIAA0556	chr16	+	15,12,19,38,26	0,1,0,0,0	7,11,34	1,0,7	200	100	3.9923737615e-5	0.00100050131903776	1.0,0.857,1.0,1.0,1.0	0.778,1.0,0.708	0.143	SE	27631064	27631162	27677728	27677996	27648603	27648735	NA	NA	NA	NA	NA	NA	NA	NA	NA	NA	NA	NA	NA	NA	NA	NA	NA	NA	protein_coding
ENSG00000047617	ANO2	chr12	-	179,198,30,23,30	0,4,0,0,4	100,67,91	4,1,20	165	100	1.69445014465e-5	5.0907514805588e-4	1.0,0.968,1.0,1.0,0.82	0.938,0.976,0.734	0.075	SE	5750835	5750970	5806051	5806093	5799506	5799571	NA	NA	NA	NA	NA	NA	NA	NA	NA	NA	NA	NA	NA	NA	NA	NA	NA	NA	protein_coding
ENSG00000047634	SCML1	chrX	+	0,4,11,41,0	18,11,8,0,7	0,0,0	4,13,9	200	100	2.1449061133e-5	6.125490076036e-4	0.0,0.154,0.407,1.0,0.0	0.0,0.0,0.0	0.312	SE	17737468	17737680	17746014	17746098	17744070	17744219	NA	NA	NA	NA	NA	NA	NA	NA	NA	NA	NA	NA	NA	NA	NA	NA	NA	NA	protein_coding
ENSG00000047634	SCML1	chrX	+	0,4,11,26,5	38,25,14,45,18	0,0,1	22,43,20	200	100	1.58966165786e-8	2.2460268757173856e-6	0.0,0.074,0.282,0.224,0.122	0.0,0.0,0.024	0.132	SE	17737468	17737680	17746017	17746098	17744070	17744219	NA	NA	NA	NA	NA	NA	NA	NA	NA	NA	NA	NA	NA	NA	NA	NA	NA	NA	protein_coding
ENSG00000047849	MAP4	chr3	-	149,121,175,159,89	0,0,0,0,12	98,109,162	10,10,1	200	100	5.87620541608e-4	0.00825615457875359	1.0,1.0,1.0,1.0,0.788	0.831,0.845,0.988	0.07	SE	47877416	47877523	47921764	47921878	47915950	47917174	NA	NA	NA	NA	NA	NA	NA	NA	NA	NA	NA	NA	NA	NA	NA	NA	NA	NA	protein_coding
ENSG00000047932	GOPC	chr6	-	3,0,0,0,4	124,107,103,104,182	0,14,9	147,83,88	124	100	1.03867424528e-6	5.495722150430899e-5	0.019,0.0,0.0,0.0,0.017	0.0,0.12,0.076	-0.058	SE	117575176	117575352	117578899	117579064	117577447	117577471	NA	NA	NA	NA	NA	NA	NA	NA	NA	NA	NA	NA	NA	NA	NA	NA	NA	NA	protein_coding
ENSG00000048028	USP28	chr11	-	0,0,0,0,0	115,68,115,4,152	13,22,8	105,16,141	196	100	1.07218800505e-9	2.80248500759969e-7	0.0,0.0,0.0,0.0,0.0	0.059,0.412,0.028	-0.166	SE	113804867	113805046	113808297	113808437	113806488	113806584	NA	NA	NA	NA	NA	NA	NA	NA	NA	NA	NA	NA	NA	NA	NA	NA	NA	NA	protein_coding
ENSG00000048028	USP28	chr11	-	235,230,221,334,332	14,4,10,16,7	413,219,472	4,0,12	280	100	4.51466761921e-4	0.00661066791486903	0.857,0.954,0.888,0.882,0.944	0.974,1.0,0.934	-0.064	SE	113815173	113815382	113823604	113823700	113817657	113817837	NA	NA	NA	NA	NA	NA	NA	NA	NA	NA	NA	NA	NA	NA	NA	NA	NA	NA	protein_coding
ENSG00000048140	TSPAN17	chr5	+	32,61,46,10,73	0,0,4,0,2	27,14,55	12,0,0	130	100	0.00409330100739	0.03729198387283367	1.0,1.0,0.898,1.0,0.966	0.634,1.0,1.0	0.095	SE	176656699	176656816	176657517	176659053	176656894	176656924	NA	NA	NA	NA	NA	NA	NA	NA	NA	NA	NA	NA	NA	NA	NA	NA	NA	NA	protein_coding
ENSG00000048405	ZNF800	chr7	-	160,254,242,210,243	39,31,13,11,23	285,263,228	70,41,40	196	100	7.84421407132e-4	0.01015010234634466	0.677,0.807,0.905,0.907,0.844	0.675,0.766,0.744	0.1	SE	127377185	127377329	127391496	127391615	127386059	127386155	NA	NA	NA	NA	NA	NA	NA	NA	NA	NA	NA	NA	NA	NA	NA	NA	NA	NA	protein_coding
ENSG00000048649	RSF1	chr11	-	128,82,135,78,151	0,10,0,18,4	122,73,87	40,30,14	193	100	1.64762756771e-8	2.2027480946859e-6	1.0,0.809,1.0,0.692,0.951	0.612,0.558,0.763	0.246	SE	77740730	77740936	77764597	77764689	77747035	77747128	NA	NA	NA	NA	NA	NA	NA	NA	NA	NA	NA	NA	NA	NA	NA	NA	NA	NA	protein_coding
ENSG00000048740	CELF2	chr10	+	22,34,24,32,9	0,3,7,0,0	7,26,18	0,0,0	183	100	0.00234242239199	0.02380491309558111	1.0,0.861,0.652,1.0,1.0	1.0,1.0,1.0	-0.097	SE	11165485	11165682	11249152	11249201	11217424	11217507	NA	NA	NA	NA	NA	NA	NA	NA	NA	NA	NA	NA	NA	NA	NA	NA	NA	NA	protein_coding
ENSG00000048828	FAM120A	chr9	+	4,36,16,21,35	0,2,0,0,7	32,24,27	0,0,0	200	100	0.00799732148515	0.06519940186544045	1.0,0.9,1.0,1.0,0.714	1.0,1.0,1.0	-0.077	SE	93557826	93558010	93561108	93561250	93558580	93558718	NA	NA	NA	NA	NA	NA	NA	NA	NA	NA	NA	NA	NA	NA	NA	NA	NA	NA	protein_coding
ENSG00000049130	KITLG	chr12	-	42,40,41,58,63	13,7,6,6,0	50,54,34	0,0,3	184	100	2.10844558011e-5	6.0627668397046e-4	0.637,0.756,0.788,0.84,1.0	1.0,1.0,0.86	-0.149	SE	88507027	88507137	88516333	88516490	88515533	88515617	NA	NA	NA	NA	NA	NA	NA	NA	NA	NA	NA	NA	NA	NA	NA	NA	NA	NA	protein_coding
ENSG00000049192	ADAMTS6	chr5	-	15,8,2,2,11	2,0,16,0,3	4,33,2	1,0,0	246	100	1.15244161125e-4	0.00226655521706941	0.753,1.0,0.048,1.0,0.598	0.619,1.0,1.0	-0.193	SE	65260599	65260663	65273339	65273447	65262816	65262962	NA	NA	NA	NA	NA	NA	NA	NA	NA	NA	NA	NA	NA	NA	NA	NA	NA	NA	protein_coding
ENSG00000049246	PER3	chr1	+	28,57,47,91,52	0,0,0,0,0	39,20,28	8,0,0	149	100	0.00125775559298	0.01457234738001384	1.0,1.0,1.0,1.0,1.0	0.766,1.0,1.0	0.078	SE	7788044	7788246	7798524	7798673	7793959	7794008	NA	NA	NA	NA	NA	NA	NA	NA	NA	NA	NA	NA	NA	NA	NA	NA	NA	NA	protein_coding
ENSG00000049323	LTBP1	chr2	+	124,91,123,200,180	19,13,12,0,18	71,61,124	17,32,20	200	100	9.56567260761e-5	0.00199298977391107	0.765,0.778,0.837,1.0,0.833	0.676,0.488,0.756	0.203	SE	33315143	33315269	33347366	33347510	33342837	33342963	NA	NA	NA	NA	NA	NA	NA	NA	NA	NA	NA	NA	NA	NA	NA	NA	NA	NA	protein_coding
ENSG00000049323	LTBP1	chr2	+	109,40,87,118,116	0,6,0,7,0	61,31,118	0,0,0	226	100	0.00428055718553	0.03867252224852704	1.0,0.747,1.0,0.882,1.0	1.0,1.0,1.0	-0.074	SE	33315143	33315269	33360596	33360779	33342837	33342963	NA	NA	NA	NA	NA	NA	NA	NA	NA	NA	NA	NA	NA	NA	NA	NA	NA	NA	protein_coding
ENSG00000049541	RFC2	chr7	-	73,120,141,39,152	0,0,9,23,2	160,60,110	0,0,0	170	100	2.467528384e-5	6.8480207295681e-4	1.0,1.0,0.902,0.499,0.978	1.0,1.0,1.0	-0.124	SE	74249738	74249780	74254270	74254389	74252428	74252498	NA	NA	NA	NA	NA	NA	NA	NA	NA	NA	NA	NA	NA	NA	NA	NA	NA	NA	protein_coding
ENSG00000049618	ARID1B	chr6	+	99,154,64,39,125	0,0,15,6,37	111,132,195	0,0,0	211	100	1.96762273141e-10	7.143017076888138e-8	1.0,1.0,0.669,0.755,0.616	1.0,1.0,1.0	-0.192	SE	156829226	156829421	157084661	157084905	156935465	156935576	NA	NA	NA	NA	NA	NA	NA	NA	NA	NA	NA	NA	NA	NA	NA	NA	NA	NA	protein_coding
ENSG00000049618	ARID1B	chr6	+	61,151,237,155,190	7,2,0,16,7	146,94,198	0,0,7	200	100	0.00582042316409	0.05096306838713693	0.813,0.974,1.0,0.829,0.931	1.0,1.0,0.934	-0.069	SE	157110471	157110561	157148623	157148951	157133027	157133207	NA	NA	NA	NA	NA	NA	NA	NA	NA	NA	NA	NA	NA	NA	NA	NA	NA	NA	protein_coding
ENSG00000049883	PTCD2	chr5	+	60,111,143,165,88	0,5,0,0,0	82,200,37	22,0,0	230	100	2.92103729119e-4	0.0046744034507836	1.0,0.906,1.0,1.0,1.0	0.618,1.0,1.0	0.109	SE	72322171	72322264	72331257	72331375	72326611	72326741	NA	NA	NA	NA	NA	NA	NA	NA	NA	NA	NA	NA	NA	NA	NA	NA	NA	NA	protein_coding
ENSG00000049883	PTCD2	chr5	+	87,122,72,79,96	0,0,0,0,0	153,88,65	0,10,0	179	100	0.00366611645179	0.03406503797258693	1.0,1.0,1.0,1.0,1.0	1.0,0.831,1.0	0.056	SE	72331257	72331375	72335793	72335885	72335017	72335096	NA	NA	NA	NA	NA	NA	NA	NA	NA	NA	NA	NA	NA	NA	NA	NA	NA	NA	protein_coding
ENSG00000050393	MCUR1	chr6	-	45,90,79,42,84	0,0,0,0,0	93,58,49	0,14,0	154	100	2.86314709407e-5	7.5899532195539e-4	1.0,1.0,1.0,1.0,1.0	1.0,0.729,1.0	0.09	SE	13791877	13791992	13800340	13800382	13793893	13793947	NA	NA	NA	NA	NA	NA	NA	NA	NA	NA	NA	NA	NA	NA	NA	NA	NA	NA	protein_coding
ENSG00000050426	LETMD1	chr12	+	50,86,71,134,19	0,0,0,6,4	75,76,130	6,16,5	183	100	2.10206598589e-4	0.00361710340613514	1.0,1.0,1.0,0.924,0.722	0.872,0.722,0.934	0.087	SE	51052091	51052207	51056349	51056502	51053777	51053860	NA	NA	NA	NA	NA	NA	NA	NA	NA	NA	NA	NA	NA	NA	NA	NA	NA	NA	protein_coding
ENSG00000050426	LETMD1	chr12	+	42,97,50,144,74	0,0,0,6,4	55,30,154	6,16,5	287	100	2.31428607489e-4	0.00391020099712183	1.0,1.0,1.0,0.893,0.866	0.762,0.395,0.915	0.261	SE	51052091	51052207	51056349	51056502	51055834	51056021	NA	NA	NA	NA	NA	NA	NA	NA	NA	NA	NA	NA	NA	NA	NA	NA	NA	NA	protein_coding
ENSG00000050426	LETMD1	chr12	+	90,94,105,135,97	7,10,0,10,0	128,119,227	0,0,8	200	100	0.00286968085962	0.02872569427268088	0.865,0.825,1.0,0.871,1.0	1.0,1.0,0.934	-0.066	SE	51053777	51053860	51056349	51056502	51055834	51056021	NA	NA	NA	NA	NA	NA	NA	NA	NA	NA	NA	NA	NA	NA	NA	NA	NA	NA	protein_coding
ENSG00000050426	LETMD1	chr12	+	99,76,48,213,74	7,10,0,10,0	159,108,235	0,0,8	202	100	0.0017985028969	0.01933742028760682	0.875,0.79,1.0,0.913,1.0	1.0,1.0,0.936	-0.063	SE	51053777	51053860	51056349	51056502	51056143	51056245	NA	NA	NA	NA	NA	NA	NA	NA	NA	NA	NA	NA	NA	NA	NA	NA	NA	NA	protein_coding
ENSG00000050748	MAPK9	chr5	-	98,54,203,92,100	213,233,289,219,165	96,33,58	239,270,285	341	100	7.65179608564e-9	1.2500165380403645e-6	0.119,0.064,0.171,0.11,0.151	0.105,0.035,0.056	0.058	SE	180269279	180269409	180280439	180280581	180279795	180280036	NA	NA	NA	NA	NA	NA	NA	NA	NA	NA	NA	NA	NA	NA	NA	NA	NA	NA	protein_coding
ENSG00000051180	RAD51	chr15	+	138,95,45,111,59	0,2,0,0,4	57,31,63	0,0,22	195	100	4.20643788306e-4	0.00623994741131795	1.0,0.961,1.0,1.0,0.883	1.0,1.0,0.595	0.104	SE	40709024	40709116	40728710	40728824	40718804	40718899	NA	NA	NA	NA	NA	NA	NA	NA	NA	NA	NA	NA	NA	NA	NA	NA	NA	NA	protein_coding
ENSG00000051180	RAD51	chr15	+	103,116,45,81,135	0,0,0,0,0	42,38,108	0,0,18	222	100	1.37426628299e-7	1.1973524034930872e-5	1.0,1.0,1.0,1.0,1.0	1.0,1.0,0.73	0.09	SE	40729504	40729634	40731054	40732340	40729852	40729974	NA	NA	NA	NA	NA	NA	NA	NA	NA	NA	NA	NA	NA	NA	NA	NA	NA	NA	protein_coding
ENSG00000051341	POLQ	chr3	-	85,119,93,31,171	0,0,0,0,4	53,69,49	4,0,14	294	100	7.48439260456e-7	4.289323994520698e-5	1.0,1.0,1.0,1.0,0.936	0.818,1.0,0.543	0.2	SE	121468304	121468431	121481571	121481812	121476539	121476733	NA	NA	NA	NA	NA	NA	NA	NA	NA	NA	NA	NA	NA	NA	NA	NA	NA	NA	protein_coding
ENSG00000051341	POLQ	chr3	-	103,225,166,79,212	14,17,6,8,25	182,151,84	13,0,4	200	100	0.00296761502067	0.02951884944340873	0.786,0.869,0.933,0.832,0.809	0.875,1.0,0.913	-0.084	SE	121522002	121522149	121532989	121533209	121529644	121529792	NA	NA	NA	NA	NA	NA	NA	NA	NA	NA	NA	NA	NA	NA	NA	NA	NA	NA	protein_coding
ENSG00000051341	POLQ	chr3	-	29,43,64,92,102	4,0,11,0,5	36,131,44	0,0,0	231	100	4.68105115337e-6	1.8623031209556e-4	0.758,1.0,0.716,1.0,0.898	1.0,1.0,1.0	-0.126	SE	121539432	121539589	121544726	121544906	121541348	121541479	NA	NA	NA	NA	NA	NA	NA	NA	NA	NA	NA	NA	NA	NA	NA	NA	NA	NA	protein_coding
ENSG00000051382	PIK3CB	chr3	-	34,90,88,48,58	19,26,7,19,13	61,64,61	34,41,41	151	100	4.36188427743e-4	0.00643765845530577	0.542,0.696,0.893,0.626,0.747	0.543,0.508,0.496	0.185	SE	138698906	138699095	138707158	138707289	138704442	138704493	NA	NA	NA	NA	NA	NA	NA	NA	NA	NA	NA	NA	NA	NA	NA	NA	NA	NA	protein_coding
ENSG00000051825	MPHOSPH9	chr12	-	105,233,277,175,244	12,0,0,19,0	221,201,104	0,0,0	188	100	7.70449790943e-6	2.7361435646288e-4	0.823,1.0,1.0,0.83,1.0	1.0,1.0,1.0	-0.069	SE	123194385	123194601	123202163	123202319	123198246	123198334	NA	NA	NA	NA	NA	NA	NA	NA	NA	NA	NA	NA	NA	NA	NA	NA	NA	NA	protein_coding
ENSG00000052126	PLEKHA5	chr12	+	2,19,23,12,16	0,0,0,0,2	41,6,4	0,0,8	147	100	0.0170998140662	0.11480989983620232	1.0,1.0,1.0,1.0,0.845	1.0,1.0,0.254	0.218	SE	19343322	19343434	19353883	19354002	19345841	19345888	NA	NA	NA	NA	NA	NA	NA	NA	NA	NA	NA	NA	NA	NA	NA	NA	NA	NA	protein_coding
ENSG00000053524	MCF2L2	chr3	-	16,18,32,27,14	0,0,0,0,0	3,33,22	0,10,0	220	100	7.39277272201e-5	0.00157740647679916	1.0,1.0,1.0,1.0,1.0	1.0,0.6,1.0	0.133	SE	183323234	183323351	183379296	183379411	183338799	183338919	NA	NA	NA	NA	NA	NA	NA	NA	NA	NA	NA	NA	NA	NA	NA	NA	NA	NA	protein_coding
ENSG00000054118	THRAP3	chr1	+	7,9,11,9,30	67,56,91,65,84	0,1,0	44,35,65	200	100	1.21366650063e-9	3.046656411678571e-7	0.05,0.074,0.057,0.065,0.152	0.0,0.014,0.0	0.075	SE	36224431	36224505	36259381	36259484	36224970	36225102	NA	NA	NA	NA	NA	NA	NA	NA	NA	NA	NA	NA	NA	NA	NA	NA	NA	NA	protein_coding
ENSG00000054267	ARID4B	chr1	-	0,0,0,0,19	50,57,78,4,42	0,16,2	55,22,7	200	100	0.018384971647	0.1246360322246544	0.0,0.0,0.0,0.0,0.184	0.0,0.267,0.125	-0.094	SE	235175183	235175399	235177799	235177913	235176747	235176903	NA	NA	NA	NA	NA	NA	NA	NA	NA	NA	NA	NA	NA	NA	NA	NA	NA	NA	protein_coding
ENSG00000054267	ARID4B	chr1	-	5,17,22,32,48	12,5,45,0,32	22,50,29	8,0,5	200	100	0.0152428719607	0.10747741952982252	0.172,0.63,0.196,1.0,0.429	0.579,1.0,0.744	-0.289	SE	235196030	235196115	235219792	235219968	235213768	235214026	NA	NA	NA	NA	NA	NA	NA	NA	NA	NA	NA	NA	NA	NA	NA	NA	NA	NA	protein_coding
ENSG00000054356	PTPRN	chr2	-	11,28,40,45,124	0,27,0,0,21	3,20,29	26,9,23	200	100	4.0159451733e-6	1.6829218541465e-4	1.0,0.341,1.0,1.0,0.747	0.055,0.526,0.387	0.495	SE	219297232	219297433	219299046	219299111	219297884	219298103	NA	NA	NA	NA	NA	NA	NA	NA	NA	NA	NA	NA	NA	NA	NA	NA	NA	NA	protein_coding
ENSG00000054611	TBC1D22A	chr22	+	21,25,21,5,15	8,0,2,0,0	11,15,25	0,0,0	215	100	0.00132775088538	0.01516092702293461	0.55,1.0,0.83,1.0,1.0	1.0,1.0,1.0	-0.124	SE	46878652	46878723	46997633	46997709	46912073	46912188	NA	NA	NA	NA	NA	NA	NA	NA	NA	NA	NA	NA	NA	NA	NA	NA	NA	NA	protein_coding
ENSG00000054611	TBC1D22A	chr22	+	46,48,67,21,31	0,0,0,0,0	74,16,29	0,0,10	176	100	4.72666786588e-4	0.00694437346306894	1.0,1.0,1.0,1.0,1.0	1.0,1.0,0.622	0.126	SE	46974289	46974399	47111507	47111603	46997633	46997709	NA	NA	NA	NA	NA	NA	NA	NA	NA	NA	NA	NA	NA	NA	NA	NA	NA	NA	protein_coding
ENSG00000054654	SYNE2	chr14	+	101,93,232,96,117	18,3,8,0,2	86,122,25	0,0,0	200	100	4.11585290438e-6	1.7136794314919e-4	0.737,0.939,0.935,1.0,0.967	1.0,1.0,1.0	-0.084	SE	64007042	64007222	64016472	64016631	64009965	64010116	NA	NA	NA	NA	NA	NA	NA	NA	NA	NA	NA	NA	NA	NA	NA	NA	NA	NA	protein_coding
ENSG00000054654	SYNE2	chr14	+	0,4,6,28,8	94,48,84,34,93	0,0,0	66,60,85	335	100	1.62207505783e-6	7.80806590452312e-5	0.0,0.024,0.021,0.197,0.025	0.0,0.0,0.0	0.053	SE	64202800	64202963	64208757	64208945	64207957	64208192	NA	NA	NA	NA	NA	NA	NA	NA	NA	NA	NA	NA	NA	NA	NA	NA	NA	NA	protein_coding
ENSG00000054965	FAM168A	chr11	-	148,295,373,245,557	0,16,10,0,34	215,165,484	28,4,31	200	100	0.00176376126805	0.01968226644225325	1.0,0.902,0.949,1.0,0.891	0.793,0.954,0.886	0.071	SE	73411393	73411536	73430689	73430770	73419873	73419999	NA	NA	NA	NA	NA	NA	NA	NA	NA	NA	NA	NA	NA	NA	NA	NA	NA	NA	protein_coding
ENSG00000055070	SZRD1	chr1	+	62,102,41,85,131	42,77,34,42,134	124,53,121	25,21,39	150	100	1.13005008751e-6	5.829838361433232e-5	0.496,0.469,0.446,0.574,0.395	0.768,0.627,0.674	-0.214	SE	16367241	16367308	16393230	16393482	16391374	16391424	NA	NA	NA	NA	NA	NA	NA	NA	NA	NA	NA	NA	NA	NA	NA	NA	NA	NA	protein_coding
ENSG00000055147	FAM114A2	chr5	-	15,4,0,2,0	5,10,5,0,10	0,3,0	26,9,10	147	100	0.0121308929535	0.08802811771754109	0.671,0.214,0.0,1.0,0.0	0.0,0.185,0.0	0.315	SE	154034743	154034967	154038856	154038921	154038387	154038434	NA	NA	NA	NA	NA	NA	NA	NA	NA	NA	NA	NA	NA	NA	NA	NA	NA	NA	protein_coding
ENSG00000055609	KMT2C	chr7	-	21,37,47,38,28	12,0,0,0,0	21,59,61	0,0,0	174	100	0.0209011959962	0.1340322524407938	0.501,1.0,1.0,1.0,1.0	1.0,1.0,1.0	-0.1	SE	152134921	152138904	152139674	152139791	152139185	152139259	NA	NA	NA	NA	NA	NA	NA	NA	NA	NA	NA	NA	NA	NA	NA	NA	NA	NA	protein_coding
ENSG00000055609	KMT2C	chr7	-	38,47,49,92,78	7,0,0,0,4	120,58,46	0,25,6	205	100	0.011652194471	0.08521686040374875	0.726,1.0,1.0,1.0,0.905	1.0,0.531,0.789	0.153	SE	152194439	152194568	152199278	152199459	152195906	152196011	NA	NA	NA	NA	NA	NA	NA	NA	NA	NA	NA	NA	NA	NA	NA	NA	NA	NA	protein_coding
ENSG00000056998	GYG2	chrX	+	22,36,73,18,14	0,0,0,0,0	63,2,51	0,6,0	208	100	0.0212789938949	0.13595461804568473	1.0,1.0,1.0,1.0,1.0	1.0,0.138,1.0	0.287	SE	2875809	2875914	2881051	2882818	2877199	2877307	NA	NA	NA	NA	NA	NA	NA	NA	NA	NA	NA	NA	NA	NA	NA	NA	NA	NA	protein_coding
ENSG00000058056	USP13	chr3	+	348,331,198,220,130	29,0,28,38,11	399,284,367	9,4,16	226	100	1.10900754688e-5	3.6692707924492e-4	0.842,1.0,0.758,0.719,0.839	0.951,0.969,0.91	-0.112	SE	179653039	179653393	179701007	179701129	179681877	179682003	NA	NA	NA	NA	NA	NA	NA	NA	NA	NA	NA	NA	NA	NA	NA	NA	NA	NA	protein_coding
ENSG00000058056	USP13	chr3	+	231,191,120,156,77	8,6,12,0,3	269,171,240	0,0,0	200	100	8.80390983449e-8	8.338237827127231e-6	0.935,0.941,0.833,1.0,0.928	1.0,1.0,1.0	-0.073	SE	179653039	179653393	179706933	179707076	179681877	179682003	NA	NA	NA	NA	NA	NA	NA	NA	NA	NA	NA	NA	NA	NA	NA	NA	NA	NA	protein_coding
ENSG00000058056	USP13	chr3	+	219,470,180,276,332	29,0,28,38,11	425,377,402	9,4,16	161	100	2.41984452576e-6	1.0849038801769e-4	0.824,1.0,0.8,0.819,0.949	0.967,0.983,0.94	-0.085	SE	179653039	179653393	179701007	179701129	179690240	179690301	NA	NA	NA	NA	NA	NA	NA	NA	NA	NA	NA	NA	NA	NA	NA	NA	NA	NA	protein_coding
ENSG00000058056	USP13	chr3	+	12,16,2,6,11	8,6,12,0,3	31,4,24	0,0,0	161	100	3.17120540938e-9	6.094776984586356e-7	0.482,0.624,0.094,1.0,0.695	1.0,1.0,1.0	-0.421	SE	179653039	179653393	179706933	179707076	179690240	179690301	NA	NA	NA	NA	NA	NA	NA	NA	NA	NA	NA	NA	NA	NA	NA	NA	NA	NA	protein_coding
ENSG00000058056	USP13	chr3	+	78,147,149,72,72	2,0,4,20,1	193,142,121	0,6,2	161	100	0.0151012501858	0.10422933122694492	0.96,1.0,0.959,0.691,0.978	1.0,0.936,0.974	-0.052	SE	179681877	179682003	179706933	179707076	179690240	179690301	NA	NA	NA	NA	NA	NA	NA	NA	NA	NA	NA	NA	NA	NA	NA	NA	NA	NA	protein_coding
ENSG00000058056	USP13	chr3	+	46,72,56,6,55	0,0,0,0,0	86,26,48	0,0,8	200	100	0.00301972205559	0.029960834025071	1.0,1.0,1.0,1.0,1.0	1.0,1.0,0.75	0.083	SE	179761111	179761255	179781738	179781823	179764001	179764168	NA	NA	NA	NA	NA	NA	NA	NA	NA	NA	NA	NA	NA	NA	NA	NA	NA	NA	protein_coding
ENSG00000058091	CDK14	chr7	+	2,12,30,15,2	0,0,0,22,0	2,6,14	0,0,0	147	100	0.0215577543895	0.13733282579399242	1.0,1.0,1.0,0.317,1.0	1.0,1.0,1.0	-0.137	SE	90466423	90466513	90494366	90494430	90479227	90479274	NA	NA	NA	NA	NA	NA	NA	NA	NA	NA	NA	NA	NA	NA	NA	NA	NA	NA	protein_coding
ENSG00000058091	CDK14	chr7	+	61,25,45,77,10	0,0,0,0,0	87,25,33	0,0,12	195	100	2.96867161119e-4	0.00474008176990129	1.0,1.0,1.0,1.0,1.0	1.0,1.0,0.585	0.138	SE	90604217	90604249	90899290	90899353	90747680	90747775	NA	NA	NA	NA	NA	NA	NA	NA	NA	NA	NA	NA	NA	NA	NA	NA	NA	NA	protein_coding
ENSG00000058673	ZC3H11A	chr1	+	246,246,200,267,240	8,35,55,10,75	136,162,295	35,47,56	200	100	0.00651954853764	0.05578185993943593	0.939,0.778,0.645,0.93,0.615	0.66,0.633,0.725	0.109	SE	203795705	203795794	203801574	203801628	203796292	203796496	NA	NA	NA	NA	NA	NA	NA	NA	NA	NA	NA	NA	NA	NA	NA	NA	NA	NA	protein_coding
ENSG00000058799	YIPF1	chr1	-	377,463,818,772,416	8,23,12,37,31	571,452,608	13,0,15	264	100	8.04239016439e-5	0.00169252813298571	0.947,0.884,0.963,0.888,0.836	0.943,1.0,0.939	-0.057	SE	53878641	53878722	53888906	53888986	53883112	53883276	NA	NA	NA	NA	NA	NA	NA	NA	NA	NA	NA	NA	NA	NA	NA	NA	NA	NA	protein_coding
ENSG00000058799	YIPF1	chr1	-	70,160,227,192,233	11,25,25,22,43	132,123,210	8,2,17	320	100	9.59934927345e-5	0.00195922338249798	0.665,0.667,0.739,0.732,0.629	0.838,0.951,0.794	-0.175	SE	53888906	53888986	53889712	53889797	53889243	53889463	NA	NA	NA	NA	NA	NA	NA	NA	NA	NA	NA	NA	NA	NA	NA	NA	NA	NA	protein_coding
ENSG00000058804	NDC1	chr1	-	29,53,39,73,23	0,5,0,0,0	22,49,30	9,0,0	164	100	0.00574224951239	0.04888954975728007	1.0,0.866,1.0,1.0,1.0	0.598,1.0,1.0	0.107	SE	53787157	53787258	53800692	53800848	53789132	53789196	NA	NA	NA	NA	NA	NA	NA	NA	NA	NA	NA	NA	NA	NA	NA	NA	NA	NA	protein_coding
ENSG00000059588	TARBP1	chr1	-	9,17,20,14,28	1,0,0,0,11	2,34,32	0,0,0	172	100	5.53231815767e-4	0.0077204341700575704	0.84,1.0,1.0,1.0,0.597	1.0,1.0,1.0	-0.113	SE	234425672	234425793	234427575	234427766	234427316	234427388	NA	NA	NA	NA	NA	NA	NA	NA	NA	NA	NA	NA	NA	NA	NA	NA	NA	NA	protein_coding
ENSG00000060069	CTDP1	chr18	+	27,47,5,47,29	0,0,10,4,4	2,7,46	19,2,4	263	100	0.0199816529917	0.12927733809333036	1.0,1.0,0.16,0.817,0.734	0.038,0.571,0.814	0.268	SE	79717809	79718016	79736354	79736521	79728906	79729069	NA	NA	NA	NA	NA	NA	NA	NA	NA	NA	NA	NA	NA	NA	NA	NA	NA	NA	protein_coding
ENSG00000060138	YBX3	chr12	-	401,599,480,346,770	49,67,120,6,95	568,386,819	36,23,44	307	100	0.00473400401147	0.04203036577846564	0.727,0.744,0.566,0.949,0.725	0.837,0.845,0.858	-0.104	SE	10704050	10704148	10713210	10713333	10709907	10710114	NA	NA	NA	NA	NA	NA	NA	NA	NA	NA	NA	NA	NA	NA	NA	NA	NA	NA	protein_coding
ENSG00000060237	WNK1	chr12	+	356,369,196,159,258	36,98,20,47,36	337,385,517	89,77,153	184	100	0.011751887065	0.08774380362478774	0.843,0.672,0.842,0.648,0.796	0.673,0.731,0.647	0.077	SE	862082	862270	878214	878361	871264	871348	NA	NA	NA	NA	NA	NA	NA	NA	NA	NA	NA	NA	NA	NA	NA	NA	NA	NA	protein_coding
ENSG00000060237	WNK1	chr12	+	322,446,204,205,286	14,16,17,54,11	452,287,554	16,8,8	379	100	2.53354680485e-4	0.00418860508445093	0.859,0.88,0.76,0.5,0.873	0.882,0.904,0.948	-0.137	SE	879572	880031	881691	881789	880720	880999	NA	NA	NA	NA	NA	NA	NA	NA	NA	NA	NA	NA	NA	NA	NA	NA	NA	NA	protein_coding
ENSG00000060339	CCAR1	chr10	+	9,37,17,23,58	0,3,0,44,0	54,22,6	0,0,0	133	100	0.00151545428582	0.01681993381009051	1.0,0.903,1.0,0.282,1.0	1.0,1.0,1.0	-0.163	SE	68736875	68737048	68747160	68747275	68740628	68740661	NA	NA	NA	NA	NA	NA	NA	NA	NA	NA	NA	NA	NA	NA	NA	NA	NA	NA	protein_coding
ENSG00000060339	CCAR1	chr10	+	219,240,210,138,439	21,18,45,20,4	265,203,178	17,0,1	200	100	1.67086849749e-5	5.0885719518376e-4	0.839,0.87,0.7,0.775,0.982	0.886,1.0,0.989	-0.125	SE	68755369	68755536	68757293	68757377	68756272	68756483	NA	NA	NA	NA	NA	NA	NA	NA	NA	NA	NA	NA	NA	NA	NA	NA	NA	NA	protein_coding
ENSG00000060982	BCAT1	chr12	-	69,31,62,31,86	0,0,1,0,0	31,36,13	0,0,11	172	100	0.0032763373625	0.03122016258878053	1.0,1.0,0.973,1.0,1.0	1.0,1.0,0.407	0.192	SE	24881300	24881411	24948926	24949101	24901813	24901885	NA	NA	NA	NA	NA	NA	NA	NA	NA	NA	NA	NA	NA	NA	NA	NA	NA	NA	protein_coding
ENSG00000061273	HDAC7	chr12	-	72,70,91,27,348	0,0,0,0,0	77,36,215	8,0,0	226	100	0.019899238355	0.12883980483601437	1.0,1.0,1.0,1.0,1.0	0.81,1.0,1.0	0.063	SE	47796206	47796298	47797383	47797499	47797016	47797142	NA	NA	NA	NA	NA	NA	NA	NA	NA	NA	NA	NA	NA	NA	NA	NA	NA	NA	protein_coding
ENSG00000062598	ELMO2	chr20	-	19,34,90,13,103	0,9,0,0,2	39,19,28	0,0,0	175	100	0.0129180563305	0.09248210253810162	1.0,0.683,1.0,1.0,0.967	1.0,1.0,1.0	-0.07	SE	46394404	46394532	46406547	46406615	46398696	46398771	NA	NA	NA	NA	NA	NA	NA	NA	NA	NA	NA	NA	NA	NA	NA	NA	NA	NA	protein_coding
ENSG00000063127	SLC6A16	chr19	-	9,8,9,15,9	0,0,0,0,0	12,14,3	0,5,0	200	100	0.0213460419843	0.14018878881027705	1.0,1.0,1.0,1.0,1.0	1.0,0.583,1.0	0.139	SE	49294366	49294553	49309650	49309826	49308875	49309117	NA	NA	NA	NA	NA	NA	NA	NA	NA	NA	NA	NA	NA	NA	NA	NA	NA	NA	protein_coding
ENSG00000064012	CASP8	chr2	+	42,72,108,128,83	0,0,0,0,0	57,50,60	6,0,5	200	100	5.57364328069e-6	2.176920251745e-4	1.0,1.0,1.0,1.0,1.0	0.826,1.0,0.857	0.106	SE	201272897	201272942	201284815	201285317	201276826	201276968	NA	NA	NA	NA	NA	NA	NA	NA	NA	NA	NA	NA	NA	NA	NA	NA	NA	NA	protein_coding
ENSG00000064042	LIMCH1	chr4	+	132,103,451,346,339	21,21,81,49,49	252,140,256	23,12,37	131	100	0.0147706240747	0.10248860421144372	0.828,0.789,0.81,0.844,0.841	0.893,0.899,0.841	-0.055	SE	41598919	41599026	41605893	41606004	41603874	41603905	NA	NA	NA	NA	NA	NA	NA	NA	NA	NA	NA	NA	NA	NA	NA	NA	NA	NA	protein_coding
ENSG00000064102	INTS13	chr12	-	281,388,393,226,249	10,13,0,3,21	221,241,209	23,17,4	200	100	0.00242520949073	0.02515291479836136	0.934,0.937,1.0,0.974,0.856	0.828,0.876,0.963	0.051	SE	26913973	26914128	26916001	26916180	26914407	26914578	NA	NA	NA	NA	NA	NA	NA	NA	NA	NA	NA	NA	NA	NA	NA	NA	NA	NA	protein_coding
ENSG00000064199	SPA17	chr11	+	70,73,96,91,126	0,0,0,0,0	80,120,99	20,0,0	187	100	1.1456032619e-5	3.761781163259e-4	1.0,1.0,1.0,1.0,1.0	0.681,1.0,1.0	0.106	SE	124681388	124681459	124694302	124694661	124691695	124691782	NA	NA	NA	NA	NA	NA	NA	NA	NA	NA	NA	NA	NA	NA	NA	NA	NA	NA	protein_coding
ENSG00000064309	CDON	chr11	-	67,51,50,15,71	10,2,0,0,6	32,80,59	0,0,0	244	100	4.81425153787e-6	1.9008294062967e-4	0.733,0.913,1.0,1.0,0.829	1.0,1.0,1.0	-0.105	SE	126017087	126017375	126019618	126019765	126018329	126018473	NA	NA	NA	NA	NA	NA	NA	NA	NA	NA	NA	NA	NA	NA	NA	NA	NA	NA	protein_coding
ENSG00000064607	SUGP2	chr19	-	38,40,66,34,146	22,22,3,0,2	45,44,138	0,0,0	314	100	2.2957850554e-7	1.7280023274480705e-5	0.355,0.367,0.875,1.0,0.959	1.0,1.0,1.0	-0.289	SE	18990892	18991149	18994365	18994486	18991339	18991553	NA	NA	NA	NA	NA	NA	NA	NA	NA	NA	NA	NA	NA	NA	NA	NA	NA	NA	protein_coding
ENSG00000064933	PMS1	chr2	+	299,255,403,266,239	0,0,9,26,6	238,211,170	0,0,0	200	100	1.21427977051e-6	6.346963854053106e-5	1.0,1.0,0.957,0.836,0.952	1.0,1.0,1.0	-0.051	SE	189795768	189795951	189818016	189818180	189805651	189805754	NA	NA	NA	NA	NA	NA	NA	NA	NA	NA	NA	NA	NA	NA	NA	NA	NA	NA	protein_coding
ENSG00000064933	PMS1	chr2	+	128,151,164,102,132	0,4,0,21,2	81,103,84	0,0,2	200	100	6.40179316623e-4	0.00879982796948659	1.0,0.95,1.0,0.708,0.971	1.0,1.0,0.955	-0.059	SE	189795768	189795951	189843963	189844080	189805651	189805754	NA	NA	NA	NA	NA	NA	NA	NA	NA	NA	NA	NA	NA	NA	NA	NA	NA	NA	protein_coding
ENSG00000064933	PMS1	chr2	+	171,165,273,164,112	0,0,16,0,0	191,166,69	22,4,0	200	100	6.73430483263e-4	0.00915249104239157	1.0,1.0,0.895,1.0,1.0	0.813,0.954,1.0	0.057	SE	189818016	189818180	189852654	189852777	189843963	189844080	NA	NA	NA	NA	NA	NA	NA	NA	NA	NA	NA	NA	NA	NA	NA	NA	NA	NA	protein_coding
ENSG00000065325	GLP2R	chr17	+	31,57,87,91,81	3,7,6,0,15	13,20,38	2,0,1	222	100	0.00891588208775	0.06962752495058545	0.823,0.786,0.867,1.0,0.709	0.745,1.0,0.945	-0.06	SE	9836370	9836475	9854494	9854601	9842494	9842616	NA	NA	NA	NA	NA	NA	NA	NA	NA	NA	NA	NA	NA	NA	NA	NA	NA	NA	protein_coding
ENSG00000065534	MYLK	chr3	-	4,2,47,12,11	4,0,25,0,27	14,8,4	21,20,14	307	100	0.0191556954948	0.12479849672060878	0.246,1.0,0.38,1.0,0.117	0.178,0.115,0.085	0.423	SE	123725943	123726078	123733686	123734222	123732895	123733102	NA	NA	NA	NA	NA	NA	NA	NA	NA	NA	NA	NA	NA	NA	NA	NA	NA	NA	protein_coding
ENSG00000065534	MYLK	chr3	-	20,14,18,10,28	3,4,0,0,5	18,9,8	0,0,0	308	100	5.76694153664e-6	2.2134554755462e-4	0.684,0.532,1.0,1.0,0.645	1.0,1.0,1.0	-0.228	SE	123739952	123740001	123793676	123793841	123752330	123752538	NA	NA	NA	NA	NA	NA	NA	NA	NA	NA	NA	NA	NA	NA	NA	NA	NA	NA	protein_coding
ENSG00000065559	MAP2K4	chr17	+	54,58,75,82,82	2,0,0,0,0	91,38,91	12,0,0	203	100	7.32480803884e-5	0.00156989150114763	0.93,1.0,1.0,1.0,1.0	0.789,1.0,1.0	0.056	SE	12020876	12021001	12095574	12095694	12054888	12054991	NA	NA	NA	NA	NA	NA	NA	NA	NA	NA	NA	NA	NA	NA	NA	NA	NA	NA	protein_coding
ENSG00000065600	PACC1	chr1	-	33,44,22,19,33	0,3,0,0,0	25,30,44	0,12,0	245	100	0.00180167590164	0.01936357101853056	1.0,0.857,1.0,1.0,1.0	1.0,0.505,1.0	0.136	SE	212375192	212375300	212379894	212380037	212377561	212377706	NA	NA	NA	NA	NA	NA	NA	NA	NA	NA	NA	NA	NA	NA	NA	NA	NA	NA	protein_coding
ENSG00000065600	PACC1	chr1	-	55,85,69,50,70	0,0,0,15,0	68,44,61	0,0,0	200	100	0.00441051006833	0.04087388828915429	1.0,1.0,1.0,0.625,1.0	1.0,1.0,1.0	-0.075	SE	212385273	212385425	212410424	212410521	212386890	212387100	NA	NA	NA	NA	NA	NA	NA	NA	NA	NA	NA	NA	NA	NA	NA	NA	NA	NA	protein_coding
ENSG00000065665	SEC61A2	chr10	+	9,40,27,12,10	22,10,5,0,6	41,36,20	0,0,0	241	100	6.82216061421e-10	2.0263367515252385e-7	0.145,0.624,0.691,1.0,0.409	1.0,1.0,1.0	-0.426	SE	12162212	12162289	12169257	12169961	12167752	12167893	NA	NA	NA	NA	NA	NA	NA	NA	NA	NA	NA	NA	NA	NA	NA	NA	NA	NA	protein_coding
ENSG00000065802	ASB1	chr2	+	23,50,127,31,60	0,11,0,12,2	48,21,56	0,0,0	403	100	6.19385961376e-6	2.3260790601215e-4	1.0,0.53,1.0,0.391,0.882	1.0,1.0,1.0	-0.239	SE	238433553	238433695	238444341	238444727	238435710	238436013	NA	NA	NA	NA	NA	NA	NA	NA	NA	NA	NA	NA	NA	NA	NA	NA	NA	NA	protein_coding
ENSG00000065883	CDK13	chr7	+	69,19,117,110,66	0,0,0,0,0	44,68,52	7,0,3	200	100	4.49273373171e-5	0.00108767905774432	1.0,1.0,1.0,1.0,1.0	0.759,1.0,0.897	0.115	SE	40047820	40047877	40078004	40078121	40062825	40062927	NA	NA	NA	NA	NA	NA	NA	NA	NA	NA	NA	NA	NA	NA	NA	NA	NA	NA	protein_coding
ENSG00000066084	DIP2B	chr12	+	190,221,70,240,153	0,3,0,0,0	62,241,211	12,0,0	200	100	0.00247615295634	0.0255480490180076	1.0,0.974,1.0,1.0,1.0	0.721,1.0,1.0	0.088	SE	50640723	50640852	50674473	50674629	50660193	50660319	NA	NA	NA	NA	NA	NA	NA	NA	NA	NA	NA	NA	NA	NA	NA	NA	NA	NA	protein_coding
ENSG00000066117	SMARCD1	chr12	+	143,153,358,220,205	41,8,11,34,17	279,132,268	2,0,15	200	100	1.05419466523e-6	5.702355076189724e-5	0.636,0.905,0.942,0.764,0.858	0.986,1.0,0.899	-0.141	SE	50086755	50086878	50088520	50088637	50087362	50087485	NA	NA	NA	NA	NA	NA	NA	NA	NA	NA	NA	NA	NA	NA	NA	NA	NA	NA	protein_coding
ENSG00000066136	NFYC	chr1	+	16,34,25,17,27	128,138,137,211,203	63,19,46	101,113,181	157	100	2.29016470335e-4	0.00387696405545092	0.074,0.136,0.104,0.049,0.078	0.284,0.097,0.139	-0.085	SE	40766595	40766703	40769355	40769415	40766917	40766974	NA	NA	NA	NA	NA	NA	NA	NA	NA	NA	NA	NA	NA	NA	NA	NA	NA	NA	protein_coding
ENSG00000066322	ELOVL1	chr1	-	37,109,91,42,130	12,0,0,0,3	64,49,66	0,0,0	157	100	0.00391298016088	0.03587424603475323	0.663,1.0,1.0,1.0,0.965	1.0,1.0,1.0	-0.074	SE	43364541	43364647	43365185	43365376	43364737	43364794	NA	NA	NA	NA	NA	NA	NA	NA	NA	NA	NA	NA	NA	NA	NA	NA	NA	NA	protein_coding
ENSG00000066427	ATXN3	chr14	-	136,145,233,140,227	0,0,0,0,2	252,177,126	0,0,10	267	100	0.00819961843323	0.06514335155251237	1.0,1.0,1.0,1.0,0.977	1.0,1.0,0.825	0.054	SE	92080952	92081061	92083125	92083235	92082299	92082466	NA	NA	NA	NA	NA	NA	NA	NA	NA	NA	NA	NA	NA	NA	NA	NA	NA	NA	protein_coding
ENSG00000066427	ATXN3	chr14	-	29,38,70,30,56	0,6,10,0,0	32,26,27	0,0,0	145	100	2.13263189756e-4	0.00365607109297995	1.0,0.814,0.828,1.0,1.0	1.0,1.0,1.0	-0.072	SE	92088729	92088817	92096673	92096838	92096092	92096137	NA	NA	NA	NA	NA	NA	NA	NA	NA	NA	NA	NA	NA	NA	NA	NA	NA	NA	protein_coding
ENSG00000066468	FGFR2	chr10	-	44,83,43,54,80	0,15,0,0,0	87,34,58	19,8,5	367	100	1.78063543231e-5	5.2768989716234e-4	1.0,0.601,1.0,1.0,1.0	0.555,0.537,0.76	0.303	SE	121564501	121564579	121593708	121593841	121565437	121565704	NA	NA	NA	NA	NA	NA	NA	NA	NA	NA	NA	NA	NA	NA	NA	NA	NA	NA	protein_coding
ENSG00000066557	LRRC40	chr1	-	89,98,104,57,111	0,4,14,0,0	133,118,60	0,0,0	230	100	6.87106942246e-5	0.00149663343803549	1.0,0.914,0.764,1.0,1.0	1.0,1.0,1.0	-0.064	SE	70178850	70178993	70205389	70205579	70184784	70184914	NA	NA	NA	NA	NA	NA	NA	NA	NA	NA	NA	NA	NA	NA	NA	NA	NA	NA	protein_coding
ENSG00000066557	LRRC40	chr1	-	51,47,76,8,76	0,4,14,0,0	76,46,23	0,0,0	200	100	3.84013478166e-5	9.7153155493738e-4	1.0,0.855,0.731,1.0,1.0	1.0,1.0,1.0	-0.083	SE	70178850	70178993	70205389	70205579	70189091	70189273	NA	NA	NA	NA	NA	NA	NA	NA	NA	NA	NA	NA	NA	NA	NA	NA	NA	NA	protein_coding
ENSG00000066557	LRRC40	chr1	-	48,49,89,20,77	3,8,2,0,36	76,46,23	25,20,12	200	100	1.76541007676e-4	0.00323504202301251	0.889,0.754,0.957,1.0,0.517	0.603,0.535,0.489	0.281	SE	70184784	70184914	70205389	70205579	70189091	70189273	NA	NA	NA	NA	NA	NA	NA	NA	NA	NA	NA	NA	NA	NA	NA	NA	NA	NA	protein_coding
ENSG00000066827	ZFAT	chr8	-	9,0,4,0,2	45,25,26,13,45	16,5,2	41,17,28	266	100	0.00183905468553	0.01970049646327178	0.07,0.0,0.055,0.0,0.016	0.128,0.1,0.026	-0.056	SE	134532833	134532972	134565332	134565421	134564986	134565152	NA	NA	NA	NA	NA	NA	NA	NA	NA	NA	NA	NA	NA	NA	NA	NA	NA	NA	protein_coding
ENSG00000066855	MTFR1	chr8	+	106,21,33,32,39	0,0,0,0,0	34,10,4	0,0,12	199	100	0.0102351286575	0.07707455858534573	1.0,1.0,1.0,1.0,1.0	1.0,1.0,0.143	0.286	SE	65669872	65670018	65693643	65693759	65682352	65682451	NA	NA	NA	NA	NA	NA	NA	NA	NA	NA	NA	NA	NA	NA	NA	NA	NA	NA	protein_coding
ENSG00000066926	FECH	chr18	-	21,36,59,66,44	6,3,4,0,0	86,56,60	0,0,0	160	100	3.25609250983e-4	0.00511157633765384	0.686,0.882,0.902,1.0,1.0	1.0,1.0,1.0	-0.106	SE	57544388	57550846	57554259	57554424	57551314	57551374	NA	NA	NA	NA	NA	NA	NA	NA	NA	NA	NA	NA	NA	NA	NA	NA	NA	NA	protein_coding
ENSG00000067066	SP100	chr2	+	37,27,66,84,46	0,0,18,2,0	36,26,21	0,0,0	175	100	2.58331379053e-4	0.00425732154656758	1.0,1.0,0.677,0.96,1.0	1.0,1.0,1.0	-0.073	SE	230415941	230416328	230442936	230443099	230417590	230417665	NA	NA	NA	NA	NA	NA	NA	NA	NA	NA	NA	NA	NA	NA	NA	NA	NA	NA	protein_coding
ENSG00000067066	SP100	chr2	+	133,104,149,96,94	0,0,0,0,0	81,155,172	10,0,0	184	100	0.0107542675593	0.0798338669312648	1.0,1.0,1.0,1.0,1.0	0.815,1.0,1.0	0.062	SE	230462434	230462518	230466300	230466354	230464066	230464150	NA	NA	NA	NA	NA	NA	NA	NA	NA	NA	NA	NA	NA	NA	NA	NA	NA	NA	protein_coding
ENSG00000067141	NEO1	chr15	+	5,21,44,19,14	51,66,71,60,103	0,4,21	62,55,69	133	100	0.00463544580715	0.04129559730991367	0.069,0.193,0.318,0.192,0.093	0.0,0.052,0.186	0.094	SE	73273810	73274005	73278130	73278199	73274691	73274724	NA	NA	NA	NA	NA	NA	NA	NA	NA	NA	NA	NA	NA	NA	NA	NA	NA	NA	protein_coding
ENSG00000067141	NEO1	chr15	+	76,69,45,60,95	0,0,0,0,0	64,27,82	0,8,0	169	100	0.0069085556221	0.05683847241122122	1.0,1.0,1.0,1.0,1.0	1.0,0.666,1.0	0.111	SE	73272454	73272562	73282963	73283111	73278130	73278199	NA	NA	NA	NA	NA	NA	NA	NA	NA	NA	NA	NA	NA	NA	NA	NA	NA	NA	protein_coding
ENSG00000067177	PHKA1	chrX	-	1,59,42,74,47	0,9,4,20,14	60,79,97	0,4,9	200	100	7.57369065293e-4	0.01006814115795157	1.0,0.766,0.84,0.649,0.627	1.0,0.908,0.843	-0.141	SE	72619213	72619305	72623108	72623275	72620724	72620901	NA	NA	NA	NA	NA	NA	NA	NA	NA	NA	NA	NA	NA	NA	NA	NA	NA	NA	protein_coding
ENSG00000067208	EVI5	chr1	-	42,46,87,26,88	0,0,0,0,0	45,53,34	9,0,0	200	100	5.07875232673e-4	0.00735750645316037	1.0,1.0,1.0,1.0,1.0	0.714,1.0,1.0	0.095	SE	92605306	92605402	92624175	92624334	92607580	92607727	NA	NA	NA	NA	NA	NA	NA	NA	NA	NA	NA	NA	NA	NA	NA	NA	NA	NA	protein_coding
ENSG00000067369	TP53BP1	chr15	-	75,71,46,78,143	0,0,0,0,0	70,17,68	0,10,0	250	100	0.00481370388717	0.04260771832131712	1.0,1.0,1.0,1.0,1.0	1.0,0.405,1.0	0.198	SE	43420304	43420735	43421854	43422126	43421024	43421174	NA	NA	NA	NA	NA	NA	NA	NA	NA	NA	NA	NA	NA	NA	NA	NA	NA	NA	protein_coding
ENSG00000067798	NAV3	chr12	+	47,97,108,33,250	0,0,0,0,0	96,67,136	0,0,6	589	100	0.0203868824664	0.13144359494493418	1.0,1.0,1.0,1.0,1.0	1.0,1.0,0.794	0.069	SE	78119236	78119945	78127166	78127208	78121939	78122428	NA	NA	NA	NA	NA	NA	NA	NA	NA	NA	NA	NA	NA	NA	NA	NA	NA	NA	protein_coding
ENSG00000067798	NAV3	chr12	+	0,0,0,0,2	8,57,5,20,48	14,0,4	10,25,103	121	100	3.30316208032e-4	0.00516994314104216	0.0,0.0,0.0,0.0,0.033	0.536,0.0,0.031	-0.182	SE	78175305	78175427	78177140	78177313	78176438	78176459	NA	NA	NA	NA	NA	NA	NA	NA	NA	NA	NA	NA	NA	NA	NA	NA	NA	NA	protein_coding
ENSG00000067955	CBFB	chr16	+	42,25,38,47,21	0,1,0,0,0	40,30,42	0,0,9	217	100	3.33358746759e-4	0.00521132232224087	1.0,0.92,1.0,1.0,1.0	1.0,1.0,0.683	0.09	SE	67029726	67029813	67098709	67101058	67066681	67066798	NA	NA	NA	NA	NA	NA	NA	NA	NA	NA	NA	NA	NA	NA	NA	NA	NA	NA	protein_coding
ENSG00000068120	COASY	chr17	+	61,217,215,142,212	0,2,0,0,0	151,96,143	4,8,0	290	100	3.23435582614e-5	8.3785522877747e-4	1.0,0.974,1.0,1.0,1.0	0.929,0.805,1.0	0.083	SE	42563306	42564577	42564982	42565047	42564708	42564898	NA	NA	NA	NA	NA	NA	NA	NA	NA	NA	NA	NA	NA	NA	NA	NA	NA	NA	protein_coding
ENSG00000068354	TBC1D25	chrX	+	113,79,179,139,102	10,6,13,2,22	85,44,87	8,0,0	255	100	0.0119636664612	0.08698367565030475	0.816,0.838,0.844,0.965,0.645	0.806,1.0,1.0	-0.114	SE	48541332	48541442	48558896	48559024	48544868	48545023	NA	NA	NA	NA	NA	NA	NA	NA	NA	NA	NA	NA	NA	NA	NA	NA	NA	NA	protein_coding
ENSG00000068383	INPP5A	chr10	+	54,72,66,33,79	0,2,0,0,1	64,14,45	0,4,5	142	100	4.64753507348e-4	0.00674124704498447	1.0,0.962,1.0,1.0,0.982	1.0,0.711,0.864	0.13	SE	132537786	132538171	132645867	132645968	132607914	132607956	NA	NA	NA	NA	NA	NA	NA	NA	NA	NA	NA	NA	NA	NA	NA	NA	NA	NA	protein_coding
ENSG00000068650	ATP11A	chr13	+	40,50,42,9,65	0,1,0,0,4	23,13,57	1,4,14	187	100	5.13208488595e-7	3.255884338567017e-5	1.0,0.964,1.0,1.0,0.897	0.925,0.635,0.685	0.224	SE	112875775	112875941	112881875	112886113	112878216	112878303	NA	NA	NA	NA	NA	NA	NA	NA	NA	NA	NA	NA	NA	NA	NA	NA	NA	NA	protein_coding
ENSG00000068878	PSME4	chr2	-	97,115,81,119,131	20,0,0,0,0	128,100,92	0,0,0	168	100	7.53975884802e-4	0.00984185755595077	0.743,1.0,1.0,1.0,1.0	1.0,1.0,1.0	-0.051	SE	53920888	53921104	53923320	53923419	53922516	53922584	NA	NA	NA	NA	NA	NA	NA	NA	NA	NA	NA	NA	NA	NA	NA	NA	NA	NA	protein_coding
ENSG00000068885	IFT80	chr3	-	87,97,226,100,169	0,0,0,0,0	140,124,49	0,0,8	200	100	0.022293202251	0.14493664505955647	1.0,1.0,1.0,1.0,1.0	1.0,1.0,0.754	0.082	SE	160256985	160258635	160277305	160277478	160268412	160268536	NA	NA	NA	NA	NA	NA	NA	NA	NA	NA	NA	NA	NA	NA	NA	NA	NA	NA	protein_coding
ENSG00000068885	IFT80	chr3	-	112,186,243,106,192	0,2,0,0,0	191,135,53	6,6,0	280	100	2.71083460524e-5	7.310895303055e-4	1.0,0.971,1.0,1.0,1.0	0.919,0.889,1.0	0.058	SE	160307662	160307781	160356012	160356150	160319759	160319939	NA	NA	NA	NA	NA	NA	NA	NA	NA	NA	NA	NA	NA	NA	NA	NA	NA	NA	protein_coding
ENSG00000069869	NEDD4	chr15	-	132,262,214,49,259	10,18,8,0,7	124,95,122	0,25,14	154	100	0.017508599009	0.11683425093113146	0.896,0.904,0.946,1.0,0.96	1.0,0.712,0.85	0.087	SE	55873957	55874008	55951375	55951414	55924645	55924699	NA	NA	NA	NA	NA	NA	NA	NA	NA	NA	NA	NA	NA	NA	NA	NA	NA	NA	protein_coding
ENSG00000069943	PIGB	chr15	+	26,18,35,37,3	5,7,0,16,0	7,11,55	0,1,0	152	100	3.50283841566e-6	1.4719805547993e-4	0.774,0.628,1.0,0.603,1.0	1.0,0.879,1.0	-0.159	SE	55333866	55334007	55350698	55350912	55339266	55339318	NA	NA	NA	NA	NA	NA	NA	NA	NA	NA	NA	NA	NA	NA	NA	NA	NA	NA	protein_coding
ENSG00000070269	TMEM260	chr14	+	19,10,35,28,26	0,2,11,0,6	55,5,21	0,0,0	215	100	1.75019050053e-6	8.332692040592557e-5	1.0,0.699,0.597,1.0,0.668	1.0,1.0,1.0	-0.207	SE	56615943	56616027	56618593	56618763	56617182	56617297	NA	NA	NA	NA	NA	NA	NA	NA	NA	NA	NA	NA	NA	NA	NA	NA	NA	NA	protein_coding
ENSG00000070371	CLTCL1	chr22	-	48,27,1,50,75	0,0,0,0,0	48,20,103	0,0,9	491	100	5.98962513576e-5	0.00134498987799394	1.0,1.0,1.0,1.0,1.0	1.0,1.0,0.7	0.1	SE	19191303	19191435	19199733	19199841	19196265	19196656	NA	NA	NA	NA	NA	NA	NA	NA	NA	NA	NA	NA	NA	NA	NA	NA	NA	NA	protein_coding
ENSG00000070404	FSTL3	chr19	+	130,212,217,211,384	0,0,0,0,0	112,63,292	14,0,0	328	100	3.26957501804e-5	8.4446790337479e-4	1.0,1.0,1.0,1.0,1.0	0.709,1.0,1.0	0.097	SE	680706	680879	681649	683385	681332	681560	NA	NA	NA	NA	NA	NA	NA	NA	NA	NA	NA	NA	NA	NA	NA	NA	NA	NA	protein_coding
ENSG00000070501	POLB	chr8	+	77,75,136,68,30	0,0,6,4,0	60,74,39	2,0,12	175	100	0.013992217655	0.09840012024454614	1.0,1.0,0.928,0.907,1.0	0.945,1.0,0.65	0.102	SE	42344952	42345019	42355515	42355567	42349015	42349090	NA	NA	NA	NA	NA	NA	NA	NA	NA	NA	NA	NA	NA	NA	NA	NA	NA	NA	protein_coding
ENSG00000070501	POLB	chr8	+	198,287,328,356,144	6,4,16,40,9	362,284,208	0,4,0	187	100	3.87601062357e-12	3.1659739274647703e-9	0.946,0.975,0.916,0.826,0.895	1.0,0.974,1.0	-0.08	SE	42361294	42361365	42369270	42369335	42362611	42362698	NA	NA	NA	NA	NA	NA	NA	NA	NA	NA	NA	NA	NA	NA	NA	NA	NA	NA	protein_coding
ENSG00000070540	WIPI1	chr17	-	55,31,74,146,71	0,0,11,0,2	88,64,106	9,0,20	183	100	0.0020614392641400002	0.02162195003454708	1.0,1.0,0.786,1.0,0.951	0.842,1.0,0.743	0.086	SE	68450727	68450897	68457341	68457496	68452909	68452992	NA	NA	NA	NA	NA	NA	NA	NA	NA	NA	NA	NA	NA	NA	NA	NA	NA	NA	protein_coding
ENSG00000070614	NDST1	chr5	+	343,293,370,429,492	0,0,0,0,11	281,218,542	23,2,8	200	100	3.70150352591e-8	4.3901869342169245e-6	1.0,1.0,1.0,1.0,0.957	0.859,0.982,0.971	0.054	SE	150545311	150545486	150549677	150549787	150548217	150548388	NA	NA	NA	NA	NA	NA	NA	NA	NA	NA	NA	NA	NA	NA	NA	NA	NA	NA	protein_coding
ENSG00000070814	TCOF1	chr5	+	72,72,118,46,103	4,2,0,0,9	54,29,85	0,1,0	331	100	3.8187643437e-4	0.00579644961763243	0.845,0.916,1.0,1.0,0.776	1.0,0.898,1.0	-0.059	SE	150369528	150369602	150374173	150374386	150372005	150372236	NA	NA	NA	NA	NA	NA	NA	NA	NA	NA	NA	NA	NA	NA	NA	NA	NA	NA	protein_coding
ENSG00000070814	TCOF1	chr5	+	66,158,168,139,140	0,29,22,0,31	89,49,114	27,11,36	200	100	2.14678776543e-5	6.125490076036e-4	1.0,0.731,0.792,1.0,0.693	0.622,0.69,0.613	0.202	SE	150389886	150390023	150391956	150392176	150391543	150391657	NA	NA	NA	NA	NA	NA	NA	NA	NA	NA	NA	NA	NA	NA	NA	NA	NA	NA	protein_coding
ENSG00000071054	MAP4K4	chr2	+	216,142,182,287,168	18,0,11,0,0	169,168,121	0,0,0	262	100	6.57969284179e-6	2.4223415788386e-4	0.821,1.0,0.863,1.0,1.0	1.0,1.0,1.0	-0.063	SE	101844100	101844311	101858995	101859082	101855976	101856138	NA	NA	NA	NA	NA	NA	NA	NA	NA	NA	NA	NA	NA	NA	NA	NA	NA	NA	protein_coding
ENSG00000071054	MAP4K4	chr2	+	138,208,115,223,440	9,21,59,0,112	121,123,226	22,32,64	262	100	0.01290464473	0.09241139834321643	0.854,0.791,0.427,1.0,0.6	0.677,0.595,0.574	0.119	SE	101859642	101859864	101864929	101865036	101860824	101860986	NA	NA	NA	NA	NA	NA	NA	NA	NA	NA	NA	NA	NA	NA	NA	NA	NA	NA	protein_coding
ENSG00000071054	MAP4K4	chr2	+	656,875,932,789,857	390,578,549,387,636	877,730,1295	317,291,571	200	100	1.0952227909e-6	5.8751204318486304e-5	0.457,0.431,0.459,0.505,0.403	0.58,0.556,0.531	-0.105	SE	101870294	101870415	101873646	101873764	101871493	101871685	NA	NA	NA	NA	NA	NA	NA	NA	NA	NA	NA	NA	NA	NA	NA	NA	NA	NA	protein_coding
ENSG00000071205	ARHGAP10	chr4	+	65,65,58,24,89	0,1,0,0,0	4,24,124	0,0,11	253	100	5.96350191229e-6	2.2560337148191e-4	1.0,0.963,1.0,1.0,1.0	1.0,1.0,0.817	0.054	SE	148046891	148047051	148064415	148064507	148063147	148063300	NA	NA	NA	NA	NA	NA	NA	NA	NA	NA	NA	NA	NA	NA	NA	NA	NA	NA	protein_coding
ENSG00000071243	ING3	chr7	+	115,107,67,57,118	0,0,2,9,1	53,140,108	4,9,18	197	100	2.29701330987e-5	6.421319132982e-4	1.0,1.0,0.944,0.763,0.984	0.871,0.888,0.753	0.101	SE	120955558	120955624	120966625	120966697	120964741	120964838	NA	NA	NA	NA	NA	NA	NA	NA	NA	NA	NA	NA	NA	NA	NA	NA	NA	NA	protein_coding
ENSG00000071282	LMCD1	chr3	+	238,196,354,388,379	0,11,16,16,8	463,243,616	32,13,45	189	100	6.62316076482e-5	0.00145231691334618	1.0,0.904,0.921,0.928,0.962	0.884,0.908,0.879	0.053	SE	8501822	8501980	8537184	8537440	8532736	8532825	NA	NA	NA	NA	NA	NA	NA	NA	NA	NA	NA	NA	NA	NA	NA	NA	NA	NA	protein_coding
ENSG00000071894	CPSF1	chr8	-	36,44,116,48,120	0,8,7,0,0	60,50,65	0,0,0	181	100	6.68427617719e-4	0.00895507999586838	1.0,0.752,0.902,1.0,1.0	1.0,1.0,1.0	-0.069	SE	144398778	144398868	144399127	144399202	144398957	144399038	NA	NA	NA	NA	NA	NA	NA	NA	NA	NA	NA	NA	NA	NA	NA	NA	NA	NA	protein_coding
ENSG00000072071	ADGRL1	chr19	-	98,51,38,35,58	0,12,2,0,0	33,18,105	0,0,0	118	100	0.0034581829469	0.03247253674382717	1.0,0.783,0.942,1.0,1.0	1.0,1.0,1.0	-0.055	SE	14147742	14151615	14152308	14152437	14152132	14152150	NA	NA	NA	NA	NA	NA	NA	NA	NA	NA	NA	NA	NA	NA	NA	NA	NA	NA	protein_coding
ENSG00000072134	EPN2	chr17	+	56,41,61,27,69	0,0,0,0,0	59,20,53	0,0,6	254	100	0.0225528727393	0.14259482043053298	1.0,1.0,1.0,1.0,1.0	1.0,1.0,0.777	0.074	SE	19312051	19312144	19328710	19328887	19313125	19313279	NA	NA	NA	NA	NA	NA	NA	NA	NA	NA	NA	NA	NA	NA	NA	NA	NA	NA	protein_coding
ENSG00000072210	ALDH3A2	chr17	+	141,122,143,135,108	11,1,0,10,0	129,122,177	0,0,0	200	100	2.06416100086e-5	5.9900052568166e-4	0.865,0.984,1.0,0.871,1.0	1.0,1.0,1.0	-0.056	SE	19664947	19665047	19675557	19675747	19671720	19671956	NA	NA	NA	NA	NA	NA	NA	NA	NA	NA	NA	NA	NA	NA	NA	NA	NA	NA	protein_coding
ENSG00000072571	HMMR	chr5	+	15,9,17,0,23	7,39,21,4,28	10,2,0	11,73,7	145	100	0.00734135337421	0.05981555314685193	0.596,0.137,0.358,0.0,0.362	0.385,0.019,0.0	0.156	SE	163464722	163464802	163469640	163469829	163467703	163467748	NA	NA	NA	NA	NA	NA	NA	NA	NA	NA	NA	NA	NA	NA	NA	NA	NA	NA	protein_coding
ENSG00000072682	P4HA2	chr5	-	0,1,8,0,2	12,10,10,27,15	10,0,16	17,4,24	200	100	0.00109060384995	0.01344714026910214	0.0,0.048,0.286,0.0,0.062	0.227,0.0,0.25	-0.08	SE	132218544	132218644	132227789	132227857	132227085	132227221	NA	NA	NA	NA	NA	NA	NA	NA	NA	NA	NA	NA	NA	NA	NA	NA	NA	NA	protein_coding
ENSG00000072736	NFATC3	chr16	+	60,72,156,84,49	0,0,0,10,0	73,72,64	12,0,4	156	100	0.0019317576367	0.02113733620588878	1.0,1.0,1.0,0.843,1.0	0.796,1.0,0.911	0.066	SE	68174373	68174514	68190767	68191775	68181474	68181530	NA	NA	NA	NA	NA	NA	NA	NA	NA	NA	NA	NA	NA	NA	NA	NA	NA	NA	protein_coding
ENSG00000072736	NFATC3	chr16	+	34,3,13,2,12	20,52,69,107,67	10,26,36	11,50,37	204	100	1.99739500891e-5	5.801984963002e-4	0.455,0.028,0.085,0.009,0.081	0.308,0.203,0.323	-0.146	SE	68190767	68191775	68226349	68226934	68214328	68214432	NA	NA	NA	NA	NA	NA	NA	NA	NA	NA	NA	NA	NA	NA	NA	NA	NA	NA	protein_coding
ENSG00000072803	FBXW11	chr5	-	81,168,133,202,68	72,83,68,87,76	156,161,301	66,50,113	163	100	0.0020223038373	0.02127121839007944	0.408,0.554,0.545,0.588,0.354	0.592,0.664,0.62	-0.136	SE	171910571	171910797	172006457	172006873	171914342	171914405	NA	NA	NA	NA	NA	NA	NA	NA	NA	NA	NA	NA	NA	NA	NA	NA	NA	NA	protein_coding
ENSG00000072864	NDE1	chr16	+	38,83,45,5,61	0,3,9,0,5	78,8,102	2,0,0	200	100	1.57678864581e-4	0.00295430777000459	1.0,0.933,0.714,1.0,0.859	0.951,1.0,1.0	-0.082	SE	15694164	15694256	15724190	15726353	15696708	15696860	NA	NA	NA	NA	NA	NA	NA	NA	NA	NA	NA	NA	NA	NA	NA	NA	NA	NA	protein_coding
ENSG00000073008	PVR	chr19	+	75,137,141,100,117	6,14,2,0,10	103,120,164	0,0,1	200	100	1.0782154547e-7	9.792232022233377e-6	0.862,0.83,0.972,1.0,0.854	1.0,1.0,0.988	-0.092	SE	44657761	44657910	44661291	44661323	44658741	44658900	NA	NA	NA	NA	NA	NA	NA	NA	NA	NA	NA	NA	NA	NA	NA	NA	NA	NA	protein_coding
ENSG00000073584	SMARCE1	chr17	-	0,24,34,8,6	59,22,41,61,49	31,6,22	27,35,12	179	100	0.0160848801726	0.1094290988941746	0.0,0.379,0.317,0.068,0.064	0.391,0.087,0.506	-0.162	SE	40627760	40628993	40630713	40630924	40630207	40630286	NA	NA	NA	NA	NA	NA	NA	NA	NA	NA	NA	NA	NA	NA	NA	NA	NA	NA	protein_coding
ENSG00000073792	IGF2BP2	chr3	-	218,416,204,212,412	33,70,47,49,92	286,284,409	33,30,62	229	100	9.79475442112e-4	0.01198012592696465	0.743,0.722,0.655,0.654,0.662	0.791,0.805,0.742	-0.092	SE	185658340	185658409	185675295	185675431	185672540	185672669	NA	NA	NA	NA	NA	NA	NA	NA	NA	NA	NA	NA	NA	NA	NA	NA	NA	NA	protein_coding
ENSG00000073921	PICALM	chr11	-	559,484,537,529,753	84,35,69,70,44	579,514,620	34,44,6	160	100	7.24284274334e-7	4.225746063067432e-5	0.806,0.896,0.829,0.825,0.915	0.914,0.88,0.985	-0.072	SE	85974707	85974812	85981128	85981228	85976622	85976682	NA	NA	NA	NA	NA	NA	NA	NA	NA	NA	NA	NA	NA	NA	NA	NA	NA	NA	protein_coding
ENSG00000073921	PICALM	chr11	-	318,294,284,277,223	188,210,268,185,234	213,227,190	275,302,316	200	100	9.80088435965e-8	9.05041664296823e-6	0.458,0.412,0.346,0.428,0.323	0.279,0.273,0.231	0.132	SE	85983865	85983973	85996825	85996929	85990249	85990378	NA	NA	NA	NA	NA	NA	NA	NA	NA	NA	NA	NA	NA	NA	NA	NA	NA	NA	protein_coding
ENSG00000073921	PICALM	chr11	-	722,835,861,768,643	188,210,268,185,234	574,683,747	275,302,316	250	100	1.34585749145e-6	6.700575830765734e-5	0.606,0.614,0.562,0.624,0.524	0.455,0.475,0.486	0.114	SE	85983865	85983973	85996825	85996929	85990249	85990399	NA	NA	NA	NA	NA	NA	NA	NA	NA	NA	NA	NA	NA	NA	NA	NA	NA	NA	protein_coding
ENSG00000073921	PICALM	chr11	-	11,5,6,0,0	19,8,24,22,25	11,6,12	20,7,12	176	100	5.68879231793e-4	0.00788825748573232	0.248,0.262,0.124,0.0,0.0	0.238,0.328,0.362	-0.183	SE	86014869	86014963	86068650	86069059	86026291	86026367	NA	NA	NA	NA	NA	NA	NA	NA	NA	NA	NA	NA	NA	NA	NA	NA	NA	NA	protein_coding
ENSG00000074047	GLI2	chr2	+	38,43,54,21,141	0,6,6,0,4	59,48,54	0,0,0	278	100	2.17273009367e-5	6.1931100532547e-4	1.0,0.721,0.764,1.0,0.927	1.0,1.0,1.0	-0.118	SE	120736246	120736285	120927360	120927458	120797290	120797468	NA	NA	NA	NA	NA	NA	NA	NA	NA	NA	NA	NA	NA	NA	NA	NA	NA	NA	protein_coding
ENSG00000074047	GLI2	chr2	+	126,52,64,89,282	0,0,0,0,0	76,80,243	14,17,0	200	100	7.59481366686e-12	5.7815424604689325e-9	1.0,1.0,1.0,1.0,1.0	0.731,0.702,1.0	0.189	SE	120797290	120797468	120951242	120951445	120927360	120927466	NA	NA	NA	NA	NA	NA	NA	NA	NA	NA	NA	NA	NA	NA	NA	NA	NA	NA	protein_coding
ENSG00000074047	GLI2	chr2	+	182,148,188,163,578	0,0,0,0,0	102,155,382	0,10,4	303	100	3.401590348e-5	8.6742213186364e-4	1.0,1.0,1.0,1.0,1.0	1.0,0.836,0.969	0.065	SE	120927360	120927466	120955244	120955430	120951242	120951445	NA	NA	NA	NA	NA	NA	NA	NA	NA	NA	NA	NA	NA	NA	NA	NA	NA	NA	protein_coding
ENSG00000074266	EED	chr11	+	241,347,332,309,516	16,20,39,33,24	344,203,360	14,6,15	253	100	5.84120544599e-4	0.00805685635605734	0.856,0.873,0.771,0.787,0.895	0.907,0.93,0.905	-0.078	SE	86244752	86245343	86276979	86277138	86250295	86250448	NA	NA	NA	NA	NA	NA	NA	NA	NA	NA	NA	NA	NA	NA	NA	NA	NA	NA	protein_coding
ENSG00000074319	TSG101	chr11	-	10,4,7,27,7	0,9,2,0,0	3,6,6	0,0,0	166	100	0.00532847861677	0.04622494991209235	1.0,0.211,0.678,1.0,1.0	1.0,1.0,1.0	-0.222	SE	18509541	18509665	18526774	18526899	18516098	18516164	NA	NA	NA	NA	NA	NA	NA	NA	NA	NA	NA	NA	NA	NA	NA	NA	NA	NA	protein_coding
ENSG00000074319	TSG101	chr11	-	544,569,653,696,400	34,32,50,56,18	735,706,857	20,20,24	185	100	4.76243365855e-8	5.284870586929991e-6	0.896,0.906,0.876,0.87,0.923	0.952,0.95,0.951	-0.057	SE	18516098	18516164	18526774	18526942	18519518	18519603	NA	NA	NA	NA	NA	NA	NA	NA	NA	NA	NA	NA	NA	NA	NA	NA	NA	NA	protein_coding
ENSG00000074416	MGLL	chr3	-	27,17,89,44,47	0,8,11,16,21	39,24,99	1,0,8	190	100	4.1380168363e-4	0.00616644721021718	1.0,0.528,0.81,0.591,0.541	0.954,1.0,0.867	-0.246	SE	127694974	127695190	127721052	127721163	127710575	127710665	NA	NA	NA	NA	NA	NA	NA	NA	NA	NA	NA	NA	NA	NA	NA	NA	NA	NA	protein_coding
ENSG00000074603	DPP8	chr15	-	43,31,57,23,35	0,0,0,0,0	31,40,32	8,0,0	253	100	0.00116524467808	0.01371944387191668	1.0,1.0,1.0,1.0,1.0	0.605,1.0,1.0	0.132	SE	65450998	65451110	65463760	65463906	65454262	65454415	NA	NA	NA	NA	NA	NA	NA	NA	NA	NA	NA	NA	NA	NA	NA	NA	NA	NA	protein_coding
ENSG00000074603	DPP8	chr15	-	74,132,215,203,103	19,7,27,0,12	237,193,113	9,0,0	180	100	3.69293132518e-7	2.4865737589545336e-5	0.684,0.913,0.816,1.0,0.827	0.936,1.0,1.0	-0.131	SE	65467070	65467223	65478879	65479039	65474208	65474288	NA	NA	NA	NA	NA	NA	NA	NA	NA	NA	NA	NA	NA	NA	NA	NA	NA	NA	protein_coding
ENSG00000074657	ZNF532	chr18	+	372,346,321,545,491	0,4,14,0,4	515,312,472	25,0,20	382	100	4.98427861662e-5	0.00117052178329931	1.0,0.958,0.857,1.0,0.97	0.844,1.0,0.861	0.055	SE	58918270	58920633	58979054	58979167	58953517	58953799	NA	NA	NA	NA	NA	NA	NA	NA	NA	NA	NA	NA	NA	NA	NA	NA	NA	NA	protein_coding
ENSG00000074935	TUBE1	chr6	-	95,131,132,88,90	29,10,15,0,11	189,83,229	8,12,2	158	100	0.00519962194011	0.04529778208089791	0.675,0.892,0.848,1.0,0.838	0.937,0.814,0.986	-0.062	SE	112081091	112081207	112086555	112086608	112084188	112084246	NA	NA	NA	NA	NA	NA	NA	NA	NA	NA	NA	NA	NA	NA	NA	NA	NA	NA	protein_coding
ENSG00000074964	ARHGEF10L	chr1	+	9,32,28,18,46	4,0,0,0,0	25,21,29	9,0,6	200	100	5.41803424258e-5	0.0012700697495571	0.529,1.0,1.0,1.0,1.0	0.581,1.0,0.707	0.143	SE	17640201	17640302	17654635	17654722	17648553	17648675	NA	NA	NA	NA	NA	NA	NA	NA	NA	NA	NA	NA	NA	NA	NA	NA	NA	NA	protein_coding
ENSG00000075151	EIF4G3	chr1	-	97,137,200,110,183	27,12,10,38,0	160,128,131	0,0,6	200	100	2.83477588403e-7	2.035999034929991e-5	0.642,0.851,0.909,0.591,1.0	1.0,1.0,0.916	-0.173	SE	20806482	20807500	20813157	20813239	20810737	20810884	NA	NA	NA	NA	NA	NA	NA	NA	NA	NA	NA	NA	NA	NA	NA	NA	NA	NA	protein_coding
ENSG00000075151	EIF4G3	chr1	-	126,186,298,96,277	5,6,0,21,5	186,64,210	0,0,0	206	100	4.62668234946e-7	2.9713076965647538e-5	0.924,0.938,1.0,0.689,0.964	1.0,1.0,1.0	-0.097	SE	20941490	20942330	20969473	20969596	20950002	20950108	NA	NA	NA	NA	NA	NA	NA	NA	NA	NA	NA	NA	NA	NA	NA	NA	NA	NA	protein_coding
ENSG00000075151	EIF4G3	chr1	-	112,182,257,80,279	5,6,0,21,5	180,70,211	0,0,0	209	100	3.49069359973e-7	2.4137499817392257e-5	0.915,0.936,1.0,0.646,0.964	1.0,1.0,1.0	-0.108	SE	20941490	20942330	20969473	20969596	20950002	20950111	NA	NA	NA	NA	NA	NA	NA	NA	NA	NA	NA	NA	NA	NA	NA	NA	NA	NA	protein_coding
ENSG00000075240	GRAMD4	chr22	+	36,29,49,81,30	0,0,0,0,0	55,16,92	0,16,0	126	100	0.00333356972533	0.03160422396832627	1.0,1.0,1.0,1.0,1.0	1.0,0.442,1.0	0.186	SE	46663039	46663172	46664025	46664117	46663837	46663863	NA	NA	NA	NA	NA	NA	NA	NA	NA	NA	NA	NA	NA	NA	NA	NA	NA	NA	protein_coding
ENSG00000075292	ZNF638	chr2	+	420,429,560,175,461	31,4,16,0,14	322,451,192	0,0,0	200	100	2.49337772651e-10	8.981824504584995e-8	0.871,0.982,0.946,1.0,0.943	1.0,1.0,1.0	-0.052	SE	71331781	71331875	71355718	71355780	71348752	71350271	NA	NA	NA	NA	NA	NA	NA	NA	NA	NA	NA	NA	NA	NA	NA	NA	NA	NA	protein_coding
ENSG00000075413	MARK3	chr14	+	13,48,57,61,56	7,0,5,0,8	53,35,45	0,0,0	149	100	1.48087937597e-5	4.580736701669e-4	0.555,1.0,0.884,1.0,0.824	1.0,1.0,1.0	-0.147	SE	103428386	103428440	103451917	103451983	103448918	103448967	NA	NA	NA	NA	NA	NA	NA	NA	NA	NA	NA	NA	NA	NA	NA	NA	NA	NA	protein_coding
ENSG00000075539	FRYL	chr4	-	150,205,273,101,269	6,4,6,23,6	178,238,281	15,0,0	200	100	0.0224069209762	0.14549305594189535	0.926,0.962,0.958,0.687,0.957	0.856,1.0,1.0	-0.054	SE	48548689	48548793	48550591	48550704	48549472	48549623	NA	NA	NA	NA	NA	NA	NA	NA	NA	NA	NA	NA	NA	NA	NA	NA	NA	NA	protein_coding
ENSG00000075702	WDR62	chr19	+	18,21,12,37,68	8,0,0,0,8	18,43,43	0,0,0	200	100	6.41261658799e-5	0.00145826397976314	0.529,1.0,1.0,1.0,0.81	1.0,1.0,1.0	-0.132	SE	36101213	36101317	36102013	36102151	36101663	36101774	NA	NA	NA	NA	NA	NA	NA	NA	NA	NA	NA	NA	NA	NA	NA	NA	NA	NA	protein_coding
ENSG00000075945	KIFAP3	chr1	-	79,50,77,53,109	0,0,0,0,2	100,44,109	0,0,23	232	100	6.465253929e-6	2.393609167085e-4	1.0,1.0,1.0,1.0,0.959	1.0,1.0,0.671	0.101	SE	170046711	170046866	170074435	170074695	170055304	170055436	NA	NA	NA	NA	NA	NA	NA	NA	NA	NA	NA	NA	NA	NA	NA	NA	NA	NA	protein_coding
ENSG00000076108	BAZ2A	chr12	-	222,155,189,173,164	0,11,0,33,0	112,126,345	0,0,0	200	100	2.15988768426e-7	1.6409730632612413e-5	1.0,0.876,1.0,0.724,1.0	1.0,1.0,1.0	-0.08	SE	56611772	56612246	56613952	56614138	56613014	56613233	NA	NA	NA	NA	NA	NA	NA	NA	NA	NA	NA	NA	NA	NA	NA	NA	NA	NA	protein_coding
ENSG00000076201	PTPN23	chr3	+	75,109,88,174,82	0,0,0,0,0	121,68,91	0,0,22	166	100	1.59459328564e-6	7.718422092603392e-5	1.0,1.0,1.0,1.0,1.0	1.0,1.0,0.714	0.095	SE	47407696	47407811	47408344	47408490	47407889	47407955	NA	NA	NA	NA	NA	NA	NA	NA	NA	NA	NA	NA	NA	NA	NA	NA	NA	NA	protein_coding
ENSG00000076351	SLC46A1	chr17	-	36,12,54,1,22	0,0,0,0,0	21,27,10	9,0,0	257	100	0.00106628877836	0.01279644448520371	1.0,1.0,1.0,1.0,1.0	0.476,1.0,1.0	0.175	SE	28395675	28399713	28404615	28405468	28400609	28400766	NA	NA	NA	NA	NA	NA	NA	NA	NA	NA	NA	NA	NA	NA	NA	NA	NA	NA	protein_coding
ENSG00000076685	NT5C2	chr10	-	185,120,173,162,176	2,5,24,6,3	127,123,235	0,0,0	192	100	1.0914124382e-8	1.5937060508196422e-6	0.98,0.926,0.79,0.934,0.968	1.0,1.0,1.0	-0.08	SE	103101044	103101102	103105705	103105801	103101234	103101326	NA	NA	NA	NA	NA	NA	NA	NA	NA	NA	NA	NA	NA	NA	NA	NA	NA	NA	protein_coding
ENSG00000076706	MCAM	chr11	-	218,224,206,191,407	11,1,0,14,18	211,163,391	0,0,0	218	100	3.20623727568e-9	6.117126270928748e-7	0.901,0.99,1.0,0.862,0.912	1.0,1.0,1.0	-0.067	SE	119308528	119309915	119310755	119310903	119310348	119310466	NA	NA	NA	NA	NA	NA	NA	NA	NA	NA	NA	NA	NA	NA	NA	NA	NA	NA	protein_coding
ENSG00000077585	GPR137B	chr1	+	146,140,155,221,259	6,5,0,0,8	235,138,339	0,0,2	323	100	2.32442705321e-4	0.00392128692364671	0.883,0.897,1.0,1.0,0.909	1.0,1.0,0.981	-0.056	SE	236168705	236168755	236179878	236180028	236178413	236178636	NA	NA	NA	NA	NA	NA	NA	NA	NA	NA	NA	NA	NA	NA	NA	NA	NA	NA	protein_coding
ENSG00000077713	SLC25A43	chrX	+	14,11,39,22,21	0,0,9,0,0	29,37,14	0,0,0	200	100	0.0163908038096	0.1138330978514686	1.0,1.0,0.684,1.0,1.0	1.0,1.0,1.0	-0.063	SE	119406459	119406701	119452008	119452143	119410189	119410362	NA	NA	NA	NA	NA	NA	NA	NA	NA	NA	NA	NA	NA	NA	NA	NA	NA	NA	protein_coding
ENSG00000077782	FGFR1	chr8	-	0,4,0,0,2	103,108,47,136,95	54,0,4	102,54,87	244	100	1.29984911723e-11	8.401348690789766e-9	0.0,0.015,0.0,0.0,0.009	0.178,0.0,0.018	-0.061	SE	38428345	38428435	38429681	38429948	38429246	38429390	NA	NA	NA	NA	NA	NA	NA	NA	NA	NA	NA	NA	NA	NA	NA	NA	NA	NA	protein_coding
ENSG00000077782	FGFR1	chr8	-	0,3,0,0,1	55,84,87,121,58	54,0,4	59,63,109	244	100	8.59393896047e-8	8.319569501806107e-6	0.0,0.014,0.0,0.0,0.007	0.273,0.0,0.015	-0.092	SE	38428345	38428435	38457355	38457446	38429246	38429390	NA	NA	NA	NA	NA	NA	NA	NA	NA	NA	NA	NA	NA	NA	NA	NA	NA	NA	protein_coding
ENSG00000078018	MAP2	chr2	+	23,17,26,85,28	0,1,0,0,9	42,21,75	0,0,0	200	100	0.00973793931978	0.0758614519590936	1.0,0.895,1.0,1.0,0.609	1.0,1.0,1.0	-0.099	SE	209692636	209696350	209700276	209700338	209696541	209696748	NA	NA	NA	NA	NA	NA	NA	NA	NA	NA	NA	NA	NA	NA	NA	NA	NA	NA	protein_coding
ENSG00000078018	MAP2	chr2	+	47,20,85,67,47	11,1,0,9,18	43,62,67	24,14,15	200	100	0.0131714765804	0.09595990376523596	0.681,0.909,1.0,0.788,0.566	0.473,0.689,0.691	0.171	SE	209700276	209700338	209705579	209705727	209704449	209704620	NA	NA	NA	NA	NA	NA	NA	NA	NA	NA	NA	NA	NA	NA	NA	NA	NA	NA	protein_coding
ENSG00000078018	MAP2	chr2	+	31,22,80,136,27	2,3,2,2,10	123,32,118	33,18,45	193	100	7.03528197699e-7	4.150975176401007e-5	0.889,0.792,0.954,0.972,0.583	0.659,0.479,0.576	0.267	SE	209709913	209710254	209725708	209725790	209723594	209723687	NA	NA	NA	NA	NA	NA	NA	NA	NA	NA	NA	NA	NA	NA	NA	NA	NA	NA	protein_coding
ENSG00000078043	PIAS2	chr18	-	92,116,150,89,128	5,26,3,12,14	44,125,180	0,13,2	185	100	0.00563542365766	0.04820163549017983	0.909,0.707,0.964,0.8,0.832	1.0,0.839,0.98	-0.097	SE	46855564	46855615	46890579	46891054	46864163	46864248	NA	NA	NA	NA	NA	NA	NA	NA	NA	NA	NA	NA	NA	NA	NA	NA	NA	NA	protein_coding
ENSG00000078053	AMPH	chr7	-	27,22,13,6,17	23,38,33,11,35	29,18,24	20,0,32	200	100	0.021203731735	0.1395377164011606	0.37,0.224,0.165,0.214,0.195	0.42,1.0,0.273	-0.331	SE	38426953	38426986	38429841	38429865	38429055	38429577	NA	NA	NA	NA	NA	NA	NA	NA	NA	NA	NA	NA	NA	NA	NA	NA	NA	NA	protein_coding
ENSG00000078070	MCCC1	chr3	-	278,382,319,273,269	0,0,0,0,0	386,364,400	0,22,0	317	100	1.3997629924e-6	6.90320850855683e-5	1.0,1.0,1.0,1.0,1.0	1.0,0.839,1.0	0.054	SE	183033990	183034077	183039025	183039135	183037217	183037434	NA	NA	NA	NA	NA	NA	NA	NA	NA	NA	NA	NA	NA	NA	NA	NA	NA	NA	protein_coding
ENSG00000078124	ACER3	chr11	+	293,295,278,320,193	0,5,1,0,2	123,290,235	22,3,7	182	100	3.69812946932e-9	6.904407719220439e-7	1.0,0.97,0.993,1.0,0.981	0.754,0.982,0.949	0.094	SE	76976288	76976341	76990538	76990574	76985642	76985724	NA	NA	NA	NA	NA	NA	NA	NA	NA	NA	NA	NA	NA	NA	NA	NA	NA	NA	protein_coding
ENSG00000078140	UBE2K	chr4	+	28,34,27,30,37	0,0,0,12,0	31,28,41	0,0,0	159	100	0.00745939877728	0.06064502806859864	1.0,1.0,1.0,0.611,1.0	1.0,1.0,1.0	-0.078	SE	39698138	39698390	39774833	39774933	39745751	39745810	NA	NA	NA	NA	NA	NA	NA	NA	NA	NA	NA	NA	NA	NA	NA	NA	NA	NA	protein_coding
ENSG00000078237	TIGAR	chr12	+	124,94,108,54,74	0,7,0,0,0	132,114,74	4,7,6	178	100	1.91065895885e-4	0.00338123248926345	1.0,0.883,1.0,1.0,1.0	0.949,0.901,0.874	0.069	SE	4337038	4337160	4351266	4351377	4349818	4349896	NA	NA	NA	NA	NA	NA	NA	NA	NA	NA	NA	NA	NA	NA	NA	NA	NA	NA	protein_coding
ENSG00000078246	TULP3	chr12	+	103,172,57,67,62	5,0,19,0,2	111,59,115	0,0,0	215	100	1.12666446014e-5	3.713588355503e-4	0.905,1.0,0.583,1.0,0.935	1.0,1.0,1.0	-0.115	SE	2931036	2931240	2937630	2937729	2934446	2934561	NA	NA	NA	NA	NA	NA	NA	NA	NA	NA	NA	NA	NA	NA	NA	NA	NA	NA	protein_coding
ENSG00000078269	SYNJ2	chr6	+	35,88,109,40,219	0,0,0,0,0	140,32,90	11,0,4	209	100	9.17980469417e-8	8.789074545648918e-6	1.0,1.0,1.0,1.0,1.0	0.859,1.0,0.915	0.075	SE	158088659	158088772	158092925	158093104	158089838	158089947	NA	NA	NA	NA	NA	NA	NA	NA	NA	NA	NA	NA	NA	NA	NA	NA	NA	NA	protein_coding
ENSG00000078295	ADCY2	chr5	+	7,5,5,38,10	0,0,0,0,0	10,4,16	20,0,0	198	100	0.00508891856709	0.04455274724171115	1.0,1.0,1.0,1.0,1.0	0.202,1.0,1.0	0.266	SE	7724544	7724614	7757448	7757586	7727163	7727261	NA	NA	NA	NA	NA	NA	NA	NA	NA	NA	NA	NA	NA	NA	NA	NA	NA	NA	protein_coding
ENSG00000078295	ADCY2	chr5	+	33,61,25,135,39	0,0,0,0,12	17,18,78	0,0,0	238	100	0.0143198246303	0.10007796154726777	1.0,1.0,1.0,1.0,0.577	1.0,1.0,1.0	-0.085	SE	7743667	7743752	7766686	7766806	7757448	7757586	NA	NA	NA	NA	NA	NA	NA	NA	NA	NA	NA	NA	NA	NA	NA	NA	NA	NA	protein_coding
ENSG00000078674	PCM1	chr8	+	151,105,183,48,160	7,2,3,14,0	121,133,43	0,0,0	168	100	2.21758485897e-5	6.2730771692378e-4	0.928,0.969,0.973,0.671,1.0	1.0,1.0,1.0	-0.092	SE	17922839	17923188	17935588	17935706	17924712	17924780	NA	NA	NA	NA	NA	NA	NA	NA	NA	NA	NA	NA	NA	NA	NA	NA	NA	NA	protein_coding
ENSG00000078967	UBE2D4	chr7	+	280,232,289,175,166	5,21,36,47,42	409,197,229	40,18,4	178	100	0.0188657451942	0.12342070058489071	0.969,0.861,0.819,0.677,0.689	0.852,0.86,0.97	-0.091	SE	43938430	43938494	43948631	43948737	43942953	43943031	NA	NA	NA	NA	NA	NA	NA	NA	NA	NA	NA	NA	NA	NA	NA	NA	NA	NA	protein_coding
ENSG00000079150	FKBP7	chr2	-	20,107,102,115,111	0,0,17,12,0	70,56,87	0,0,0	200	100	2.84939368278e-6	1.2812856184688e-4	1.0,1.0,0.75,0.827,1.0	1.0,1.0,1.0	-0.085	SE	178463663	178465931	178478278	178478499	178477061	178477213	NA	NA	NA	NA	NA	NA	NA	NA	NA	NA	NA	NA	NA	NA	NA	NA	NA	NA	protein_coding
ENSG00000079156	OSBPL6	chr2	+	16,49,55,64,52	21,11,0,21,15	46,82,68	1,8,8	193	100	0.0098679027495	0.07513173377990999	0.283,0.698,1.0,0.612,0.642	0.96,0.842,0.815	-0.225	SE	178306029	178306286	178328255	178328378	178324176	178324269	NA	NA	NA	NA	NA	NA	NA	NA	NA	NA	NA	NA	NA	NA	NA	NA	NA	NA	protein_coding
ENSG00000079387	SENP1	chr12	-	67,58,83,30,76	7,14,19,0,6	99,121,41	38,16,30	148	100	0.00776295715502	0.06265653082160234	0.866,0.737,0.747,1.0,0.895	0.638,0.836,0.48	0.198	SE	48097993	48098124	48105401	48105834	48101468	48101516	NA	NA	NA	NA	NA	NA	NA	NA	NA	NA	NA	NA	NA	NA	NA	NA	NA	NA	protein_coding
ENSG00000079691	CARMIL1	chr6	+	22,26,55,53,28	0,4,0,0,0	42,26,61	4,0,10	222	100	2.77794247451e-5	7.4319202045795e-4	1.0,0.745,1.0,1.0,1.0	0.825,1.0,0.733	0.096	SE	25426500	25426560	25449897	25449995	25435482	25435604	NA	NA	NA	NA	NA	NA	NA	NA	NA	NA	NA	NA	NA	NA	NA	NA	NA	NA	protein_coding
ENSG00000079691	CARMIL1	chr6	+	93,73,52,87,55	0,0,0,0,0	103,65,87	0,9,0	187	100	0.00497852770994	0.04515075849463649	1.0,1.0,1.0,1.0,1.0	1.0,0.794,1.0	0.069	SE	25472426	25472521	25488481	25488585	25482256	25482343	NA	NA	NA	NA	NA	NA	NA	NA	NA	NA	NA	NA	NA	NA	NA	NA	NA	NA	protein_coding
ENSG00000079819	EPB41L2	chr6	-	68,66,97,128,36	3,3,16,18,4	62,67,103	0,0,0	181	100	8.80195916153e-11	3.9926922119389425e-8	0.926,0.924,0.77,0.797,0.833	1.0,1.0,1.0	-0.15	SE	130839346	130840598	130885095	130885268	130863637	130863718	NA	NA	NA	NA	NA	NA	NA	NA	NA	NA	NA	NA	NA	NA	NA	NA	NA	NA	protein_coding
ENSG00000079974	RABL2B	chr22	-	60,38,58,55,87	3,0,0,0,1	76,41,56	0,0,9	348	100	0.00290373788455	0.02844748906535528	0.852,1.0,1.0,1.0,0.962	1.0,1.0,0.641	0.082	SE	50782187	50782351	50783500	50783663	50783038	50783286	NA	NA	NA	NA	NA	NA	NA	NA	NA	NA	NA	NA	NA	NA	NA	NA	NA	NA	protein_coding
ENSG00000080007	DDX43	chr6	+	50,39,42,56,37	13,5,8,0,7	36,40,34	0,0,0	200	100	1.18890379763e-8	1.776895756735334e-6	0.658,0.796,0.724,1.0,0.725	1.0,1.0,1.0	-0.219	SE	73400233	73400363	73405678	73405835	73401858	73401990	NA	NA	NA	NA	NA	NA	NA	NA	NA	NA	NA	NA	NA	NA	NA	NA	NA	NA	protein_coding
ENSG00000080007	DDX43	chr6	+	0,23,49,12,26	13,5,8,0,7	15,15,13	0,0,0	182	100	1.3038301705e-7	1.1244067911086932e-5	0.0,0.717,0.771,1.0,0.671	1.0,1.0,1.0	-0.368	SE	73400233	73400363	73405678	73405835	73404689	73404771	NA	NA	NA	NA	NA	NA	NA	NA	NA	NA	NA	NA	NA	NA	NA	NA	NA	NA	protein_coding
ENSG00000080298	RFX3	chr9	-	31,22,16,18,36	0,0,0,0,0	21,34,10	9,0,0	198	100	7.93076621052e-4	0.01023675887459613	1.0,1.0,1.0,1.0,1.0	0.541,1.0,1.0	0.153	SE	3330258	3330517	3395471	3395596	3346666	3346764	NA	NA	NA	NA	NA	NA	NA	NA	NA	NA	NA	NA	NA	NA	NA	NA	NA	NA	protein_coding
ENSG00000080298	RFX3	chr9	-	0,2,12,26,20	9,6,35,0,9	0,0,4	7,11,2	167	100	0.010970363471	0.08109257930005599	0.0,0.166,0.17,1.0,0.571	0.0,0.0,0.545	0.2	SE	3395471	3395596	3525746	3525983	3490278	3490345	NA	NA	NA	NA	NA	NA	NA	NA	NA	NA	NA	NA	NA	NA	NA	NA	NA	NA	protein_coding
ENSG00000080345	RIF1	chr2	+	58,115,182,34,184	0,7,11,0,4	50,83,75	0,0,0	200	100	6.08244837917e-5	0.001394902648716	1.0,0.891,0.892,1.0,0.958	1.0,1.0,1.0	-0.052	SE	151414822	151414919	151420189	151420379	151416560	151416688	NA	NA	NA	NA	NA	NA	NA	NA	NA	NA	NA	NA	NA	NA	NA	NA	NA	NA	protein_coding
ENSG00000080345	RIF1	chr2	+	305,343,341,118,487	0,0,0,0,0	212,272,87	0,0,12	200	100	0.00335941465474	0.03264224927206217	1.0,1.0,1.0,1.0,1.0	1.0,1.0,0.784	0.072	SE	151435462	151435580	151437240	151437351	151436826	151437003	NA	NA	NA	NA	NA	NA	NA	NA	NA	NA	NA	NA	NA	NA	NA	NA	NA	NA	protein_coding
ENSG00000080503	SMARCA2	chr9	+	163,160,141,137,134	0,0,11,0,0	122,88,111	18,0,0	243	100	0.00794012092899	0.06366223338709835	1.0,1.0,0.841,1.0,1.0	0.736,1.0,1.0	0.056	SE	2186095	2186228	2192703	2192751	2191265	2191408	NA	NA	NA	NA	NA	NA	NA	NA	NA	NA	NA	NA	NA	NA	NA	NA	NA	NA	protein_coding
ENSG00000080839	RBL1	chr20	-	113,288,235,246,241	7,5,0,48,0	434,387,225	5,0,4	165	100	3.397402903e-6	1.4462755224529e-4	0.907,0.972,1.0,0.756,1.0	0.981,1.0,0.972	-0.057	SE	37066992	37067121	37067985	37068186	37067232	37067297	NA	NA	NA	NA	NA	NA	NA	NA	NA	NA	NA	NA	NA	NA	NA	NA	NA	NA	protein_coding
ENSG00000081014	AP4E1	chr15	+	52,26,26,13,69	0,0,0,0,0	12,18,24	7,0,0	200	100	0.00587427457929	0.05132992346134581	1.0,1.0,1.0,1.0,1.0	0.462,1.0,1.0	0.179	SE	50950050	50950169	50968262	50968377	50958491	50958794	NA	NA	NA	NA	NA	NA	NA	NA	NA	NA	NA	NA	NA	NA	NA	NA	NA	NA	protein_coding
ENSG00000081154	PCNP	chr3	+	88,123,167,20,247	0,0,4,0,3	157,51,74	8,6,0	200	100	1.23429701148e-4	0.00243618194876541	1.0,1.0,0.954,1.0,0.976	0.908,0.81,1.0	0.08	SE	101574179	101574279	101590214	101590270	101579789	101580004	NA	NA	NA	NA	NA	NA	NA	NA	NA	NA	NA	NA	NA	NA	NA	NA	NA	NA	protein_coding
ENSG00000081177	EXD2	chr14	+	25,11,9,8,33	0,0,3,9,0	13,13,24	0,0,0	200	100	0.00138015313318	0.01624271252230409	1.0,1.0,0.6,0.308,1.0	1.0,1.0,1.0	-0.218	SE	69191510	69191591	69228815	69229072	69209423	69209803	NA	NA	NA	NA	NA	NA	NA	NA	NA	NA	NA	NA	NA	NA	NA	NA	NA	NA	protein_coding
ENSG00000081177	EXD2	chr14	+	19,8,15,86,14	0,0,0,0,0	38,14,46	10,0,0	200	100	1.26633617496e-4	0.00248236452917102	1.0,1.0,1.0,1.0,1.0	0.655,1.0,1.0	0.115	SE	69230471	69230598	69236045	69236152	69234773	69235031	NA	NA	NA	NA	NA	NA	NA	NA	NA	NA	NA	NA	NA	NA	NA	NA	NA	NA	protein_coding
ENSG00000081377	CDC14B	chr9	-	57,52,61,82,100	8,3,0,0,0	115,100,105	0,0,0	217	100	0.0120102997591	0.08724992081805331	0.767,0.889,1.0,1.0,1.0	1.0,1.0,1.0	-0.069	SE	96500107	96503789	96522505	96522603	96509672	96509789	NA	NA	NA	NA	NA	NA	NA	NA	NA	NA	NA	NA	NA	NA	NA	NA	NA	NA	protein_coding
ENSG00000081377	CDC14B	chr9	-	21,60,65,44,70	8,3,0,0,0	66,29,44	0,0,0	200	100	0.00710110158057	0.05961236443740841	0.568,0.909,1.0,1.0,1.0	1.0,1.0,1.0	-0.105	SE	96500107	96503789	96522505	96522603	96515648	96515792	NA	NA	NA	NA	NA	NA	NA	NA	NA	NA	NA	NA	NA	NA	NA	NA	NA	NA	protein_coding
ENSG00000081386	ZNF510	chr9	-	24,90,60,37,83	0,0,12,0,2	50,110,65	0,0,0	159	100	9.2036941066e-4	0.01143636978147095	1.0,1.0,0.759,1.0,0.963	1.0,1.0,1.0	-0.056	SE	96763505	96763632	96775999	96776245	96774787	96774846	NA	NA	NA	NA	NA	NA	NA	NA	NA	NA	NA	NA	NA	NA	NA	NA	NA	NA	protein_coding
ENSG00000081760	AACS	chr12	+	45,72,56,26,89	0,0,14,12,4	53,65,75	0,0,0	223	100	7.85460195107e-7	4.472845006472063e-5	1.0,1.0,0.642,0.493,0.909	1.0,1.0,1.0	-0.191	SE	125119857	125124769	125128160	125128274	125124901	125125024	NA	NA	NA	NA	NA	NA	NA	NA	NA	NA	NA	NA	NA	NA	NA	NA	NA	NA	protein_coding
ENSG00000081760	AACS	chr12	+	69,50,34,99,102	11,3,5,14,9	70,44,89	6,0,4	303	100	0.00943992491332	0.07272052973308522	0.674,0.846,0.692,0.7,0.789	0.794,1.0,0.88	-0.151	SE	125134793	125134852	125142091	125143316	125136661	125136864	NA	NA	NA	NA	NA	NA	NA	NA	NA	NA	NA	NA	NA	NA	NA	NA	NA	NA	protein_coding
ENSG00000081803	CADPS2	chr7	-	42,77,97,68,37	0,0,0,0,0	149,90,169	0,12,0	208	100	7.05725373082e-4	0.00937309441139091	1.0,1.0,1.0,1.0,1.0	1.0,0.783,1.0	0.072	SE	122325476	122325581	122360787	122360820	122345573	122345681	NA	NA	NA	NA	NA	NA	NA	NA	NA	NA	NA	NA	NA	NA	NA	NA	NA	NA	protein_coding
ENSG00000081803	CADPS2	chr7	-	14,21,15,44,10	0,21,0,0,0	19,26,48	0,0,0	133	100	0.00975934516804	0.07452227987210912	1.0,0.429,1.0,1.0,1.0	1.0,1.0,1.0	-0.114	SE	122345573	122345681	122360929	122361013	122360787	122360820	NA	NA	NA	NA	NA	NA	NA	NA	NA	NA	NA	NA	NA	NA	NA	NA	NA	NA	protein_coding
ENSG00000081803	CADPS2	chr7	-	12,21,34,31,13	0,2,0,7,0	48,30,67	0,0,0	242	100	0.00429042821136	0.03873686099776431	1.0,0.813,1.0,0.647,1.0	1.0,1.0,1.0	-0.108	SE	122388582	122388738	122407539	122407696	122393440	122393582	NA	NA	NA	NA	NA	NA	NA	NA	NA	NA	NA	NA	NA	NA	NA	NA	NA	NA	protein_coding
ENSG00000082068	WDR70	chr5	+	77,96,148,42,105	0,0,0,0,0	47,32,39	8,0,0	166	100	0.00222127765177	0.02348603561085592	1.0,1.0,1.0,1.0,1.0	0.78,1.0,1.0	0.073	SE	37379284	37379392	37381601	37381685	37379488	37379554	NA	NA	NA	NA	NA	NA	NA	NA	NA	NA	NA	NA	NA	NA	NA	NA	NA	NA	protein_coding
ENSG00000082068	WDR70	chr5	+	118,244,156,252,164	0,0,0,0,0	244,159,169	4,12,0	200	100	2.68705696265e-5	7.3056303707968e-4	1.0,1.0,1.0,1.0,1.0	0.968,0.869,1.0	0.054	SE	37479833	37479987	37697654	37697754	37605063	37605238	NA	NA	NA	NA	NA	NA	NA	NA	NA	NA	NA	NA	NA	NA	NA	NA	NA	NA	protein_coding
ENSG00000082269	FAM135A	chr6	+	102,59,179,42,108	0,0,0,0,0	149,86,35	14,2,0	194	100	9.51216476697e-8	8.846997561682601e-6	1.0,1.0,1.0,1.0,1.0	0.846,0.957,1.0	0.066	SE	70415290	70415376	70428303	70428419	70426438	70426532	NA	NA	NA	NA	NA	NA	NA	NA	NA	NA	NA	NA	NA	NA	NA	NA	NA	NA	protein_coding
ENSG00000082397	EPB41L3	chr18	-	155,209,160,125,170	9,14,5,0,5	149,123,124	7,8,22	181	100	0.00243492565493	0.02522333242542871	0.905,0.892,0.946,1.0,0.949	0.922,0.895,0.757	0.08	SE	5394676	5394793	5395608	5395707	5395066	5395147	NA	NA	NA	NA	NA	NA	NA	NA	NA	NA	NA	NA	NA	NA	NA	NA	NA	NA	protein_coding
ENSG00000082898	XPO1	chr2	-	75,163,137,89,189	6,0,11,0,4	61,140,132	0,0,0	207	100	6.06884462929e-5	0.00136160910661272	0.858,1.0,0.857,1.0,0.958	1.0,1.0,1.0	-0.065	SE	61483936	61484105	61490641	61490776	61488164	61488271	NA	NA	NA	NA	NA	NA	NA	NA	NA	NA	NA	NA	NA	NA	NA	NA	NA	NA	protein_coding
ENSG00000082996	RNF13	chr3	+	63,39,72,59,50	0,0,8,0,7	53,119,69	0,0,0	230	100	4.99990430625e-5	0.00117313733174831	1.0,1.0,0.796,1.0,0.756	1.0,1.0,1.0	-0.09	SE	149812707	149813353	149852515	149852596	149846010	149846140	NA	NA	NA	NA	NA	NA	NA	NA	NA	NA	NA	NA	NA	NA	NA	NA	NA	NA	protein_coding
ENSG00000083097	DOP1A	chr6	+	24,16,13,28,25	0,0,0,0,0	31,28,10	9,0,0	250	100	2.82894223466e-4	0.00457567401791727	1.0,1.0,1.0,1.0,1.0	0.579,1.0,1.0	0.14	SE	83153510	83153620	83154179	83154241	83153893	83154043	NA	NA	NA	NA	NA	NA	NA	NA	NA	NA	NA	NA	NA	NA	NA	NA	NA	NA	protein_coding
ENSG00000083535	PIBF1	chr13	+	135,103,160,61,111	8,9,0,0,2	121,81,71	0,0,0	266	100	4.85493018337e-5	0.00114632488828297	0.864,0.811,1.0,1.0,0.954	1.0,1.0,1.0	-0.074	SE	72854056	72854155	72908530	72908681	72893783	72893949	NA	NA	NA	NA	NA	NA	NA	NA	NA	NA	NA	NA	NA	NA	NA	NA	NA	NA	protein_coding
ENSG00000083544	TDRD3	chr13	+	72,52,53,40,47	0,0,0,0,0	49,48,67	0,16,0	185	100	4.45678685171e-5	0.00108100075832845	1.0,1.0,1.0,1.0,1.0	1.0,0.619,1.0	0.127	SE	60397292	60397405	60444682	60444748	60439687	60439772	NA	NA	NA	NA	NA	NA	NA	NA	NA	NA	NA	NA	NA	NA	NA	NA	NA	NA	protein_coding
ENSG00000083635	NUFIP1	chr13	-	51,70,52,75,65	15,0,0,0,0	97,25,39	0,0,0	177	100	0.00339575964193	0.03206588349738668	0.658,1.0,1.0,1.0,1.0	1.0,1.0,1.0	-0.068	SE	44965843	44965936	44979889	44979952	44979189	44979266	NA	NA	NA	NA	NA	NA	NA	NA	NA	NA	NA	NA	NA	NA	NA	NA	NA	NA	protein_coding
ENSG00000083635	NUFIP1	chr13	-	76,97,49,91,58	24,0,0,0,0	49,62,136	0,0,0	183	100	5.24595469181e-4	0.00741583362544779	0.634,1.0,1.0,1.0,1.0	1.0,1.0,1.0	-0.073	SE	44980721	44980820	44989024	44989471	44982071	44982154	NA	NA	NA	NA	NA	NA	NA	NA	NA	NA	NA	NA	NA	NA	NA	NA	NA	NA	protein_coding
ENSG00000083857	FAT1	chr4	-	156,113,127,199,166	168,186,122,175,243	132,98,233	283,190,318	136	100	0.00259574919218	0.02600524813537785	0.406,0.309,0.434,0.455,0.334	0.255,0.275,0.35	0.094	SE	186589071	186589220	186595688	186595800	186590367	186590403	NA	NA	NA	NA	NA	NA	NA	NA	NA	NA	NA	NA	NA	NA	NA	NA	NA	NA	protein_coding
ENSG00000084112	SSH1	chr12	-	170,183,179,234,137	21,70,43,68,15	134,85,227	23,4,12	147	100	9.10216299965e-5	0.00187480170594839	0.846,0.64,0.739,0.701,0.861	0.799,0.935,0.928	-0.13	SE	108800779	108800926	108805055	108805184	108802321	108802368	NA	NA	NA	NA	NA	NA	NA	NA	NA	NA	NA	NA	NA	NA	NA	NA	NA	NA	protein_coding
ENSG00000084112	SSH1	chr12	-	57,60,38,46,105	0,0,0,19,0	79,72,83	0,0,0	141	100	0.00200525204347	0.02113438625492696	1.0,1.0,1.0,0.632,1.0	1.0,1.0,1.0	-0.074	SE	108823257	108823361	108857427	108857583	108852637	108852678	NA	NA	NA	NA	NA	NA	NA	NA	NA	NA	NA	NA	NA	NA	NA	NA	NA	NA	protein_coding
ENSG00000084207	GSTP1	chr11	+	4,14,0,6,13	2,0,6,0,0	9,6,4	0,0,0	136	100	0.0106690610709	0.0793817017566707	0.595,1.0,0.0,1.0,1.0	1.0,1.0,1.0	-0.281	SE	67583594	67583844	67584684	67584772	67584133	67584169	NA	NA	NA	NA	NA	NA	NA	NA	NA	NA	NA	NA	NA	NA	NA	NA	NA	NA	protein_coding
ENSG00000084676	NCOA1	chr2	+	64,120,121,69,194	0,0,0,0,0	104,73,126	19,0,6	196	100	2.41831665804e-10	8.658898740801306e-8	1.0,1.0,1.0,1.0,1.0	0.736,1.0,0.915	0.116	SE	24691480	24691660	24705085	24705233	24693251	24693347	NA	NA	NA	NA	NA	NA	NA	NA	NA	NA	NA	NA	NA	NA	NA	NA	NA	NA	protein_coding
ENSG00000084676	NCOA1	chr2	+	75,75,93,111,82	0,0,11,9,8	67,77,105	0,0,0	190	100	3.19640510837e-7	2.227661738059696e-5	1.0,1.0,0.817,0.867,0.844	1.0,1.0,1.0	-0.094	SE	24757972	24758156	24768220	24770702	24762686	24762776	NA	NA	NA	NA	NA	NA	NA	NA	NA	NA	NA	NA	NA	NA	NA	NA	NA	NA	protein_coding
ENSG00000085365	SCAMP1	chr5	+	218,185,405,265,214	6,19,0,0,5	284,319,153	12,55,13	202	100	4.00664181832e-8	4.654471282099918e-6	0.947,0.828,1.0,1.0,0.955	0.921,0.742,0.854	0.107	SE	78421800	78421960	78459244	78459362	78449932	78450034	NA	NA	NA	NA	NA	NA	NA	NA	NA	NA	NA	NA	NA	NA	NA	NA	NA	NA	protein_coding
ENSG00000085382	HACE1	chr6	-	69,63,97,26,100	0,1,2,0,0	79,82,65	4,8,0	176	100	7.55286158819e-5	0.00164997119763958	1.0,0.973,0.965,1.0,1.0	0.918,0.853,1.0	0.064	SE	104833041	104833173	104849141	104849246	104843222	104843298	NA	NA	NA	NA	NA	NA	NA	NA	NA	NA	NA	NA	NA	NA	NA	NA	NA	NA	protein_coding
ENSG00000085415	SEH1L	chr18	+	271,318,481,186,387	10,11,13,0,24	330,238,383	36,8,21	200	100	0.00160932626727	0.01824232352763398	0.931,0.935,0.949,1.0,0.89	0.821,0.937,0.901	0.055	SE	12951854	12951905	12963159	12963371	12955462	12955609	NA	NA	NA	NA	NA	NA	NA	NA	NA	NA	NA	NA	NA	NA	NA	NA	NA	NA	protein_coding
ENSG00000085511	MAP3K4	chr6	+	0,0,2,29,3	48,33,19,23,72	0,8,19	24,12,26	191	100	0.00913808098419	0.07092275265128796	0.0,0.0,0.052,0.398,0.021	0.0,0.259,0.277	-0.084	SE	161108742	161108859	161109754	161109914	161108950	161109041	NA	NA	NA	NA	NA	NA	NA	NA	NA	NA	NA	NA	NA	NA	NA	NA	NA	NA	protein_coding
ENSG00000085721	RRN3	chr16	-	146,181,122,81,102	0,2,11,14,3	60,107,121	0,4,0	190	100	0.00144596256023	0.01624175736969993	1.0,0.979,0.854,0.753,0.947	1.0,0.934,1.0	-0.071	SE	15086128	15086258	15091314	15091371	15086364	15086454	NA	NA	NA	NA	NA	NA	NA	NA	NA	NA	NA	NA	NA	NA	NA	NA	NA	NA	protein_coding
ENSG00000085733	CTTN	chr11	+	156,193,174,130,261	6,2,4,16,0	242,168,408	0,0,0	211	100	4.18115503775e-7	2.726967017193183e-5	0.925,0.979,0.954,0.794,1.0	1.0,1.0,1.0	-0.07	SE	70419745	70419856	70422939	70422995	70421469	70421580	NA	NA	NA	NA	NA	NA	NA	NA	NA	NA	NA	NA	NA	NA	NA	NA	NA	NA	protein_coding
ENSG00000085982	USP40	chr2	-	10,14,4,14,20	0,0,0,0,0	18,0,28	0,6,0	195	100	0.0162951405863	0.1105430533726212	1.0,1.0,1.0,1.0,1.0	1.0,0.0,1.0	0.333	SE	233489364	233489483	233493424	233493551	233491166	233491261	NA	NA	NA	NA	NA	NA	NA	NA	NA	NA	NA	NA	NA	NA	NA	NA	NA	NA	protein_coding
ENSG00000086102	NFX1	chr9	+	43,38,35,79,80	0,0,9,8,0	18,32,24	0,0,0	142	100	4.66941171604e-4	0.00675992409056503	1.0,1.0,0.733,0.874,1.0	1.0,1.0,1.0	-0.079	SE	33352645	33352719	33364009	33364108	33354850	33354892	NA	NA	NA	NA	NA	NA	NA	NA	NA	NA	NA	NA	NA	NA	NA	NA	NA	NA	protein_coding
ENSG00000086200	IPO11	chr5	+	95,99,77,34,107	0,0,0,0,0	121,84,66	8,2,6	216	100	1.62903734946e-8	2.194833929906468e-6	1.0,1.0,1.0,1.0,1.0	0.875,0.951,0.836	0.113	SE	62515387	62515501	62550366	62550462	62526141	62526257	NA	NA	NA	NA	NA	NA	NA	NA	NA	NA	NA	NA	NA	NA	NA	NA	NA	NA	protein_coding
ENSG00000086200	IPO11	chr5	+	103,95,168,130,110	4,0,0,2,0	114,153,107	8,0,7	185	100	1.57116404522e-4	0.00294766256729033	0.933,1.0,1.0,0.972,1.0	0.885,1.0,0.892	0.055	SE	62591576	62591672	62627153	62628577	62601763	62601848	NA	NA	NA	NA	NA	NA	NA	NA	NA	NA	NA	NA	NA	NA	NA	NA	NA	NA	protein_coding
ENSG00000086289	EPDR1	chr7	+	206,258,370,237,247	0,1,17,0,5	338,198,281	5,22,9	309	100	0.00116524457663	0.01371944387191668	1.0,0.988,0.876,1.0,0.941	0.956,0.744,0.91	0.091	SE	37920639	37921208	37950199	37950805	37948839	37949048	NA	NA	NA	NA	NA	NA	NA	NA	NA	NA	NA	NA	NA	NA	NA	NA	NA	NA	protein_coding
ENSG00000086619	ERO1B	chr1	-	13,33,38,28,18	4,0,0,7,0	12,11,11	0,0,0	174	100	0.00104913731207	0.01262539183374109	0.651,1.0,1.0,0.697,1.0	1.0,1.0,1.0	-0.13	SE	236236277	236236398	236252049	236252091	236243421	236243495	NA	NA	NA	NA	NA	NA	NA	NA	NA	NA	NA	NA	NA	NA	NA	NA	NA	NA	protein_coding
ENSG00000086666	ZFAND6	chr15	+	20,14,28,32,57	63,71,68,45,102	59,68,51	74,16,83	200	100	0.00660190013838	0.05629905342280781	0.137,0.09,0.171,0.262,0.218	0.285,0.68,0.235	-0.224	SE	80059675	80059809	80120327	80120498	80098415	80098578	NA	NA	NA	NA	NA	NA	NA	NA	NA	NA	NA	NA	NA	NA	NA	NA	NA	NA	protein_coding
ENSG00000086666	ZFAND6	chr15	+	28,14,32,23,55	42,29,14,8,19	65,68,51	9,15,0	200	100	6.90420979887e-6	2.5834334089664e-4	0.25,0.194,0.533,0.59,0.591	0.783,0.694,1.0	-0.394	SE	80072577	80072647	80120327	80120498	80098415	80098578	NA	NA	NA	NA	NA	NA	NA	NA	NA	NA	NA	NA	NA	NA	NA	NA	NA	NA	protein_coding
ENSG00000086991	NOX4	chr11	-	27,29,68,98,31	0,3,0,0,0	93,6,40	8,0,7	181	100	5.67548774755e-7	3.521187082456599e-5	1.0,0.842,1.0,1.0,1.0	0.865,1.0,0.759	0.094	SE	89402325	89402542	89432783	89432856	89421901	89421982	NA	NA	NA	NA	NA	NA	NA	NA	NA	NA	NA	NA	NA	NA	NA	NA	NA	NA	protein_coding
ENSG00000087053	MTMR2	chr11	-	34,76,63,45,89	0,0,0,0,2	75,44,98	9,0,10	171	100	3.54170118788e-8	4.22707697026518e-6	1.0,1.0,1.0,1.0,0.963	0.83,1.0,0.851	0.099	SE	95865600	95865676	95923874	95924100	95914241	95914312	NA	NA	NA	NA	NA	NA	NA	NA	NA	NA	NA	NA	NA	NA	NA	NA	NA	NA	protein_coding
ENSG00000087076	HSD17B14	chr19	-	5,37,15,14,25	0,0,8,0,12	13,14,30	1,0,0	197	100	2.34833998512e-4	0.00395240892022321	1.0,1.0,0.488,1.0,0.514	0.868,1.0,1.0	-0.156	SE	48813017	48813348	48813662	48813730	48813455	48813552	NA	NA	NA	NA	NA	NA	NA	NA	NA	NA	NA	NA	NA	NA	NA	NA	NA	NA	protein_coding
ENSG00000087095	NLK	chr17	+	233,134,74,181,155	11,0,14,0,2	187,106,190	0,0,2	187	100	6.11637260767e-5	0.00136870449775147	0.919,1.0,0.739,1.0,0.976	1.0,1.0,0.981	-0.067	SE	28172516	28172618	28191020	28191219	28185178	28185265	NA	NA	NA	NA	NA	NA	NA	NA	NA	NA	NA	NA	NA	NA	NA	NA	NA	NA	protein_coding
ENSG00000087157	PGS1	chr17	+	7,16,45,21,24	0,0,12,0,0	50,8,21	0,0,0	200	100	8.06980413085e-4	0.01056470154973456	1.0,1.0,0.652,1.0,1.0	1.0,1.0,1.0	-0.07	SE	78403567	78404089	78419545	78419675	78414878	78415027	NA	NA	NA	NA	NA	NA	NA	NA	NA	NA	NA	NA	NA	NA	NA	NA	NA	NA	protein_coding
ENSG00000087206	UIMC1	chr5	-	181,352,457,289,388	0,0,0,0,1	276,242,359	0,3,6	837	100	8.90461367889e-4	0.01116836815445426	1.0,1.0,1.0,1.0,0.979	1.0,0.906,0.877	0.068	SE	176958092	176958154	176969600	176969706	176968554	176969291	NA	NA	NA	NA	NA	NA	NA	NA	NA	NA	NA	NA	NA	NA	NA	NA	NA	NA	protein_coding
ENSG00000087206	UIMC1	chr5	-	65,84,109,125,112	0,0,0,0,1	67,79,61	0,3,6	339	100	5.9833583381e-5	0.00134473792124899	1.0,1.0,1.0,1.0,0.971	1.0,0.886,0.75	0.116	SE	176958092	176958154	176969600	176969706	176969052	176969291	NA	NA	NA	NA	NA	NA	NA	NA	NA	NA	NA	NA	NA	NA	NA	NA	NA	NA	protein_coding
ENSG00000087206	UIMC1	chr5	-	102,78,47,125,88	0,14,2,0,0	75,71,100	0,0,0	206	100	5.62695206899e-4	0.00782325921166279	1.0,0.73,0.919,1.0,1.0	1.0,1.0,1.0	-0.07	SE	176958092	176958154	176970741	176970793	176969600	176969706	NA	NA	NA	NA	NA	NA	NA	NA	NA	NA	NA	NA	NA	NA	NA	NA	NA	NA	protein_coding
ENSG00000087258	GNAO1	chr16	+	19,28,67,91,51	0,2,0,0,0	44,29,94	2,1,3	254	100	0.0090436132251	0.07041464476546434	1.0,0.846,1.0,1.0,1.0	0.896,0.919,0.925	0.056	SE	56336730	56336860	56354865	56355081	56351383	56351537	NA	NA	NA	NA	NA	NA	NA	NA	NA	NA	NA	NA	NA	NA	NA	NA	NA	NA	protein_coding
ENSG00000087301	TXNDC16	chr14	-	12,36,24,33,16	0,2,0,0,7	42,19,21	0,0,0	185	100	0.0134429212162	0.09537759900896732	1.0,0.907,1.0,1.0,0.553	1.0,1.0,1.0	-0.108	SE	52455323	52455462	52470036	52470173	52457089	52457174	NA	NA	NA	NA	NA	NA	NA	NA	NA	NA	NA	NA	NA	NA	NA	NA	NA	NA	protein_coding
ENSG00000087470	DNM1L	chr12	+	53,92,113,47,137	11,34,17,20,78	70,65,40	75,42,15	178	100	0.0102532278275	0.07716932670500874	0.73,0.603,0.789,0.569,0.497	0.344,0.465,0.6	0.168	SE	32737104	32737161	32738263	32738296	32737864	32737942	NA	NA	NA	NA	NA	NA	NA	NA	NA	NA	NA	NA	NA	NA	NA	NA	NA	NA	protein_coding
ENSG00000087470	DNM1L	chr12	+	22,43,70,37,85	0,3,28,13,22	22,34,10	10,19,5	178	100	0.00748151727279	0.06076814744443288	1.0,0.89,0.584,0.615,0.685	0.553,0.501,0.529	0.227	SE	32737104	32737161	32740063	32740240	32737864	32737942	NA	NA	NA	NA	NA	NA	NA	NA	NA	NA	NA	NA	NA	NA	NA	NA	NA	NA	protein_coding
ENSG00000087586	AURKA	chr20	-	43,73,86,4,148	9,32,37,0,48	53,78,45	53,45,46	210	100	0.00345028984012	0.03244017116584769	0.695,0.521,0.525,1.0,0.595	0.323,0.452,0.318	0.303	SE	56388155	56388202	56391942	56392205	56390555	56390665	NA	NA	NA	NA	NA	NA	NA	NA	NA	NA	NA	NA	NA	NA	NA	NA	NA	NA	protein_coding
ENSG00000087884	AAMDC	chr11	+	19,42,28,12,54	11,2,0,6,2	42,57,50	0,0,4	196	100	0.00200994427608	0.02179912718218308	0.468,0.915,1.0,0.505,0.932	1.0,1.0,0.864	-0.191	SE	77842478	77842628	77872174	77872361	77869721	77869817	NA	NA	NA	NA	NA	NA	NA	NA	NA	NA	NA	NA	NA	NA	NA	NA	NA	NA	protein_coding
ENSG00000087903	RFX2	chr19	-	25,88,15,58,21	8,10,2,0,12	18,14,43	0,0,0	175	100	2.08058347106e-7	1.608943513803736e-5	0.641,0.834,0.811,1.0,0.5	1.0,1.0,1.0	-0.243	SE	6016089	6016271	6039979	6040241	6026162	6026237	NA	NA	NA	NA	NA	NA	NA	NA	NA	NA	NA	NA	NA	NA	NA	NA	NA	NA	protein_coding
ENSG00000088053	GP6	chr19	-	18,71,25,19,34	0,0,0,0,8	48,30,105	3,6,10	154	100	0.0126503287858	0.09099676952251091	1.0,1.0,1.0,1.0,0.734	0.912,0.765,0.872	0.097	SE	55018651	55018711	55027577	55027862	55025217	55025271	NA	NA	NA	NA	NA	NA	NA	NA	NA	NA	NA	NA	NA	NA	NA	NA	NA	NA	protein_coding
ENSG00000088179	PTPN4	chr2	+	75,84,58,103,84	5,2,5,0,5	93,36,55	6,4,8	169	100	0.0131836748676	0.09385251001454048	0.899,0.961,0.873,1.0,0.909	0.902,0.842,0.803	0.079	SE	119915178	119915242	119932423	119932549	119926597	119926666	NA	NA	NA	NA	NA	NA	NA	NA	NA	NA	NA	NA	NA	NA	NA	NA	NA	NA	protein_coding
ENSG00000088179	PTPN4	chr2	+	195,136,175,200,104	8,19,18,0,12	236,91,107	0,8,0	169	100	6.61569076381e-5	0.00148485503809957	0.935,0.809,0.852,1.0,0.837	1.0,0.871,1.0	-0.07	SE	119920068	119920241	119932423	119932549	119926597	119926666	NA	NA	NA	NA	NA	NA	NA	NA	NA	NA	NA	NA	NA	NA	NA	NA	NA	NA	protein_coding
ENSG00000088298	EDEM2	chr20	-	22,93,55,52,124	0,0,20,0,0	114,41,113	0,0,0	200	100	0.00222493375685	0.02350268227427555	1.0,1.0,0.579,1.0,1.0	1.0,1.0,1.0	-0.084	SE	35126250	35126375	35134737	35134949	35131641	35131783	NA	NA	NA	NA	NA	NA	NA	NA	NA	NA	NA	NA	NA	NA	NA	NA	NA	NA	protein_coding
ENSG00000088305	DNMT3B	chr20	+	19,89,24,14,159	0,0,0,0,0	51,21,75	0,7,0	245	100	0.00802034835946	0.06414806163389397	1.0,1.0,1.0,1.0,1.0	1.0,0.55,1.0	0.15	SE	32791600	32791708	32795408	32795534	32792625	32792770	NA	NA	NA	NA	NA	NA	NA	NA	NA	NA	NA	NA	NA	NA	NA	NA	NA	NA	protein_coding
ENSG00000088305	DNMT3B	chr20	+	4,4,2,16,2	46,59,28,20,37	10,0,9	17,2,23	170	100	0.0169944942678	0.1143083096170243	0.049,0.038,0.04,0.32,0.031	0.257,0.0,0.187	-0.052	SE	32802384	32802470	32807761	32809356	32805337	32805407	NA	NA	NA	NA	NA	NA	NA	NA	NA	NA	NA	NA	NA	NA	NA	NA	NA	NA	protein_coding
ENSG00000088305	DNMT3B	chr20	+	4,23,5,22,12	46,59,28,20,37	19,7,16	17,2,23	200	100	0.0044969025476	0.04154051885342822	0.042,0.163,0.082,0.355,0.14	0.358,0.636,0.258	-0.261	SE	32802384	32802470	32807761	32809356	32806208	32806327	NA	NA	NA	NA	NA	NA	NA	NA	NA	NA	NA	NA	NA	NA	NA	NA	NA	NA	protein_coding
ENSG00000088448	ANKRD10	chr13	-	47,33,18,2,27	0,12,0,0,32	18,17,38	16,14,40	194	100	1.0557092277e-4	0.00211090865686106	1.0,0.586,1.0,1.0,0.303	0.367,0.385,0.329	0.417	SE	110892691	110893263	110906032	110906124	110894108	110894202	NA	NA	NA	NA	NA	NA	NA	NA	NA	NA	NA	NA	NA	NA	NA	NA	NA	NA	protein_coding
ENSG00000088448	ANKRD10	chr13	-	34,66,78,47,55	0,12,0,0,32	31,79,20	16,14,40	232	100	1.37967872949e-4	0.00262078798193383	1.0,0.703,1.0,1.0,0.426	0.455,0.709,0.177	0.379	SE	110892956	110893263	110906032	110906124	110900529	110900661	NA	NA	NA	NA	NA	NA	NA	NA	NA	NA	NA	NA	NA	NA	NA	NA	NA	NA	protein_coding
ENSG00000088543	C3orf18	chr3	-	25,9,19,18,49	0,10,2,2,8	23,34,41	0,0,3	200	100	4.68271316826e-4	0.00689290006781712	1.0,0.31,0.826,0.818,0.754	1.0,1.0,0.872	-0.216	SE	50561721	50561747	50567462	50567665	50565465	50565861	NA	NA	NA	NA	NA	NA	NA	NA	NA	NA	NA	NA	NA	NA	NA	NA	NA	NA	protein_coding
ENSG00000088543	C3orf18	chr3	-	32,11,7,24,5	0,10,2,2,8	26,4,37	0,0,3	189	100	4.84261602722e-4	0.00693568754627267	1.0,0.368,0.649,0.864,0.249	1.0,1.0,0.867	-0.33	SE	50561721	50561747	50567462	50567747	50566005	50566094	NA	NA	NA	NA	NA	NA	NA	NA	NA	NA	NA	NA	NA	NA	NA	NA	NA	NA	protein_coding
ENSG00000088543	C3orf18	chr3	-	46,15,18,30,7	0,1,7,0,1	32,4,48	0,0,0	189	100	0.00585100213086	0.04957325565524106	1.0,0.888,0.576,1.0,0.787	1.0,1.0,1.0	-0.15	SE	50565465	50565861	50567462	50567747	50566005	50566094	NA	NA	NA	NA	NA	NA	NA	NA	NA	NA	NA	NA	NA	NA	NA	NA	NA	NA	protein_coding
ENSG00000088836	SLC4A11	chr20	-	28,36,21,13,64	0,3,0,0,0	6,43,46	2,2,17	214	100	9.37962381098e-8	8.947613400415886e-6	1.0,0.849,1.0,1.0,1.0	0.584,0.909,0.558	0.286	SE	3230514	3230647	3230932	3231058	3230731	3230845	NA	NA	NA	NA	NA	NA	NA	NA	NA	NA	NA	NA	NA	NA	NA	NA	NA	NA	protein_coding
ENSG00000088970	KIZ	chr20	+	25,22,18,18,30	0,0,0,0,0	9,20,13	6,6,0	190	100	3.29206234495e-8	3.983700257976996e-6	1.0,1.0,1.0,1.0,1.0	0.441,0.637,1.0	0.307	SE	21132096	21132159	21161870	21162507	21145564	21145654	NA	NA	NA	NA	NA	NA	NA	NA	NA	NA	NA	NA	NA	NA	NA	NA	NA	NA	protein_coding
ENSG00000089006	SNX5	chr20	-	88,26,41,71,71	0,0,36,0,5	38,35,70	0,0,0	183	100	4.26567944905e-4	0.00629971474601487	1.0,1.0,0.384,1.0,0.886	1.0,1.0,1.0	-0.146	SE	17956932	17957037	17968699	17968980	17968374	17968457	NA	NA	NA	NA	NA	NA	NA	NA	NA	NA	NA	NA	NA	NA	NA	NA	NA	NA	protein_coding
ENSG00000089050	RBBP9	chr20	-	47,56,61,64,115	0,17,18,0,20	85,86,64	1,0,6	143	100	8.35651007447e-5	0.00174598289629493	1.0,0.697,0.703,1.0,0.801	0.983,1.0,0.882	-0.115	SE	18493957	18494063	18497068	18497225	18495837	18495880	NA	NA	NA	NA	NA	NA	NA	NA	NA	NA	NA	NA	NA	NA	NA	NA	NA	NA	protein_coding
ENSG00000089057	SLC23A2	chr20	-	33,56,110,69,84	0,0,0,0,0	59,62,63	0,0,8	199	100	0.00505250978325	0.04428655288886267	1.0,1.0,1.0,1.0,1.0	1.0,1.0,0.798	0.067	SE	4902441	4902558	4932454	4932716	4912879	4912978	NA	NA	NA	NA	NA	NA	NA	NA	NA	NA	NA	NA	NA	NA	NA	NA	NA	NA	protein_coding
ENSG00000089123	TASP1	chr20	-	84,53,185,53,67	20,2,0,0,4	168,81,73	0,0,4	207	100	8.24292565689e-4	0.01055588824017377	0.67,0.928,1.0,1.0,0.89	1.0,1.0,0.898	-0.068	SE	13534021	13534141	13569506	13569586	13559007	13559114	NA	NA	NA	NA	NA	NA	NA	NA	NA	NA	NA	NA	NA	NA	NA	NA	NA	NA	protein_coding
ENSG00000089123	TASP1	chr20	-	33,19,50,21,18	0,0,10,0,0	58,19,27	0,0,0	200	100	0.00660790337169	0.0563250083294671	1.0,1.0,0.714,1.0,1.0	1.0,1.0,1.0	-0.057	SE	13534021	13534141	13580896	13580981	13559007	13559114	NA	NA	NA	NA	NA	NA	NA	NA	NA	NA	NA	NA	NA	NA	NA	NA	NA	NA	protein_coding
ENSG00000089123	TASP1	chr20	-	23,16,10,18,16	0,3,9,0,0	6,4,12	0,0,0	180	100	0.0012349156334	0.01437782843020454	1.0,0.748,0.382,1.0,1.0	1.0,1.0,1.0	-0.174	SE	13534021	13534141	13623445	13623514	13569506	13569586	NA	NA	NA	NA	NA	NA	NA	NA	NA	NA	NA	NA	NA	NA	NA	NA	NA	NA	protein_coding
ENSG00000089177	KIF16B	chr20	-	26,21,27,16,45	0,0,0,0,0	24,15,43	0,0,6	200	100	0.0136968898742	0.09906203764680144	1.0,1.0,1.0,1.0,1.0	1.0,1.0,0.782	0.073	SE	16371664	16371761	16378804	16380163	16374256	16374409	NA	NA	NA	NA	NA	NA	NA	NA	NA	NA	NA	NA	NA	NA	NA	NA	NA	NA	protein_coding
ENSG00000089234	BRAP	chr12	-	12,13,20,6,47	0,0,0,0,2	24,20,34	4,2,15	200	100	1.37313571624e-9	3.38131400753347e-7	1.0,1.0,1.0,1.0,0.922	0.75,0.833,0.531	0.28	SE	111679150	111679340	111685710	111685956	111683145	111683307	NA	NA	NA	NA	NA	NA	NA	NA	NA	NA	NA	NA	NA	NA	NA	NA	NA	NA	protein_coding
ENSG00000089597	GANAB	chr11	-	104,37,122,120,59	95,68,192,115,58	117,95,81	29,71,78	166	100	0.0130508004471	0.09320268363013656	0.397,0.247,0.277,0.386,0.38	0.708,0.446,0.385	-0.176	SE	62633444	62633514	62634820	62635000	62634309	62634375	NA	NA	NA	NA	NA	NA	NA	NA	NA	NA	NA	NA	NA	NA	NA	NA	NA	NA	protein_coding
ENSG00000090006	LTBP4	chr19	+	48,94,96,51,175	2,3,8,0,10	60,71,178	0,0,0	200	100	1.60865896415e-6	8.014159186331868e-5	0.923,0.94,0.857,1.0,0.897	1.0,1.0,1.0	-0.077	SE	40614314	40614446	40617099	40617225	40616888	40617020	NA	NA	NA	NA	NA	NA	NA	NA	NA	NA	NA	NA	NA	NA	NA	NA	NA	NA	protein_coding
ENSG00000090006	LTBP4	chr19	+	62,70,103,51,159	0,0,2,0,26	24,79,179	8,6,20	232	100	0.0026960167289	0.0267941008593111	1.0,1.0,0.957,1.0,0.725	0.564,0.85,0.794	0.2	SE	40614314	40614446	40619346	40619493	40616888	40617020	NA	NA	NA	NA	NA	NA	NA	NA	NA	NA	NA	NA	NA	NA	NA	NA	NA	NA	protein_coding
ENSG00000090006	LTBP4	chr19	+	177,140,151,133,202	0,0,2,0,26	123,71,250	8,6,20	200	100	6.35116987952e-4	0.00875305923347326	1.0,1.0,0.974,1.0,0.795	0.885,0.855,0.862	0.086	SE	40614314	40614446	40619346	40619493	40617099	40617225	NA	NA	NA	NA	NA	NA	NA	NA	NA	NA	NA	NA	NA	NA	NA	NA	NA	NA	protein_coding
ENSG00000090316	MAEA	chr4	+	12,7,30,6,62	0,0,27,0,0	34,14,44	0,0,0	223	100	0.0131208656108	0.09357522110097964	1.0,1.0,0.333,1.0,1.0	1.0,1.0,1.0	-0.133	SE	1315396	1315600	1332756	1332865	1322380	1322503	NA	NA	NA	NA	NA	NA	NA	NA	NA	NA	NA	NA	NA	NA	NA	NA	NA	NA	protein_coding
ENSG00000090316	MAEA	chr4	+	40,12,55,10,44	0,0,27,0,0	33,19,21	0,0,0	177	100	7.62248510396e-4	0.01012259757822238	1.0,1.0,0.535,1.0,1.0	1.0,1.0,1.0	-0.093	SE	1315396	1315600	1332756	1332865	1327626	1327703	NA	NA	NA	NA	NA	NA	NA	NA	NA	NA	NA	NA	NA	NA	NA	NA	NA	NA	protein_coding
ENSG00000090621	PABPC4	chr1	-	10,44,35,0,136	34,65,11,6,49	45,63,84	11,1,67	187	100	0.00359433478673	0.03454837183854679	0.136,0.266,0.63,0.0,0.597	0.686,0.971,0.401	-0.36	SE	39563613	39563741	39564422	39564542	39563835	39563922	NA	NA	NA	NA	NA	NA	NA	NA	NA	NA	NA	NA	NA	NA	NA	NA	NA	NA	protein_coding
ENSG00000090857	PDPR	chr16	+	34,17,23,29,27	6,16,0,4,9	21,42,37	6,0,1	210	100	0.0220772384978	0.14009586303847937	0.73,0.336,1.0,0.775,0.588	0.625,1.0,0.946	-0.171	SE	70113625	70114440	70120460	70120719	70114820	70114930	NA	NA	NA	NA	NA	NA	NA	NA	NA	NA	NA	NA	NA	NA	NA	NA	NA	NA	protein_coding
ENSG00000090857	PDPR	chr16	+	58,29,56,65,133	5,7,0,0,2	49,46,76	0,0,0	190	100	5.93347934089e-4	0.00814972585455506	0.859,0.686,1.0,1.0,0.972	1.0,1.0,1.0	-0.097	SE	70146133	70146228	70153390	70153573	70148463	70148553	NA	NA	NA	NA	NA	NA	NA	NA	NA	NA	NA	NA	NA	NA	NA	NA	NA	NA	protein_coding
ENSG00000090905	TNRC6A	chr16	+	105,47,73,35,92	50,37,27,70,16	114,59,62	5,16,22	133	100	0.0029074049177	0.02847274250237639	0.612,0.489,0.67,0.273,0.812	0.945,0.735,0.679	-0.215	SE	24794543	24794719	24797489	24797570	24795906	24795939	NA	NA	NA	NA	NA	NA	NA	NA	NA	NA	NA	NA	NA	NA	NA	NA	NA	NA	protein_coding
ENSG00000091009	RBM27	chr5	+	301,425,554,301,367	10,56,61,91,36	311,351,358	60,80,84	265	100	0.00168922756252	0.01834373743154445	0.919,0.741,0.774,0.555,0.794	0.662,0.623,0.617	0.123	SE	146237297	146237432	146254942	146255092	146251710	146251875	NA	NA	NA	NA	NA	NA	NA	NA	NA	NA	NA	NA	NA	NA	NA	NA	NA	NA	protein_coding
ENSG00000091039	OSBPL8	chr12	-	316,243,592,159,422	0,0,0,0,4	292,308,76	0,0,13	238	100	0.00138472822559	0.01570239755334985	1.0,1.0,1.0,1.0,0.978	1.0,1.0,0.711	0.092	SE	76410563	76410634	76487509	76487618	76450850	76450988	NA	NA	NA	NA	NA	NA	NA	NA	NA	NA	NA	NA	NA	NA	NA	NA	NA	NA	protein_coding
ENSG00000091157	WDR7	chr18	+	78,87,149,146,143	0,1,0,0,1	90,154,181	20,0,0	214	100	5.70630905368e-5	0.00129809839899989	1.0,0.976,1.0,1.0,0.985	0.678,1.0,1.0	0.1	SE	56781532	56781656	56879943	56880165	56816030	56816144	NA	NA	NA	NA	NA	NA	NA	NA	NA	NA	NA	NA	NA	NA	NA	NA	NA	NA	protein_coding
ENSG00000091490	SEL1L3	chr4	-	47,84,44,61,95	3,1,3,0,0	142,61,229	0,14,12	200	100	8.55552020818e-4	0.01108829726830587	0.887,0.977,0.88,1.0,1.0	1.0,0.685,0.905	0.085	SE	25757533	25757606	25758940	25759068	25757687	25757790	NA	NA	NA	NA	NA	NA	NA	NA	NA	NA	NA	NA	NA	NA	NA	NA	NA	NA	protein_coding
ENSG00000091622	PITPNM3	chr17	-	16,15,15,11,22	0,0,0,0,0	10,12,0	0,0,12	208	100	0.00617074300721	0.05184534899468177	1.0,1.0,1.0,1.0,1.0	1.0,1.0,0.0	0.333	SE	6503526	6503574	6537986	6538082	6525355	6525463	NA	NA	NA	NA	NA	NA	NA	NA	NA	NA	NA	NA	NA	NA	NA	NA	NA	NA	protein_coding
ENSG00000092020	PPP2R3C	chr14	-	47,34,76,89,28	0,0,0,0,0	75,75,33	8,0,0	200	100	0.00479459982175	0.04375897387616237	1.0,1.0,1.0,1.0,1.0	0.824,1.0,1.0	0.059	SE	35087950	35088010	35096557	35096633	35095047	35095184	NA	NA	NA	NA	NA	NA	NA	NA	NA	NA	NA	NA	NA	NA	NA	NA	NA	NA	protein_coding
ENSG00000092108	SCFD1	chr14	+	4,26,41,2,11	0,10,0,0,11	31,14,10	0,0,0	171	100	3.53648308314e-5	8.9397093643243e-4	1.0,0.603,1.0,1.0,0.369	1.0,1.0,1.0	-0.206	SE	30622310	30622399	30633946	30634037	30628208	30628279	NA	NA	NA	NA	NA	NA	NA	NA	NA	NA	NA	NA	NA	NA	NA	NA	NA	NA	protein_coding
ENSG00000092140	G2E3	chr14	+	81,172,158,46,239	7,2,2,14,24	188,118,25	3,0,0	141	100	9.37038688642e-7	5.0925908003889136e-05	0.891,0.984,0.982,0.7,0.876	0.978,1.0,1.0	-0.106	SE	30559157	30559272	30586717	30586815	30581075	30581116	NA	NA	NA	NA	NA	NA	NA	NA	NA	NA	NA	NA	NA	NA	NA	NA	NA	NA	protein_coding
ENSG00000092199	HNRNPC	chr14	-	1358,1866,1363,1352,1972	86,122,62,71,163	1352,1282,2022	193,149,208	126	100	3.15909520765e-11	1.6190672654422685e-8	0.926,0.924,0.946,0.938,0.906	0.848,0.872,0.885	0.06	SE	21233952	21234229	21269297	21269410	21263310	21263336	NA	NA	NA	NA	NA	NA	NA	NA	NA	NA	NA	NA	NA	NA	NA	NA	NA	NA	protein_coding
ENSG00000092330	TINF2	chr14	-	57,44,15,22,72	0,0,0,0,0	14,30,73	2,8,0	205	100	9.6649803607e-6	3.2808215151685e-4	1.0,1.0,1.0,1.0,1.0	0.773,0.647,1.0	0.193	SE	24241674	24241776	24242140	24242623	24241889	24241994	NA	NA	NA	NA	NA	NA	NA	NA	NA	NA	NA	NA	NA	NA	NA	NA	NA	NA	protein_coding
ENSG00000092439	TRPM7	chr15	-	198,188,244,135,232	0,0,3,27,13	108,193,88	0,0,0	227	100	1.49507621106e-6	7.318034083274584e-5	1.0,1.0,0.973,0.688,0.887	1.0,1.0,1.0	-0.09	SE	50594428	50594613	50599121	50599296	50596254	50596381	NA	NA	NA	NA	NA	NA	NA	NA	NA	NA	NA	NA	NA	NA	NA	NA	NA	NA	protein_coding
ENSG00000092439	TRPM7	chr15	-	112,39,61,28,41	0,1,5,0,6	42,33,23	0,0,0	201	100	0.00167901740975	0.01826306993593237	1.0,0.951,0.859,1.0,0.773	1.0,1.0,1.0	-0.083	SE	50624165	50624300	50631416	50631489	50628148	50628249	NA	NA	NA	NA	NA	NA	NA	NA	NA	NA	NA	NA	NA	NA	NA	NA	NA	NA	protein_coding
ENSG00000092853	CLSPN	chr1	-	282,543,374,148,372	6,11,6,14,13	402,362,308	0,0,5	183	100	3.71797578835e-7	2.4969345969760413e-5	0.963,0.964,0.971,0.852,0.94	1.0,1.0,0.971	-0.052	SE	35736913	35737075	35737991	35738097	35737338	35737421	NA	NA	NA	NA	NA	NA	NA	NA	NA	NA	NA	NA	NA	NA	NA	NA	NA	NA	protein_coding
ENSG00000092871	RFFL	chr17	-	39,135,112,61,338	0,8,0,0,8	106,79,186	5,10,5	511	100	0.0114436832829	0.08392701352797223	1.0,0.768,1.0,1.0,0.892	0.806,0.607,0.879	0.168	SE	35017522	35017606	35026373	35026561	35021370	35021781	NA	NA	NA	NA	NA	NA	NA	NA	NA	NA	NA	NA	NA	NA	NA	NA	NA	NA	protein_coding
ENSG00000092969	TGFB2	chr1	+	11,55,27,0,66	394,477,436,264,926	69,40,73	333,342,335	184	100	5.66213742559e-15	1.830002815950688e-11	0.015,0.059,0.033,0.0,0.037	0.101,0.06,0.106	-0.06	SE	218346234	218347047	218405168	218405332	218363333	218363417	NA	NA	NA	NA	NA	NA	NA	NA	NA	NA	NA	NA	NA	NA	NA	NA	NA	NA	protein_coding
ENSG00000093000	NUP50	chr22	+	14,24,35,21,26	20,26,40,20,70	8,12,12	43,38,34	200	100	1.17605645519e-4	0.00234449619933636	0.259,0.316,0.304,0.344,0.157	0.085,0.136,0.15	0.152	SE	45168167	45168246	45171599	45171683	45170987	45171143	NA	NA	NA	NA	NA	NA	NA	NA	NA	NA	NA	NA	NA	NA	NA	NA	NA	NA	protein_coding
ENSG00000093000	NUP50	chr22	+	19,36,49,47,36	20,26,40,20,70	9,16,12	43,38,34	200	100	1.62347325972e-6	8.05691451119392e-5	0.322,0.409,0.38,0.54,0.205	0.095,0.174,0.15	0.232	SE	45168167	45168246	45171599	45171683	45170987	45171177	NA	NA	NA	NA	NA	NA	NA	NA	NA	NA	NA	NA	NA	NA	NA	NA	NA	NA	protein_coding
ENSG00000093000	NUP50	chr22	+	108,138,151,228,285	0,0,0,0,0	171,199,242	0,8,5	287	100	0.00013261466065400001	0.00255061221499209	1.0,1.0,1.0,1.0,1.0	1.0,0.897,0.944	0.053	SE	45171599	45171683	45178237	45178900	45175893	45176080	NA	NA	NA	NA	NA	NA	NA	NA	NA	NA	NA	NA	NA	NA	NA	NA	NA	NA	protein_coding
ENSG00000093000	NUP50	chr22	+	36,33,59,61,63	0,0,0,0,0	53,36,47	8,0,0	287	100	7.82808429892e-4	0.01013424801412436	1.0,1.0,1.0,1.0,1.0	0.698,1.0,1.0	0.101	SE	45171599	45171683	45181285	45181367	45175893	45176080	NA	NA	NA	NA	NA	NA	NA	NA	NA	NA	NA	NA	NA	NA	NA	NA	NA	NA	protein_coding
ENSG00000093167	LRRFIP2	chr3	-	0,1,0,0,4	40,77,68,76,105	12,4,6	38,45,42	193	100	4.72870731461e-9	8.476868258759763e-7	0.0,0.007,0.0,0.0,0.019	0.141,0.044,0.069	-0.079	SE	37065809	37065942	37075023	37075116	37072789	37072882	NA	NA	NA	NA	NA	NA	NA	NA	NA	NA	NA	NA	NA	NA	NA	NA	NA	NA	protein_coding
ENSG00000093217	XYLB	chr3	+	52,58,52,18,92	0,0,0,0,0	56,32,57	0,0,10	166	100	2.44642418379e-4	0.00416152361168875	1.0,1.0,1.0,1.0,1.0	1.0,1.0,0.774	0.075	SE	38365607	38365736	38368184	38368257	38366807	38366873	NA	NA	NA	NA	NA	NA	NA	NA	NA	NA	NA	NA	NA	NA	NA	NA	NA	NA	protein_coding
ENSG00000093217	XYLB	chr3	+	114,61,99,44,96	0,6,0,0,0	100,62,96	15,2,8	188	100	9.03295241939e-8	8.712299274465528e-6	1.0,0.844,1.0,1.0,1.0	0.78,0.943,0.865	0.106	SE	38395504	38395563	38400890	38400985	38397071	38397159	NA	NA	NA	NA	NA	NA	NA	NA	NA	NA	NA	NA	NA	NA	NA	NA	NA	NA	protein_coding
ENSG00000094914	AAAS	chr12	-	347,404,356,325,420	4,25,17,15,19	434,321,680	55,14,48	199	100	3.92002472152e-4	0.00598324434472379	0.978,0.89,0.913,0.916,0.917	0.799,0.92,0.877	0.057	SE	53314297	53314441	53315093	53315140	53314750	53314849	NA	NA	NA	NA	NA	NA	NA	NA	NA	NA	NA	NA	NA	NA	NA	NA	NA	NA	protein_coding
ENSG00000095209	TMEM38B	chr9	+	62,88,166,217,156	9,4,0,6,0	106,71,99	12,10,15	188	100	1.07782007652e-7	9.884933740378864e-6	0.786,0.921,1.0,0.951,1.0	0.825,0.791,0.778	0.134	SE	105705596	105705753	105748072	105748190	105722533	105722621	NA	NA	NA	NA	NA	NA	NA	NA	NA	NA	NA	NA	NA	NA	NA	NA	NA	NA	protein_coding
ENSG00000095485	CWF19L1	chr10	-	298,304,180,369,262	0,2,0,4,2	274,284,367	46,0,10	220	100	4.60656723877e-9	8.420031782305611e-7	1.0,0.986,1.0,0.977,0.983	0.73,1.0,0.943	0.098	SE	100235666	100235764	100238021	100238231	100236849	100236969	NA	NA	NA	NA	NA	NA	NA	NA	NA	NA	NA	NA	NA	NA	NA	NA	NA	NA	protein_coding
ENSG00000095637	SORBS1	chr10	-	14,19,55,26,48	0,0,0,0,0	4,48,30	6,0,0	268	100	0.0191503409263	0.124794717310304	1.0,1.0,1.0,1.0,1.0	0.199,1.0,1.0	0.267	SE	95346405	95346452	95354881	95354967	95351208	95351376	NA	NA	NA	NA	NA	NA	NA	NA	NA	NA	NA	NA	NA	NA	NA	NA	NA	NA	protein_coding
ENSG00000095637	SORBS1	chr10	-	14,2,0,0,0	4,11,2,8,1	0,0,0	20,9,12	202	100	0.00522867355171	0.04551017958528005	0.634,0.083,0.0,0.0,0.0	0.0,0.0,0.0	0.143	SE	95367649	95367699	95381684	95381799	95371325	95371427	NA	NA	NA	NA	NA	NA	NA	NA	NA	NA	NA	NA	NA	NA	NA	NA	NA	NA	protein_coding
ENSG00000095637	SORBS1	chr10	-	13,22,29,58,9	0,0,0,0,0	16,22,61	0,0,12	200	100	4.32824805485e-6	1.7820251864044e-4	1.0,1.0,1.0,1.0,1.0	1.0,1.0,0.718	0.094	SE	95410632	95410777	95421960	95422073	95414493	95414655	NA	NA	NA	NA	NA	NA	NA	NA	NA	NA	NA	NA	NA	NA	NA	NA	NA	NA	protein_coding
ENSG00000095637	SORBS1	chr10	-	13,32,29,58,17	0,0,0,0,0	27,22,71	0,0,12	200	100	4.56670360671e-6	1.8542665159136e-4	1.0,1.0,1.0,1.0,1.0	1.0,1.0,0.747	0.084	SE	95410632	95410777	95421960	95422073	95414493	95414862	NA	NA	NA	NA	NA	NA	NA	NA	NA	NA	NA	NA	NA	NA	NA	NA	NA	NA	protein_coding
ENSG00000095777	MYO3A	chr10	+	22,48,57,70,117	13,16,6,8,29	53,51,21	26,20,10	200	100	0.0212277772549	0.13966040933910798	0.458,0.6,0.826,0.814,0.669	0.505,0.56,0.512	0.148	SE	26024021	26024087	26066974	26067074	26026376	26026532	NA	NA	NA	NA	NA	NA	NA	NA	NA	NA	NA	NA	NA	NA	NA	NA	NA	NA	protein_coding
ENSG00000095906	NUBP2	chr16	+	30,23,14,14,50	0,0,0,0,29	2,21,33	26,4,36	299	100	9.70676214962e-7	5.199085021859992e-5	1.0,1.0,1.0,1.0,0.366	0.025,0.637,0.235	0.574	SE	1786536	1786655	1787676	1787831	1786756	1786955	NA	NA	NA	NA	NA	NA	NA	NA	NA	NA	NA	NA	NA	NA	NA	NA	NA	NA	protein_coding
ENSG00000096060	FKBP5	chr6	-	70,64,50,50,142	0,0,0,0,0	104,82,85	10,0,0	200	100	0.00129274578789	0.01538206861099118	1.0,1.0,1.0,1.0,1.0	0.839,1.0,1.0	0.054	SE	35576993	35577233	35587033	35587117	35580035	35580221	NA	NA	NA	NA	NA	NA	NA	NA	NA	NA	NA	NA	NA	NA	NA	NA	NA	NA	protein_coding
ENSG00000096093	EFHC1	chr6	+	151,133,172,178,186	0,4,5,14,15	201,231,248	0,4,4	200	100	6.56192766779e-5	0.00148049914291778	1.0,0.943,0.945,0.864,0.861	1.0,0.967,0.969	-0.056	SE	52452687	52454287	52469332	52469473	52464894	52465115	NA	NA	NA	NA	NA	NA	NA	NA	NA	NA	NA	NA	NA	NA	NA	NA	NA	NA	protein_coding
ENSG00000096093	EFHC1	chr6	+	76,113,129,144,131	0,0,14,0,22	109,151,201	0,0,0	200	100	6.36387756936e-8	6.555554519257856e-6	1.0,1.0,0.822,1.0,0.749	1.0,1.0,1.0	-0.086	SE	52452687	52454287	52479036	52479250	52464894	52465115	NA	NA	NA	NA	NA	NA	NA	NA	NA	NA	NA	NA	NA	NA	NA	NA	NA	NA	protein_coding
ENSG00000096093	EFHC1	chr6	+	22,62,74,103,157	0,0,14,0,22	74,124,70	0,0,0	241	100	3.09144392752e-7	2.189814671477446e-5	1.0,1.0,0.687,1.0,0.748	1.0,1.0,1.0	-0.113	SE	52452687	52454287	52479036	52479250	52469332	52469473	NA	NA	NA	NA	NA	NA	NA	NA	NA	NA	NA	NA	NA	NA	NA	NA	NA	NA	protein_coding
ENSG00000099139	PCSK5	chr9	+	19,27,25,29,28	0,0,0,11,0	9,46,41	0,0,0	204	100	0.00902436699258	0.07030667792907781	1.0,1.0,1.0,0.564,1.0	1.0,1.0,1.0	-0.087	SE	76107250	76107351	76157044	76157162	76134108	76134212	NA	NA	NA	NA	NA	NA	NA	NA	NA	NA	NA	NA	NA	NA	NA	NA	NA	NA	protein_coding
ENSG00000099250	NRP1	chr10	-	91,116,140,108,192	0,4,0,14,13	178,119,118	0,2,0	200	100	3.22274433784e-6	1.4157421958971e-4	1.0,0.935,1.0,0.794,0.881	1.0,0.967,1.0	-0.067	SE	33197620	33197709	33207571	33207716	33202890	33202995	NA	NA	NA	NA	NA	NA	NA	NA	NA	NA	NA	NA	NA	NA	NA	NA	NA	NA	protein_coding
ENSG00000099250	NRP1	chr10	-	100,61,56,50,97	0,4,0,14,13	69,42,37	0,2,0	184	100	6.48473731818e-5	0.00143399377345675	1.0,0.892,1.0,0.66,0.802	1.0,0.919,1.0	-0.102	SE	33197649	33197709	33207571	33207716	33202911	33202995	NA	NA	NA	NA	NA	NA	NA	NA	NA	NA	NA	NA	NA	NA	NA	NA	NA	NA	protein_coding
ENSG00000099290	WASHC2A	chr10	+	113,162,93,120,102	9,10,40,5,11	157,96,280	14,7,6	187	100	0.0130382129894	0.09313823752854254	0.87,0.897,0.554,0.928,0.832	0.857,0.88,0.961	-0.083	SE	50097674	50097802	50104041	50104143	50099977	50100064	NA	NA	NA	NA	NA	NA	NA	NA	NA	NA	NA	NA	NA	NA	NA	NA	NA	NA	protein_coding
ENSG00000099290	WASHC2A	chr10	+	57,56,49,66,35	0,9,5,0,0	75,78,95	12,13,23	163	100	4.00172113935e-6	1.6497947498474e-4	1.0,0.792,0.857,1.0,1.0	0.793,0.786,0.717	0.164	SE	50126056	50126179	50127582	50127795	50127159	50127222	NA	NA	NA	NA	NA	NA	NA	NA	NA	NA	NA	NA	NA	NA	NA	NA	NA	NA	protein_coding
ENSG00000099910	KLHL22	chr22	-	39,31,42,16,75	0,0,5,0,0	21,26,49	7,20,0	200	100	8.86302578884e-6	3.1263628212312e-4	1.0,1.0,0.808,1.0,1.0	0.6,0.394,1.0	0.297	SE	20471349	20471515	20495759	20495795	20488984	20489244	NA	NA	NA	NA	NA	NA	NA	NA	NA	NA	NA	NA	NA	NA	NA	NA	NA	NA	protein_coding
ENSG00000099917	MED15	chr22	+	48,147,82,66,177	0,0,4,0,12	62,85,144	0,0,0	313	100	1.27689973157e-4	0.00247043709724475	1.0,1.0,0.868,1.0,0.825	1.0,1.0,1.0	-0.061	SE	20553144	20553174	20564449	20564688	20554935	20555148	NA	NA	NA	NA	NA	NA	NA	NA	NA	NA	NA	NA	NA	NA	NA	NA	NA	NA	protein_coding
ENSG00000099968	BCL2L13	chr22	+	278,231,150,218,222	4,2,0,0,0	280,250,467	20,23,6	257	100	3.2414071427e-12	2.824129996529753e-9	0.964,0.978,1.0,1.0,1.0	0.845,0.809,0.968	0.114	SE	17683213	17683321	17696140	17696210	17688985	17689142	NA	NA	NA	NA	NA	NA	NA	NA	NA	NA	NA	NA	NA	NA	NA	NA	NA	NA	protein_coding
ENSG00000099968	BCL2L13	chr22	+	33,44,49,25,34	0,9,4,0,0	32,28,66	5,3,10	170	100	0.0223131162101	0.14128397080901017	1.0,0.742,0.878,1.0,1.0	0.79,0.846,0.795	0.114	SE	17688985	17689142	17726676	17730855	17696140	17696210	NA	NA	NA	NA	NA	NA	NA	NA	NA	NA	NA	NA	NA	NA	NA	NA	NA	NA	protein_coding
ENSG00000099968	BCL2L13	chr22	+	23,29,17,18,20	0,9,4,0,0	2,11,50	5,3,10	200	100	0.00875969610067	0.06999094634700972	1.0,0.617,0.68,1.0,1.0	0.167,0.647,0.714	0.35	SE	17689073	17689142	17726676	17729140	17702242	17702386	NA	NA	NA	NA	NA	NA	NA	NA	NA	NA	NA	NA	NA	NA	NA	NA	NA	NA	protein_coding
ENSG00000099992	TBC1D10A	chr22	-	12,48,54,32,74	0,0,0,46,0	28,10,76	0,0,0	208	100	0.0158198740355	0.10813281054913676	1.0,1.0,1.0,0.251,1.0	1.0,1.0,1.0	-0.15	SE	30295736	30295843	30304530	30304630	30299443	30299551	NA	NA	NA	NA	NA	NA	NA	NA	NA	NA	NA	NA	NA	NA	NA	NA	NA	NA	protein_coding
ENSG00000100003	SEC14L2	chr22	+	65,46,90,102,60	0,0,0,0,0	76,36,152	0,0,16	200	100	5.83798936638e-7	3.603750577679213e-5	1.0,1.0,1.0,1.0,1.0	1.0,1.0,0.826	0.058	SE	30410595	30410679	30416233	30416403	30415758	30416087	NA	NA	NA	NA	NA	NA	NA	NA	NA	NA	NA	NA	NA	NA	NA	NA	NA	NA	protein_coding
ENSG00000100003	SEC14L2	chr22	+	10,3,10,30,24	0,0,0,0,0	22,3,57	0,0,16	200	100	1.86236695554e-6	9.102714556227268e-5	1.0,1.0,1.0,1.0,1.0	1.0,1.0,0.64	0.12	SE	30410595	30410679	30416233	30416403	30415947	30416087	NA	NA	NA	NA	NA	NA	NA	NA	NA	NA	NA	NA	NA	NA	NA	NA	NA	NA	protein_coding
ENSG00000100014	SPECC1L	chr22	+	8,49,51,35,67	0,0,0,0,0	78,21,53	8,0,0	200	100	0.00241248961612	0.02507127472443678	1.0,1.0,1.0,1.0,1.0	0.83,1.0,1.0	0.057	SE	24270816	24270983	24321287	24322918	24302194	24302384	NA	NA	NA	NA	NA	NA	NA	NA	NA	NA	NA	NA	NA	NA	NA	NA	NA	NA	protein_coding
ENSG00000100068	LRP5L	chr22	-	73,83,96,66,51	0,0,0,0,0	82,65,110	9,0,0	272	100	0.00120939625499	0.01410584529804936	1.0,1.0,1.0,1.0,1.0	0.77,1.0,1.0	0.077	SE	25354595	25354812	25359826	25360189	25357254	25357426	NA	NA	NA	NA	NA	NA	NA	NA	NA	NA	NA	NA	NA	NA	NA	NA	NA	NA	transcribed_unprocessed_pseudogene
ENSG00000100077	GRK3	chr22	+	77,121,54,61,84	11,0,8,2,6	121,93,103	0,0,1	174	100	2.16892101945e-7	1.652806344209449e-5	0.801,1.0,0.795,0.946,0.889	1.0,1.0,0.983	-0.108	SE	25604376	25604453	25667738	25667800	25644591	25644665	NA	NA	NA	NA	NA	NA	NA	NA	NA	NA	NA	NA	NA	NA	NA	NA	NA	NA	protein_coding
ENSG00000100077	GRK3	chr22	+	117,151,160,125,69	0,2,0,0,0	156,84,162	20,6,0	175	100	1.30777644269e-9	3.251333432903138e-7	1.0,0.977,1.0,1.0,1.0	0.817,0.889,1.0	0.093	SE	25644591	25644665	25667738	25667800	25663629	25663704	NA	NA	NA	NA	NA	NA	NA	NA	NA	NA	NA	NA	NA	NA	NA	NA	NA	NA	protein_coding
ENSG00000100147	CCDC134	chr22	+	30,50,63,17,34	0,0,0,0,0	45,20,67	0,7,0	185	100	0.0104024034258	0.07784083044476393	1.0,1.0,1.0,1.0,1.0	1.0,0.607,1.0	0.131	SE	41809878	41810000	41825697	41826299	41810206	41810291	NA	NA	NA	NA	NA	NA	NA	NA	NA	NA	NA	NA	NA	NA	NA	NA	NA	NA	protein_coding
ENSG00000100147	CCDC134	chr22	+	8,30,30,14,31	0,0,0,0,0	17,33,24	0,7,0	172	100	0.00296832489762	0.02951884944340873	1.0,1.0,1.0,1.0,1.0	1.0,0.733,1.0	0.089	SE	41809878	41810000	41825697	41826299	41813750	41813822	NA	NA	NA	NA	NA	NA	NA	NA	NA	NA	NA	NA	NA	NA	NA	NA	NA	NA	protein_coding
ENSG00000100167	SEPTIN3	chr22	+	65,34,11,6,53	0,2,10,0,0	2,2,50	0,0,1	229	100	0.0156524876067	0.1072691979716635	1.0,0.881,0.324,1.0,1.0	1.0,1.0,0.956	-0.144	SE	41981644	41981836	41987205	41987287	41985983	41986112	NA	NA	NA	NA	NA	NA	NA	NA	NA	NA	NA	NA	NA	NA	NA	NA	NA	NA	protein_coding
ENSG00000100181	TPTEP1	chr22	+	162,147,370,135,248	0,7,7,0,15	153,63,169	12,0,13	336	100	0.0197602027374	0.12816183105463055	1.0,0.862,0.94,1.0,0.831	0.791,1.0,0.795	0.065	SE	16601910	16602215	16637039	16637090	16611657	16611893	NA	NA	NA	NA	NA	NA	NA	NA	NA	NA	NA	NA	NA	NA	NA	NA	NA	NA	transcribed_unprocessed_pseudogene
ENSG00000100181	TPTEP1	chr22	+	25,14,12,0,35	43,47,49,64,74	52,40,36	71,66,83	190	100	6.97653540137e-4	0.00928475979231207	0.234,0.136,0.114,0.0,0.199	0.278,0.242,0.186	-0.099	SE	16638578	16638740	16647662	16647785	16647167	16647257	NA	NA	NA	NA	NA	NA	NA	NA	NA	NA	NA	NA	NA	NA	NA	NA	NA	NA	transcribed_unprocessed_pseudogene
ENSG00000100209	HSCB	chr22	+	39,20,41,34,66	0,0,0,0,0	24,18,23	11,0,0	197	100	3.53229481281e-4	0.00545668568659738	1.0,1.0,1.0,1.0,1.0	0.526,1.0,1.0	0.158	SE	28742038	28742331	28751240	28751288	28743881	28743978	NA	NA	NA	NA	NA	NA	NA	NA	NA	NA	NA	NA	NA	NA	NA	NA	NA	NA	protein_coding
ENSG00000100209	HSCB	chr22	+	127,82,113,167,140	11,0,18,0,6	100,104,112	7,0,0	245	100	0.0182698357252	0.1205596986077449	0.825,1.0,0.719,1.0,0.905	0.854,1.0,1.0	-0.062	SE	28744614	28744704	28751240	28751288	28745863	28746008	NA	NA	NA	NA	NA	NA	NA	NA	NA	NA	NA	NA	NA	NA	NA	NA	NA	NA	protein_coding
ENSG00000100225	FBXO7	chr22	+	19,24,17,43,23	0,0,0,0,0	36,10,25	6,0,0	200	100	0.0104365132568	0.07977080835533906	1.0,1.0,1.0,1.0,1.0	0.75,1.0,1.0	0.083	SE	32485067	32485209	32498143	32498829	32493104	32493281	NA	NA	NA	NA	NA	NA	NA	NA	NA	NA	NA	NA	NA	NA	NA	NA	NA	NA	protein_coding
ENSG00000100227	POLDIP3	chr22	-	102,104,95,69,176	0,0,0,0,0	117,39,169	0,0,20	200	100	7.88432572563e-8	7.780806334423254e-6	1.0,1.0,1.0,1.0,1.0	1.0,1.0,0.809	0.064	SE	42587505	42587572	42599697	42599793	42591954	42592084	NA	NA	NA	NA	NA	NA	NA	NA	NA	NA	NA	NA	NA	NA	NA	NA	NA	NA	protein_coding
ENSG00000100241	SBF1	chr22	-	52,24,13,35,153	17,3,0,4,9	17,18,141	0,0,0	178	100	1.10381402907e-8	1.6690184523762527e-6	0.632,0.818,1.0,0.831,0.905	1.0,1.0,1.0	-0.163	SE	50456491	50456673	50459254	50459392	50457033	50457111	NA	NA	NA	NA	NA	NA	NA	NA	NA	NA	NA	NA	NA	NA	NA	NA	NA	NA	protein_coding
ENSG00000100271	TTLL1	chr22	-	0,0,0,0,0	45,26,58,36,50	0,16,23	91,8,50	172	100	2.56870111848e-8	3.212474154776567e-6	0.0,0.0,0.0,0.0,0.0	0.0,0.538,0.211	-0.25	SE	43069603	43069844	43075473	43075590	43070170	43070242	NA	NA	NA	NA	NA	NA	NA	NA	NA	NA	NA	NA	NA	NA	NA	NA	NA	NA	protein_coding
ENSG00000100288	CHKB	chr22	-	72,69,97,74,90	0,0,0,0,0	80,46,139	14,0,0	200	100	2.07167096775e-5	6.005058805173e-4	1.0,1.0,1.0,1.0,1.0	0.741,1.0,1.0	0.086	SE	50579726	50579830	50580189	50580271	50579973	50580082	NA	NA	NA	NA	NA	NA	NA	NA	NA	NA	NA	NA	NA	NA	NA	NA	NA	NA	protein_coding
ENSG00000100324	TAB1	chr22	+	9,20,12,13,41	0,0,0,0,0	30,2,9	0,0,8	200	100	0.00610606520835	0.05292605498729386	1.0,1.0,1.0,1.0,1.0	1.0,1.0,0.36	0.213	SE	39419518	39419630	39426702	39426925	39421826	39421971	NA	NA	NA	NA	NA	NA	NA	NA	NA	NA	NA	NA	NA	NA	NA	NA	NA	NA	protein_coding
ENSG00000100325	ASCC2	chr22	-	34,83,89,71,59	7,3,1,19,0	76,47,75	0,0,0	175	100	5.51173953034e-7	3.454816495060598e-5	0.735,0.941,0.981,0.681,1.0	1.0,1.0,1.0	-0.132	SE	29806796	29806904	29813429	29813542	29808110	29808185	NA	NA	NA	NA	NA	NA	NA	NA	NA	NA	NA	NA	NA	NA	NA	NA	NA	NA	protein_coding
ENSG00000100325	ASCC2	chr22	-	80,65,66,89,105	0,4,0,14,0	151,138,171	0,0,0	259	100	1.32568401487e-5	4.2154171266024e-4	1.0,0.863,1.0,0.711,1.0	1.0,1.0,1.0	-0.085	SE	29825086	29825257	29832244	29832342	29825621	29825780	NA	NA	NA	NA	NA	NA	NA	NA	NA	NA	NA	NA	NA	NA	NA	NA	NA	NA	protein_coding
ENSG00000100354	TNRC6B	chr22	+	28,20,46,60,22	0,0,0,0,0	46,41,32	0,7,0	191	100	0.00711672341892	0.05968537162490935	1.0,1.0,1.0,1.0,1.0	1.0,0.754,1.0	0.082	SE	40117054	40117128	40156114	40156182	40125771	40125862	NA	NA	NA	NA	NA	NA	NA	NA	NA	NA	NA	NA	NA	NA	NA	NA	NA	NA	protein_coding
ENSG00000100354	TNRC6B	chr22	+	76,23,85,73,49	0,0,0,0,0	26,11,56	0,7,0	259	100	0.00996192781394	0.07562732187068362	1.0,1.0,1.0,1.0,1.0	1.0,0.378,1.0	0.207	SE	40261831	40262173	40273424	40273600	40270121	40270280	NA	NA	NA	NA	NA	NA	NA	NA	NA	NA	NA	NA	NA	NA	NA	NA	NA	NA	protein_coding
ENSG00000100354	TNRC6B	chr22	+	76,45,148,34,62	31,21,64,26,29	51,29,66	4,0,21	200	100	3.14701057176e-4	0.0050383346961874	0.551,0.517,0.536,0.395,0.517	0.864,1.0,0.611	-0.322	SE	40265002	40267036	40273424	40273600	40270121	40270280	NA	NA	NA	NA	NA	NA	NA	NA	NA	NA	NA	NA	NA	NA	NA	NA	NA	NA	protein_coding
ENSG00000100359	SGSM3	chr22	+	51,25,58,40,60	0,6,16,4,27	13,27,70	0,6,0	183	100	0.00711916788068	0.05831426200727479	1.0,0.695,0.665,0.845,0.548	1.0,0.711,1.0	-0.153	SE	40400695	40400813	40402138	40402205	40401592	40401675	NA	NA	NA	NA	NA	NA	NA	NA	NA	NA	NA	NA	NA	NA	NA	NA	NA	NA	protein_coding
ENSG00000100372	SLC25A17	chr22	-	40,11,24,72,29	0,1,1,0,18	25,12,2	17,11,8	200	100	3.2584125842e-8	4.050457489282462e-6	1.0,0.846,0.923,1.0,0.446	0.424,0.353,0.111	0.547	SE	40779008	40779125	40819194	40819338	40792524	40792676	NA	NA	NA	NA	NA	NA	NA	NA	NA	NA	NA	NA	NA	NA	NA	NA	NA	NA	protein_coding
ENSG00000100372	SLC25A17	chr22	-	47,66,50,57,81	0,1,1,0,18	70,70,125	17,11,8	161	100	0.00237029859396	0.02404390694183219	1.0,0.976,0.969,1.0,0.736	0.719,0.798,0.907	0.128	SE	40779008	40779125	40819194	40819330	40799022	40799083	NA	NA	NA	NA	NA	NA	NA	NA	NA	NA	NA	NA	NA	NA	NA	NA	NA	NA	protein_coding
ENSG00000100376	FAM118A	chr22	+	35,25,116,2,56	0,0,0,0,2	47,29,80	6,0,0	322	100	0.0190438704677	0.1243178537174682	1.0,1.0,1.0,1.0,0.897	0.709,1.0,1.0	0.076	SE	45323174	45323427	45330602	45330731	45327841	45328063	NA	NA	NA	NA	NA	NA	NA	NA	NA	NA	NA	NA	NA	NA	NA	NA	NA	NA	protein_coding
ENSG00000100401	RANGAP1	chr22	-	6,18,50,27,189	26,25,53,28,97	15,1,41	34,14,83	353	100	0.0010682085822	0.01280772289979064	0.061,0.169,0.211,0.215,0.356	0.111,0.02,0.123	0.118	SE	41280932	41281082	41285985	41286251	41284900	41285153	NA	NA	NA	NA	NA	NA	NA	NA	NA	NA	NA	NA	NA	NA	NA	NA	NA	NA	protein_coding
ENSG00000100445	SDR39U1	chr14	-	12,65,22,57,38	0,0,0,0,0	110,40,115	10,0,0	200	100	0.00112788324085	0.01382111330588511	1.0,1.0,1.0,1.0,1.0	0.846,1.0,1.0	0.051	SE	24440782	24440926	24442345	24442452	24441673	24441795	NA	NA	NA	NA	NA	NA	NA	NA	NA	NA	NA	NA	NA	NA	NA	NA	NA	NA	protein_coding
ENSG00000100503	NIN	chr14	-	419,373,546,307,517	5,9,6,0,2	353,320,169	0,4,22	214	100	0.0010355601219	0.01248499560250101	0.975,0.951,0.977,1.0,0.992	1.0,0.974,0.782	0.06	SE	50741581	50741728	50747991	50748105	50743415	50743529	NA	NA	NA	NA	NA	NA	NA	NA	NA	NA	NA	NA	NA	NA	NA	NA	NA	NA	protein_coding
ENSG00000100564	PIGH	chr14	-	147,108,76,89,126	0,0,0,9,0	68,109,134	7,6,9	184	100	1.23050828472e-5	3.9855050242888e-4	1.0,1.0,1.0,0.843,1.0	0.841,0.908,0.89	0.089	SE	67589317	67590172	67593742	67593952	67592634	67592718	NA	NA	NA	NA	NA	NA	NA	NA	NA	NA	NA	NA	NA	NA	NA	NA	NA	NA	protein_coding
ENSG00000100577	GSTZ1	chr14	+	43,25,39,55,69	29,17,8,0,15	21,50,82	41,43,35	286	100	0.00386165983521	0.03550336432385472	0.341,0.34,0.63,1.0,0.617	0.152,0.289,0.45	0.289	SE	77320995	77321183	77324869	77324921	77322546	77322732	NA	NA	NA	NA	NA	NA	NA	NA	NA	NA	NA	NA	NA	NA	NA	NA	NA	NA	protein_coding
ENSG00000100577	GSTZ1	chr14	+	176,134,177,185,128	0,8,0,0,0	212,156,261	10,4,15	226	100	7.1326434492e-7	4.1767783516307426e-5	1.0,0.881,1.0,1.0,1.0	0.904,0.945,0.885	0.065	SE	77327471	77327552	77329122	77329201	77327911	77328037	NA	NA	NA	NA	NA	NA	NA	NA	NA	NA	NA	NA	NA	NA	NA	NA	NA	NA	protein_coding
ENSG00000100596	SPTLC2	chr14	-	157,171,129,151,172	0,0,0,0,0	192,109,272	10,12,0	194	100	2.25465905945e-8	2.9592114031035124e-6	1.0,1.0,1.0,1.0,1.0	0.908,0.824,1.0	0.089	SE	77557040	77557146	77570383	77570508	77562395	77562489	NA	NA	NA	NA	NA	NA	NA	NA	NA	NA	NA	NA	NA	NA	NA	NA	NA	NA	protein_coding
ENSG00000100599	RIN3	chr14	+	10,17,6,2,68	0,0,5,5,1	6,30,75	0,1,0	232	100	0.00100265883933	0.01220656578593737	1.0,1.0,0.341,0.147,0.967	1.0,0.928,1.0	-0.285	SE	92659160	92659469	92684986	92685150	92676474	92676606	NA	NA	NA	NA	NA	NA	NA	NA	NA	NA	NA	NA	NA	NA	NA	NA	NA	NA	protein_coding
ENSG00000100605	ITPK1	chr14	-	113,110,150,46,195	0,0,0,0,4	93,57,155	10,0,3	200	100	5.29529973136e-5	0.00124808814816813	1.0,1.0,1.0,1.0,0.961	0.823,1.0,0.963	0.064	SE	92993879	92993997	93076594	93076619	93016675	93016801	NA	NA	NA	NA	NA	NA	NA	NA	NA	NA	NA	NA	NA	NA	NA	NA	NA	NA	protein_coding
ENSG00000100605	ITPK1	chr14	-	70,76,96,20,146	0,2,0,22,24	54,40,98	0,0,0	125	100	1.78737056576e-5	5.2820242031562e-4	1.0,0.968,1.0,0.421,0.83	1.0,1.0,1.0	-0.156	SE	93016675	93016801	93115068	93115184	93076594	93076619	NA	NA	NA	NA	NA	NA	NA	NA	NA	NA	NA	NA	NA	NA	NA	NA	NA	NA	protein_coding
ENSG00000100614	PPM1A	chr14	+	10,23,14,19,25	1,7,2,38,20	0,3,14	2,18,6	187	100	0.0188392752057	0.12708278103798049	0.842,0.637,0.789,0.211,0.401	0.0,0.082,0.555	0.364	SE	60250379	60250481	60282683	60283537	60277004	60277091	NA	NA	NA	NA	NA	NA	NA	NA	NA	NA	NA	NA	NA	NA	NA	NA	NA	NA	protein_coding
ENSG00000100629	CEP128	chr14	-	301,234,387,203,309	0,0,0,0,0	348,228,313	0,18,0	277	100	2.26538276624e-5	6.3601046986016e-4	1.0,1.0,1.0,1.0,1.0	1.0,0.821,1.0	0.06	SE	80756891	80756951	80777881	80778046	80761436	80761613	NA	NA	NA	NA	NA	NA	NA	NA	NA	NA	NA	NA	NA	NA	NA	NA	NA	NA	protein_coding
ENSG00000100629	CEP128	chr14	-	5,25,34,21,44	0,1,0,0,0	12,0,7	0,14,0	217	100	0.00479824865939	0.04251410964716468	1.0,0.92,1.0,1.0,1.0	1.0,0.0,1.0	0.317	SE	80840681	80840768	80895717	80895790	80862756	80862873	NA	NA	NA	NA	NA	NA	NA	NA	NA	NA	NA	NA	NA	NA	NA	NA	NA	NA	protein_coding
ENSG00000100697	DICER1	chr14	-	117,124,105,32,202	21,9,18,0,6	64,161,86	0,3,2	231	100	6.80287609645e-6	2.4834298241481e-4	0.707,0.856,0.716,1.0,0.936	1.0,0.959,0.949	-0.126	SE	95130057	95130192	95132514	95132677	95131508	95131639	NA	NA	NA	NA	NA	NA	NA	NA	NA	NA	NA	NA	NA	NA	NA	NA	NA	NA	protein_coding
ENSG00000100714	MTHFD1	chr14	+	119,112,111,167,145	0,1,0,0,0	49,71,100	8,2,2	200	100	5.74536115938e-6	2.2312940293621e-4	1.0,0.982,1.0,1.0,1.0	0.754,0.947,0.962	0.109	SE	64415638	64415739	64424803	64424931	64417887	64418024	NA	NA	NA	NA	NA	NA	NA	NA	NA	NA	NA	NA	NA	NA	NA	NA	NA	NA	protein_coding
ENSG00000100722	ZC3H14	chr14	+	83,57,47,84,95	0,0,0,0,0	43,47,39	7,0,0	175	100	0.0113204956857	0.0832803591986565	1.0,1.0,1.0,1.0,1.0	0.778,1.0,1.0	0.074	SE	88575839	88575940	88607242	88607363	88596733	88596808	NA	NA	NA	NA	NA	NA	NA	NA	NA	NA	NA	NA	NA	NA	NA	NA	NA	NA	protein_coding
ENSG00000100722	ZC3H14	chr14	+	458,579,530,393,279	24,23,61,77,66	529,483,371	34,14,36	175	100	0.00275317599821	0.02777770910404792	0.916,0.935,0.832,0.745,0.707	0.899,0.952,0.855	-0.075	SE	88577984	88578140	88607242	88607363	88596733	88596808	NA	NA	NA	NA	NA	NA	NA	NA	NA	NA	NA	NA	NA	NA	NA	NA	NA	NA	protein_coding
ENSG00000100731	PCNX1	chr14	+	74,143,113,109,69	95,66,82,88,40	177,126,166	66,65,80	200	100	0.00428081652596	0.03992177076812347	0.28,0.52,0.408,0.382,0.463	0.573,0.492,0.509	-0.114	SE	70976941	70978648	71009633	71009724	70995740	70995925	NA	NA	NA	NA	NA	NA	NA	NA	NA	NA	NA	NA	NA	NA	NA	NA	NA	NA	protein_coding
ENSG00000100813	ACIN1	chr14	-	524,681,614,282,982	29,47,90,19,45	506,554,846	20,29,31	1458	100	0.00762180387713	0.06171583325291942	0.553,0.498,0.319,0.504,0.599	0.634,0.567,0.652	-0.123	SE	23065965	23066008	23069475	23069525	23067313	23068671	NA	NA	NA	NA	NA	NA	NA	NA	NA	NA	NA	NA	NA	NA	NA	NA	NA	NA	protein_coding
ENSG00000100813	ACIN1	chr14	-	48,91,32,85,101	4,19,6,12,12	33,27,73	0,0,10	162	100	0.0154214123831	0.10610288941023106	0.881,0.747,0.767,0.814,0.839	1.0,1.0,0.818	-0.13	SE	23069475	23069617	23071426	23071617	23071124	23071186	NA	NA	NA	NA	NA	NA	NA	NA	NA	NA	NA	NA	NA	NA	NA	NA	NA	NA	protein_coding
ENSG00000100865	CINP	chr14	-	130,155,170,63,183	0,8,5,15,0	142,147,188	0,0,0	230	100	1.28438976466e-6	6.431298787104039e-5	1.0,0.894,0.937,0.646,1.0	1.0,1.0,1.0	-0.105	SE	102348278	102348759	102355767	102355897	102349918	102350048	NA	NA	NA	NA	NA	NA	NA	NA	NA	NA	NA	NA	NA	NA	NA	NA	NA	NA	protein_coding
ENSG00000100890	PRORP	chr14	+	141,105,165,152,154	2,14,23,8,16	181,161,222	16,25,59	148	100	0.00245977202704	0.02486215051924652	0.979,0.835,0.829,0.928,0.867	0.884,0.813,0.718	0.083	SE	35122951	35124231	35127478	35127611	35126734	35126782	NA	NA	NA	NA	NA	NA	NA	NA	NA	NA	NA	NA	NA	NA	NA	NA	NA	NA	protein_coding
ENSG00000100991	TRPC4AP	chr20	-	200,167,126,115,174	0,0,0,0,0	162,122,217	0,4,13	200	100	2.04798563286e-6	9.824251674068304e-5	1.0,1.0,1.0,1.0,1.0	1.0,0.938,0.893	0.056	SE	35035122	35035308	35069295	35069412	35044504	35044712	NA	NA	NA	NA	NA	NA	NA	NA	NA	NA	NA	NA	NA	NA	NA	NA	NA	NA	protein_coding
ENSG00000101017	CD40	chr20	+	123,84,104,213,135	7,0,6,0,14	44,79,134	11,12,10	194	100	1.01664626643e-4	0.00205039352715643	0.901,1.0,0.899,1.0,0.833	0.673,0.772,0.874	0.154	SE	46122609	46122756	46126639	46126701	46123125	46123219	NA	NA	NA	NA	NA	NA	NA	NA	NA	NA	NA	NA	NA	NA	NA	NA	NA	NA	protein_coding
ENSG00000101017	CD40	chr20	+	75,66,89,183,77	0,13,9,2,0	48,58,64	0,0,0	162	100	4.68647813084e-5	0.0011292970973998	1.0,0.758,0.859,0.983,1.0	1.0,1.0,1.0	-0.08	SE	46123125	46123219	46128137	46128224	46126639	46126701	NA	NA	NA	NA	NA	NA	NA	NA	NA	NA	NA	NA	NA	NA	NA	NA	NA	NA	protein_coding
ENSG00000101019	UQCC1	chr20	-	94,48,57,104,60	0,0,0,0,0	48,25,55	0,18,0	173	100	0.00125203279668	0.01452240799851509	1.0,1.0,1.0,1.0,1.0	1.0,0.445,1.0	0.185	SE	35366556	35366614	35394091	35394196	35374183	35374256	NA	NA	NA	NA	NA	NA	NA	NA	NA	NA	NA	NA	NA	NA	NA	NA	NA	NA	protein_coding
ENSG00000101019	UQCC1	chr20	-	17,70,10,25,20	0,0,0,0,0	58,32,42	0,18,0	208	100	7.04174533253e-4	0.00936201116488653	1.0,1.0,1.0,1.0,1.0	1.0,0.461,1.0	0.18	SE	35366556	35366614	35394091	35394196	35381917	35382025	NA	NA	NA	NA	NA	NA	NA	NA	NA	NA	NA	NA	NA	NA	NA	NA	NA	NA	protein_coding
ENSG00000101019	UQCC1	chr20	-	12,34,8,22,6	0,0,0,0,0	33,21,12	0,18,0	200	100	0.00155325894779	0.0171666310263573	1.0,1.0,1.0,1.0,1.0	1.0,0.368,1.0	0.211	SE	35366556	35366614	35394091	35394203	35381925	35382025	NA	NA	NA	NA	NA	NA	NA	NA	NA	NA	NA	NA	NA	NA	NA	NA	NA	NA	protein_coding
ENSG00000101052	IFT52	chr20	+	97,147,112,136,185	0,3,7,37,6	109,163,227	0,2,11	172	100	0.00999436718724	0.07578554381783555	1.0,0.966,0.903,0.681,0.947	1.0,0.979,0.923	-0.068	SE	43604182	43604258	43613849	43613976	43605001	43605073	NA	NA	NA	NA	NA	NA	NA	NA	NA	NA	NA	NA	NA	NA	NA	NA	NA	NA	protein_coding
ENSG00000101057	MYBL2	chr20	+	210,213,308,99,473	5,0,0,10,0	167,116,303	0,0,0	321	100	0.011869210523	0.08650799284877514	0.929,1.0,1.0,0.755,1.0	1.0,1.0,1.0	-0.063	SE	43673805	43673899	43699756	43700044	43686851	43687072	NA	NA	NA	NA	NA	NA	NA	NA	NA	NA	NA	NA	NA	NA	NA	NA	NA	NA	protein_coding
ENSG00000101079	NDRG3	chr20	-	74,79,76,88,50	0,0,0,0,0	71,61,75	0,0,11	163	100	2.7413758162e-4	0.00445887250054982	1.0,1.0,1.0,1.0,1.0	1.0,1.0,0.807	0.064	SE	36682517	36682578	36706971	36707007	36684412	36684475	NA	NA	NA	NA	NA	NA	NA	NA	NA	NA	NA	NA	NA	NA	NA	NA	NA	NA	protein_coding
ENSG00000101079	NDRG3	chr20	-	80,128,184,168,69	17,0,0,16,0	124,73,118	0,0,0	136	100	3.22506247441e-6	1.3864586012521e-4	0.776,1.0,1.0,0.885,1.0	1.0,1.0,1.0	-0.068	SE	36684412	36684475	36721678	36721783	36706971	36707007	NA	NA	NA	NA	NA	NA	NA	NA	NA	NA	NA	NA	NA	NA	NA	NA	NA	NA	protein_coding
ENSG00000101096	NFATC2	chr20	-	52,72,52,8,144	0,0,12,0,0	27,25,80	0,0,0	790	100	0.0224795433925	0.14219997705546103	1.0,1.0,0.354,1.0,1.0	1.0,1.0,1.0	-0.129	SE	51386956	51391451	51435187	51435314	51432066	51432756	NA	NA	NA	NA	NA	NA	NA	NA	NA	NA	NA	NA	NA	NA	NA	NA	NA	NA	protein_coding
ENSG00000101150	TPD52L2	chr20	+	105,57,121,85,103	10,31,43,0,42	123,50,197	17,2,4	160	100	7.10874376385e-4	0.00943189565987367	0.868,0.535,0.638,1.0,0.605	0.819,0.94,0.969	-0.18	SE	63873667	63873816	63882718	63882820	63875815	63875875	NA	NA	NA	NA	NA	NA	NA	NA	NA	NA	NA	NA	NA	NA	NA	NA	NA	NA	protein_coding
ENSG00000101161	PRPF6	chr20	+	1,51,133,2,93	0,0,27,0,0	18,37,42	0,0,0	200	100	6.60071059196e-5	0.00148277995713047	1.0,1.0,0.711,1.0,1.0	1.0,1.0,1.0	-0.058	SE	64024554	64024693	64026981	64027158	64025938	64026058	NA	NA	NA	NA	NA	NA	NA	NA	NA	NA	NA	NA	NA	NA	NA	NA	NA	NA	protein_coding
ENSG00000101190	TCFL5	chr20	-	100,40,37,43,69	0,6,5,11,0	44,32,78	0,0,0	200	100	2.1968870243e-6	1.0441674797849e-4	1.0,0.769,0.787,0.662,1.0	1.0,1.0,1.0	-0.156	SE	62841004	62842097	62860124	62860308	62854015	62854157	NA	NA	NA	NA	NA	NA	NA	NA	NA	NA	NA	NA	NA	NA	NA	NA	NA	NA	protein_coding
ENSG00000101224	CDC25B	chr20	+	144,306,309,153,358	9,17,10,9,61	195,98,364	0,4,6	200	100	2.04372618828e-8	2.709876119188086e-6	0.889,0.9,0.939,0.895,0.746	1.0,0.925,0.968	-0.091	SE	3800461	3800498	3800970	3801093	3800742	3800865	NA	NA	NA	NA	NA	NA	NA	NA	NA	NA	NA	NA	NA	NA	NA	NA	NA	NA	protein_coding
ENSG00000101247	NDUFAF5	chr20	+	169,194,78,135,122	4,18,25,8,5	133,123,142	2,0,3	204	100	5.89717866428e-7	3.626834257104721e-5	0.954,0.841,0.605,0.892,0.923	0.97,1.0,0.959	-0.133	SE	13793179	13793227	13798460	13798500	13794837	13794941	NA	NA	NA	NA	NA	NA	NA	NA	NA	NA	NA	NA	NA	NA	NA	NA	NA	NA	protein_coding
ENSG00000101353	MROH8	chr20	-	57,8,32,12,29	0,0,18,0,0	94,54,27	0,0,0	223	100	0.00592456919649	0.05014779457832111	1.0,1.0,0.444,1.0,1.0	1.0,1.0,1.0	-0.111	SE	37160096	37160176	37171911	37172057	37168120	37168243	NA	NA	NA	NA	NA	NA	NA	NA	NA	NA	NA	NA	NA	NA	NA	NA	NA	NA	protein_coding
ENSG00000101407	TTI1	chr20	-	11,11,26,0,15	35,26,19,35,68	19,28,21	21,18,46	240	100	0.00358389334192	0.0334079187486109	0.116,0.15,0.363,0.0,0.084	0.274,0.393,0.16	-0.133	SE	38011514	38013857	38033403	38033461	38019004	38019144	NA	NA	NA	NA	NA	NA	NA	NA	NA	NA	NA	NA	NA	NA	NA	NA	NA	NA	protein_coding
ENSG00000101417	PXMP4	chr20	-	46,58,60,29,118	0,0,10,0,0	83,39,87	0,0,0	299	100	0.0201871214283	0.13047749255512003	1.0,1.0,0.667,1.0,1.0	1.0,1.0,1.0	-0.067	SE	33702757	33707969	33714673	33714736	33710554	33710753	NA	NA	NA	NA	NA	NA	NA	NA	NA	NA	NA	NA	NA	NA	NA	NA	NA	NA	protein_coding
ENSG00000101574	METTL4	chr18	-	117,163,70,97,122	5,0,1,16,0	197,100,111	0,0,0	192	100	1.84726104135e-5	5.48997488335e-4	0.924,1.0,0.973,0.759,1.0	1.0,1.0,1.0	-0.069	SE	2537529	2539145	2544652	2544759	2544194	2544286	NA	NA	NA	NA	NA	NA	NA	NA	NA	NA	NA	NA	NA	NA	NA	NA	NA	NA	protein_coding
ENSG00000101605	MYOM1	chr18	-	14,2,19,49,6	0,0,0,0,0	19,7,30	0,0,6	237	100	0.00508969711775	0.04455274724171115	1.0,1.0,1.0,1.0,1.0	1.0,1.0,0.678	0.107	SE	3090657	3090802	3100158	3100203	3094169	3094306	NA	NA	NA	NA	NA	NA	NA	NA	NA	NA	NA	NA	NA	NA	NA	NA	NA	NA	protein_coding
ENSG00000101639	CEP192	chr18	+	305,383,425,331,227	20,16,60,25,8	466,284,358	64,50,16	165	100	0.0237073158567	0.14863560131024814	0.902,0.936,0.811,0.889,0.945	0.815,0.775,0.931	0.056	SE	13030464	13030608	13040829	13040956	13037236	13037301	NA	NA	NA	NA	NA	NA	NA	NA	NA	NA	NA	NA	NA	NA	NA	NA	NA	NA	protein_coding
ENSG00000101639	CEP192	chr18	+	252,216,389,261,261	20,16,60,25,8	289,240,200	64,50,16	310	100	0.00737631936618	0.0600630017424339	0.803,0.813,0.677,0.771,0.913	0.593,0.608,0.801	0.128	SE	13030464	13030608	13040829	13040956	13038369	13038579	NA	NA	NA	NA	NA	NA	NA	NA	NA	NA	NA	NA	NA	NA	NA	NA	NA	NA	protein_coding
ENSG00000101639	CEP192	chr18	+	600,552,711,611,533	85,53,70,48,48	628,577,497	115,69,112	310	100	2.39119819355e-4	0.00400713699016332	0.695,0.771,0.766,0.804,0.782	0.638,0.73,0.589	0.111	SE	13037236	13037301	13040829	13040956	13038369	13038579	NA	NA	NA	NA	NA	NA	NA	NA	NA	NA	NA	NA	NA	NA	NA	NA	NA	NA	protein_coding
ENSG00000101639	CEP192	chr18	+	27,17,63,25,8	122,116,155,76,84	64,50,16	115,70,81	200	100	0.00176575008971	0.01968746628699515	0.1,0.068,0.169,0.141,0.045	0.218,0.263,0.09	-0.086	SE	13030464	13030608	13048858	13049681	13040829	13040956	NA	NA	NA	NA	NA	NA	NA	NA	NA	NA	NA	NA	NA	NA	NA	NA	NA	NA	protein_coding
ENSG00000101654	RNMT	chr18	+	314,535,559,510,326	21,19,59,2,5	593,546,346	4,0,17	229	100	1.32907517806e-5	4.2210652495908e-4	0.867,0.925,0.805,0.991,0.966	0.985,1.0,0.899	-0.051	SE	13726660	13726729	13731475	13731934	13730626	13730755	NA	NA	NA	NA	NA	NA	NA	NA	NA	NA	NA	NA	NA	NA	NA	NA	NA	NA	protein_coding
ENSG00000101745	ANKRD12	chr18	+	675,402,698,453,297	259,266,222,109,111	572,435,742	371,265,320	169	100	0.00917183198026	0.07109529783512333	0.607,0.472,0.65,0.711,0.613	0.477,0.493,0.578	0.095	SE	9195550	9195698	9208656	9208803	9204475	9204544	NA	NA	NA	NA	NA	NA	NA	NA	NA	NA	NA	NA	NA	NA	NA	NA	NA	NA	protein_coding
ENSG00000101751	POLI	chr18	+	0,3,4,0,0	8,22,22,56,4	2,0,31	14,2,10	173	100	0.00128004231303	0.01473909514448376	0.0,0.073,0.095,0.0,0.0	0.076,0.0,0.642	-0.206	SE	54282859	54283015	54283921	54284013	54283742	54283815	NA	NA	NA	NA	NA	NA	NA	NA	NA	NA	NA	NA	NA	NA	NA	NA	NA	NA	protein_coding
ENSG00000101849	TBL1X	chrX	+	119,206,108,90,180	14,0,9,0,0	134,78,170	0,0,0	208	100	2.99846057347e-5	7.8609591243088e-4	0.803,1.0,0.852,1.0,1.0	1.0,1.0,1.0	-0.069	SE	9640272	9640360	9684042	9684188	9654214	9654322	NA	NA	NA	NA	NA	NA	NA	NA	NA	NA	NA	NA	NA	NA	NA	NA	NA	NA	protein_coding
ENSG00000101935	AMMECR1	chrX	-	60,66,70,46,55	2,0,0,0,11	96,79,74	0,0,0	211	100	8.86929486784e-4	0.01113475644839586	0.934,1.0,1.0,1.0,0.703	1.0,1.0,1.0	-0.073	SE	110216517	110216632	110317598	110318085	110264488	110264599	NA	NA	NA	NA	NA	NA	NA	NA	NA	NA	NA	NA	NA	NA	NA	NA	NA	NA	protein_coding
ENSG00000101972	STAG2	chrX	+	22,32,61,0,62	64,76,141,67,93	59,47,23	89,55,40	211	100	5.05443483917e-4	0.00718394876705956	0.14,0.166,0.17,0.0,0.24	0.239,0.288,0.214	-0.104	SE	124090574	124090764	124094017	124094144	124090853	124090964	NA	NA	NA	NA	NA	NA	NA	NA	NA	NA	NA	NA	NA	NA	NA	NA	NA	NA	protein_coding
ENSG00000101974	ATP11C	chrX	-	93,83,51,18,65	0,2,10,0,0	110,51,9	0,0,0	200	100	0.00428152345065	0.03992177076812347	1.0,0.954,0.718,1.0,1.0	1.0,1.0,1.0	-0.066	SE	139804470	139804599	139816862	139816943	139814877	139814985	NA	NA	NA	NA	NA	NA	NA	NA	NA	NA	NA	NA	NA	NA	NA	NA	NA	NA	protein_coding
ENSG00000102043	MTMR8	chrX	-	20,32,21,54,50	6,4,0,0,0	43,11,30	0,0,0	223	100	0.0030546032758	0.02957082237883718	0.599,0.782,1.0,1.0,1.0	1.0,1.0,1.0	-0.124	SE	64356175	64356338	64395339	64395452	64359404	64359527	NA	NA	NA	NA	NA	NA	NA	NA	NA	NA	NA	NA	NA	NA	NA	NA	NA	NA	protein_coding
ENSG00000102081	FMR1	chrX	+	29,18,13,5,7	40,57,36,53,87	39,19,34	43,89,49	163	100	0.0141491454466	0.0992034237347722	0.308,0.162,0.181,0.055,0.047	0.358,0.116,0.299	-0.107	SE	147937465	147937600	147940575	147940662	147938098	147938161	NA	NA	NA	NA	NA	NA	NA	NA	NA	NA	NA	NA	NA	NA	NA	NA	NA	NA	protein_coding
ENSG00000102181	CD99L2	chrX	-	114,70,125,142,67	0,31,53,55,68	64,87,49	78,59,42	1399	100	0.0168600686644	0.1135209878284614	1.0,0.139,0.144,0.156,0.066	0.055,0.095,0.077	0.225	SE	150816006	150816078	150831230	150831293	150828305	150829604	NA	NA	NA	NA	NA	NA	NA	NA	NA	NA	NA	NA	NA	NA	NA	NA	NA	NA	protein_coding
ENSG00000102383	ZDHHC15	chrX	-	23,7,54,42,38	5,4,6,12,7	39,17,30	0,0,7	221	100	0.0119766585535	0.08705392137691408	0.675,0.442,0.803,0.613,0.711	1.0,1.0,0.66	-0.238	SE	75431450	75431520	75478890	75478985	75450801	75450922	NA	NA	NA	NA	NA	NA	NA	NA	NA	NA	NA	NA	NA	NA	NA	NA	NA	NA	protein_coding
ENSG00000102543	CDADC1	chr13	+	8,12,0,0,16	34,93,68,120,19	0,7,0	71,55,53	200	100	0.00325452148803	0.03188666449204384	0.105,0.061,0.0,0.0,0.296	0.0,0.06,0.0	0.072	SE	49259345	49259523	49267489	49267525	49265878	49266003	NA	NA	NA	NA	NA	NA	NA	NA	NA	NA	NA	NA	NA	NA	NA	NA	NA	NA	protein_coding
ENSG00000102595	UGGT2	chr13	-	178,165,148,47,166	0,0,0,0,0	111,124,85	6,7,0	185	100	2.58547515328e-5	7.0966078092577e-4	1.0,1.0,1.0,1.0,1.0	0.909,0.905,1.0	0.062	SE	95856157	95856340	95860787	95860883	95859590	95859675	NA	NA	NA	NA	NA	NA	NA	NA	NA	NA	NA	NA	NA	NA	NA	NA	NA	NA	protein_coding
ENSG00000102595	UGGT2	chr13	-	12,6,16,24,14	0,2,3,0,8	17,10,8	0,0,0	200	100	2.10453052836e-5	6.0640677329615e-4	1.0,0.6,0.727,1.0,0.467	1.0,1.0,1.0	-0.241	SE	95972579	95972671	95996062	95996135	95986332	95986432	NA	NA	NA	NA	NA	NA	NA	NA	NA	NA	NA	NA	NA	NA	NA	NA	NA	NA	protein_coding
ENSG00000102606	ARHGEF7	chr13	+	125,175,97,235,100	0,5,0,0,0	173,131,164	1,16,8	190	100	4.72812310415e-8	5.26941168021131e-6	1.0,0.949,1.0,1.0,1.0	0.989,0.812,0.915	0.084	SE	111286146	111286240	111300747	111300847	111288353	111288443	NA	NA	NA	NA	NA	NA	NA	NA	NA	NA	NA	NA	NA	NA	NA	NA	NA	NA	protein_coding
ENSG00000102710	SUPT20H	chr13	-	175,179,255,169,241	0,0,0,2,0	277,181,234	15,14,8	200	100	6.672440378e-14	1.327097064719754e-10	1.0,1.0,1.0,0.977,1.0	0.902,0.866,0.936	0.094	SE	37012191	37012297	37019341	37019397	37017244	37017364	NA	NA	NA	NA	NA	NA	NA	NA	NA	NA	NA	NA	NA	NA	NA	NA	NA	NA	protein_coding
ENSG00000102710	SUPT20H	chr13	-	65,91,129,126,64	0,0,0,0,0	85,38,133	8,0,0	200	100	0.0156634241621	0.10993308771315352	1.0,1.0,1.0,1.0,1.0	0.842,1.0,1.0	0.053	SE	37024034	37024193	37026203	37026236	37025319	37025437	NA	NA	NA	NA	NA	NA	NA	NA	NA	NA	NA	NA	NA	NA	NA	NA	NA	NA	protein_coding
ENSG00000102763	VWA8	chr13	-	109,68,69,87,46	0,0,13,9,0	58,73,77	0,0,0	172	100	1.68301069514e-5	5.0680338190748e-4	1.0,1.0,0.755,0.849,1.0	1.0,1.0,1.0	-0.079	SE	41761127	41761204	41787436	41787543	41777984	41778056	NA	NA	NA	NA	NA	NA	NA	NA	NA	NA	NA	NA	NA	NA	NA	NA	NA	NA	protein_coding
ENSG00000102763	VWA8	chr13	-	103,131,90,112,75	7,2,0,0,13	118,144,117	0,0,1	200	100	2.08362638499e-5	6.0303288498495e-4	0.88,0.97,1.0,1.0,0.743	1.0,1.0,0.983	-0.076	SE	41887196	41887361	41907585	41907696	41891419	41891587	NA	NA	NA	NA	NA	NA	NA	NA	NA	NA	NA	NA	NA	NA	NA	NA	NA	NA	protein_coding
ENSG00000102786	INTS6	chr13	-	89,80,121,34,213	0,0,0,0,0	91,138,81	9,0,0	200	100	0.00880074353911	0.07029719646191787	1.0,1.0,1.0,1.0,1.0	0.835,1.0,1.0	0.055	SE	51387385	51387540	51395299	51395483	51389318	51389444	NA	NA	NA	NA	NA	NA	NA	NA	NA	NA	NA	NA	NA	NA	NA	NA	NA	NA	protein_coding
ENSG00000102786	INTS6	chr13	-	137,58,52,73,116	0,0,0,0,0	79,73,95	11,18,0	284	100	5.36909405824e-11	2.50602465168352e-8	1.0,1.0,1.0,1.0,1.0	0.717,0.588,1.0	0.232	SE	51387385	51387540	51430293	51430383	51395299	51395483	NA	NA	NA	NA	NA	NA	NA	NA	NA	NA	NA	NA	NA	NA	NA	NA	NA	NA	protein_coding
ENSG00000102893	PHKB	chr16	+	200,226,307,388,222	8,0,17,11,1	294,351,416	0,0,0	216	100	2.35684248784e-8	2.97599753367932e-6	0.92,1.0,0.893,0.942,0.99	1.0,1.0,1.0	-0.051	SE	47515520	47515601	47587667	47587763	47547432	47547548	NA	NA	NA	NA	NA	NA	NA	NA	NA	NA	NA	NA	NA	NA	NA	NA	NA	NA	protein_coding
ENSG00000102893	PHKB	chr16	+	26,92,74,101,87	8,0,17,11,1	101,61,80	0,0,0	164	100	1.58293016472e-8	2.1492282938077545e-6	0.665,1.0,0.726,0.848,0.981	1.0,1.0,1.0	-0.156	SE	47515520	47515601	47587667	47587763	47580294	47580358	NA	NA	NA	NA	NA	NA	NA	NA	NA	NA	NA	NA	NA	NA	NA	NA	NA	NA	protein_coding
ENSG00000102897	LYRM1	chr16	+	2,15,15,6,7	39,55,48,43,10	21,25,11	28,40,45	200	100	0.00409912185048	0.03861089055228083	0.025,0.12,0.135,0.065,0.259	0.273,0.238,0.109	-0.086	SE	20900490	20900535	20915555	20915714	20902485	20902717	NA	NA	NA	NA	NA	NA	NA	NA	NA	NA	NA	NA	NA	NA	NA	NA	NA	NA	protein_coding
ENSG00000102897	LYRM1	chr16	+	9,39,35,6,21	9,4,6,4,2	31,29,44	54,27,27	332	100	0.00139121657903	0.01572820888524487	0.231,0.746,0.637,0.311,0.76	0.147,0.244,0.329	0.297	SE	20900665	20900889	20915555	20915714	20902485	20902717	NA	NA	NA	NA	NA	NA	NA	NA	NA	NA	NA	NA	NA	NA	NA	NA	NA	NA	protein_coding
ENSG00000102897	LYRM1	chr16	+	5,8,7,0,6	9,4,6,4,2	4,12,8	54,27,27	182	100	0.00694736826425	0.05712183444195234	0.234,0.524,0.391,0.0,0.622	0.039,0.196,0.14	0.229	SE	20900770	20900889	20915555	20915714	20911182	20911264	NA	NA	NA	NA	NA	NA	NA	NA	NA	NA	NA	NA	NA	NA	NA	NA	NA	NA	protein_coding
ENSG00000102900	NUP93	chr16	+	210,228,211,204,218	0,0,0,0,0	151,104,221	0,11,0	218	100	0.00319999468914	0.03064912465545669	1.0,1.0,1.0,1.0,1.0	1.0,0.813,1.0	0.062	SE	56748233	56748426	56798475	56798538	56758537	56758655	NA	NA	NA	NA	NA	NA	NA	NA	NA	NA	NA	NA	NA	NA	NA	NA	NA	NA	protein_coding
ENSG00000102921	N4BP1	chr16	-	98,117,111,114,154	0,5,0,0,11	77,151,139	8,14,3	200	100	0.00211139494195	0.02259612070325298	1.0,0.921,1.0,1.0,0.875	0.828,0.844,0.959	0.082	SE	48538725	48543261	48548006	48548114	48546146	48546254	NA	NA	NA	NA	NA	NA	NA	NA	NA	NA	NA	NA	NA	NA	NA	NA	NA	NA	protein_coding
ENSG00000102984	ZNF821	chr16	-	35,12,36,46,18	0,0,0,0,0	35,8,23	7,0,0	226	100	0.00127579044	0.01470957676255844	1.0,1.0,1.0,1.0,1.0	0.689,1.0,1.0	0.104	SE	71864902	71865048	71879906	71880023	71867911	71868037	NA	NA	NA	NA	NA	NA	NA	NA	NA	NA	NA	NA	NA	NA	NA	NA	NA	NA	protein_coding
ENSG00000103064	SLC7A6	chr16	+	47,79,81,71,137	0,0,0,0,0	39,52,124	10,0,0	226	100	8.74648193954e-4	0.01103404092373476	1.0,1.0,1.0,1.0,1.0	0.633,1.0,1.0	0.122	SE	68274690	68275249	68290395	68290540	68287745	68287871	NA	NA	NA	NA	NA	NA	NA	NA	NA	NA	NA	NA	NA	NA	NA	NA	NA	NA	protein_coding
ENSG00000103091	WDR59	chr16	-	167,201,166,196,228	14,0,8,0,7	194,156,302	0,0,2	200	100	1.04749469082e-5	3.5683824408223e-4	0.856,1.0,0.912,1.0,0.942	1.0,1.0,0.987	-0.054	SE	74951457	74951543	74965772	74965822	74956474	74956610	NA	NA	NA	NA	NA	NA	NA	NA	NA	NA	NA	NA	NA	NA	NA	NA	NA	NA	protein_coding
ENSG00000103121	CMC2	chr16	-	114,119,164,143,93	2,4,0,0,10	181,71,79	15,0,9	200	100	0.00262145106461	0.02673776675603793	0.966,0.937,1.0,1.0,0.823	0.858,1.0,0.814	0.055	SE	80966447	80976179	81006733	81007114	80997313	80997429	NA	NA	NA	NA	NA	NA	NA	NA	NA	NA	NA	NA	NA	NA	NA	NA	NA	NA	protein_coding
ENSG00000103194	USP10	chr16	+	125,158,184,241,170	6,6,5,0,4	95,154,208	25,2,10	161	100	4.4387698919e-4	0.00663403666618302	0.928,0.942,0.958,1.0,0.964	0.702,0.98,0.928	0.088	SE	84733434	84733503	84758715	84758807	84740308	84740369	NA	NA	NA	NA	NA	NA	NA	NA	NA	NA	NA	NA	NA	NA	NA	NA	NA	NA	protein_coding
ENSG00000103197	TSC2	chr16	+	31,40,40,41,44	13,10,15,6,10	22,18,56	14,23,39	229	100	6.59201410143e-5	0.00144808882588369	0.51,0.636,0.538,0.749,0.658	0.407,0.255,0.385	0.269	SE	2076490	2076585	2079034	2079196	2077597	2077726	NA	NA	NA	NA	NA	NA	NA	NA	NA	NA	NA	NA	NA	NA	NA	NA	NA	NA	protein_coding
ENSG00000103274	NUBP1	chr16	+	64,108,67,79,31	0,3,14,8,5	57,40,119	0,0,8	169	100	0.0215568686241	0.13733282579399242	1.0,0.955,0.739,0.854,0.786	1.0,1.0,0.898	-0.099	SE	10747142	10747276	10755720	10755753	10752609	10752678	NA	NA	NA	NA	NA	NA	NA	NA	NA	NA	NA	NA	NA	NA	NA	NA	NA	NA	protein_coding
ENSG00000103479	RBL2	chr16	+	55,32,38,37,22	0,0,10,0,0	52,89,71	0,0,0	200	100	0.0169573143222	0.11702523340924344	1.0,1.0,0.655,1.0,1.0	1.0,1.0,1.0	-0.069	SE	53439015	53439146	53451702	53451831	53442657	53442858	NA	NA	NA	NA	NA	NA	NA	NA	NA	NA	NA	NA	NA	NA	NA	NA	NA	NA	protein_coding
ENSG00000103494	RPGRIP1L	chr16	-	52,27,57,14,49	0,0,12,0,0	32,53,20	0,0,0	185	100	0.00224735581278	0.02365945924073276	1.0,1.0,0.72,1.0,1.0	1.0,1.0,1.0	-0.056	SE	53605480	53605614	53619024	53619208	53610966	53611051	NA	NA	NA	NA	NA	NA	NA	NA	NA	NA	NA	NA	NA	NA	NA	NA	NA	NA	protein_coding
ENSG00000103494	RPGRIP1L	chr16	-	52,101,97,84,137	0,8,2,0,4	85,66,11	8,8,6	200	100	7.11327560557e-5	0.00157331782769561	1.0,0.863,0.96,1.0,0.945	0.842,0.805,0.478	0.245	SE	53637694	53637854	53641032	53641116	53638309	53638411	NA	NA	NA	NA	NA	NA	NA	NA	NA	NA	NA	NA	NA	NA	NA	NA	NA	NA	protein_coding
ENSG00000103494	RPGRIP1L	chr16	-	122,92,273,88,224	0,0,0,15,0	103,91,88	0,0,0	252	100	0.0133933624953	0.09517157846191672	1.0,1.0,1.0,0.7,1.0	1.0,1.0,1.0	-0.06	SE	53645624	53646003	53652534	53652987	53648963	53649115	NA	NA	NA	NA	NA	NA	NA	NA	NA	NA	NA	NA	NA	NA	NA	NA	NA	NA	protein_coding
ENSG00000103495	MAZ	chr16	+	45,90,72,30,191	52,27,22,27,51	86,70,97	7,14,24	200	100	0.00111909246749	0.01373943724568919	0.302,0.625,0.621,0.357,0.652	0.86,0.714,0.669	-0.236	SE	29808569	29808741	29810076	29811164	29809539	29809764	NA	NA	NA	NA	NA	NA	NA	NA	NA	NA	NA	NA	NA	NA	NA	NA	NA	NA	protein_coding
ENSG00000103540	CCP110	chr16	+	75,33,31,0,48	38,69,62,39,40	20,76,17	19,7,10	186	100	0.00213034944515	0.02213158735982937	0.515,0.205,0.212,0.0,0.392	0.361,0.854,0.478	-0.3	SE	19547954	19548014	19551195	19553408	19548514	19548600	NA	NA	NA	NA	NA	NA	NA	NA	NA	NA	NA	NA	NA	NA	NA	NA	NA	NA	protein_coding
ENSG00000103671	TRIP4	chr15	+	92,120,84,98,108	13,0,0,12,0	130,67,108	0,0,0	227	100	3.73509397744e-6	1.5521126610862e-4	0.757,1.0,1.0,0.782,1.0	1.0,1.0,1.0	-0.092	SE	64409612	64409828	64418540	64418728	64414084	64414211	NA	NA	NA	NA	NA	NA	NA	NA	NA	NA	NA	NA	NA	NA	NA	NA	NA	NA	protein_coding
ENSG00000103852	TTC23	chr15	-	23,4,7,0,14	5,2,0,14,32	0,4,0	15,2,17	222	100	0.0013605570385	0.01546856888747847	0.674,0.474,1.0,0.0,0.165	0.0,0.474,0.0	0.305	SE	99241364	99241559	99249416	99249518	99245388	99245510	NA	NA	NA	NA	NA	NA	NA	NA	NA	NA	NA	NA	NA	NA	NA	NA	NA	NA	protein_coding
ENSG00000103994	ZNF106	chr15	-	168,135,95,188,105	0,0,0,0,0	93,149,98	0,0,10	200	100	0.00361123125111	0.03465924099060882	1.0,1.0,1.0,1.0,1.0	1.0,1.0,0.831	0.056	SE	42442072	42442414	42446588	42446658	42444826	42444981	NA	NA	NA	NA	NA	NA	NA	NA	NA	NA	NA	NA	NA	NA	NA	NA	NA	NA	protein_coding
ENSG00000103994	ZNF106	chr15	-	83,123,113,97,120	6,0,11,24,3	43,40,80	0,0,0	162	100	3.02871967284e-7	2.1688952002381346e-5	0.895,1.0,0.864,0.714,0.961	1.0,1.0,1.0	-0.113	SE	42456957	42457158	42472235	42472321	42466052	42466114	NA	NA	NA	NA	NA	NA	NA	NA	NA	NA	NA	NA	NA	NA	NA	NA	NA	NA	protein_coding
ENSG00000103995	CEP152	chr15	-	81,143,120,18,209	9,0,0,0,8	146,67,18	0,0,0	268	100	3.06371682337e-4	0.00486213906067061	0.771,1.0,1.0,1.0,0.907	1.0,1.0,1.0	-0.064	SE	48744895	48744992	48752348	48752469	48748442	48748610	NA	NA	NA	NA	NA	NA	NA	NA	NA	NA	NA	NA	NA	NA	NA	NA	NA	NA	protein_coding
ENSG00000104133	SPG11	chr15	-	84,194,109,141,104	0,5,8,0,10	209,117,130	0,0,0	246	100	2.27518124352e-6	1.0338025017477e-4	1.0,0.94,0.847,1.0,0.809	1.0,1.0,1.0	-0.081	SE	44608443	44608605	44613429	44613536	44610839	44610985	NA	NA	NA	NA	NA	NA	NA	NA	NA	NA	NA	NA	NA	NA	NA	NA	NA	NA	protein_coding
ENSG00000104164	BLOC1S6	chr15	+	292,447,365,287,244	21,9,8,12,4	484,393,354	0,0,0	188	100	1.53658197277e-11	9.340274326572616e-9	0.881,0.964,0.96,0.927,0.97	1.0,1.0,1.0	-0.06	SE	45592134	45592276	45605427	45605514	45603099	45603187	NA	NA	NA	NA	NA	NA	NA	NA	NA	NA	NA	NA	NA	NA	NA	NA	NA	NA	protein_coding
ENSG00000104177	MYEF2	chr15	-	0,2,0,0,9	52,7,21,23,6	0,15,3	5,0,4	172	100	0.0104797473799	0.07835229891757042	0.0,0.142,0.0,0.0,0.466	0.0,1.0,0.304	-0.313	SE	48149162	48149371	48151472	48151571	48151099	48151171	NA	NA	NA	NA	NA	NA	NA	NA	NA	NA	NA	NA	NA	NA	NA	NA	NA	NA	protein_coding
ENSG00000104177	MYEF2	chr15	-	16,12,25,9,2	0,0,18,20,3	24,9,2	0,0,0	151	100	8.82176750205e-7	4.834032682779516e-5	1.0,1.0,0.479,0.23,0.306	1.0,1.0,1.0	-0.397	SE	48151873	48151942	48153791	48153893	48152233	48152284	NA	NA	NA	NA	NA	NA	NA	NA	NA	NA	NA	NA	NA	NA	NA	NA	NA	NA	protein_coding
ENSG00000104205	SGK3	chr8	+	32,88,93,49,122	0,10,6,0,3	93,49,121	0,0,0	413	100	2.09171029208e-6	9.693816243685645e-5	1.0,0.681,0.79,1.0,0.908	1.0,1.0,1.0	-0.124	SE	66667551	66667701	66679720	66681132	66677641	66677954	NA	NA	NA	NA	NA	NA	NA	NA	NA	NA	NA	NA	NA	NA	NA	NA	NA	NA	protein_coding
ENSG00000104313	EYA1	chr8	-	21,77,61,37,23	0,0,0,0,0	72,114,74	0,0,22	190	100	2.60152446935e-5	7.075821704461e-4	1.0,1.0,1.0,1.0,1.0	1.0,1.0,0.639	0.12	SE	71216964	71217023	71269739	71269823	71244602	71244692	NA	NA	NA	NA	NA	NA	NA	NA	NA	NA	NA	NA	NA	NA	NA	NA	NA	NA	protein_coding
ENSG00000104320	NBN	chr8	-	272,273,285,148,463	0,4,2,0,0	360,359,206	1,20,8	204	100	3.0221777525e-8	3.743776402599289e-6	1.0,0.971,0.986,1.0,1.0	0.994,0.898,0.927	0.052	SE	89971172	89971290	89980733	89980893	89978219	89978323	NA	NA	NA	NA	NA	NA	NA	NA	NA	NA	NA	NA	NA	NA	NA	NA	NA	NA	protein_coding
ENSG00000104343	UBE2W	chr8	-	10,30,28,54,29	0,0,0,0,0	52,8,28	0,0,6	192	100	0.0174419209755	0.11943281481528813	1.0,1.0,1.0,1.0,1.0	1.0,1.0,0.709	0.097	SE	73810473	73810629	73878807	73878862	73830380	73830472	NA	NA	NA	NA	NA	NA	NA	NA	NA	NA	NA	NA	NA	NA	NA	NA	NA	NA	protein_coding
ENSG00000104343	UBE2W	chr8	-	7,1,16,0,8	0,29,17,47,39	0,0,0	33,6,17	133	100	4.14363841551e-5	0.00101856805547485	1.0,0.025,0.414,0.0,0.134	0.0,0.0,0.0	0.315	SE	73830380	73830472	73878807	73878909	73870268	73870301	NA	NA	NA	NA	NA	NA	NA	NA	NA	NA	NA	NA	NA	NA	NA	NA	NA	NA	protein_coding
ENSG00000104375	STK3	chr8	-	6,51,39,26,67	0,0,0,0,0	61,42,41	22,0,0	229	100	3.83502772918e-5	9.5557630872551e-4	1.0,1.0,1.0,1.0,1.0	0.548,1.0,1.0	0.151	SE	98707146	98707311	98825514	98825671	98767242	98767371	NA	NA	NA	NA	NA	NA	NA	NA	NA	NA	NA	NA	NA	NA	NA	NA	NA	NA	protein_coding
ENSG00000104450	SPAG1	chr8	+	16,27,24,6,20	0,0,10,0,0	8,6,2	0,0,0	253	100	0.0187166946856	0.12267225819764614	1.0,1.0,0.487,1.0,1.0	1.0,1.0,1.0	-0.103	SE	100213089	100213428	100231155	100231288	100220278	100220431	NA	NA	NA	NA	NA	NA	NA	NA	NA	NA	NA	NA	NA	NA	NA	NA	NA	NA	protein_coding
ENSG00000104450	SPAG1	chr8	+	32,78,58,66,47	3,3,0,0,3	48,44,69	8,5,0	200	100	0.0129765365213	0.09494095311112984	0.842,0.929,1.0,1.0,0.887	0.75,0.815,1.0	0.077	SE	100231155	100231288	100239239	100239404	100233410	100233537	NA	NA	NA	NA	NA	NA	NA	NA	NA	NA	NA	NA	NA	NA	NA	NA	NA	NA	protein_coding
ENSG00000104497	SNX16	chr8	-	218,328,350,151,331	0,3,0,10,5	266,199,194	10,17,10	170	100	9.98364845239e-8	9.153801928545951e-6	1.0,0.985,1.0,0.899,0.975	0.94,0.873,0.919	0.061	SE	81803091	81803228	81823791	81823940	81815324	81815394	NA	NA	NA	NA	NA	NA	NA	NA	NA	NA	NA	NA	NA	NA	NA	NA	NA	NA	protein_coding
ENSG00000104497	SNX16	chr8	-	131,238,299,205,183	6,7,15,40,4	332,279,233	18,0,0	187	100	9.99922181099e-5	0.00202134307575913	0.921,0.948,0.914,0.733,0.961	0.908,1.0,1.0	-0.074	SE	81823791	81823940	81839611	81840082	81829429	81829516	NA	NA	NA	NA	NA	NA	NA	NA	NA	NA	NA	NA	NA	NA	NA	NA	NA	NA	protein_coding
ENSG00000104524	PYCR3	chr8	-	24,62,23,24,96	0,0,0,31,0	14,27,145	0,0,0	280	100	0.0153598329181	0.10579059626173852	1.0,1.0,1.0,0.217,1.0	1.0,1.0,1.0	-0.157	SE	143606466	143606679	143608061	143608126	143606952	143607132	NA	NA	NA	NA	NA	NA	NA	NA	NA	NA	NA	NA	NA	NA	NA	NA	NA	NA	protein_coding
ENSG00000104643	MTMR9	chr8	+	0,1,4,0,0	57,82,116,69,90	22,0,6	74,83,93	152	100	5.82451443742e-8	6.072526019916593e-6	0.0,0.008,0.022,0.0,0.0	0.164,0.0,0.041	-0.062	SE	11295193	11295302	11300022	11300148	11297899	11297951	NA	NA	NA	NA	NA	NA	NA	NA	NA	NA	NA	NA	NA	NA	NA	NA	NA	NA	protein_coding
ENSG00000104728	ARHGEF10	chr8	+	41,11,28,17,29	23,7,10,0,9	48,12,64	10,0,0	200	100	0.00138201808149	0.01625726092584414	0.471,0.44,0.583,1.0,0.617	0.706,1.0,1.0	-0.28	SE	1876570	1876734	1882634	1882749	1880047	1880164	NA	NA	NA	NA	NA	NA	NA	NA	NA	NA	NA	NA	NA	NA	NA	NA	NA	NA	protein_coding
ENSG00000104728	ARHGEF10	chr8	+	36,29,81,27,33	0,0,0,0,0	33,19,33	0,0,8	178	100	9.34988186194e-4	0.01192063833443395	1.0,1.0,1.0,1.0,1.0	1.0,1.0,0.699	0.1	SE	1885600	1885707	1894392	1894572	1893568	1893646	NA	NA	NA	NA	NA	NA	NA	NA	NA	NA	NA	NA	NA	NA	NA	NA	NA	NA	protein_coding
ENSG00000104728	ARHGEF10	chr8	+	20,20,14,18,34	18,0,0,5,0	22,62,26	0,0,0	200	100	6.10992329926e-5	0.00139927525974903	0.357,1.0,1.0,0.643,1.0	1.0,1.0,1.0	-0.2	SE	1945480	1945655	1956748	1958639	1952704	1952827	NA	NA	NA	NA	NA	NA	NA	NA	NA	NA	NA	NA	NA	NA	NA	NA	NA	NA	protein_coding
ENSG00000104731	KLHDC4	chr16	-	249,363,245,319,207	27,7,24,8,11	523,290,407	3,4,24	179	100	5.90508950853e-4	0.00813278792177074	0.837,0.967,0.851,0.957,0.913	0.99,0.976,0.905	-0.052	SE	87755193	87755292	87761948	87762040	87756398	87756477	NA	NA	NA	NA	NA	NA	NA	NA	NA	NA	NA	NA	NA	NA	NA	NA	NA	NA	protein_coding
ENSG00000104756	KCTD9	chr8	-	41,22,20,63,39	12,1,3,17,7	25,28,39	0,6,2	144	100	0.0180250527789	0.1194268262445851	0.704,0.939,0.822,0.72,0.795	1.0,0.764,0.931	-0.102	SE	25440576	25440673	25446128	25446250	25444291	25444335	NA	NA	NA	NA	NA	NA	NA	NA	NA	NA	NA	NA	NA	NA	NA	NA	NA	NA	protein_coding
ENSG00000104880	ARHGEF18	chr19	+	147,150,165,163,242	0,0,0,16,0	146,187,346	0,0,0	351	100	0.00116094867892	0.01369353635812769	1.0,1.0,1.0,0.744,1.0	1.0,1.0,1.0	-0.051	SE	7441911	7442052	7447042	7447168	7444203	7444454	NA	NA	NA	NA	NA	NA	NA	NA	NA	NA	NA	NA	NA	NA	NA	NA	NA	NA	protein_coding
ENSG00000104880	ARHGEF18	chr19	+	138,203,142,181,389	0,0,10,21,0	221,214,391	0,0,0	200	100	8.58089463374e-7	4.876211245054537e-5	1.0,1.0,0.877,0.812,1.0	1.0,1.0,1.0	-0.062	SE	7444203	7444454	7451148	7451266	7447042	7447168	NA	NA	NA	NA	NA	NA	NA	NA	NA	NA	NA	NA	NA	NA	NA	NA	NA	NA	protein_coding
ENSG00000104886	PLEKHJ1	chr19	-	18,36,29,4,71	0,2,8,0,13	34,22,54	0,0,0	191	100	6.42729003464e-7	3.8798269497787595e-5	1.0,0.904,0.655,1.0,0.741	1.0,1.0,1.0	-0.14	SE	2233997	2234061	2235761	2235828	2234149	2234240	NA	NA	NA	NA	NA	NA	NA	NA	NA	NA	NA	NA	NA	NA	NA	NA	NA	NA	protein_coding
ENSG00000104946	TBC1D17	chr19	+	6,5,9,15,19	10,16,20,37,27	8,0,6	20,43,43	282	100	3.58906846852e-5	9.0462176129243e-4	0.175,0.1,0.138,0.126,0.2	0.124,0.0,0.047	0.091	SE	49878497	49878572	49880278	49880402	49879322	49879504	NA	NA	NA	NA	NA	NA	NA	NA	NA	NA	NA	NA	NA	NA	NA	NA	NA	NA	protein_coding
ENSG00000105048	TNNT1	chr19	-	120,86,64,45,129	42,82,65,104,145	40,32,128	143,46,161	133	100	0.0226848268454	0.1432904794792328	0.682,0.441,0.425,0.245,0.401	0.174,0.343,0.374	0.142	SE	55145543	55145565	55146680	55146707	55146433	55146466	NA	NA	NA	NA	NA	NA	NA	NA	NA	NA	NA	NA	NA	NA	NA	NA	NA	NA	protein_coding
ENSG00000105173	CCNE1	chr19	+	192,221,200,361,141	20,1,1,0,6	172,100,196	16,21,0	200	100	0.00124287957645	0.01491475231983487	0.828,0.991,0.99,1.0,0.922	0.843,0.704,1.0	0.097	SE	29821721	29821817	29822239	29822351	29821995	29822130	NA	NA	NA	NA	NA	NA	NA	NA	NA	NA	NA	NA	NA	NA	NA	NA	NA	NA	protein_coding
ENSG00000105290	APLP1	chr19	+	24,31,97,35,114	0,0,0,0,0	72,30,53	10,0,0	200	100	1.30389332485e-4	0.00251521503505013	1.0,1.0,1.0,1.0,1.0	0.783,1.0,1.0	0.072	SE	35874740	35874869	35877717	35877825	35876516	35876616	NA	NA	NA	NA	NA	NA	NA	NA	NA	NA	NA	NA	NA	NA	NA	NA	NA	NA	protein_coding
ENSG00000105327	BBC3	chr19	-	3,24,10,18,43	0,0,0,0,0	2,0,8	0,6,0	291	100	0.010701317913	0.07956092417992498	1.0,1.0,1.0,1.0,1.0	1.0,0.0,1.0	0.333	SE	47220823	47221918	47232514	47232766	47226563	47226754	NA	NA	NA	NA	NA	NA	NA	NA	NA	NA	NA	NA	NA	NA	NA	NA	NA	NA	protein_coding
ENSG00000105419	MEIS3	chr19	-	27,52,56,67,118	0,0,2,0,3	71,34,132	11,0,0	184	100	0.00319391330054	0.03061925103150312	1.0,1.0,0.938,1.0,0.955	0.778,1.0,1.0	0.053	SE	47406459	47406526	47407078	47407137	47406887	47406971	NA	NA	NA	NA	NA	NA	NA	NA	NA	NA	NA	NA	NA	NA	NA	NA	NA	NA	protein_coding
ENSG00000105419	MEIS3	chr19	-	37,47,31,78,55	0,0,0,0,0	73,25,88	4,0,6	151	100	4.52762686327e-4	0.00661504253505596	1.0,1.0,1.0,1.0,1.0	0.924,1.0,0.907	0.056	SE	47414716	47414866	47416651	47416702	47415050	47415101	NA	NA	NA	NA	NA	NA	NA	NA	NA	NA	NA	NA	NA	NA	NA	NA	NA	NA	protein_coding
ENSG00000105426	PTPRS	chr19	-	40,38,80,76,118	55,114,147,213,230	26,9,64	76,127,140	148	100	0.00533974861076	0.04629198978044606	0.329,0.184,0.269,0.194,0.257	0.188,0.046,0.236	0.09	SE	5215497	5215595	5218419	5218532	5216719	5216767	NA	NA	NA	NA	NA	NA	NA	NA	NA	NA	NA	NA	NA	NA	NA	NA	NA	NA	protein_coding
ENSG00000105483	CARD8	chr19	-	68,87,72,67,11	8,6,16,8,5	45,75,81	0,2,9	200	100	0.00542470119636	0.04836588763209798	0.81,0.879,0.692,0.807,0.524	1.0,0.949,0.818	-0.18	SE	48215339	48215384	48221729	48221855	48218870	48219012	NA	NA	NA	NA	NA	NA	NA	NA	NA	NA	NA	NA	NA	NA	NA	NA	NA	NA	protein_coding
ENSG00000105483	CARD8	chr19	-	11,1,13,0,2	22,23,23,33,7	6,0,3	44,30,23	233	100	0.0146863138729	0.10214765088075044	0.177,0.018,0.195,0.0,0.109	0.055,0.0,0.053	0.064	SE	48232452	48232493	48234402	48234543	48233271	48233404	NA	NA	NA	NA	NA	NA	NA	NA	NA	NA	NA	NA	NA	NA	NA	NA	NA	NA	protein_coding
ENSG00000105483	CARD8	chr19	-	188,190,245,111,147	10,17,0,19,6	207,197,239	5,0,9	250	100	0.00135707765606	0.01543572487993746	0.883,0.817,1.0,0.7,0.907	0.943,1.0,0.914	-0.091	SE	48234402	48234543	48240961	48241063	48238382	48238532	NA	NA	NA	NA	NA	NA	NA	NA	NA	NA	NA	NA	NA	NA	NA	NA	NA	NA	protein_coding
ENSG00000105552	BCAT2	chr19	-	12,16,64,14,85	0,0,0,0,0	11,15,63	0,0,6	301	100	0.00594930386797	0.05030828356551273	1.0,1.0,1.0,1.0,1.0	1.0,1.0,0.777	0.074	SE	48800186	48800297	48806999	48807074	48806516	48806717	NA	NA	NA	NA	NA	NA	NA	NA	NA	NA	NA	NA	NA	NA	NA	NA	NA	NA	protein_coding
ENSG00000105662	CRTC1	chr19	+	10,24,1,8,89	0,4,0,9,11	31,58,32	0,0,0	205	100	7.99299105347e-7	4.522095241463179e-5	1.0,0.745,1.0,0.302,0.798	1.0,1.0,1.0	-0.231	SE	18768484	18768793	18774899	18774986	18771441	18771546	NA	NA	NA	NA	NA	NA	NA	NA	NA	NA	NA	NA	NA	NA	NA	NA	NA	NA	protein_coding
ENSG00000105669	COPE	chr19	-	58,56,82,8,180	22,10,3,0,2	126,38,67	0,0,7	200	100	0.0135616616195	0.09819387365830076	0.569,0.737,0.932,1.0,0.978	1.0,1.0,0.827	-0.099	SE	18900380	18900449	18904770	18904852	18903267	18903423	NA	NA	NA	NA	NA	NA	NA	NA	NA	NA	NA	NA	NA	NA	NA	NA	NA	NA	protein_coding
ENSG00000105677	TMEM147	chr19	+	158,206,304,184,360	20,4,0,0,6	255,119,219	15,26,0	237	100	0.0106218865252	0.07916591673672016	0.769,0.956,1.0,1.0,0.962	0.878,0.659,1.0	0.092	SE	35546525	35546585	35547118	35547240	35546671	35546808	NA	NA	NA	NA	NA	NA	NA	NA	NA	NA	NA	NA	NA	NA	NA	NA	NA	NA	protein_coding
ENSG00000105738	SIPA1L3	chr19	+	15,26,43,16,39	0,0,0,0,0	52,17,33	6,1,0	375	100	2.94534980961e-4	0.00470571841831211	1.0,1.0,1.0,1.0,1.0	0.698,0.819,1.0	0.161	SE	38119305	38119882	38141183	38141435	38130497	38130772	NA	NA	NA	NA	NA	NA	NA	NA	NA	NA	NA	NA	NA	NA	NA	NA	NA	NA	protein_coding
ENSG00000105792	CFAP69	chr7	+	2,8,16,26,11	0,0,11,6,0	46,7,20	0,0,0	298	100	2.83889737556e-5	7.556463997446e-4	1.0,1.0,0.328,0.593,1.0	1.0,1.0,1.0	-0.216	SE	90304743	90304820	90307767	90307854	90306900	90307098	NA	NA	NA	NA	NA	NA	NA	NA	NA	NA	NA	NA	NA	NA	NA	NA	NA	NA	protein_coding
ENSG00000105829	BET1	chr7	-	52,91,104,64,115	0,0,0,0,0	211,121,109	24,23,2	134	100	1.25455201783e-14	3.2791480642040536e-11	1.0,1.0,1.0,1.0,1.0	0.868,0.797,0.976	0.12	SE	93975903	93976100	93996264	93996321	93994351	93994385	NA	NA	NA	NA	NA	NA	NA	NA	NA	NA	NA	NA	NA	NA	NA	NA	NA	NA	protein_coding
ENSG00000105875	WDR91	chr7	-	45,44,41,22,36	0,0,0,0,0	165,35,91	0,0,10	251	100	6.32147062846e-4	0.00856140658702459	1.0,1.0,1.0,1.0,1.0	1.0,1.0,0.784	0.072	SE	135193577	135193672	135196143	135196337	135194933	135195084	NA	NA	NA	NA	NA	NA	NA	NA	NA	NA	NA	NA	NA	NA	NA	NA	NA	NA	protein_coding
ENSG00000105926	MPP6	chr7	+	45,31,64,12,24	19,7,5,0,15	61,24,85	6,0,5	269	100	0.00932091986873	0.07197347223895562	0.468,0.622,0.826,1.0,0.373	0.791,1.0,0.863	-0.227	SE	24573465	24573593	24623665	24623784	24620051	24620220	NA	NA	NA	NA	NA	NA	NA	NA	NA	NA	NA	NA	NA	NA	NA	NA	NA	NA	protein_coding
ENSG00000105928	GSDME	chr7	-	25,76,44,4,105	4,0,0,8,2	45,33,71	0,0,0	293	100	2.73881883302e-4	0.00445748733857265	0.681,1.0,1.0,0.146,0.947	1.0,1.0,1.0	-0.245	SE	24702759	24702833	24708126	24708254	24706183	24706376	NA	NA	NA	NA	NA	NA	NA	NA	NA	NA	NA	NA	NA	NA	NA	NA	NA	NA	protein_coding
ENSG00000105948	TTC26	chr7	+	36,30,70,22,58	12,0,1,6,0	33,54,50	0,0,0	154	100	2.33362939297e-5	6.4957427176092e-4	0.661,1.0,0.978,0.704,1.0	1.0,1.0,1.0	-0.131	SE	139166839	139166895	139169288	139169352	139168343	139168397	NA	NA	NA	NA	NA	NA	NA	NA	NA	NA	NA	NA	NA	NA	NA	NA	NA	NA	protein_coding
ENSG00000105948	TTC26	chr7	+	6,36,77,107,44	0,0,0,0,0	78,21,46	0,0,7	200	100	0.0102415923506	0.07862429091957054	1.0,1.0,1.0,1.0,1.0	1.0,1.0,0.767	0.078	SE	139181091	139181198	139189320	139191986	139187405	139187539	NA	NA	NA	NA	NA	NA	NA	NA	NA	NA	NA	NA	NA	NA	NA	NA	NA	NA	protein_coding
ENSG00000105983	LMBR1	chr7	-	11,16,14,24,15	10,2,0,0,4	90,39,22	0,0,0	173	100	2.78930925934e-6	1.2191800237563e-4	0.389,0.822,1.0,1.0,0.684	1.0,1.0,1.0	-0.221	SE	156826604	156826744	156892927	156892987	156836812	156836885	NA	NA	NA	NA	NA	NA	NA	NA	NA	NA	NA	NA	NA	NA	NA	NA	NA	NA	protein_coding
ENSG00000106012	IQCE	chr7	+	6,21,10,19,27	16,4,0,0,12	8,16,39	0,0,3	148	100	0.00148311897562	0.01655948901527363	0.202,0.78,1.0,1.0,0.603	1.0,1.0,0.898	-0.249	SE	2558978	2559217	2568953	2568999	2567115	2567163	NA	NA	NA	NA	NA	NA	NA	NA	NA	NA	NA	NA	NA	NA	NA	NA	NA	NA	protein_coding
ENSG00000106025	TSPAN12	chr7	-	29,4,33,55,14	0,4,15,0,0	42,28,20	0,0,0	175	100	7.2553050725e-4	0.00956807083678128	1.0,0.364,0.557,1.0,1.0	1.0,1.0,1.0	-0.216	SE	120810462	120810570	120838776	120838912	120815728	120815803	NA	NA	NA	NA	NA	NA	NA	NA	NA	NA	NA	NA	NA	NA	NA	NA	NA	NA	protein_coding
ENSG00000106070	GRB10	chr7	-	68,98,118,54,62	0,0,0,0,0	47,37,81	10,0,0	200	100	3.23343629978e-4	0.00514801286743298	1.0,1.0,1.0,1.0,1.0	0.701,1.0,1.0	0.1	SE	50595436	50595530	50606336	50606414	50605289	50605406	NA	NA	NA	NA	NA	NA	NA	NA	NA	NA	NA	NA	NA	NA	NA	NA	NA	NA	protein_coding
ENSG00000106070	GRB10	chr7	-	108,259,159,184,163	0,1,2,24,0	131,159,224	0,0,0	238	100	2.3853285288e-5	6.5976420196586e-4	1.0,0.991,0.971,0.763,1.0	1.0,1.0,1.0	-0.055	SE	50614769	50614880	50618070	50618139	50616209	50616347	NA	NA	NA	NA	NA	NA	NA	NA	NA	NA	NA	NA	NA	NA	NA	NA	NA	NA	protein_coding
ENSG00000106070	GRB10	chr7	-	24,27,34,18,41	0,2,3,0,0	22,57,48	12,5,10	200	100	6.91805052799e-7	4.1405813530488296e-5	1.0,0.871,0.85,1.0,1.0	0.478,0.851,0.706	0.266	SE	50703820	50703908	50755886	50756056	50705139	50705323	NA	NA	NA	NA	NA	NA	NA	NA	NA	NA	NA	NA	NA	NA	NA	NA	NA	NA	protein_coding
ENSG00000106070	GRB10	chr7	-	36,8,6,23,61	0,2,3,0,0	27,54,28	12,5,10	197	100	2.39945895558e-5	6.6297101671194e-4	1.0,0.67,0.504,1.0,1.0	0.533,0.846,0.587	0.179	SE	50703820	50703908	50755886	50756056	50732271	50732368	NA	NA	NA	NA	NA	NA	NA	NA	NA	NA	NA	NA	NA	NA	NA	NA	NA	NA	protein_coding
ENSG00000106070	GRB10	chr7	-	43,8,4,23,42	0,2,4,4,0	28,54,25	0,0,0	197	100	4.19432189134e-4	0.00632352109752111	1.0,0.67,0.337,0.745,1.0	1.0,1.0,1.0	-0.25	SE	50705139	50705323	50755886	50756056	50732271	50732368	NA	NA	NA	NA	NA	NA	NA	NA	NA	NA	NA	NA	NA	NA	NA	NA	NA	NA	protein_coding
ENSG00000106070	GRB10	chr7	-	14,17,23,10,18	0,0,0,0,0	32,13,19	0,0,8	270	100	0.00210800460122	0.02195180249668859	1.0,1.0,1.0,1.0,1.0	1.0,1.0,0.468	0.177	SE	50703820	50703908	50780626	50780736	50755886	50756056	NA	NA	NA	NA	NA	NA	NA	NA	NA	NA	NA	NA	NA	NA	NA	NA	NA	NA	protein_coding
ENSG00000106100	NOD1	chr7	-	10,7,22,0,2	0,0,0,24,8	6,9,19	2,0,0	241	100	0.00728903864788	0.0594820144171987	1.0,1.0,1.0,0.0,0.094	0.555,1.0,1.0	-0.233	SE	30459900	30460041	30478605	30478728	30475847	30475988	NA	NA	NA	NA	NA	NA	NA	NA	NA	NA	NA	NA	NA	NA	NA	NA	NA	NA	protein_coding
ENSG00000106333	PCOLCE	chr7	+	101,120,104,28,218	0,0,0,0,0	65,59,112	10,0,0	237	100	4.55392458042e-4	0.00664603465566822	1.0,1.0,1.0,1.0,1.0	0.733,1.0,1.0	0.089	SE	100605090	100605215	100606415	100606630	100605675	100605812	NA	NA	NA	NA	NA	NA	NA	NA	NA	NA	NA	NA	NA	NA	NA	NA	NA	NA	protein_coding
ENSG00000106348	IMPDH1	chr7	-	26,52,30,57,87	0,0,0,0,0	46,49,84	0,4,10	199	100	9.49255605232e-8	9.022415639837824e-6	1.0,1.0,1.0,1.0,1.0	1.0,0.86,0.808	0.111	SE	128403705	128403754	128409755	128409982	128405766	128405865	NA	NA	NA	NA	NA	NA	NA	NA	NA	NA	NA	NA	NA	NA	NA	NA	NA	NA	protein_coding
ENSG00000106459	NRF1	chr7	+	56,99,109,68,79	7,5,4,0,7	150,96,123	4,0,3	215	100	0.00599710520965	0.05063059947345984	0.788,0.902,0.927,1.0,0.84	0.946,1.0,0.95	-0.074	SE	129657342	129657574	129677631	129677758	129671428	129671543	NA	NA	NA	NA	NA	NA	NA	NA	NA	NA	NA	NA	NA	NA	NA	NA	NA	NA	protein_coding
ENSG00000106462	EZH2	chr7	-	32,104,154,68,111	8,18,35,15,18	283,194,139	24,20,4	217	100	6.73062809953e-6	2.4673935100352e-4	0.648,0.727,0.67,0.676,0.74	0.845,0.817,0.941	-0.175	SE	148829727	148829848	148846469	148846598	148832633	148832750	NA	NA	NA	NA	NA	NA	NA	NA	NA	NA	NA	NA	NA	NA	NA	NA	NA	NA	protein_coding
ENSG00000106477	CEP41	chr7	-	32,68,46,14,84	4,6,0,0,8	76,89,62	0,0,0	316	100	6.28018739124e-7	3.802936648622057e-5	0.717,0.782,1.0,1.0,0.769	1.0,1.0,1.0	-0.146	SE	130393770	130399039	130400706	130400821	130400038	130400254	NA	NA	NA	NA	NA	NA	NA	NA	NA	NA	NA	NA	NA	NA	NA	NA	NA	NA	protein_coding
ENSG00000106536	POU6F2	chr7	+	0,1,0,30,5	4,6,6,8,27	2,0,0	4,4,2	241	100	0.00897371465217	0.06997462815585305	0.0,0.065,0.0,0.609,0.071	0.172,0.0,0.0	0.092	SE	39339641	39340015	39433076	39433283	39406599	39406740	NA	NA	NA	NA	NA	NA	NA	NA	NA	NA	NA	NA	NA	NA	NA	NA	NA	NA	protein_coding
ENSG00000106624	AEBP1	chr7	+	96,159,198,106,266	0,0,0,2,0	136,76,293	1,14,4	178	100	2.16197970437e-6	1.0294686415504e-4	1.0,1.0,1.0,0.968,1.0	0.987,0.753,0.976	0.088	SE	44108006	44108084	44109106	44109184	44108898	44108976	NA	NA	NA	NA	NA	NA	NA	NA	NA	NA	NA	NA	NA	NA	NA	NA	NA	NA	protein_coding
ENSG00000106635	BCL7B	chr7	-	90,51,84,62,148	0,0,0,0,0	62,35,75	10,0,0	176	100	3.5807061724e-4	0.0055151737144485	1.0,1.0,1.0,1.0,1.0	0.779,1.0,1.0	0.074	SE	73543547	73543644	73557486	73557690	73552166	73552242	NA	NA	NA	NA	NA	NA	NA	NA	NA	NA	NA	NA	NA	NA	NA	NA	NA	NA	protein_coding
ENSG00000106683	LIMK1	chr7	+	270,266,371,125,443	3,0,0,0,0	222,227,374	8,0,10	307	100	2.28082857545e-6	1.0338025017477e-4	0.967,1.0,1.0,1.0,1.0	0.9,1.0,0.924	0.052	SE	74085747	74085844	74105874	74105980	74099031	74099238	NA	NA	NA	NA	NA	NA	NA	NA	NA	NA	NA	NA	NA	NA	NA	NA	NA	NA	protein_coding
ENSG00000106692	FKTN	chr9	+	74,55,118,35,82	6,9,0,0,0	86,133,89	12,19,4	192	100	0.00106039016188	0.0131246759337335	0.865,0.761,1.0,1.0,1.0	0.789,0.785,0.921	0.094	SE	105558129	105558165	105574944	105575137	105573654	105573746	NA	NA	NA	NA	NA	NA	NA	NA	NA	NA	NA	NA	NA	NA	NA	NA	NA	NA	protein_coding
ENSG00000106701	FSD1L	chr9	+	8,0,0,55,4	30,10,36,14,46	0,0,0	50,42,14	196	100	2.84134365242e-5	7.556463997446e-4	0.12,0.0,0.0,0.667,0.042	0.0,0.0,0.0	0.166	SE	105447795	105448235	105464235	105464331	105461519	105461615	NA	NA	NA	NA	NA	NA	NA	NA	NA	NA	NA	NA	NA	NA	NA	NA	NA	NA	protein_coding
ENSG00000106723	SPIN1	chr9	+	759,849,1087,826,727	8,67,90,20,42	1037,787,863	29,8,44	354	100	0.0132230446228	0.09407292878354556	0.964,0.782,0.773,0.921,0.83	0.91,0.965,0.847	-0.053	SE	88448940	88448989	88468371	88468605	88462495	88462749	NA	NA	NA	NA	NA	NA	NA	NA	NA	NA	NA	NA	NA	NA	NA	NA	NA	NA	protein_coding
ENSG00000106799	TGFBR1	chr9	+	64,50,52,54,40	0,0,14,0,0	31,46,47	0,0,0	200	100	0.0023975974186	0.02492652949550526	1.0,1.0,0.65,1.0,1.0	1.0,1.0,1.0	-0.07	SE	99128854	99129100	99137858	99138089	99132496	99132739	NA	NA	NA	NA	NA	NA	NA	NA	NA	NA	NA	NA	NA	NA	NA	NA	NA	NA	protein_coding
ENSG00000106853	PTGR1	chr9	-	90,113,114,103,182	0,0,0,0,0	64,45,48	16,0,0	200	100	4.48195298364e-6	1.8307326436808e-4	1.0,1.0,1.0,1.0,1.0	0.667,1.0,1.0	0.111	SE	111562566	111563231	111574733	111574842	111570090	111570209	NA	NA	NA	NA	NA	NA	NA	NA	NA	NA	NA	NA	NA	NA	NA	NA	NA	NA	protein_coding
ENSG00000106853	PTGR1	chr9	-	153,181,154,308,194	0,2,0,0,0	143,110,124	2,0,14	200	100	1.97725590478e-6	9.538046394401432e-5	1.0,0.978,1.0,1.0,1.0	0.973,1.0,0.816	0.066	SE	111570090	111570209	111578795	111578951	111574733	111574842	NA	NA	NA	NA	NA	NA	NA	NA	NA	NA	NA	NA	NA	NA	NA	NA	NA	NA	protein_coding
ENSG00000107036	RIC1	chr9	+	38,57,36,12,86	0,0,6,15,2	68,60,67	0,0,4	139	100	0.00897205953723	0.06997462815585305	1.0,1.0,0.812,0.365,0.969	1.0,1.0,0.923	-0.145	SE	5747301	5747505	5754840	5754930	5753199	5753238	NA	NA	NA	NA	NA	NA	NA	NA	NA	NA	NA	NA	NA	NA	NA	NA	NA	NA	protein_coding
ENSG00000107077	KDM4C	chr9	+	11,37,13,26,26	0,0,0,0,0	15,22,45	0,0,14	200	100	1.21592175281e-5	3.98970467521e-4	1.0,1.0,1.0,1.0,1.0	1.0,1.0,0.616	0.128	SE	7049091	7049200	7128065	7128236	7103684	7103870	NA	NA	NA	NA	NA	NA	NA	NA	NA	NA	NA	NA	NA	NA	NA	NA	NA	NA	protein_coding
ENSG00000107105	ELAVL2	chr9	-	2,27,17,0,8	24,45,103,55,35	32,26,4	45,56,9	139	100	5.60992958113e-5	0.00128175121845783	0.057,0.302,0.106,0.0,0.141	0.338,0.25,0.242	-0.155	SE	23690103	23692884	23701378	23701604	23693447	23693486	NA	NA	NA	NA	NA	NA	NA	NA	NA	NA	NA	NA	NA	NA	NA	NA	NA	NA	protein_coding
ENSG00000107130	NCS1	chr9	+	18,44,61,54,71	0,0,0,0,0	34,35,25	16,0,0	178	100	1.05663624368e-4	0.0021512115524874	1.0,1.0,1.0,1.0,1.0	0.544,1.0,1.0	0.152	SE	130222649	130222738	130226388	130226504	130223081	130223159	NA	NA	NA	NA	NA	NA	NA	NA	NA	NA	NA	NA	NA	NA	NA	NA	NA	NA	protein_coding
ENSG00000107164	FUBP3	chr9	+	63,78,93,66,69	0,2,0,0,2	63,43,55	1,5,10	172	100	2.16418554522e-7	1.6409730632612413e-5	1.0,0.958,1.0,1.0,0.953	0.973,0.833,0.762	0.126	SE	130632201	130632278	130635998	130636126	130634666	130634738	NA	NA	NA	NA	NA	NA	NA	NA	NA	NA	NA	NA	NA	NA	NA	NA	NA	NA	protein_coding
ENSG00000107185	RGP1	chr9	+	45,77,44,71,184	0,0,0,0,0	91,79,148	7,0,4	200	100	4.13340660519e-4	0.00624990416279489	1.0,1.0,1.0,1.0,1.0	0.867,1.0,0.949	0.061	SE	35749736	35749871	35750657	35750741	35750242	35750379	NA	NA	NA	NA	NA	NA	NA	NA	NA	NA	NA	NA	NA	NA	NA	NA	NA	NA	protein_coding
ENSG00000107518	ATRNL1	chr10	+	69,98,119,173,180	0,0,0,2,0	164,116,119	11,0,0	356	100	1.84443229666e-4	0.00328180880667795	1.0,1.0,1.0,0.96,1.0	0.807,1.0,1.0	0.056	SE	115165557	115165645	115215696	115215880	115171036	115171292	NA	NA	NA	NA	NA	NA	NA	NA	NA	NA	NA	NA	NA	NA	NA	NA	NA	NA	protein_coding
ENSG00000107518	ATRNL1	chr10	+	29,33,24,35,91	0,0,2,0,2	63,101,35	0,0,8	233	100	0.0147542416905	0.10240211611956691	1.0,1.0,0.837,1.0,0.951	1.0,1.0,0.652	0.074	SE	115268325	115268444	115286215	115286397	115281354	115281487	NA	NA	NA	NA	NA	NA	NA	NA	NA	NA	NA	NA	NA	NA	NA	NA	NA	NA	protein_coding
ENSG00000107614	TRDMT1	chr10	-	45,68,96,130,32	19,22,1,0,6	154,137,33	0,6,5	166	100	0.00486641722882	0.0430229778779375	0.588,0.651,0.983,1.0,0.763	1.0,0.932,0.799	-0.113	SE	17160304	17160374	17168840	17168917	17161482	17161548	NA	NA	NA	NA	NA	NA	NA	NA	NA	NA	NA	NA	NA	NA	NA	NA	NA	NA	protein_coding
ENSG00000107614	TRDMT1	chr10	-	96,98,110,32,88	0,0,0,0,0	110,171,55	7,7,0	172	100	1.8623932139e-5	5.5159265679952e-4	1.0,1.0,1.0,1.0,1.0	0.901,0.934,1.0	0.055	SE	17161482	17161548	17168840	17168917	17162165	17162237	NA	NA	NA	NA	NA	NA	NA	NA	NA	NA	NA	NA	NA	NA	NA	NA	NA	NA	protein_coding
ENSG00000107614	TRDMT1	chr10	-	41,49,34,17,38	0,0,13,0,0	66,104,60	0,1,0	172	100	0.00546433407476	0.04710645252179316	1.0,1.0,0.603,1.0,1.0	1.0,0.984,1.0	-0.074	SE	17161482	17161548	17174550	17174660	17162165	17162237	NA	NA	NA	NA	NA	NA	NA	NA	NA	NA	NA	NA	NA	NA	NA	NA	NA	NA	protein_coding
ENSG00000107614	TRDMT1	chr10	-	144,189,183,78,109	0,0,2,0,0	199,229,109	0,0,25	177	100	2.41914820477e-5	6.7402474119108e-4	1.0,1.0,0.981,1.0,1.0	1.0,1.0,0.711	0.093	SE	17162165	17162237	17174550	17174660	17168840	17168917	NA	NA	NA	NA	NA	NA	NA	NA	NA	NA	NA	NA	NA	NA	NA	NA	NA	NA	protein_coding
ENSG00000107643	MAPK8	chr10	+	268,356,368,392,252	7,4,0,7,1	330,300,298	37,10,5	294	100	2.75291200058e-7	2.0016087142899165e-5	0.929,0.968,1.0,0.95,0.988	0.752,0.911,0.953	0.095	SE	48306752	48306821	48325896	48325965	48308094	48308288	NA	NA	NA	NA	NA	NA	NA	NA	NA	NA	NA	NA	NA	NA	NA	NA	NA	NA	protein_coding
ENSG00000107669	ATE1	chr10	-	10,76,39,186,32	8,1,0,0,6	54,14,37	0,0,0	200	100	6.06209642761e-4	0.00844057971094691	0.385,0.974,1.0,1.0,0.727	1.0,1.0,1.0	-0.183	SE	121870005	121870038	121902390	121902620	121899865	121899994	NA	NA	NA	NA	NA	NA	NA	NA	NA	NA	NA	NA	NA	NA	NA	NA	NA	NA	protein_coding
ENSG00000107669	ATE1	chr10	-	34,110,138,144,115	0,0,0,0,0	117,51,72	0,12,0	163	100	2.88874830948e-4	0.00464367179047898	1.0,1.0,1.0,1.0,1.0	1.0,0.723,1.0	0.092	SE	121913789	121913893	121924265	121924329	121922348	121922411	NA	NA	NA	NA	NA	NA	NA	NA	NA	NA	NA	NA	NA	NA	NA	NA	NA	NA	protein_coding
ENSG00000107758	PPP3CB	chr10	-	5,29,31,24,42	0,0,0,16,0	15,41,34	0,0,0	130	100	0.0058446397836	0.04953540683000545	1.0,1.0,1.0,0.536,1.0	1.0,1.0,1.0	-0.093	SE	73436427	73438420	73446491	73446573	73439871	73439901	NA	NA	NA	NA	NA	NA	NA	NA	NA	NA	NA	NA	NA	NA	NA	NA	NA	NA	protein_coding
ENSG00000107890	ANKRD26	chr10	-	108,80,190,48,193	0,2,2,0,5	69,96,46	6,5,0	200	100	0.00446374840881	0.04126373931290359	1.0,0.952,0.979,1.0,0.951	0.852,0.906,1.0	0.057	SE	27012881	27013110	27017501	27017792	27014493	27014711	NA	NA	NA	NA	NA	NA	NA	NA	NA	NA	NA	NA	NA	NA	NA	NA	NA	NA	protein_coding
ENSG00000107938	EDRF1	chr10	+	100,106,143,166,181	21,36,34,54,14	186,145,176	8,12,36	202	100	0.00368413114998	0.03420167908491573	0.702,0.593,0.676,0.603,0.865	0.92,0.857,0.708	-0.141	SE	125725681	125725838	125729357	125729479	125729002	125729104	NA	NA	NA	NA	NA	NA	NA	NA	NA	NA	NA	NA	NA	NA	NA	NA	NA	NA	protein_coding
ENSG00000108021	TASOR2	chr10	+	277,372,410,135,216	10,14,9,0,8	319,367,239	17,21,27	192	100	1.65613784538e-5	5.0102003475164e-4	0.935,0.933,0.96,1.0,0.934	0.907,0.901,0.822	0.076	SE	5712822	5712918	5720543	5720668	5717658	5717750	NA	NA	NA	NA	NA	NA	NA	NA	NA	NA	NA	NA	NA	NA	NA	NA	NA	NA	protein_coding
ENSG00000108061	SHOC2	chr10	+	98,51,69,35,71	0,0,19,0,0	29,38,23	0,0,0	200	100	0.00143006943681	0.01668477443834688	1.0,1.0,0.645,1.0,1.0	1.0,1.0,1.0	-0.071	SE	110919546	110919657	111000414	111000545	110964124	110965061	NA	NA	NA	NA	NA	NA	NA	NA	NA	NA	NA	NA	NA	NA	NA	NA	NA	NA	protein_coding
ENSG00000108064	TFAM	chr10	+	488,805,690,568,603	99,103,139,165,77	1068,948,687	81,59,55	196	100	4.0720760097200005e-12	3.509586576910677e-9	0.716,0.799,0.717,0.637,0.8	0.871,0.891,0.864	-0.142	SE	58388669	58388819	58394357	58394414	58390764	58390860	NA	NA	NA	NA	NA	NA	NA	NA	NA	NA	NA	NA	NA	NA	NA	NA	NA	NA	protein_coding
ENSG00000108100	CCNY	chr10	+	32,42,26,34,40	0,0,2,0,0	32,22,30	0,0,12	201	100	4.14759096e-4	0.0061736749722369	1.0,1.0,0.866,1.0,1.0	1.0,1.0,0.554	0.122	SE	35336508	35337207	35530123	35530243	35516522	35516623	NA	NA	NA	NA	NA	NA	NA	NA	NA	NA	NA	NA	NA	NA	NA	NA	NA	NA	protein_coding
ENSG00000108100	CCNY	chr10	+	32,29,69,46,34	10,0,14,0,0	42,31,32	0,0,0	201	100	1.14354967665e-5	3.7597611884626e-4	0.614,1.0,0.71,1.0,1.0	1.0,1.0,1.0	-0.135	SE	35483403	35483478	35530123	35530243	35516522	35516623	NA	NA	NA	NA	NA	NA	NA	NA	NA	NA	NA	NA	NA	NA	NA	NA	NA	NA	protein_coding
ENSG00000108100	CCNY	chr10	+	250,302,334,519,327	7,13,34,24,4	371,378,529	0,9,6	200	100	8.05848345831e-8	7.803750872586643e-6	0.947,0.921,0.831,0.915,0.976	1.0,0.955,0.978	-0.06	SE	35501500	35501535	35553018	35553185	35530123	35530243	NA	NA	NA	NA	NA	NA	NA	NA	NA	NA	NA	NA	NA	NA	NA	NA	NA	NA	protein_coding
ENSG00000108179	PPIF	chr10	+	42,93,95,23,123	0,0,0,0,0	61,57,61	0,0,9	131	100	0.00572594066902	0.04879838187376745	1.0,1.0,1.0,1.0,1.0	1.0,1.0,0.838	0.054	SE	79347468	79347743	79349664	79349753	79349075	79349106	NA	NA	NA	NA	NA	NA	NA	NA	NA	NA	NA	NA	NA	NA	NA	NA	NA	NA	protein_coding
ENSG00000108219	TSPAN14	chr10	+	138,99,89,38,165	0,0,0,0,0	71,51,192	0,8,0	200	100	0.0216705202552	0.14167205353184606	1.0,1.0,1.0,1.0,1.0	1.0,0.761,1.0	0.08	SE	80489216	80489314	80512143	80512269	80509300	80509471	NA	NA	NA	NA	NA	NA	NA	NA	NA	NA	NA	NA	NA	NA	NA	NA	NA	NA	protein_coding
ENSG00000108239	TBC1D12	chr10	+	400,366,340,493,301	0,0,0,0,2	333,317,432	23,4,14	216	100	1.44328993201e-14	3.4295192948070336e-11	1.0,1.0,1.0,1.0,0.986	0.87,0.973,0.935	0.071	SE	94441895	94442019	94493364	94493447	94474667	94474783	NA	NA	NA	NA	NA	NA	NA	NA	NA	NA	NA	NA	NA	NA	NA	NA	NA	NA	protein_coding
ENSG00000108239	TBC1D12	chr10	+	90,181,281,209,106	0,0,0,0,0	79,83,121	14,0,12	218	100	5.97855098761e-13	7.813368285707509e-10	1.0,1.0,1.0,1.0,1.0	0.721,1.0,0.822	0.152	SE	94493364	94493447	94510090	94510179	94497054	94497172	NA	NA	NA	NA	NA	NA	NA	NA	NA	NA	NA	NA	NA	NA	NA	NA	NA	NA	protein_coding
ENSG00000108239	TBC1D12	chr10	+	222,235,226,207,154	2,4,0,0,0	212,114,163	0,6,8	200	100	2.3802744897e-4	0.00407327688577829	0.982,0.967,1.0,1.0,1.0	1.0,0.905,0.911	0.051	SE	94511582	94511654	94531201	94531460	94522343	94522453	NA	NA	NA	NA	NA	NA	NA	NA	NA	NA	NA	NA	NA	NA	NA	NA	NA	NA	protein_coding
ENSG00000108395	TRIM37	chr17	-	78,145,209,308,181	6,4,0,0,10	175,96,241	0,0,0	200	100	6.32924024518e-4	0.00873725764972632	0.867,0.948,1.0,1.0,0.9	1.0,1.0,1.0	-0.057	SE	59012327	59012446	59017295	59017424	59015609	59015799	NA	NA	NA	NA	NA	NA	NA	NA	NA	NA	NA	NA	NA	NA	NA	NA	NA	NA	protein_coding
ENSG00000108395	TRIM37	chr17	-	265,200,292,220,362	0,5,24,0,3	240,182,409	15,10,17	200	100	0.00114207197877	0.01395189117581604	1.0,0.952,0.859,1.0,0.984	0.889,0.901,0.923	0.055	SE	59015609	59015799	59028414	59028723	59017295	59017424	NA	NA	NA	NA	NA	NA	NA	NA	NA	NA	NA	NA	NA	NA	NA	NA	NA	NA	protein_coding
ENSG00000108395	TRIM37	chr17	-	169,149,164,130,148	0,4,4,26,0	188,119,164	0,0,0	202	100	1.48216481688e-6	7.268447276474566e-5	1.0,0.949,0.953,0.712,1.0	1.0,1.0,1.0	-0.077	SE	59091299	59091340	59106440	59106740	59104292	59104394	NA	NA	NA	NA	NA	NA	NA	NA	NA	NA	NA	NA	NA	NA	NA	NA	NA	NA	protein_coding
ENSG00000108406	DHX40	chr17	+	77,40,266,39,37	0,0,0,0,3	99,32,33	9,0,3	187	100	6.78431469803e-6	2.4801177283511e-4	1.0,1.0,1.0,1.0,0.868	0.855,1.0,0.855	0.07	SE	59577265	59577365	59579696	59579879	59579471	59579558	NA	NA	NA	NA	NA	NA	NA	NA	NA	NA	NA	NA	NA	NA	NA	NA	NA	NA	protein_coding
ENSG00000108423	TUBD1	chr17	-	110,125,162,85,95	8,0,0,9,0	128,176,115	2,0,0	241	100	7.58231559712e-4	0.00987968918631717	0.851,1.0,1.0,0.797,1.0	0.964,1.0,1.0	-0.058	SE	59860012	59860424	59874538	59874703	59866608	59866749	NA	NA	NA	NA	NA	NA	NA	NA	NA	NA	NA	NA	NA	NA	NA	NA	NA	NA	protein_coding
ENSG00000108423	TUBD1	chr17	-	195,178,221,164,199	6,45,9,8,16	226,284,254	43,45,27	265	100	0.00345870159518	0.03247253674382717	0.925,0.599,0.903,0.886,0.824	0.665,0.704,0.78	0.111	SE	59866608	59866749	59878102	59878334	59874538	59874703	NA	NA	NA	NA	NA	NA	NA	NA	NA	NA	NA	NA	NA	NA	NA	NA	NA	NA	protein_coding
ENSG00000108423	TUBD1	chr17	-	80,76,87,63,82	0,0,0,14,0	117,119,110	0,0,0	200	100	0.00398319037335	0.03773886782460154	1.0,1.0,1.0,0.692,1.0	1.0,1.0,1.0	-0.062	SE	59874538	59874703	59886082	59886230	59878102	59878334	NA	NA	NA	NA	NA	NA	NA	NA	NA	NA	NA	NA	NA	NA	NA	NA	NA	NA	protein_coding
ENSG00000108423	TUBD1	chr17	-	126,116,66,153,100	0,0,12,0,0	69,132,138	0,0,0	317	100	0.0178238416649	0.118471814717085	1.0,1.0,0.634,1.0,1.0	1.0,1.0,1.0	-0.073	SE	59866608	59866749	59886082	59886230	59880893	59881110	NA	NA	NA	NA	NA	NA	NA	NA	NA	NA	NA	NA	NA	NA	NA	NA	NA	NA	protein_coding
ENSG00000108423	TUBD1	chr17	-	96,140,87,163,262	15,12,16,0,9	185,165,263	7,0,0	200	100	1.18719647224e-7	1.0440868022529744e-5	0.762,0.854,0.731,1.0,0.936	0.93,1.0,1.0	-0.12	SE	59878102	59878334	59892696	59892920	59880893	59881110	NA	NA	NA	NA	NA	NA	NA	NA	NA	NA	NA	NA	NA	NA	NA	NA	NA	NA	protein_coding
ENSG00000108469	RECQL5	chr17	-	62,12,10,9,24	0,0,0,0,0	6,20,19	0,6,0	141	100	0.0100875208734	0.07629271429077812	1.0,1.0,1.0,1.0,1.0	1.0,0.703,1.0	0.099	SE	75662478	75662997	75666427	75666571	75665050	75665091	NA	NA	NA	NA	NA	NA	NA	NA	NA	NA	NA	NA	NA	NA	NA	NA	NA	NA	protein_coding
ENSG00000108599	AKAP10	chr17	-	104,191,174,211,150	17,7,12,28,4	169,96,133	0,4,0	274	100	3.22580856471e-8	3.921682989041395e-6	0.691,0.909,0.841,0.733,0.932	1.0,0.898,1.0	-0.145	SE	19924407	19924517	19936285	19936430	19931804	19931978	NA	NA	NA	NA	NA	NA	NA	NA	NA	NA	NA	NA	NA	NA	NA	NA	NA	NA	protein_coding
ENSG00000108799	EZH1	chr17	-	48,28,37,15,29	0,0,0,0,0	54,47,50	7,0,0	200	100	0.012077551365	0.08970278150985962	1.0,1.0,1.0,1.0,1.0	0.794,1.0,1.0	0.069	SE	42722794	42722915	42727661	42727763	42724304	42724424	NA	NA	NA	NA	NA	NA	NA	NA	NA	NA	NA	NA	NA	NA	NA	NA	NA	NA	protein_coding
ENSG00000109083	IFT20	chr17	-	52,73,130,77,54	1,4,28,0,5	101,44,86	0,0,0	337	100	7.24337169133e-8	7.366819037664729e-6	0.939,0.844,0.579,1.0,0.762	1.0,1.0,1.0	-0.175	SE	28331401	28331987	28335339	28335449	28332145	28332382	NA	NA	NA	NA	NA	NA	NA	NA	NA	NA	NA	NA	NA	NA	NA	NA	NA	NA	protein_coding
ENSG00000109089	CDR2L	chr17	+	14,16,34,2,41	0,0,0,0,0	7,15,17	0,6,0	213	100	0.00630633616996	0.05277863748148233	1.0,1.0,1.0,1.0,1.0	1.0,0.54,1.0	0.153	SE	74987631	74988122	75001340	75001489	74999503	74999616	NA	NA	NA	NA	NA	NA	NA	NA	NA	NA	NA	NA	NA	NA	NA	NA	NA	NA	protein_coding
ENSG00000109113	RAB34	chr17	-	163,231,269,244,241	4,7,5,21,23	265,172,324	44,8,32	166	100	5.5871983637e-4	0.00778870351095416	0.961,0.952,0.97,0.875,0.863	0.784,0.928,0.859	0.067	SE	28715799	28715901	28716902	28716994	28715992	28716058	NA	NA	NA	NA	NA	NA	NA	NA	NA	NA	NA	NA	NA	NA	NA	NA	NA	NA	protein_coding
ENSG00000109113	RAB34	chr17	-	155,185,232,220,191	4,7,5,21,23	205,140,271	44,8,32	169	100	7.34889166378e-4	0.00966223995512483	0.958,0.94,0.965,0.861,0.831	0.734,0.912,0.834	0.084	SE	28715799	28715901	28716902	28716994	28715992	28716061	NA	NA	NA	NA	NA	NA	NA	NA	NA	NA	NA	NA	NA	NA	NA	NA	NA	NA	protein_coding
ENSG00000109113	RAB34	chr17	-	45,47,66,43,104	4,0,6,0,6	68,35,173	0,0,0	192	100	2.47386539696e-5	6.8484222380939e-4	0.854,1.0,0.851,1.0,0.9	1.0,1.0,1.0	-0.079	SE	28715799	28715901	28717212	28717291	28716902	28716994	NA	NA	NA	NA	NA	NA	NA	NA	NA	NA	NA	NA	NA	NA	NA	NA	NA	NA	protein_coding
ENSG00000109255	NMU	chr4	-	250,305,391,411,376	49,27,26,17,29	431,326,308	24,2,17	175	100	1.2402098062e-4	0.00241194969601604	0.745,0.866,0.896,0.933,0.881	0.911,0.989,0.912	-0.073	SE	55600521	55600575	55607297	55607348	55605274	55605349	NA	NA	NA	NA	NA	NA	NA	NA	NA	NA	NA	NA	NA	NA	NA	NA	NA	NA	protein_coding
ENSG00000109255	NMU	chr4	-	67,97,117,116,58	12,3,0,25,0	120,119,71	0,4,1	148	100	7.61157445888e-5	0.00161486471758283	0.79,0.956,1.0,0.758,1.0	1.0,0.953,0.98	-0.077	SE	55609119	55609179	55630401	55630460	55616337	55616385	NA	NA	NA	NA	NA	NA	NA	NA	NA	NA	NA	NA	NA	NA	NA	NA	NA	NA	protein_coding
ENSG00000109320	NFKB1	chr4	+	70,85,120,56,137	0,6,0,19,0	146,105,168	6,0,0	141	100	0.00561531606524	0.04810656549106625	1.0,0.909,1.0,0.676,1.0	0.945,1.0,1.0	-0.065	SE	102529835	102529914	102537857	102537956	102533844	102533885	NA	NA	NA	NA	NA	NA	NA	NA	NA	NA	NA	NA	NA	NA	NA	NA	NA	NA	protein_coding
ENSG00000109466	KLHL2	chr4	+	25,47,77,31,77	6,0,0,0,7	8,16,43	0,0,0	218	100	8.04852643077e-4	0.01035297164603672	0.657,1.0,1.0,1.0,0.835	1.0,1.0,1.0	-0.102	SE	165299506	165299656	165310552	165310750	165305607	165305725	NA	NA	NA	NA	NA	NA	NA	NA	NA	NA	NA	NA	NA	NA	NA	NA	NA	NA	protein_coding
ENSG00000109466	KLHL2	chr4	+	32,49,60,22,25	41,67,55,34,70	53,34,18	110,47,111	164	100	0.0208362709576	0.13374716362714853	0.322,0.308,0.399,0.283,0.179	0.227,0.306,0.09	0.091	SE	165317825	165317969	165322031	165322538	165321311	165321375	NA	NA	NA	NA	NA	NA	NA	NA	NA	NA	NA	NA	NA	NA	NA	NA	NA	NA	protein_coding
ENSG00000109618	SEPSECS	chr4	-	140,76,84,103,80	0,4,0,0,1	132,71,47	0,0,10	194	100	0.00392657327338	0.03726495235554313	1.0,0.907,1.0,1.0,0.976	1.0,1.0,0.708	0.074	SE	25125693	25125784	25144773	25144865	25127263	25127357	NA	NA	NA	NA	NA	NA	NA	NA	NA	NA	NA	NA	NA	NA	NA	NA	NA	NA	protein_coding
ENSG00000109680	TBC1D19	chr4	+	42,36,166,62,54	0,4,0,36,2	120,115,97	0,5,0	185	100	0.00211761368498	0.02204308502509249	1.0,0.829,1.0,0.482,0.936	1.0,0.926,1.0	-0.126	SE	26688344	26688407	26720080	26720125	26717932	26718017	NA	NA	NA	NA	NA	NA	NA	NA	NA	NA	NA	NA	NA	NA	NA	NA	NA	NA	protein_coding
ENSG00000109685	NSD2	chr4	+	13,4,0,0,34	8,33,116,19,90	6,0,0	30,40,64	200	100	0.00195994189284	0.02140044661371243	0.448,0.057,0.0,0.0,0.159	0.091,0.0,0.0	0.102	SE	1871460	1871542	1900625	1901251	1899220	1899395	NA	NA	NA	NA	NA	NA	NA	NA	NA	NA	NA	NA	NA	NA	NA	NA	NA	NA	protein_coding
ENSG00000109685	NSD2	chr4	+	52,60,67,80,25	170,250,198,163,242	33,28,36	226,154,324	194	100	7.86490038795e-6	2.8561076465004e-4	0.136,0.11,0.149,0.202,0.051	0.07,0.086,0.054	0.06	SE	1939653	1939778	1951071	1951203	1942338	1942432	NA	NA	NA	NA	NA	NA	NA	NA	NA	NA	NA	NA	NA	NA	NA	NA	NA	NA	protein_coding
ENSG00000109685	NSD2	chr4	+	54,66,67,80,28	170,250,198,163,242	48,28,40	226,154,324	200	100	1.7890516971e-4	0.00325988165470173	0.137,0.117,0.145,0.197,0.055	0.096,0.083,0.058	0.051	SE	1939653	1939778	1951071	1951203	1942338	1942565	NA	NA	NA	NA	NA	NA	NA	NA	NA	NA	NA	NA	NA	NA	NA	NA	NA	NA	protein_coding
ENSG00000109738	GLRB	chr4	+	87,109,183,252,126	9,0,15,6,0	173,167,156	0,3,0	183	100	2.16582060656e-5	6.1863366803416e-4	0.841,1.0,0.87,0.958,1.0	1.0,0.968,1.0	-0.056	SE	157136468	157136698	157138808	157138949	157136803	157136886	NA	NA	NA	NA	NA	NA	NA	NA	NA	NA	NA	NA	NA	NA	NA	NA	NA	NA	protein_coding
ENSG00000110011	DNAJC4	chr11	+	64,56,49,38,71	2,0,0,0,0	74,51,83	0,14,0	265	100	4.23526842235e-4	0.00627203660189146	0.924,1.0,1.0,1.0,1.0	1.0,0.579,1.0	0.125	SE	64232429	64232614	64233893	64234281	64232700	64232865	NA	NA	NA	NA	NA	NA	NA	NA	NA	NA	NA	NA	NA	NA	NA	NA	NA	NA	protein_coding
ENSG00000110011	DNAJC4	chr11	+	123,107,94,131,109	2,0,0,0,0	116,79,167	0,14,0	262	100	1.58094128901e-4	0.00291539915041907	0.959,1.0,1.0,1.0,1.0	1.0,0.683,1.0	0.097	SE	64232429	64232614	64233893	64233980	64232703	64232865	NA	NA	NA	NA	NA	NA	NA	NA	NA	NA	NA	NA	NA	NA	NA	NA	NA	NA	protein_coding
ENSG00000110025	SNX15	chr11	+	84,77,96,51,103	0,0,0,0,6	40,30,72	0,8,3	200	100	3.251853823e-4	0.00517414968907618	1.0,1.0,1.0,1.0,0.896	1.0,0.652,0.923	0.121	SE	65035519	65035663	65039685	65040572	65038571	65038829	NA	NA	NA	NA	NA	NA	NA	NA	NA	NA	NA	NA	NA	NA	NA	NA	NA	NA	protein_coding
ENSG00000110031	LPXN	chr11	-	19,2,16,14,35	0,0,0,0,4	20,8,53	0,18,6	147	100	4.0929111775e-4	0.00612179921147929	1.0,1.0,1.0,1.0,0.856	1.0,0.232,0.857	0.275	SE	58554840	58554940	58570555	58570713	58564154	58564201	NA	NA	NA	NA	NA	NA	NA	NA	NA	NA	NA	NA	NA	NA	NA	NA	NA	NA	protein_coding
ENSG00000110060	PUS3	chr11	-	1,36,35,40,19	0,5,7,0,0	37,11,18	0,0,0	200	100	1.38870274149e-4	0.00268558699206921	1.0,0.783,0.714,1.0,1.0	1.0,1.0,1.0	-0.101	SE	125895223	125895789	125903169	125903206	125895906	125896330	NA	NA	NA	NA	NA	NA	NA	NA	NA	NA	NA	NA	NA	NA	NA	NA	NA	NA	protein_coding
ENSG00000110074	FOXRED1	chr11	+	15,17,2,16,58	0,0,0,0,0	10,16,46	8,0,0	321	100	0.00843142906908	0.06637694821492231	1.0,1.0,1.0,1.0,1.0	0.28,1.0,1.0	0.24	SE	126269153	126269291	126272968	126273079	126271436	126271657	NA	NA	NA	NA	NA	NA	NA	NA	NA	NA	NA	NA	NA	NA	NA	NA	NA	NA	protein_coding
ENSG00000110075	PPP6R3	chr11	+	109,45,37,80,59	0,4,9,0,0	107,71,36	0,0,0	214	100	9.04789237885e-4	0.01131008182679968	1.0,0.84,0.658,1.0,1.0	1.0,1.0,1.0	-0.1	SE	68544837	68545024	68569747	68569897	68558565	68558679	NA	NA	NA	NA	NA	NA	NA	NA	NA	NA	NA	NA	NA	NA	NA	NA	NA	NA	protein_coding
ENSG00000110076	NRXN2	chr11	-	84,49,112,33,81	4,0,10,0,5	67,20,30	6,8,6	200	100	0.00104953260655	0.01304022829166593	0.913,1.0,0.848,1.0,0.89	0.848,0.556,0.714	0.224	SE	64620293	64620372	64630401	64630573	64622752	64623078	NA	NA	NA	NA	NA	NA	NA	NA	NA	NA	NA	NA	NA	NA	NA	NA	NA	NA	protein_coding
ENSG00000110237	ARHGEF17	chr11	+	26,23,17,10,29	0,0,0,0,0	27,8,17	6,0,0	200	100	0.00624361547651	0.05388348523385933	1.0,1.0,1.0,1.0,1.0	0.692,1.0,1.0	0.103	SE	73364171	73364239	73365389	73365564	73364451	73364600	NA	NA	NA	NA	NA	NA	NA	NA	NA	NA	NA	NA	NA	NA	NA	NA	NA	NA	protein_coding
ENSG00000110497	AMBRA1	chr11	-	88,92,97,134,109	0,0,6,0,0	86,82,138	11,0,1	200	100	0.00165161950678	0.01865630142739348	1.0,1.0,0.89,1.0,1.0	0.796,1.0,0.986	0.051	SE	46494123	46494204	46541944	46542981	46508190	46508370	NA	NA	NA	NA	NA	NA	NA	NA	NA	NA	NA	NA	NA	NA	NA	NA	NA	NA	protein_coding
ENSG00000110497	AMBRA1	chr11	-	69,40,19,55,28	0,0,6,0,0	35,24,36	11,0,1	187	100	0.00357509064807	0.03336681660165547	1.0,1.0,0.629,1.0,1.0	0.63,1.0,0.951	0.065	SE	46494123	46494204	46541944	46542981	46512726	46512813	NA	NA	NA	NA	NA	NA	NA	NA	NA	NA	NA	NA	NA	NA	NA	NA	NA	NA	protein_coding
ENSG00000110514	MADD	chr11	+	108,71,83,195,91	0,5,9,0,0	134,84,196	0,0,2	257	100	0.00284125608606	0.02796112634692631	1.0,0.847,0.782,1.0,1.0	1.0,1.0,0.974	-0.066	SE	47282380	47282616	47284177	47284281	47282812	47282969	NA	NA	NA	NA	NA	NA	NA	NA	NA	NA	NA	NA	NA	NA	NA	NA	NA	NA	protein_coding
ENSG00000110536	PTPMT1	chr11	+	228,212,305,196,195	41,32,3,12,9	280,181,337	0,8,3	292	100	1.62313823049e-7	1.3383465952223224e-5	0.656,0.694,0.972,0.848,0.881	1.0,0.886,0.975	-0.143	SE	47565457	47565986	47571470	47572360	47569699	47569891	NA	NA	NA	NA	NA	NA	NA	NA	NA	NA	NA	NA	NA	NA	NA	NA	NA	NA	protein_coding
ENSG00000110721	CHKA	chr11	-	83,69,187,110,132	8,2,28,0,6	139,58,98	0,0,5	200	100	1.60255995242e-4	0.0029939154718043	0.838,0.945,0.77,1.0,0.917	1.0,1.0,0.907	-0.075	SE	68070723	68070857	68081403	68081457	68074716	68074830	NA	NA	NA	NA	NA	NA	NA	NA	NA	NA	NA	NA	NA	NA	NA	NA	NA	NA	protein_coding
ENSG00000110723	EXPH5	chr11	-	121,213,78,42,68	0,4,9,0,0	216,188,155	0,0,0	261	100	0.00302645824411	0.02936361009077475	1.0,0.953,0.769,1.0,1.0	1.0,1.0,1.0	-0.056	SE	108539023	108539186	108593417	108593504	108541651	108541812	NA	NA	NA	NA	NA	NA	NA	NA	NA	NA	NA	NA	NA	NA	NA	NA	NA	NA	protein_coding
ENSG00000110756	HPS5	chr11	-	36,53,17,62,32	0,1,8,10,0	57,8,54	0,1,0	200	100	1.70457488329e-4	0.00315486672744067	1.0,0.964,0.515,0.756,1.0	1.0,0.8,1.0	-0.086	SE	18281949	18282220	18285345	18285459	18283794	18283901	NA	NA	NA	NA	NA	NA	NA	NA	NA	NA	NA	NA	NA	NA	NA	NA	NA	NA	protein_coding
ENSG00000110756	HPS5	chr11	-	37,19,21,15,22	0,0,0,0,0	15,31,57	0,6,0	200	100	0.0223299987616	0.14506644421606268	1.0,1.0,1.0,1.0,1.0	1.0,0.721,1.0	0.093	SE	18311386	18311451	18322132	18322174	18311913	18312024	NA	NA	NA	NA	NA	NA	NA	NA	NA	NA	NA	NA	NA	NA	NA	NA	NA	NA	protein_coding
ENSG00000110841	PPFIBP1	chr12	+	52,137,141,214,181	6,13,19,8,14	105,124,140	0,3,9	130	100	0.00063194682852099995	0.00856140658702459	0.87,0.89,0.851,0.954,0.909	1.0,0.97,0.923	-0.07	SE	27673766	27673827	27676427	27676599	27674191	27674221	NA	NA	NA	NA	NA	NA	NA	NA	NA	NA	NA	NA	NA	NA	NA	NA	NA	NA	protein_coding
ENSG00000110844	PRPF40B	chr12	+	38,16,31,58,16	0,8,3,0,0	6,12,20	0,0,0	211	100	0.00226885984416	0.0231925923373696	1.0,0.487,0.83,1.0,1.0	1.0,1.0,1.0	-0.137	SE	49632854	49632880	49633426	49633547	49633013	49633124	NA	NA	NA	NA	NA	NA	NA	NA	NA	NA	NA	NA	NA	NA	NA	NA	NA	NA	protein_coding
ENSG00000110852	CLEC2B	chr12	-	160,171,361,179,153	17,3,0,12,4	325,268,120	0,0,0	175	100	5.50498481244e-8	5.857485074504059e-6	0.843,0.97,1.0,0.895,0.956	1.0,1.0,1.0	-0.067	SE	9856900	9857637	9869204	9869386	9862498	9862573	NA	NA	NA	NA	NA	NA	NA	NA	NA	NA	NA	NA	NA	NA	NA	NA	NA	NA	protein_coding
ENSG00000110888	CAPRIN2	chr12	-	30,17,73,36,20	0,4,6,0,0	36,18,42	0,0,0	286	100	0.00272457038809	0.02700599954641502	1.0,0.598,0.81,1.0,1.0	1.0,1.0,1.0	-0.118	SE	30713784	30713885	30716507	30716676	30714958	30715144	NA	NA	NA	NA	NA	NA	NA	NA	NA	NA	NA	NA	NA	NA	NA	NA	NA	NA	protein_coding
ENSG00000110888	CAPRIN2	chr12	-	31,44,116,103,89	0,0,0,14,0	38,76,92	0,0,0	269	100	9.61320280565e-4	0.01181366214511886	1.0,1.0,1.0,0.732,1.0	1.0,1.0,1.0	-0.054	SE	30713784	30713885	30720810	30720915	30716507	30716676	NA	NA	NA	NA	NA	NA	NA	NA	NA	NA	NA	NA	NA	NA	NA	NA	NA	NA	protein_coding
ENSG00000110888	CAPRIN2	chr12	-	88,179,144,85,169	46,57,66,44,55	217,147,228	62,51,49	247	100	0.0133155733455	0.0946796670578561	0.436,0.56,0.469,0.439,0.554	0.586,0.539,0.653	-0.101	SE	30716507	30716676	30723258	30723314	30719078	30719225	NA	NA	NA	NA	NA	NA	NA	NA	NA	NA	NA	NA	NA	NA	NA	NA	NA	NA	protein_coding
ENSG00000110888	CAPRIN2	chr12	-	0,3,0,38,7	44,49,81,145,61	11,13,24	62,51,77	183	100	8.71813344027e-4	0.01102441083027466	0.0,0.032,0.0,0.125,0.059	0.088,0.122,0.146	-0.075	SE	30731342	30731510	30734967	30735014	30733628	30733711	NA	NA	NA	NA	NA	NA	NA	NA	NA	NA	NA	NA	NA	NA	NA	NA	NA	NA	protein_coding
ENSG00000110921	MVK	chr12	+	31,21,51,28,32	0,2,0,0,0	61,37,67	6,1,2	200	100	4.8332100474e-4	0.00706030954720759	1.0,0.84,1.0,1.0,1.0	0.836,0.949,0.944	0.058	SE	109575997	109576145	109586021	109586125	109579801	109579946	NA	NA	NA	NA	NA	NA	NA	NA	NA	NA	NA	NA	NA	NA	NA	NA	NA	NA	protein_coding
ENSG00000110921	MVK	chr12	+	2,12,35,32,41	0,2,0,0,0	14,20,17	6,1,2	256	100	5.29881932332e-7	3.337362396938269e-5	1.0,0.701,1.0,1.0,1.0	0.477,0.887,0.769	0.229	SE	109575997	109576145	109586021	109586125	109581394	109581550	NA	NA	NA	NA	NA	NA	NA	NA	NA	NA	NA	NA	NA	NA	NA	NA	NA	NA	protein_coding
ENSG00000110931	CAMKK2	chr12	-	16,27,34,26,34	16,4,0,0,7	25,25,83	18,12,35	229	100	0.00236289102142	0.02399426787796269	0.304,0.747,1.0,1.0,0.68	0.378,0.476,0.509	0.292	SE	121245139	121245240	121249786	121249874	121248605	121248734	NA	NA	NA	NA	NA	NA	NA	NA	NA	NA	NA	NA	NA	NA	NA	NA	NA	NA	protein_coding
ENSG00000111058	ACSS3	chr12	+	39,23,77,50,66	0,0,16,0,0	52,62,61	0,0,0	200	100	3.44953110715e-4	0.00541536589596055	1.0,1.0,0.706,1.0,1.0	1.0,1.0,1.0	-0.059	SE	81078078	81078431	81134815	81135004	81109559	81109704	NA	NA	NA	NA	NA	NA	NA	NA	NA	NA	NA	NA	NA	NA	NA	NA	NA	NA	protein_coding
ENSG00000111145	ELK3	chr12	+	206,224,291,95,300	20,8,0,11,5	213,228,222	6,0,0	200	100	1.7103050576e-5	5.166080323517e-4	0.837,0.933,1.0,0.812,0.968	0.947,1.0,1.0	-0.072	SE	96223564	96223773	96259730	96259853	96246939	96247734	NA	NA	NA	NA	NA	NA	NA	NA	NA	NA	NA	NA	NA	NA	NA	NA	NA	NA	protein_coding
ENSG00000111237	VPS29	chr12	-	0,6,0,43,0	18,18,6,8,23	0,0,0	35,9,9	140	100	6.71148550774e-4	0.00898232504871009	0.0,0.192,0.0,0.793,0.0	0.0,0.0,0.0	0.197	SE	110496011	110496203	110502048	110502078	110498819	110498859	NA	NA	NA	NA	NA	NA	NA	NA	NA	NA	NA	NA	NA	NA	NA	NA	NA	NA	protein_coding
ENSG00000111271	ACAD10	chr12	+	19,16,21,35,12	0,0,0,0,0	40,8,29	18,0,0	251	100	1.54718483401e-4	0.00287218161870407	1.0,1.0,1.0,1.0,1.0	0.47,1.0,1.0	0.177	SE	111727961	111728143	111733922	111734068	111729805	111729956	NA	NA	NA	NA	NA	NA	NA	NA	NA	NA	NA	NA	NA	NA	NA	NA	NA	NA	protein_coding
ENSG00000111275	ALDH2	chr12	+	6,49,44,59,109	9,0,0,2,4	68,26,111	0,0,0	241	100	7.37879256241e-4	0.00969667571625302	0.217,1.0,1.0,0.924,0.919	1.0,1.0,1.0	-0.188	SE	111781917	111782022	111785266	111785346	111783157	111783298	NA	NA	NA	NA	NA	NA	NA	NA	NA	NA	NA	NA	NA	NA	NA	NA	NA	NA	protein_coding
ENSG00000111305	GSG1	chr12	-	0,8,22,0,6	10,25,20,23,11	8,13,26	8,11,16	169	100	7.37992316738e-5	0.00157654158754562	0.0,0.159,0.394,0.0,0.244	0.372,0.412,0.49	-0.265	SE	13088737	13088909	13090502	13090818	13089207	13089276	NA	NA	NA	NA	NA	NA	NA	NA	NA	NA	NA	NA	NA	NA	NA	NA	NA	NA	protein_coding
ENSG00000111371	SLC38A1	chr12	-	41,37,25,57,26	59,138,136,77,120	83,49,82	113,109,93	200	100	8.94643076078e-4	0.01149125254598746	0.258,0.118,0.084,0.27,0.098	0.269,0.184,0.306	-0.087	SE	46243199	46243314	46268525	46268997	46254813	46254936	NA	NA	NA	NA	NA	NA	NA	NA	NA	NA	NA	NA	NA	NA	NA	NA	NA	NA	protein_coding
ENSG00000111371	SLC38A1	chr12	-	35,34,25,57,28	80,64,47,55,51	62,60,86	74,60,54	200	100	0.001484432123	0.01718060741821307	0.179,0.21,0.21,0.341,0.215	0.295,0.333,0.443	-0.126	SE	46243199	46243314	46268864	46269119	46254813	46254936	NA	NA	NA	NA	NA	NA	NA	NA	NA	NA	NA	NA	NA	NA	NA	NA	NA	NA	protein_coding
ENSG00000111412	C12orf49	chr12	-	48,71,85,46,72	15,5,0,0,3	29,71,101	0,0,0	200	100	5.69096166192e-6	2.216046757991e-4	0.615,0.877,1.0,1.0,0.923	1.0,1.0,1.0	-0.117	SE	116719762	116719876	116737789	116738070	116720295	116720447	NA	NA	NA	NA	NA	NA	NA	NA	NA	NA	NA	NA	NA	NA	NA	NA	NA	NA	protein_coding
ENSG00000111412	C12orf49	chr12	-	21,22,27,21,49	15,5,0,0,3	9,41,58	0,0,0	200	100	3.97316091094e-6	1.6704072928986e-4	0.412,0.688,1.0,1.0,0.891	1.0,1.0,1.0	-0.202	SE	116719762	116719876	116737789	116738069	116723066	116723223	NA	NA	NA	NA	NA	NA	NA	NA	NA	NA	NA	NA	NA	NA	NA	NA	NA	NA	protein_coding
ENSG00000111412	C12orf49	chr12	-	94,135,78,121,114	16,2,4,0,3	98,132,218	0,0,2	200	100	8.18926175505e-6	2.9503878928775e-4	0.746,0.971,0.907,1.0,0.95	1.0,1.0,0.982	-0.079	SE	116720295	116720447	116737789	116738069	116723066	116723223	NA	NA	NA	NA	NA	NA	NA	NA	NA	NA	NA	NA	NA	NA	NA	NA	NA	NA	protein_coding
ENSG00000111652	COPS7A	chr12	+	136,51,43,26,40	13,0,0,8,2	62,39,101	0,0,0	176	100	4.14367770363e-6	1.7224908473481e-4	0.856,1.0,1.0,0.649,0.919	1.0,1.0,1.0	-0.115	SE	6724286	6724818	6728222	6728311	6727925	6728001	NA	NA	NA	NA	NA	NA	NA	NA	NA	NA	NA	NA	NA	NA	NA	NA	NA	NA	protein_coding
ENSG00000111674	ENO2	chr12	+	176,172,119,47,69	0,6,0,0,9	82,86,87	0,0,0	200	100	0.00327834258536	0.03203508158997285	1.0,0.935,1.0,1.0,0.793	1.0,1.0,1.0	-0.054	SE	6917939	6918162	6921580	6921782	6919565	6919763	NA	NA	NA	NA	NA	NA	NA	NA	NA	NA	NA	NA	NA	NA	NA	NA	NA	NA	protein_coding
ENSG00000111696	NT5DC3	chr12	-	34,29,53,30,33	0,0,0,0,0	49,44,51	11,0,0	182	100	9.39766273038e-5	0.00192504787183912	1.0,1.0,1.0,1.0,1.0	0.71,1.0,1.0	0.097	SE	103785334	103785475	103793163	103793265	103788837	103788919	NA	NA	NA	NA	NA	NA	NA	NA	NA	NA	NA	NA	NA	NA	NA	NA	NA	NA	protein_coding
ENSG00000111696	NT5DC3	chr12	-	36,35,48,32,68	0,0,0,10,2	57,65,51	0,0,0	182	100	0.00253593550299	0.02604017012125077	1.0,1.0,1.0,0.637,0.949	1.0,1.0,1.0	-0.083	SE	103787440	103787527	103793163	103793265	103788837	103788919	NA	NA	NA	NA	NA	NA	NA	NA	NA	NA	NA	NA	NA	NA	NA	NA	NA	NA	protein_coding
ENSG00000111726	CMAS	chr12	+	59,34,114,43,67	0,0,0,0,0	64,33,47	8,0,0	254	100	0.0010096543481	0.01225747577828044	1.0,1.0,1.0,1.0,1.0	0.759,1.0,1.0	0.08	SE	22060831	22060926	22065120	22065668	22062280	22062434	NA	NA	NA	NA	NA	NA	NA	NA	NA	NA	NA	NA	NA	NA	NA	NA	NA	NA	protein_coding
ENSG00000111727	HCFC2	chr12	+	4,32,28,49,20	13,0,7,0,0	29,24,23	0,0,0	185	100	7.24627590851e-4	0.00956581614629466	0.143,1.0,0.684,1.0,1.0	1.0,1.0,1.0	-0.235	SE	104067946	104068107	104082499	104082606	104080745	104080830	NA	NA	NA	NA	NA	NA	NA	NA	NA	NA	NA	NA	NA	NA	NA	NA	NA	NA	protein_coding
ENSG00000111727	HCFC2	chr12	+	60,102,81,17,77	0,0,0,0,0	74,38,71	8,0,0	268	100	0.00171298715839	0.01854766294366106	1.0,1.0,1.0,1.0,1.0	0.775,1.0,1.0	0.075	SE	104082712	104082901	104087985	104088038	104086846	104087014	NA	NA	NA	NA	NA	NA	NA	NA	NA	NA	NA	NA	NA	NA	NA	NA	NA	NA	protein_coding
ENSG00000111731	C2CD5	chr12	-	62,60,91,11,36	0,0,0,0,2	58,46,35	8,0,0	202	100	0.00187121638664	0.01998768038986363	1.0,1.0,1.0,1.0,0.899	0.782,1.0,1.0	0.052	SE	22456970	22457161	22459491	22459542	22458483	22458585	NA	NA	NA	NA	NA	NA	NA	NA	NA	NA	NA	NA	NA	NA	NA	NA	NA	NA	protein_coding
ENSG00000111785	RIC8B	chr12	+	239,326,349,231,352	0,0,0,12,0	273,274,428	0,0,0	709	100	0.0180609169625	0.11960381240583354	1.0,1.0,1.0,0.731,1.0	1.0,1.0,1.0	-0.054	SE	106783996	106784044	106825725	106825820	106814695	106815304	NA	NA	NA	NA	NA	NA	NA	NA	NA	NA	NA	NA	NA	NA	NA	NA	NA	NA	protein_coding
ENSG00000111785	RIC8B	chr12	+	34,24,24,0,24	8,8,1,17,23	23,14,13	0,0,14	200	100	0.0229345952246	0.14832338522442662	0.68,0.6,0.923,0.0,0.343	1.0,1.0,0.317	-0.263	SE	106860267	106860412	106885903	106887284	106870822	106870942	NA	NA	NA	NA	NA	NA	NA	NA	NA	NA	NA	NA	NA	NA	NA	NA	NA	NA	protein_coding
ENSG00000111860	CEP85L	chr6	-	190,84,165,21,83	0,0,0,0,0	110,90,56	0,9,0	208	100	0.00338759665773	0.03200036192256839	1.0,1.0,1.0,1.0,1.0	1.0,0.828,1.0	0.057	SE	118469071	118469303	118479870	118479921	118470536	118470644	NA	NA	NA	NA	NA	NA	NA	NA	NA	NA	NA	NA	NA	NA	NA	NA	NA	NA	protein_coding
ENSG00000111907	TPD52L1	chr6	+	7,4,10,18,3	0,1,5,0,0	0,0,3	25,4,3	139	100	3.1694646907e-12	2.824129996529753e-9	1.0,0.742,0.59,1.0,1.0	0.0,0.0,0.418	0.727	SE	125248281	125248383	125262833	125263497	125253716	125253755	NA	NA	NA	NA	NA	NA	NA	NA	NA	NA	NA	NA	NA	NA	NA	NA	NA	NA	protein_coding
ENSG00000111912	NCOA7	chr6	+	239,252,307,297,252	39,31,31,57,39	292,322,345	18,40,39	200	100	0.0168484155426	0.11641705832962738	0.754,0.803,0.832,0.723,0.764	0.89,0.801,0.816	-0.06	SE	125815290	125815404	125874888	125874968	125855019	125855240	NA	NA	NA	NA	NA	NA	NA	NA	NA	NA	NA	NA	NA	NA	NA	NA	NA	NA	protein_coding
ENSG00000111912	NCOA7	chr6	+	130,135,87,110,83	0,2,0,15,0	198,126,205	0,0,0	214	100	2.37063660227e-4	0.00398224289910882	1.0,0.969,1.0,0.774,1.0	1.0,1.0,1.0	-0.051	SE	125878262	125878370	125882425	125882551	125881089	125881203	NA	NA	NA	NA	NA	NA	NA	NA	NA	NA	NA	NA	NA	NA	NA	NA	NA	NA	protein_coding
ENSG00000112175	BMP5	chr6	-	110,182,211,93,225	6,6,0,0,6	261,150,125	3,14,10	177	100	0.00269109808216	0.02675539051787678	0.912,0.945,1.0,1.0,0.955	0.98,0.858,0.876	0.058	SE	55753652	55755682	55774048	55774243	55760456	55760533	NA	NA	NA	NA	NA	NA	NA	NA	NA	NA	NA	NA	NA	NA	NA	NA	NA	NA	protein_coding
ENSG00000112182	BACH2	chr6	-	6,3,6,2,10	10,0,7,0,17	2,3,34	0,0,0	193	100	3.97784396533e-8	4.641646677044444e-6	0.237,1.0,0.308,1.0,0.234	1.0,1.0,1.0	-0.444	SE	90206568	90206681	90296479	90296843	90271848	90271941	NA	NA	NA	NA	NA	NA	NA	NA	NA	NA	NA	NA	NA	NA	NA	NA	NA	NA	protein_coding
ENSG00000112290	WASF1	chr6	-	20,0,4,14,19	19,35,33,24,35	0,0,0	42,67,64	198	100	9.88098491916e-14	1.7217945587800271e-10	0.347,0.0,0.058,0.228,0.215	0.0,0.0,0.0	0.17	SE	110127468	110127629	110179438	110180004	110160634	110160732	NA	NA	NA	NA	NA	NA	NA	NA	NA	NA	NA	NA	NA	NA	NA	NA	NA	NA	protein_coding
ENSG00000112339	HBS1L	chr6	-	33,51,46,28,31	0,1,10,0,0	47,45,54	0,0,0	226	100	0.00231807817553	0.02361259834450629	1.0,0.958,0.671,1.0,1.0	1.0,1.0,1.0	-0.074	SE	135002733	135002842	135054648	135054822	135042000	135042126	NA	NA	NA	NA	NA	NA	NA	NA	NA	NA	NA	NA	NA	NA	NA	NA	NA	NA	protein_coding
ENSG00000112367	FIG4	chr6	+	49,88,96,42,95	0,0,0,0,0	91,132,114	0,0,8	257	100	0.0175065671875	0.11683425093113146	1.0,1.0,1.0,1.0,1.0	1.0,1.0,0.847	0.051	SE	109716444	109716568	109732636	109732687	109727108	109727265	NA	NA	NA	NA	NA	NA	NA	NA	NA	NA	NA	NA	NA	NA	NA	NA	NA	NA	protein_coding
ENSG00000112367	FIG4	chr6	+	14,22,10,8,21	0,0,0,0,0	30,31,28	0,0,6	200	100	0.0169858672837	0.11713145926602753	1.0,1.0,1.0,1.0,1.0	1.0,1.0,0.7	0.1	SE	109735149	109735298	109743109	109743272	109741443	109741544	NA	NA	NA	NA	NA	NA	NA	NA	NA	NA	NA	NA	NA	NA	NA	NA	NA	NA	protein_coding
ENSG00000112419	PHACTR2	chr6	+	132,115,161,74,253	0,1,0,0,0	182,176,128	8,11,0	181	100	4.29259922941e-7	2.7841180808515776e-5	1.0,0.985,1.0,1.0,1.0	0.926,0.898,1.0	0.056	SE	143712015	143712183	143765260	143765798	143748984	143749065	NA	NA	NA	NA	NA	NA	NA	NA	NA	NA	NA	NA	NA	NA	NA	NA	NA	NA	protein_coding
ENSG00000112419	PHACTR2	chr6	+	141,93,313,234,176	136,195,211,188,244	127,72,125	184,196,220	340	100	4.25671910409e-5	0.00103789294722672	0.234,0.123,0.304,0.268,0.175	0.169,0.098,0.143	0.084	SE	143753753	143753912	143765260	143765798	143760400	143760640	NA	NA	NA	NA	NA	NA	NA	NA	NA	NA	NA	NA	NA	NA	NA	NA	NA	NA	protein_coding
ENSG00000112531	QKI	chr6	+	27,10,40,80,41	6,6,1,22,0	36,0,15	12,14,26	217	100	2.85027418927e-5	7.5711856462539e-4	0.675,0.434,0.949,0.626,1.0	0.58,0.0,0.21	0.473	SE	163414642	163415335	163561981	163562069	163478779	163478896	NA	NA	NA	NA	NA	NA	NA	NA	NA	NA	NA	NA	NA	NA	NA	NA	NA	NA	protein_coding
ENSG00000112541	PDE10A	chr6	-	43,51,39,114,35	17,0,10,0,0	24,35,58	0,0,0	200	100	2.57935133281e-5	7.0948625596952e-4	0.558,1.0,0.661,1.0,1.0	1.0,1.0,1.0	-0.156	SE	165482314	165482343	165661946	165663245	165543439	165543568	NA	NA	NA	NA	NA	NA	NA	NA	NA	NA	NA	NA	NA	NA	NA	NA	NA	NA	protein_coding
ENSG00000112561	TFEB	chr6	-	58,38,44,49,101	0,4,9,0,0	55,65,108	0,0,0	176	100	0.00101617465308	0.01271743070185696	1.0,0.844,0.735,1.0,1.0	1.0,1.0,1.0	-0.084	SE	41686089	41686237	41687752	41687809	41687093	41687169	NA	NA	NA	NA	NA	NA	NA	NA	NA	NA	NA	NA	NA	NA	NA	NA	NA	NA	protein_coding
ENSG00000112584	FAM120B	chr6	+	65,45,20,28,57	10,1,0,0,1	77,27,74	0,0,0	200	100	6.53269579401e-4	0.00893227828926084	0.765,0.957,1.0,1.0,0.966	1.0,1.0,1.0	-0.062	SE	170330448	170330550	170388286	170388493	170348150	170348323	NA	NA	NA	NA	NA	NA	NA	NA	NA	NA	NA	NA	NA	NA	NA	NA	NA	NA	protein_coding
ENSG00000112624	BICRAL	chr6	+	66,88,63,81,79	0,0,0,21,0	81,51,90	0,0,0	162	100	4.14217732578e-4	0.00616912996816168	1.0,1.0,1.0,0.704,1.0	1.0,1.0,1.0	-0.059	SE	42852091	42852197	42857090	42857236	42855855	42855917	NA	NA	NA	NA	NA	NA	NA	NA	NA	NA	NA	NA	NA	NA	NA	NA	NA	NA	protein_coding
ENSG00000112640	PPP2R5D	chr6	+	481,350,294,308,355	7,21,12,0,3	381,230,363	10,22,25	154	100	2.42039820074e-5	6.6805035027394e-4	0.978,0.915,0.941,1.0,0.987	0.961,0.872,0.904	0.052	SE	43008366	43008475	43009056	43009227	43008692	43008746	NA	NA	NA	NA	NA	NA	NA	NA	NA	NA	NA	NA	NA	NA	NA	NA	NA	NA	protein_coding
ENSG00000112701	SENP6	chr6	+	80,80,82,92,130	0,0,0,18,4	95,83,95	0,0,0	161	100	6.38188764959e-5	0.00141364219817782	1.0,1.0,1.0,0.76,0.953	1.0,1.0,1.0	-0.057	SE	75601508	75602576	75633580	75633726	75623899	75623960	NA	NA	NA	NA	NA	NA	NA	NA	NA	NA	NA	NA	NA	NA	NA	NA	NA	NA	protein_coding
ENSG00000112701	SENP6	chr6	+	11,31,87,57,41	0,0,0,0,0	43,25,38	0,0,7	161	100	0.00842204408574	0.06636580895781494	1.0,1.0,1.0,1.0,1.0	1.0,1.0,0.771	0.076	SE	75621531	75621625	75634706	75634811	75623899	75623960	NA	NA	NA	NA	NA	NA	NA	NA	NA	NA	NA	NA	NA	NA	NA	NA	NA	NA	protein_coding
ENSG00000112715	VEGFA	chr6	+	0,0,8,0,0	17,22,21,52,42	16,0,0	26,17,32	154	100	0.00512758426984	0.04480397734893317	0.0,0.0,0.198,0.0,0.0	0.286,0.0,0.0	-0.056	SE	43778888	43778918	43781955	43782087	43780731	43780785	NA	NA	NA	NA	NA	NA	NA	NA	NA	NA	NA	NA	NA	NA	NA	NA	NA	NA	protein_coding
ENSG00000112715	VEGFA	chr6	+	25,28,21,56,40	21,14,6,53,51	22,17,36	70,12,72	197	100	0.00878587681256	0.06877665412599379	0.377,0.504,0.64,0.349,0.285	0.138,0.418,0.202	0.178	SE	43778888	43778918	43784540	43784546	43781955	43782052	NA	NA	NA	NA	NA	NA	NA	NA	NA	NA	NA	NA	NA	NA	NA	NA	NA	NA	protein_coding
ENSG00000112715	VEGFA	chr6	+	94,92,83,92,103	21,14,6,53,51	87,31,89	70,12,72	232	100	0.0014493622945	0.01627295174125472	0.659,0.739,0.856,0.428,0.465	0.349,0.527,0.348	0.221	SE	43778888	43778918	43784540	43784562	43781955	43782087	NA	NA	NA	NA	NA	NA	NA	NA	NA	NA	NA	NA	NA	NA	NA	NA	NA	NA	protein_coding
ENSG00000112739	PRPF4B	chr6	+	2,5,25,14,29	0,3,20,0,2	26,24,8	0,0,0	177	100	1.03630831738e-5	3.4816229819638e-4	1.0,0.485,0.414,1.0,0.891	1.0,1.0,1.0	-0.242	SE	4062212	4062299	4063073	4063119	4062556	4062633	NA	NA	NA	NA	NA	NA	NA	NA	NA	NA	NA	NA	NA	NA	NA	NA	NA	NA	protein_coding
ENSG00000112759	SLC29A1	chr6	+	0,14,22,0,80	66,69,32,117,72	18,32,62	57,37,165	207	100	0.00728467114052	0.05946493887286438	0.0,0.089,0.249,0.0,0.349	0.132,0.295,0.154	-0.056	SE	44219614	44219782	44227262	44227342	44226060	44226167	NA	NA	NA	NA	NA	NA	NA	NA	NA	NA	NA	NA	NA	NA	NA	NA	NA	NA	protein_coding
ENSG00000112851	ERBIN	chr5	+	0,0,0,4,0	60,52,30,1,61	12,7,0	8,17,32	200	100	3.95749706626e-4	0.00602620990254526	0.0,0.0,0.0,0.667,0.0	0.429,0.171,0.0	-0.067	SE	66053405	66054951	66072168	66072291	66068876	66069020	NA	NA	NA	NA	NA	NA	NA	NA	NA	NA	NA	NA	NA	NA	NA	NA	NA	NA	protein_coding
ENSG00000112851	ERBIN	chr5	+	783,827,1023,496,1154	43,51,105,36,134	693,818,341	150,73,42	200	100	0.00124146477581	0.01490910972751665	0.901,0.89,0.83,0.873,0.812	0.698,0.849,0.802	0.078	SE	66053405	66054951	66076315	66076408	66075023	66075230	NA	NA	NA	NA	NA	NA	NA	NA	NA	NA	NA	NA	NA	NA	NA	NA	NA	NA	protein_coding
ENSG00000112983	BRD8	chr5	-	0,6,49,34,11	28,3,10,16,13	35,32,56	8,20,11	145	100	0.0213136537284	0.1360762777608498	0.0,0.58,0.772,0.594,0.369	0.751,0.525,0.778	-0.222	SE	138156881	138157267	138160068	138160173	138159554	138159599	NA	NA	NA	NA	NA	NA	NA	NA	NA	NA	NA	NA	NA	NA	NA	NA	NA	NA	protein_coding
ENSG00000112992	NNT	chr5	+	80,108,305,177,180	0,0,0,0,0	136,162,100	0,0,10	189	100	0.00969211541329	0.07561838748522216	1.0,1.0,1.0,1.0,1.0	1.0,1.0,0.841	0.053	SE	43619031	43619119	43628199	43628387	43624031	43624120	NA	NA	NA	NA	NA	NA	NA	NA	NA	NA	NA	NA	NA	NA	NA	NA	NA	NA	protein_coding
ENSG00000113048	MRPS27	chr5	-	54,4,30,15,10	0,0,0,0,0	28,2,15	0,8,0	178	100	0.0163356360628	0.11067899355640876	1.0,1.0,1.0,1.0,1.0	1.0,0.123,1.0	0.292	SE	72297631	72297702	72320148	72320261	72314080	72314158	NA	NA	NA	NA	NA	NA	NA	NA	NA	NA	NA	NA	NA	NA	NA	NA	NA	NA	protein_coding
ENSG00000113068	PFDN1	chr5	-	198,222,310,211,302	16,7,43,1,8	253,134,208	0,0,10	200	100	8.5233274664e-5	0.00182433075307316	0.861,0.941,0.783,0.991,0.95	1.0,1.0,0.912	-0.065	SE	140281448	140281533	140303040	140303101	140300415	140300582	NA	NA	NA	NA	NA	NA	NA	NA	NA	NA	NA	NA	NA	NA	NA	NA	NA	NA	protein_coding
ENSG00000113163	CERT1	chr5	-	28,22,18,42,25	22,73,53,43,26	2,6,7	56,53,59	178	100	1.34997568679e-11	8.401348690789766e-9	0.417,0.145,0.16,0.354,0.351	0.02,0.06,0.062	0.238	SE	75389591	75389687	75400204	75400297	75399309	75399387	NA	NA	NA	NA	NA	NA	NA	NA	NA	NA	NA	NA	NA	NA	NA	NA	NA	NA	protein_coding
ENSG00000113300	CNOT6	chr5	+	6,9,10,0,10	39,31,92,13,21	4,9,24	36,22,23	268	100	0.00867634442089	0.06804149129109596	0.054,0.098,0.039,0.0,0.151	0.04,0.132,0.28	-0.082	SE	180494506	180494763	180529274	180529388	180495420	180495588	NA	NA	NA	NA	NA	NA	NA	NA	NA	NA	NA	NA	NA	NA	NA	NA	NA	NA	protein_coding
ENSG00000113318	MSH3	chr5	+	32,46,75,22,44	0,0,3,0,0	62,57,20	6,0,6	200	100	1.33225203809e-5	4.2579367981279e-4	1.0,1.0,0.926,1.0,1.0	0.838,1.0,0.625	0.164	SE	80741463	80741548	80767932	80768120	80744505	80744615	NA	NA	NA	NA	NA	NA	NA	NA	NA	NA	NA	NA	NA	NA	NA	NA	NA	NA	protein_coding
ENSG00000113360	DROSHA	chr5	-	167,83,205,94,95	3,29,18,6,29	83,115,132	16,29,31	211	100	0.0210698736633	0.13493802736470978	0.963,0.576,0.844,0.881,0.608	0.711,0.653,0.669	0.097	SE	31514987	31515219	31521122	31521215	31515453	31515564	NA	NA	NA	NA	NA	NA	NA	NA	NA	NA	NA	NA	NA	NA	NA	NA	NA	NA	protein_coding
ENSG00000113360	DROSHA	chr5	-	281,334,189,424,229	39,53,11,39,15	374,378,282	72,84,40	176	100	6.71480131944e-5	0.00146748726494584	0.804,0.782,0.907,0.861,0.897	0.747,0.719,0.8	0.095	SE	31530797	31530924	31531989	31532109	31531449	31531525	NA	NA	NA	NA	NA	NA	NA	NA	NA	NA	NA	NA	NA	NA	NA	NA	NA	NA	protein_coding
ENSG00000113391	FAM172A	chr5	-	63,114,123,113,100	0,0,0,0,2	112,80,99	0,0,12	200	100	1.82975333704e-4	0.00332467338598076	1.0,1.0,1.0,1.0,0.962	1.0,1.0,0.805	0.057	SE	93881469	93881688	94050730	94050831	93958776	93958968	NA	NA	NA	NA	NA	NA	NA	NA	NA	NA	NA	NA	NA	NA	NA	NA	NA	NA	protein_coding
ENSG00000113391	FAM172A	chr5	-	254,188,301,265,250	15,4,20,19,4	328,181,231	24,39,7	201	100	0.0194490239057	0.12642591068072284	0.894,0.959,0.882,0.874,0.969	0.872,0.698,0.943	0.078	SE	93964457	93964523	94053125	94053227	94050730	94050831	NA	NA	NA	NA	NA	NA	NA	NA	NA	NA	NA	NA	NA	NA	NA	NA	NA	NA	protein_coding
ENSG00000113522	RAD50	chr5	+	37,14,36,11,24	0,0,10,0,0	18,52,7	0,0,0	286	100	0.00913293889629	0.07092001095401902	1.0,1.0,0.557,1.0,1.0	1.0,1.0,1.0	-0.089	SE	132575776	132575863	132587561	132587690	132579316	132579502	NA	NA	NA	NA	NA	NA	NA	NA	NA	NA	NA	NA	NA	NA	NA	NA	NA	NA	protein_coding
ENSG00000113658	SMAD5	chr5	+	228,256,315,211,173	0,4,2,6,6	193,210,154	18,1,9	200	100	9.78212617307e-5	0.00202341323464718	1.0,0.97,0.987,0.946,0.935	0.843,0.991,0.895	0.058	SE	136153591	136154163	136163271	136163391	136160855	136161107	NA	NA	NA	NA	NA	NA	NA	NA	NA	NA	NA	NA	NA	NA	NA	NA	NA	NA	protein_coding
ENSG00000113845	TIMMDC1	chr3	+	83,68,79,61,126	10,2,0,0,3	95,97,135	0,0,0	200	100	3.37425517295e-4	0.00531332166576097	0.806,0.944,1.0,1.0,0.955	1.0,1.0,1.0	-0.059	SE	119498546	119498927	119517204	119517315	119500694	119500860	NA	NA	NA	NA	NA	NA	NA	NA	NA	NA	NA	NA	NA	NA	NA	NA	NA	NA	protein_coding
ENSG00000113845	TIMMDC1	chr3	+	7,7,2,29,11	0,6,8,0,0	6,5,11	0,0,0	168	100	7.98295154938e-4	0.01049350255519925	1.0,0.41,0.13,1.0,1.0	1.0,1.0,1.0	-0.292	SE	119500694	119500860	119517204	119517315	119503953	119504021	NA	NA	NA	NA	NA	NA	NA	NA	NA	NA	NA	NA	NA	NA	NA	NA	NA	NA	protein_coding
ENSG00000113845	TIMMDC1	chr3	+	45,75,111,80,112	10,2,0,0,3	51,79,64	0,0,0	179	100	0.00114506234871	0.01353669817755856	0.715,0.954,1.0,1.0,0.954	1.0,1.0,1.0	-0.075	SE	119498546	119498927	119517204	119517315	119513640	119513719	NA	NA	NA	NA	NA	NA	NA	NA	NA	NA	NA	NA	NA	NA	NA	NA	NA	NA	protein_coding
ENSG00000113851	CRBN	chr3	-	92,134,76,72,143	0,1,6,0,1	131,94,149	25,0,0	204	100	0.00228556966511	0.02335426892362985	1.0,0.985,0.861,1.0,0.986	0.72,1.0,1.0	0.06	SE	3174058	3174261	3179620	3179710	3175162	3175266	NA	NA	NA	NA	NA	NA	NA	NA	NA	NA	NA	NA	NA	NA	NA	NA	NA	NA	protein_coding
ENSG00000113916	BCL6	chr3	-	43,32,85,125,112	0,3,0,0,0	73,112,172	0,2,20	268	100	2.28576941452e-6	1.0338025017477e-4	1.0,0.799,1.0,1.0,1.0	1.0,0.954,0.762	0.054	SE	187725498	187725629	187728359	187728544	187726730	187726898	NA	NA	NA	NA	NA	NA	NA	NA	NA	NA	NA	NA	NA	NA	NA	NA	NA	NA	protein_coding
ENSG00000114026	OGG1	chr3	+	38,29,29,29,151	0,0,0,0,0	38,37,90	0,10,5	251	100	6.99257517445e-8	7.167526663128397e-6	1.0,1.0,1.0,1.0,1.0	1.0,0.596,0.878	0.175	SE	9751902	9751949	9756766	9756816	9756470	9756621	NA	NA	NA	NA	NA	NA	NA	NA	NA	NA	NA	NA	NA	NA	NA	NA	NA	NA	protein_coding
ENSG00000114026	OGG1	chr3	+	2,9,3,2,42	0,0,0,0,9	8,19,17	0,0,0	251	100	0.00361536592711	0.03366227339673234	1.0,1.0,1.0,1.0,0.65	1.0,1.0,1.0	-0.07	SE	9751902	9751949	9765808	9766737	9756470	9756621	NA	NA	NA	NA	NA	NA	NA	NA	NA	NA	NA	NA	NA	NA	NA	NA	NA	NA	protein_coding
ENSG00000114026	OGG1	chr3	+	39,7,12,14,62	0,0,0,0,4	43,21,41	0,0,8	150	100	0.00659425958975	0.05473507689961431	1.0,1.0,1.0,1.0,0.912	1.0,1.0,0.774	0.058	SE	9756470	9756621	9765808	9766737	9756766	9756816	NA	NA	NA	NA	NA	NA	NA	NA	NA	NA	NA	NA	NA	NA	NA	NA	NA	NA	protein_coding
ENSG00000114062	UBE3A	chr15	-	488,554,675,586,504	92,210,171,91,113	561,356,517	60,80,67	200	100	0.00488383091046	0.04446349719044146	0.726,0.569,0.664,0.763,0.69	0.824,0.69,0.794	-0.087	SE	25354352	25354426	25355891	25356056	25354527	25354683	NA	NA	NA	NA	NA	NA	NA	NA	NA	NA	NA	NA	NA	NA	NA	NA	NA	NA	protein_coding
ENSG00000114062	UBE3A	chr15	-	16,5,18,8,6	0,1,4,0,0	0,8,7	7,1,4	213	100	4.1829937011e-5	0.00102565749868059	1.0,0.701,0.679,1.0,1.0	0.0,0.79,0.451	0.462	SE	25407066	25407262	25409087	25409207	25408571	25408684	NA	NA	NA	NA	NA	NA	NA	NA	NA	NA	NA	NA	NA	NA	NA	NA	NA	NA	protein_coding
ENSG00000114098	ARMC8	chr3	+	7,26,23,40,22	0,6,0,0,5	45,15,14	0,2,0	177	100	0.00273096943592	0.02705916569980172	1.0,0.71,1.0,1.0,0.713	1.0,0.809,1.0	-0.052	SE	138188400	138188530	138221925	138221997	138209816	138209893	NA	NA	NA	NA	NA	NA	NA	NA	NA	NA	NA	NA	NA	NA	NA	NA	NA	NA	protein_coding
ENSG00000114107	CEP70	chr3	-	26,12,51,42,24	0,4,0,0,10	30,23,21	0,2,0	174	100	0.00493541657982	0.04345666582200866	1.0,0.633,1.0,1.0,0.58	1.0,0.869,1.0	-0.114	SE	138571265	138571356	138591853	138591956	138572858	138572932	NA	NA	NA	NA	NA	NA	NA	NA	NA	NA	NA	NA	NA	NA	NA	NA	NA	NA	protein_coding
ENSG00000114107	CEP70	chr3	-	41,36,67,46,41	0,4,0,0,10	37,44,24	0,2,0	226	100	0.00487134848885	0.04303051936517786	1.0,0.799,1.0,1.0,0.645	1.0,0.907,1.0	-0.08	SE	138571265	138571356	138591853	138591956	138572858	138572984	NA	NA	NA	NA	NA	NA	NA	NA	NA	NA	NA	NA	NA	NA	NA	NA	NA	NA	protein_coding
ENSG00000114126	TFDP2	chr3	-	8,27,39,18,37	78,91,113,82,93	52,54,66	152,113,107	135	100	0.00215230996499	0.02230405530100847	0.071,0.18,0.204,0.14,0.228	0.202,0.261,0.314	-0.094	SE	142005440	142005544	142093060	142093127	142054114	142054149	NA	NA	NA	NA	NA	NA	NA	NA	NA	NA	NA	NA	NA	NA	NA	NA	NA	NA	protein_coding
ENSG00000114126	TFDP2	chr3	-	8,13,17,15,18	0,0,0,0,0	22,28,20	0,0,8	135	100	0.00186465269708	0.01992571226340026	1.0,1.0,1.0,1.0,1.0	1.0,1.0,0.649	0.117	SE	142005440	142005544	142149182	142149532	142054114	142054149	NA	NA	NA	NA	NA	NA	NA	NA	NA	NA	NA	NA	NA	NA	NA	NA	NA	NA	protein_coding
ENSG00000114126	TFDP2	chr3	-	41,24,55,15,27	0,0,0,0,0	5,9,81	0,0,8	200	100	3.78608487124e-4	0.00582696490659413	1.0,1.0,1.0,1.0,1.0	1.0,1.0,0.835	0.055	SE	142005440	142005544	142149182	142149470	142101734	142101841	NA	NA	NA	NA	NA	NA	NA	NA	NA	NA	NA	NA	NA	NA	NA	NA	NA	NA	protein_coding
ENSG00000114127	XRN1	chr3	-	126,124,82,36,179	0,0,0,17,0	183,152,66	0,0,0	221	100	0.0166714114886	0.11251158107126952	1.0,1.0,1.0,0.489,1.0	1.0,1.0,1.0	-0.102	SE	142403673	142403772	142404906	142405076	142403868	142403989	NA	NA	NA	NA	NA	NA	NA	NA	NA	NA	NA	NA	NA	NA	NA	NA	NA	NA	protein_coding
ENSG00000114127	XRN1	chr3	-	136,104,156,72,111	0,0,0,17,0	187,112,78	0,0,0	198	100	0.00418085113242	0.03928055482552744	1.0,1.0,1.0,0.681,1.0	1.0,1.0,1.0	-0.064	SE	142425428	142425538	142432660	142432893	142426743	142426841	NA	NA	NA	NA	NA	NA	NA	NA	NA	NA	NA	NA	NA	NA	NA	NA	NA	NA	protein_coding
ENSG00000114268	PFKFB4	chr3	-	69,58,169,122,83	0,0,0,0,0	34,48,82	0,0,12	217	100	8.75460998573e-6	3.0268253413625e-4	1.0,1.0,1.0,1.0,1.0	1.0,1.0,0.759	0.08	SE	48549863	48549960	48556680	48556803	48550117	48550234	NA	NA	NA	NA	NA	NA	NA	NA	NA	NA	NA	NA	NA	NA	NA	NA	NA	NA	protein_coding
ENSG00000114302	PRKAR2A	chr3	-	80,89,174,175,134	0,0,0,0,0	124,41,123	0,11,0	153	100	0.00191326908067	0.02097053215337156	1.0,1.0,1.0,1.0,1.0	1.0,0.709,1.0	0.097	SE	48790543	48790627	48807648	48807684	48793996	48794049	NA	NA	NA	NA	NA	NA	NA	NA	NA	NA	NA	NA	NA	NA	NA	NA	NA	NA	protein_coding
ENSG00000114346	ECT2	chr3	+	427,759,979,417,501	21,108,73,16,42	903,666,135	84,108,28	193	100	5.26198400119e-4	0.0074192132020874	0.913,0.785,0.874,0.931,0.861	0.848,0.762,0.714	0.098	SE	172755294	172755374	172756982	172757165	172755482	172755575	NA	NA	NA	NA	NA	NA	NA	NA	NA	NA	NA	NA	NA	NA	NA	NA	NA	NA	protein_coding
ENSG00000114416	FXR1	chr3	+	82,116,222,120,161	11,0,2,0,0	167,127,60	16,10,4	153	100	1.12215240278e-6	5.826826858765694e-5	0.83,1.0,0.986,1.0,1.0	0.872,0.892,0.907	0.073	SE	180912669	180912736	180947864	180947936	180933333	180933386	NA	NA	NA	NA	NA	NA	NA	NA	NA	NA	NA	NA	NA	NA	NA	NA	NA	NA	protein_coding
ENSG00000114670	NEK11	chr3	+	18,11,33,4,18	0,1,7,13,4	45,4,14	0,2,0	197	100	8.74685622235e-4	0.01103404092373476	1.0,0.848,0.705,0.135,0.696	1.0,0.504,1.0	-0.158	SE	131243435	131243496	131349556	131350465	131273477	131273574	NA	NA	NA	NA	NA	NA	NA	NA	NA	NA	NA	NA	NA	NA	NA	NA	NA	NA	protein_coding
ENSG00000114745	GORASP1	chr3	-	43,49,104,55,87	0,0,0,0,0	31,35,54	0,0,14	231	100	1.39116706903e-5	4.3652250720655e-4	1.0,1.0,1.0,1.0,1.0	1.0,1.0,0.625	0.125	SE	39100304	39100454	39101015	39101102	39100746	39100877	NA	NA	NA	NA	NA	NA	NA	NA	NA	NA	NA	NA	NA	NA	NA	NA	NA	NA	protein_coding
ENSG00000114745	GORASP1	chr3	-	25,16,70,36,32	0,0,0,0,0	20,9,12	0,0,14	190	100	0.0035227967795	0.03397442503944498	1.0,1.0,1.0,1.0,1.0	1.0,1.0,0.311	0.23	SE	39100304	39100454	39101015	39101102	39100787	39100877	NA	NA	NA	NA	NA	NA	NA	NA	NA	NA	NA	NA	NA	NA	NA	NA	NA	NA	protein_coding
ENSG00000114796	KLHL24	chr3	+	0,2,21,6,12	10,0,0,0,27	6,4,0	9,13,12	191	100	0.00217820186776	0.02250421676886832	0.0,1.0,1.0,1.0,0.189	0.259,0.139,0.0	0.505	SE	183635622	183635793	183643479	183643542	183636220	183636311	NA	NA	NA	NA	NA	NA	NA	NA	NA	NA	NA	NA	NA	NA	NA	NA	NA	NA	protein_coding
ENSG00000114796	KLHL24	chr3	+	72,25,35,104,71	0,0,0,0,2	102,52,88	0,8,0	163	100	0.0235443193646	0.1478264279490547	1.0,1.0,1.0,1.0,0.956	1.0,0.8,1.0	0.058	SE	183635622	183635793	183650295	183651276	183643479	183643542	NA	NA	NA	NA	NA	NA	NA	NA	NA	NA	NA	NA	NA	NA	NA	NA	NA	NA	protein_coding
ENSG00000114805	PLCH1	chr3	-	0,2,0,0,4	5,4,8,8,2	27,4,11	15,10,37	160	100	0.00167488634627	0.01822571994954424	0.0,0.238,0.0,0.0,0.556	0.529,0.2,0.157	-0.137	SE	155485355	155485710	155488027	155488107	155486146	155486206	NA	NA	NA	NA	NA	NA	NA	NA	NA	NA	NA	NA	NA	NA	NA	NA	NA	NA	protein_coding
ENSG00000114857	NKTR	chr3	+	55,80,118,77,145	0,0,0,0,0	95,65,35	19,0,0	175	100	1.90431553082e-7	1.499246968210035e-5	1.0,1.0,1.0,1.0,1.0	0.741,1.0,1.0	0.086	SE	42600983	42601064	42619019	42619127	42617569	42617644	NA	NA	NA	NA	NA	NA	NA	NA	NA	NA	NA	NA	NA	NA	NA	NA	NA	NA	protein_coding
ENSG00000114867	EIF4G1	chr3	+	29,28,27,40,168	0,1,0,0,0	27,18,48	5,0,6	200	100	4.14959915873e-7	2.744041837547899e-5	1.0,0.933,1.0,1.0,1.0	0.73,1.0,0.8	0.143	SE	184315762	184315856	184317320	184317497	184316071	184316218	NA	NA	NA	NA	NA	NA	NA	NA	NA	NA	NA	NA	NA	NA	NA	NA	NA	NA	protein_coding
ENSG00000114867	EIF4G1	chr3	+	91,118,138,56,373	0,1,0,0,0	82,48,166	5,0,6	187	100	4.27615374613e-4	0.00642815298022891	1.0,0.984,1.0,1.0,1.0	0.898,1.0,0.937	0.052	SE	184315762	184315856	184317320	184317497	184316131	184316218	NA	NA	NA	NA	NA	NA	NA	NA	NA	NA	NA	NA	NA	NA	NA	NA	NA	NA	protein_coding
ENSG00000114904	NEK4	chr3	-	48,55,89,131,46	0,0,0,0,0	54,39,27	12,0,0	189	100	1.46626185015e-5	4.5967753844012e-4	1.0,1.0,1.0,1.0,1.0	0.704,1.0,1.0	0.099	SE	52739428	52739634	52743351	52743461	52741410	52741499	NA	NA	NA	NA	NA	NA	NA	NA	NA	NA	NA	NA	NA	NA	NA	NA	NA	NA	protein_coding
ENSG00000114988	LMAN2L	chr2	-	0,4,3,0,0	12,32,38,27,52	7,0,9	8,15,25	133	100	2.88259886881e-5	7.6183386484282e-4	0.0,0.086,0.056,0.0,0.0	0.397,0.0,0.213	-0.175	SE	96711863	96712025	96733518	96733601	96713106	96713139	NA	NA	NA	NA	NA	NA	NA	NA	NA	NA	NA	NA	NA	NA	NA	NA	NA	NA	protein_coding
ENSG00000114993	RTKN	chr2	-	49,73,153,37,97	1,3,0,0,0	122,51,154	0,19,0	269	100	0.00385652431355	0.0354686250906298	0.948,0.9,1.0,1.0,1.0	1.0,0.499,1.0	0.137	SE	74427168	74427273	74428267	74428396	74427423	74427592	NA	NA	NA	NA	NA	NA	NA	NA	NA	NA	NA	NA	NA	NA	NA	NA	NA	NA	protein_coding
ENSG00000115020	PIKFYVE	chr2	+	53,80,132,190,134	13,0,0,0,0	64,117,134	0,0,0	250	100	0.0229402636302	0.14463711326989545	0.62,1.0,1.0,1.0,1.0	1.0,1.0,1.0	-0.076	SE	208271510	208271691	208298640	208298779	208273583	208273733	NA	NA	NA	NA	NA	NA	NA	NA	NA	NA	NA	NA	NA	NA	NA	NA	NA	NA	protein_coding
ENSG00000115020	PIKFYVE	chr2	+	129,116,83,98,112	0,0,0,0,0	85,127,140	0,12,0	200	100	3.29071369605e-4	0.00521671939454744	1.0,1.0,1.0,1.0,1.0	1.0,0.841,1.0	0.053	SE	208273583	208273733	208288728	208288818	208285725	208285933	NA	NA	NA	NA	NA	NA	NA	NA	NA	NA	NA	NA	NA	NA	NA	NA	NA	NA	protein_coding
ENSG00000115091	ACTR3	chr2	+	115,101,68,40,160	0,2,3,10,2	99,63,104	0,0,1	156	100	0.00117686352181	0.01382510504857068	1.0,0.97,0.936,0.719,0.981	1.0,1.0,0.985	-0.074	SE	113890088	113890323	113927344	113927455	113913171	113913227	NA	NA	NA	NA	NA	NA	NA	NA	NA	NA	NA	NA	NA	NA	NA	NA	NA	NA	protein_coding
ENSG00000115109	EPB41L5	chr2	+	167,126,116,181,112	0,0,5,0,0	269,52,192	0,16,17	198	100	5.60453099485e-8	5.954928095259728e-6	1.0,1.0,0.921,1.0,1.0	1.0,0.621,0.851	0.16	SE	120127687	120127851	120146224	120146289	120131617	120131715	NA	NA	NA	NA	NA	NA	NA	NA	NA	NA	NA	NA	NA	NA	NA	NA	NA	NA	protein_coding
ENSG00000115129	TP53I3	chr2	-	514,511,759,887,665	39,24,38,54,12	375,386,816	35,26,65	297	100	0.0014592952454	0.01635637183716346	0.816,0.878,0.871,0.847,0.949	0.783,0.833,0.809	0.064	SE	24077432	24077761	24080818	24081031	24079443	24079640	NA	NA	NA	NA	NA	NA	NA	NA	NA	NA	NA	NA	NA	NA	NA	NA	NA	NA	protein_coding
ENSG00000115204	MPV17	chr2	-	28,41,54,38,49	0,0,0,11,0	20,25,44	0,0,0	193	100	0.0133340178312	0.0968983600459548	1.0,1.0,1.0,0.642,1.0	1.0,1.0,1.0	-0.072	SE	27312213	27312246	27312993	27313109	27312679	27312772	NA	NA	NA	NA	NA	NA	NA	NA	NA	NA	NA	NA	NA	NA	NA	NA	NA	NA	protein_coding
ENSG00000115234	SNX17	chr2	+	60,72,70,41,101	0,2,0,0,0	70,23,84	9,0,0	200	100	8.40081043395e-4	0.01093162328033272	1.0,0.947,1.0,1.0,1.0	0.795,1.0,1.0	0.058	SE	27371268	27371468	27373246	27373311	27372622	27372740	NA	NA	NA	NA	NA	NA	NA	NA	NA	NA	NA	NA	NA	NA	NA	NA	NA	NA	protein_coding
ENSG00000115234	SNX17	chr2	+	41,52,45,39,28	0,0,0,0,3	25,23,69	10,9,0	175	100	2.26114359458e-7	1.7044935504798974e-5	1.0,1.0,1.0,1.0,0.842	0.588,0.594,1.0	0.241	SE	27376105	27376183	27376478	27376520	27376312	27376387	NA	NA	NA	NA	NA	NA	NA	NA	NA	NA	NA	NA	NA	NA	NA	NA	NA	NA	protein_coding
ENSG00000115239	ASB3	chr2	-	49,52,51,42,56	0,0,9,0,2	49,56,60	0,0,0	200	100	0.00575415452117	0.05063969343069147	1.0,1.0,0.739,1.0,0.933	1.0,1.0,1.0	-0.066	SE	53750782	53750941	53786820	53786942	53765376	53765585	NA	NA	NA	NA	NA	NA	NA	NA	NA	NA	NA	NA	NA	NA	NA	NA	NA	NA	protein_coding
ENSG00000115355	CCDC88A	chr2	-	84,41,99,15,106	0,0,0,0,0	34,44,8	0,9,0	181	100	1.53151745688e-4	0.00284511750447259	1.0,1.0,1.0,1.0,1.0	1.0,0.73,1.0	0.09	SE	55296257	55296523	55301205	55301277	55299838	55299919	NA	NA	NA	NA	NA	NA	NA	NA	NA	NA	NA	NA	NA	NA	NA	NA	NA	NA	protein_coding
ENSG00000115414	FN1	chr2	-	1201,1937,1948,1943,3025	189,254,239,187,665	1089,2054,2803	259,358,800	373	100	3.16597722447e-4	0.00498507907790342	0.63,0.672,0.686,0.736,0.549	0.53,0.606,0.484	0.115	SE	215391631	215391814	215394527	215394719	215392930	215393203	NA	NA	NA	NA	NA	NA	NA	NA	NA	NA	NA	NA	NA	NA	NA	NA	NA	NA	protein_coding
ENSG00000115486	GGCX	chr2	-	28,83,71,79,69	0,2,0,0,11	76,66,106	0,0,0	200	100	0.00154858237839	0.0177798161525985	1.0,0.954,1.0,1.0,0.758	1.0,1.0,1.0	-0.058	SE	85558916	85559075	85561385	85561473	85560814	85560985	NA	NA	NA	NA	NA	NA	NA	NA	NA	NA	NA	NA	NA	NA	NA	NA	NA	NA	protein_coding
ENSG00000115525	ST3GAL5	chr2	-	19,0,16,0,0	32,20,70,92,17	0,0,0	14,2,11	200	100	2.5193760507e-4	0.00426295735381171	0.229,0.0,0.103,0.0,0.0	0.0,0.0,0.0	0.066	SE	85846376	85846563	85847860	85849576	85847381	85847562	NA	NA	NA	NA	NA	NA	NA	NA	NA	NA	NA	NA	NA	NA	NA	NA	NA	NA	protein_coding
ENSG00000115525	ST3GAL5	chr2	-	0,8,41,8,18	27,33,33,110,17	0,0,20	22,79,85	241	100	0.00115000681371	0.01357672904099005	0.0,0.091,0.34,0.029,0.305	0.0,0.0,0.089	0.123	SE	85847860	85848204	85861180	85861231	85852859	85853000	NA	NA	NA	NA	NA	NA	NA	NA	NA	NA	NA	NA	NA	NA	NA	NA	NA	NA	protein_coding
ENSG00000115568	ZNF142	chr2	-	84,116,54,56,194	0,0,0,0,0	14,27,186	0,10,0	414	100	0.00328365068928	0.0312329191107717	1.0,1.0,1.0,1.0,1.0	1.0,0.395,1.0	0.202	SE	218651700	218651822	218658979	218659035	218656149	218656463	NA	NA	NA	NA	NA	NA	NA	NA	NA	NA	NA	NA	NA	NA	NA	NA	NA	NA	protein_coding
ENSG00000115661	STK16	chr2	+	31,8,30,25,57	9,0,0,0,7	22,7,38	0,0,0	234	100	3.89286242222e-5	9.6630235509958e-4	0.595,1.0,1.0,1.0,0.777	1.0,1.0,1.0	-0.126	SE	219246656	219246876	219247414	219247535	219247112	219247246	NA	NA	NA	NA	NA	NA	NA	NA	NA	NA	NA	NA	NA	NA	NA	NA	NA	NA	protein_coding
ENSG00000115825	PRKD3	chr2	-	203,192,203,94,196	0,3,10,14,2	178,155,116	0,0,3	200	100	1.70300925734e-4	0.00315422688809334	1.0,0.97,0.91,0.77,0.98	1.0,1.0,0.951	-0.058	SE	37275766	37275844	37282541	37282619	37277865	37277989	NA	NA	NA	NA	NA	NA	NA	NA	NA	NA	NA	NA	NA	NA	NA	NA	NA	NA	protein_coding
ENSG00000115825	PRKD3	chr2	-	626,520,610,534,640	22,17,0,0,27	602,487,492	0,0,0	258	100	6.14797102116e-11	2.7706149405358636e-8	0.917,0.922,1.0,1.0,0.902	1.0,1.0,1.0	-0.052	SE	37286176	37286369	37290867	37290999	37289355	37289513	NA	NA	NA	NA	NA	NA	NA	NA	NA	NA	NA	NA	NA	NA	NA	NA	NA	NA	protein_coding
ENSG00000115827	DCAF17	chr2	+	139,107,62,73,101	0,0,0,0,0	58,82,61	0,0,9	200	100	0.00159527518878	0.01816267515680127	1.0,1.0,1.0,1.0,1.0	1.0,1.0,0.772	0.076	SE	171457970	171458075	171473865	171473975	171468887	171469030	NA	NA	NA	NA	NA	NA	NA	NA	NA	NA	NA	NA	NA	NA	NA	NA	NA	NA	protein_coding
ENSG00000115827	DCAF17	chr2	+	31,24,25,50,19	0,5,5,0,0	15,42,12	0,0,0	191	100	0.002753745015	0.02777770910404792	1.0,0.715,0.724,1.0,1.0	1.0,1.0,1.0	-0.112	SE	171468887	171469030	171477986	171478070	171476859	171476950	NA	NA	NA	NA	NA	NA	NA	NA	NA	NA	NA	NA	NA	NA	NA	NA	NA	NA	protein_coding
ENSG00000115839	RAB3GAP1	chr2	+	76,129,147,111,148	16,0,0,0,0	88,75,122	11,8,0	179	100	0.0064183101603	0.05352960783979624	0.726,1.0,1.0,1.0,1.0	0.817,0.84,1.0	0.06	SE	135058010	135058086	135113150	135113270	135093614	135093693	NA	NA	NA	NA	NA	NA	NA	NA	NA	NA	NA	NA	NA	NA	NA	NA	NA	NA	protein_coding
ENSG00000115947	ORC4	chr2	-	111,165,123,153,193	0,6,6,0,2	96,86,106	0,8,12	174	100	2.60815832842e-4	0.0042902481049869	1.0,0.94,0.922,1.0,0.982	1.0,0.861,0.835	0.07	SE	147973447	147973524	148020632	148020723	147975901	147975975	NA	NA	NA	NA	NA	NA	NA	NA	NA	NA	NA	NA	NA	NA	NA	NA	NA	NA	protein_coding
ENSG00000115970	THADA	chr2	-	0,7,0,2,6	6,16,28,0,6	2,0,5	0,4,0	147	100	0.0086887429564	0.06809981587748373	0.0,0.229,0.0,1.0,0.405	1.0,0.0,1.0	-0.34	SE	43592316	43592416	43595646	43595974	43592843	43592890	NA	NA	NA	NA	NA	NA	NA	NA	NA	NA	NA	NA	NA	NA	NA	NA	NA	NA	protein_coding
ENSG00000116127	ALMS1	chr2	+	20,0,17,16,11	11,56,24,71,98	0,0,0	12,22,39	200	100	6.91943784492e-8	6.9886322233692e-6	0.476,0.0,0.262,0.101,0.053	0.0,0.0,0.0	0.178	SE	73385835	73386192	73419122	73419318	73408621	73408747	NA	NA	NA	NA	NA	NA	NA	NA	NA	NA	NA	NA	NA	NA	NA	NA	NA	NA	protein_coding
ENSG00000116132	PRRX1	chr1	+	62,25,37,28,22	0,1,5,0,0	36,25,40	26,8,0	172	100	4.08834528094e-5	0.00100717407118953	1.0,0.936,0.811,1.0,1.0	0.446,0.645,1.0	0.252	SE	170726219	170726401	170736047	170736508	170730276	170730348	NA	NA	NA	NA	NA	NA	NA	NA	NA	NA	NA	NA	NA	NA	NA	NA	NA	NA	protein_coding
ENSG00000116171	SCP2	chr1	+	4,9,20,38,11	0,0,0,0,2	4,11,12	0,12,0	172	100	0.00403372760174	0.03685200001897243	1.0,1.0,1.0,1.0,0.762	1.0,0.348,1.0	0.17	SE	52941795	52941853	52950754	52950886	52948008	52948080	NA	NA	NA	NA	NA	NA	NA	NA	NA	NA	NA	NA	NA	NA	NA	NA	NA	NA	protein_coding
ENSG00000116198	CEP104	chr1	-	20,70,70,85,32	0,4,0,0,0	120,37,41	0,0,7	298	100	0.0173567424452	0.11599980537356004	1.0,0.854,1.0,1.0,1.0	1.0,1.0,0.663	0.083	SE	3834924	3835092	3837291	3837519	3836494	3836692	NA	NA	NA	NA	NA	NA	NA	NA	NA	NA	NA	NA	NA	NA	NA	NA	NA	NA	protein_coding
ENSG00000116237	ICMT	chr1	-	80,69,47,36,38	102,89,162,132,80	85,125,81	86,74,191	207	100	0.0142017937177	0.09949249107296772	0.275,0.272,0.123,0.116,0.187	0.323,0.449,0.17	-0.119	SE	6233473	6233643	6234885	6234974	6234404	6234511	NA	NA	NA	NA	NA	NA	NA	NA	NA	NA	NA	NA	NA	NA	NA	NA	NA	NA	protein_coding
ENSG00000116299	KIAA1324	chr1	+	4,25,8,10,39	0,6,0,0,5	34,37,15	0,0,1	200	100	9.50950377459e-5	0.00198448530747214	1.0,0.676,1.0,1.0,0.796	1.0,1.0,0.882	-0.066	SE	109198572	109198674	109200058	109200237	109199853	109199980	NA	NA	NA	NA	NA	NA	NA	NA	NA	NA	NA	NA	NA	NA	NA	NA	NA	NA	protein_coding
ENSG00000116353	MECR	chr1	-	10,12,14,9,5	0,0,0,0,0	22,0,20	0,6,0	203	100	0.0156687736644	0.10729641237623454	1.0,1.0,1.0,1.0,1.0	1.0,0.0,1.0	0.333	SE	29201942	29202045	29206761	29206905	29203130	29203233	NA	NA	NA	NA	NA	NA	NA	NA	NA	NA	NA	NA	NA	NA	NA	NA	NA	NA	protein_coding
ENSG00000116584	ARHGEF2	chr1	-	55,110,110,55,109	0,0,0,0,0	53,50,129	14,0,0	168	100	6.58788272255e-5	0.00144808882588369	1.0,1.0,1.0,1.0,1.0	0.693,1.0,1.0	0.102	SE	155952627	155952828	155957712	155957882	155954901	155954969	NA	NA	NA	NA	NA	NA	NA	NA	NA	NA	NA	NA	NA	NA	NA	NA	NA	NA	protein_coding
ENSG00000116641	DOCK7	chr1	-	143,156,191,172,69	186,169,237,310,112	72,65,102	147,144,172	193	100	0.0041437385416	0.03768581697993765	0.285,0.324,0.295,0.223,0.242	0.202,0.19,0.235	0.065	SE	62543655	62543745	62552731	62552901	62544946	62545039	NA	NA	NA	NA	NA	NA	NA	NA	NA	NA	NA	NA	NA	NA	NA	NA	NA	NA	protein_coding
ENSG00000116698	SMG7	chr1	+	96,213,232,169,169	13,12,14,12,20	160,149,300	37,23,39	132	100	6.79945292859e-5	0.00148350668320104	0.848,0.931,0.926,0.914,0.865	0.766,0.831,0.854	0.08	SE	183472501	183472649	183515873	183515991	183512836	183512868	NA	NA	NA	NA	NA	NA	NA	NA	NA	NA	NA	NA	NA	NA	NA	NA	NA	NA	protein_coding
ENSG00000116698	SMG7	chr1	+	20,39,16,30,43	42,57,65,206,142	41,30,42	26,45,114	200	100	0.00396546926415	0.03758474094349794	0.192,0.255,0.11,0.068,0.131	0.441,0.25,0.156	-0.131	SE	183545965	183546337	183549207	183549288	183547102	183547252	NA	NA	NA	NA	NA	NA	NA	NA	NA	NA	NA	NA	NA	NA	NA	NA	NA	NA	protein_coding
ENSG00000116731	PRDM2	chr1	+	37,29,99,23,59	7,1,2,6,0	40,45,64	0,0,0	227	100	1.6552269938e-5	5.0102003475164e-4	0.7,0.927,0.956,0.628,1.0	1.0,1.0,1.0	-0.158	SE	13742004	13742157	13773077	13773188	13749360	13749487	NA	NA	NA	NA	NA	NA	NA	NA	NA	NA	NA	NA	NA	NA	NA	NA	NA	NA	protein_coding
ENSG00000116731	PRDM2	chr1	+	81,186,140,150,261	0,4,0,25,0	128,111,317	0,0,0	200	100	1.16882696741e-5	3.8846630166592e-4	1.0,0.959,1.0,0.75,1.0	1.0,1.0,1.0	-0.058	SE	13773077	13773188	13786514	13787657	13778417	13782831	NA	NA	NA	NA	NA	NA	NA	NA	NA	NA	NA	NA	NA	NA	NA	NA	NA	NA	protein_coding
ENSG00000116747	RO60	chr1	+	295,242,297,184,520	15,0,8,0,2	304,172,156	0,3,0	701	100	0.00165139712793	0.01803016630318894	0.737,1.0,0.841,1.0,0.974	1.0,0.891,1.0	-0.053	SE	193059421	193059776	193075819	193076040	193069033	193069634	NA	NA	NA	NA	NA	NA	NA	NA	NA	NA	NA	NA	NA	NA	NA	NA	NA	NA	protein_coding
ENSG00000117000	RLF	chr1	+	38,76,121,47,137	4,0,0,0,13	39,125,48	0,0,0	242	100	1.56717175117e-4	0.00289694025686573	0.797,1.0,1.0,1.0,0.813	1.0,1.0,1.0	-0.078	SE	40222573	40222710	40235791	40240921	40231516	40231658	NA	NA	NA	NA	NA	NA	NA	NA	NA	NA	NA	NA	NA	NA	NA	NA	NA	NA	protein_coding
ENSG00000117054	ACADM	chr1	+	185,151,133,88,158	2,17,12,0,10	140,127,130	0,0,6	200	100	1.88040786143e-4	0.00339998780875063	0.979,0.816,0.847,1.0,0.888	1.0,1.0,0.915	-0.066	SE	75724779	75724817	75732643	75732741	75728388	75728488	NA	NA	NA	NA	NA	NA	NA	NA	NA	NA	NA	NA	NA	NA	NA	NA	NA	NA	protein_coding
ENSG00000117069	ST6GALNAC5	chr1	+	107,234,205,232,153	0,1,0,0,0	224,212,178	21,0,0	208	100	1.01970985611e-6	5.434559230790951e-5	1.0,0.991,1.0,1.0,1.0	0.837,1.0,1.0	0.053	SE	77044203	77044613	77062974	77067546	77050257	77050365	NA	NA	NA	NA	NA	NA	NA	NA	NA	NA	NA	NA	NA	NA	NA	NA	NA	NA	protein_coding
ENSG00000117114	ADGRL2	chr1	+	19,4,37,8,23	0,0,0,0,0	24,51,6	0,7,0	200	100	0.00197685004561	0.02154866558992081	1.0,1.0,1.0,1.0,1.0	1.0,0.785,1.0	0.072	SE	81761810	81761852	81907016	81907230	81836884	81837057	NA	NA	NA	NA	NA	NA	NA	NA	NA	NA	NA	NA	NA	NA	NA	NA	NA	NA	protein_coding
ENSG00000117153	KLHL12	chr1	-	57,99,98,104,81	0,2,1,7,0	59,43,67	17,6,4	200	100	1.95224867161e-7	1.5531489739430203e-5	1.0,0.961,0.98,0.881,1.0	0.634,0.782,0.893	0.195	SE	202891119	202892659	202894183	202894282	202893238	202893425	NA	NA	NA	NA	NA	NA	NA	NA	NA	NA	NA	NA	NA	NA	NA	NA	NA	NA	protein_coding
ENSG00000117155	SSX2IP	chr1	-	98,149,173,58,119	0,0,15,0,0	133,96,84	8,16,0	215	100	0.00215292415351	0.02230405530100847	1.0,1.0,0.843,1.0,1.0	0.885,0.736,1.0	0.095	SE	84643706	84647607	84655831	84656005	84651882	84651997	NA	NA	NA	NA	NA	NA	NA	NA	NA	NA	NA	NA	NA	NA	NA	NA	NA	NA	protein_coding
ENSG00000117155	SSX2IP	chr1	-	232,270,160,116,220	0,5,4,0,0	206,173,140	9,8,11	232	100	1.65176611278e-8	2.2027480946859e-6	1.0,0.959,0.945,1.0,1.0	0.908,0.903,0.846	0.095	SE	84670645	84670815	84690370	84690545	84671176	84671308	NA	NA	NA	NA	NA	NA	NA	NA	NA	NA	NA	NA	NA	NA	NA	NA	NA	NA	protein_coding
ENSG00000117222	RBBP5	chr1	-	33,43,107,69,49	0,0,0,0,0	60,62,37	8,0,0	200	100	0.00297797531795	0.02958068759927591	1.0,1.0,1.0,1.0,1.0	0.789,1.0,1.0	0.07	SE	205086141	205088815	205096681	205096911	205094872	205095064	NA	NA	NA	NA	NA	NA	NA	NA	NA	NA	NA	NA	NA	NA	NA	NA	NA	NA	protein_coding
ENSG00000117222	RBBP5	chr1	-	27,28,88,50,44	0,0,0,0,0	28,52,31	8,0,0	178	100	0.00221971675866	0.02284555094852588	1.0,1.0,1.0,1.0,1.0	0.663,1.0,1.0	0.112	SE	205086141	205088815	205096681	205096911	205094986	205095064	NA	NA	NA	NA	NA	NA	NA	NA	NA	NA	NA	NA	NA	NA	NA	NA	NA	NA	protein_coding
ENSG00000117335	CD46	chr1	+	224,229,185,203,235	60,53,75,69,63	189,184,354	57,43,14	145	100	0.0049407208804	0.04346703546681091	0.72,0.749,0.63,0.67,0.72	0.696,0.747,0.946	-0.099	SE	207767012	207767195	207770320	207770362	207767778	207767823	NA	NA	NA	NA	NA	NA	NA	NA	NA	NA	NA	NA	NA	NA	NA	NA	NA	NA	protein_coding
ENSG00000117360	PRPF3	chr1	+	9,39,59,64,19	27,30,74,30,55	21,51,47	4,7,40	196	100	0.00172591245621	0.01867214394884808	0.145,0.399,0.289,0.521,0.15	0.728,0.788,0.375	-0.33	SE	150325750	150325881	150328319	150328466	150327556	150327652	NA	NA	NA	NA	NA	NA	NA	NA	NA	NA	NA	NA	NA	NA	NA	NA	NA	NA	protein_coding
ENSG00000117360	PRPF3	chr1	+	76,95,123,106,234	0,0,0,17,5	46,52,164	0,0,0	200	100	1.74585769295e-4	0.00321516356901105	1.0,1.0,1.0,0.757,0.959	1.0,1.0,1.0	-0.057	SE	150325750	150325881	150332683	150332767	150328319	150328466	NA	NA	NA	NA	NA	NA	NA	NA	NA	NA	NA	NA	NA	NA	NA	NA	NA	NA	protein_coding
ENSG00000117419	ERI3	chr1	-	639,565,482,714,508	43,32,18,0,12	607,457,915	72,21,49	200	100	3.3740837419e-5	8.6293347207223e-4	0.881,0.898,0.931,1.0,0.955	0.808,0.916,0.903	0.057	SE	44221069	44221640	44284834	44284907	44247938	44248038	NA	NA	NA	NA	NA	NA	NA	NA	NA	NA	NA	NA	NA	NA	NA	NA	NA	NA	protein_coding
ENSG00000117448	AKR1A1	chr1	+	145,122,303,144,277	17,23,17,14,25	347,178,554	17,0,17	200	100	1.16435095454e-7	1.0321685209157895e-5	0.81,0.726,0.899,0.837,0.847	0.911,1.0,0.942	-0.127	SE	45567981	45568177	45568926	45568999	45568484	45568684	NA	NA	NA	NA	NA	NA	NA	NA	NA	NA	NA	NA	NA	NA	NA	NA	NA	NA	protein_coding
ENSG00000117461	PIK3R3	chr1	-	140,275,329,241,276	0,0,0,0,2	192,137,265	14,11,0	200	100	4.46921499808e-10	1.426617567782179e-7	1.0,1.0,1.0,1.0,0.986	0.873,0.862,1.0	0.086	SE	46077514	46077613	46131846	46131956	46080641	46080750	NA	NA	NA	NA	NA	NA	NA	NA	NA	NA	NA	NA	NA	NA	NA	NA	NA	NA	protein_coding
ENSG00000117475	BLZF1	chr1	+	311,343,411,203,368	0,2,0,0,2	392,347,149	21,0,14	200	100	2.11625161839e-11	1.3395235533233329e-8	1.0,0.988,1.0,1.0,0.989	0.903,1.0,0.842	0.08	SE	169380480	169380609	169386996	169387209	169382061	169382281	NA	NA	NA	NA	NA	NA	NA	NA	NA	NA	NA	NA	NA	NA	NA	NA	NA	NA	protein_coding
ENSG00000117543	DPH5	chr1	-	147,76,164,249,115	0,1,14,6,8	213,95,131	0,0,0	204	100	8.05847179985e-7	4.549294511975795e-5	1.0,0.974,0.852,0.953,0.876	1.0,1.0,1.0	-0.069	SE	100990223	100990628	100995109	100995149	100992636	100992740	NA	NA	NA	NA	NA	NA	NA	NA	NA	NA	NA	NA	NA	NA	NA	NA	NA	NA	protein_coding
ENSG00000117543	DPH5	chr1	-	6,21,53,6,8	0,0,14,0,0	12,9,16	0,0,0	178	100	2.4690555561e-4	0.00410535458812606	1.0,1.0,0.68,1.0,1.0	1.0,1.0,1.0	-0.064	SE	100990222	100990631	101021640	101021765	101001466	101001544	NA	NA	NA	NA	NA	NA	NA	NA	NA	NA	NA	NA	NA	NA	NA	NA	NA	NA	protein_coding
ENSG00000117543	DPH5	chr1	-	54,92,61,55,75	0,0,14,0,0	82,29,89	0,0,0	221	100	0.00287440408721	0.02823418791112175	1.0,1.0,0.663,1.0,1.0	1.0,1.0,1.0	-0.067	SE	100989622	100990631	101021640	101021765	101001466	101001587	NA	NA	NA	NA	NA	NA	NA	NA	NA	NA	NA	NA	NA	NA	NA	NA	NA	NA	protein_coding
ENSG00000117602	RCAN3	chr1	+	32,56,53,34,117	0,11,0,0,0	17,34,98	0,0,0	200	100	0.0171005239951	0.11756188546168038	1.0,0.718,1.0,1.0,1.0	1.0,1.0,1.0	-0.056	SE	24514313	24514567	24533082	24533254	24531217	24531391	NA	NA	NA	NA	NA	NA	NA	NA	NA	NA	NA	NA	NA	NA	NA	NA	NA	NA	protein_coding
ENSG00000117676	RPS6KA1	chr1	+	43,86,74,12,53	9,8,0,0,0	63,39,106	0,0,2	259	100	4.02037940629e-4	0.00603588035161447	0.648,0.806,1.0,1.0,1.0	1.0,1.0,0.953	-0.094	SE	26561044	26561134	26571448	26571610	26561504	26561663	NA	NA	NA	NA	NA	NA	NA	NA	NA	NA	NA	NA	NA	NA	NA	NA	NA	NA	protein_coding
ENSG00000117682	DHDDS	chr1	+	6,23,30,12,97	0,0,0,0,0	32,9,27	0,0,6	243	100	0.00719546317722	0.05886541988299729	1.0,1.0,1.0,1.0,1.0	1.0,1.0,0.649	0.117	SE	26438167	26438284	26447558	26447660	26442730	26442873	NA	NA	NA	NA	NA	NA	NA	NA	NA	NA	NA	NA	NA	NA	NA	NA	NA	NA	protein_coding
ENSG00000117691	NENF	chr1	+	25,11,24,11,66	0,0,0,0,0	12,8,14	0,0,14	161	100	0.00148002018942	0.01653901997052585	1.0,1.0,1.0,1.0,1.0	1.0,1.0,0.383	0.206	SE	212432919	212433120	212445829	212446379	212442564	212442625	NA	NA	NA	NA	NA	NA	NA	NA	NA	NA	NA	NA	NA	NA	NA	NA	NA	NA	protein_coding
ENSG00000118007	STAG1	chr3	-	35,13,9,4,7	31,14,27,23,45	14,27,14	10,22,6	225	100	2.0672931315e-4	0.00357847071994351	0.334,0.292,0.129,0.072,0.065	0.384,0.353,0.509	-0.237	SE	136568764	136568861	136604308	136604473	136586801	136586926	NA	NA	NA	NA	NA	NA	NA	NA	NA	NA	NA	NA	NA	NA	NA	NA	NA	NA	protein_coding
ENSG00000118160	SLC8A2	chr19	-	32,1,6,8,5	0,4,0,8,0	20,8,8	0,0,0	118	100	0.00237053899262	0.02404390694183219	1.0,0.175,1.0,0.459,1.0	1.0,1.0,1.0	-0.273	SE	47437848	47437973	47441336	47441440	47441168	47441186	NA	NA	NA	NA	NA	NA	NA	NA	NA	NA	NA	NA	NA	NA	NA	NA	NA	NA	protein_coding
ENSG00000118160	SLC8A2	chr19	-	6,1,2,14,10	0,0,0,0,0	3,2,5	0,0,6	523	100	0.0110278098184	0.08140211607832229	1.0,1.0,1.0,1.0,1.0	1.0,1.0,0.137	0.288	SE	47441336	47441440	47456929	47457594	47447808	47448231	NA	NA	NA	NA	NA	NA	NA	NA	NA	NA	NA	NA	NA	NA	NA	NA	NA	NA	protein_coding
ENSG00000118193	KIF14	chr1	-	212,147,251,115,218	38,0,18,0,3	251,106,81	4,0,0	188	100	7.83881368616e-6	2.7725427892943e-4	0.748,1.0,0.881,1.0,0.975	0.971,1.0,1.0	-0.07	SE	200608829	200608928	200615354	200615609	200614317	200614405	NA	NA	NA	NA	NA	NA	NA	NA	NA	NA	NA	NA	NA	NA	NA	NA	NA	NA	protein_coding
ENSG00000118197	DDX59	chr1	-	68,124,86,100,111	0,3,0,0,1	119,136,99	0,4,8	229	100	3.95378338983e-4	0.00596330007174705	1.0,0.948,1.0,1.0,0.98	1.0,0.937,0.844	0.059	SE	200644036	200644517	200649073	200649226	200648438	200648567	NA	NA	NA	NA	NA	NA	NA	NA	NA	NA	NA	NA	NA	NA	NA	NA	NA	NA	protein_coding
ENSG00000118276	B4GALT6	chr18	-	33,50,15,42,68	0,0,0,0,0	22,16,25	0,11,0	217	100	0.00223101620051	0.02290428179455238	1.0,1.0,1.0,1.0,1.0	1.0,0.401,1.0	0.2	SE	31630958	31631146	31657975	31658089	31638643	31638760	NA	NA	NA	NA	NA	NA	NA	NA	NA	NA	NA	NA	NA	NA	NA	NA	NA	NA	protein_coding
ENSG00000118276	B4GALT6	chr18	-	28,16,17,9,14	0,0,0,0,0	22,14,19	0,11,0	225	100	0.00308079161759	0.02974722249743901	1.0,1.0,1.0,1.0,1.0	1.0,0.361,1.0	0.213	SE	31630958	31631146	31657975	31658089	31645354	31645479	NA	NA	NA	NA	NA	NA	NA	NA	NA	NA	NA	NA	NA	NA	NA	NA	NA	NA	protein_coding
ENSG00000118276	B4GALT6	chr18	-	28,28,23,26,38	0,9,0,0,5	42,26,19	0,0,0	225	100	7.52975578e-5	0.00160270974411758	1.0,0.58,1.0,1.0,0.772	1.0,1.0,1.0	-0.13	SE	31638643	31638760	31657975	31658089	31645354	31645479	NA	NA	NA	NA	NA	NA	NA	NA	NA	NA	NA	NA	NA	NA	NA	NA	NA	NA	protein_coding
ENSG00000118276	B4GALT6	chr18	-	38,82,75,57,101	0,0,0,0,7	40,61,20	9,0,0	217	100	0.0129555276302	0.09269958423163636	1.0,1.0,1.0,1.0,0.869	0.672,1.0,1.0	0.083	SE	31657975	31658089	31684311	31684504	31666255	31666372	NA	NA	NA	NA	NA	NA	NA	NA	NA	NA	NA	NA	NA	NA	NA	NA	NA	NA	protein_coding
ENSG00000118454	ANKRD13C	chr1	-	133,218,174,235,160	0,19,25,48,12	230,126,108	23,1,0	200	100	0.00623111227629	0.05379353556452562	1.0,0.852,0.777,0.71,0.87	0.833,0.984,1.0	-0.097	SE	70258998	70262847	70276764	70276844	70270855	70270956	NA	NA	NA	NA	NA	NA	NA	NA	NA	NA	NA	NA	NA	NA	NA	NA	NA	NA	protein_coding
ENSG00000118454	ANKRD13C	chr1	-	66,63,73,45,81	0,0,0,0,0	103,50,62	0,0,8	167	100	0.0159479260875	0.10881241196133058	1.0,1.0,1.0,1.0,1.0	1.0,1.0,0.823	0.059	SE	70300763	70300908	70315480	70315566	70306223	70306290	NA	NA	NA	NA	NA	NA	NA	NA	NA	NA	NA	NA	NA	NA	NA	NA	NA	NA	protein_coding
ENSG00000118454	ANKRD13C	chr1	-	22,41,24,54,37	0,0,0,0,0	24,27,23	0,0,8	146	100	0.00153141037607	0.01696820873663317	1.0,1.0,1.0,1.0,1.0	1.0,1.0,0.663	0.112	SE	70300763	70300908	70315480	70315566	70313744	70313790	NA	NA	NA	NA	NA	NA	NA	NA	NA	NA	NA	NA	NA	NA	NA	NA	NA	NA	protein_coding
ENSG00000118482	PHF3	chr6	+	131,172,293,47,435	0,7,34,0,0	93,182,44	0,0,0	262	100	7.00033278667e-6	2.5448497688175e-4	1.0,0.904,0.767,1.0,1.0	1.0,1.0,1.0	-0.066	SE	63646525	63646795	63684128	63685911	63679999	63680161	NA	NA	NA	NA	NA	NA	NA	NA	NA	NA	NA	NA	NA	NA	NA	NA	NA	NA	protein_coding
ENSG00000118482	PHF3	chr6	+	34,47,80,28,132	8,0,0,0,10	17,42,12	0,0,0	200	100	3.15063494106e-4	0.00504101590569599	0.68,1.0,1.0,1.0,0.868	1.0,1.0,1.0	-0.09	SE	63646525	63646795	63694580	63694764	63679999	63680161	NA	NA	NA	NA	NA	NA	NA	NA	NA	NA	NA	NA	NA	NA	NA	NA	NA	NA	protein_coding
ENSG00000118495	PLAGL1	chr6	-	42,81,115,10,65	0,0,0,0,0	138,50,72	19,0,0	132	100	4.48010409881e-7	2.884260121544231e-5	1.0,1.0,1.0,1.0,1.0	0.846,1.0,1.0	0.051	SE	143960468	143960542	143966157	143966212	143964786	143964818	NA	NA	NA	NA	NA	NA	NA	NA	NA	NA	NA	NA	NA	NA	NA	NA	NA	NA	protein_coding
ENSG00000118495	PLAGL1	chr6	-	20,48,41,34,38	0,0,4,0,0	23,31,39	11,2,0	155	100	1.06617307593e-4	0.00212567748731184	1.0,1.0,0.869,1.0,1.0	0.574,0.909,1.0	0.146	SE	143964786	143964818	143968906	143968978	143966157	143966212	NA	NA	NA	NA	NA	NA	NA	NA	NA	NA	NA	NA	NA	NA	NA	NA	NA	NA	protein_coding
ENSG00000118495	PLAGL1	chr6	-	2,48,44,34,53	0,0,4,0,0	44,21,25	11,2,0	200	100	2.12823370306e-5	6.1073929662951e-4	1.0,1.0,0.846,1.0,1.0	0.667,0.84,1.0	0.134	SE	143964786	143964818	143968906	143968978	143966157	143966285	NA	NA	NA	NA	NA	NA	NA	NA	NA	NA	NA	NA	NA	NA	NA	NA	NA	NA	protein_coding
ENSG00000118513	MYB	chr6	+	0,6,0,0,4	57,73,63,45,31	21,22,11	80,77,84	200	100	8.4940943168e-11	3.953677512364023e-8	0.0,0.039,0.0,0.0,0.061	0.116,0.125,0.061	-0.081	SE	135195747	135196002	135198907	135199050	135196725	135197323	NA	NA	NA	NA	NA	NA	NA	NA	NA	NA	NA	NA	NA	NA	NA	NA	NA	NA	protein_coding
ENSG00000118513	MYB	chr6	+	6,8,4,8,4	57,73,63,45,31	29,29,23	80,77,84	200	100	3.1905884379e-7	2.227661738059696e-5	0.05,0.052,0.031,0.082,0.061	0.153,0.158,0.12	-0.088	SE	135195747	135196002	135198907	135199050	135196960	135197323	NA	NA	NA	NA	NA	NA	NA	NA	NA	NA	NA	NA	NA	NA	NA	NA	NA	NA	protein_coding
ENSG00000118689	FOXO3	chr6	+	343,527,524,543,885	0,0,17,0,0	489,427,975	0,0,0	1535	100	7.25492469545e-4	0.00956807083678128	1.0,1.0,0.668,1.0,1.0	1.0,1.0,1.0	-0.066	SE	108560916	108561829	108679826	108680751	108663454	108664889	NA	NA	NA	NA	NA	NA	NA	NA	NA	NA	NA	NA	NA	NA	NA	NA	NA	NA	protein_coding
ENSG00000118873	RAB3GAP2	chr1	-	72,62,60,33,95	0,0,0,18,0	48,105,57	0,0,0	165	100	0.0117737313987	0.08588941984348886	1.0,1.0,1.0,0.526,1.0	1.0,1.0,1.0	-0.095	SE	220213855	220213979	220272222	220272453	220232798	220232863	NA	NA	NA	NA	NA	NA	NA	NA	NA	NA	NA	NA	NA	NA	NA	NA	NA	NA	protein_coding
ENSG00000118894	EEF2KMT	chr16	-	29,78,34,43,72	0,0,0,0,4	34,36,73	10,0,0	181	100	0.00199729540586	0.02106751707763062	1.0,1.0,1.0,1.0,0.909	0.653,1.0,1.0	0.097	SE	5090431	5090565	5095451	5095514	5093483	5093564	NA	NA	NA	NA	NA	NA	NA	NA	NA	NA	NA	NA	NA	NA	NA	NA	NA	NA	protein_coding
ENSG00000118922	KLF12	chr13	-	207,197,290,303,252	13,9,14,0,17	339,299,307	38,21,19	190	100	4.81188827846e-4	0.00691061185837293	0.893,0.92,0.916,1.0,0.886	0.824,0.882,0.895	0.056	SE	73845826	73846373	73994989	73995049	73943980	73944070	NA	NA	NA	NA	NA	NA	NA	NA	NA	NA	NA	NA	NA	NA	NA	NA	NA	NA	protein_coding
ENSG00000118961	LDAH	chr2	-	30,39,128,63,50	0,0,0,0,3	44,42,15	0,0,16	244	100	0.00638882358333	0.05335177981504139	1.0,1.0,1.0,1.0,0.872	1.0,1.0,0.278	0.215	SE	20774809	20774979	20823036	20823101	20790254	20790398	NA	NA	NA	NA	NA	NA	NA	NA	NA	NA	NA	NA	NA	NA	NA	NA	NA	NA	protein_coding
ENSG00000118961	LDAH	chr2	-	24,35,65,4,46	0,0,0,0,3	24,4,30	0,0,16	256	100	0.00131458717321	0.01503749651350677	1.0,1.0,1.0,1.0,0.857	1.0,1.0,0.423	0.164	SE	20774809	20774979	20823036	20823101	20801309	20801465	NA	NA	NA	NA	NA	NA	NA	NA	NA	NA	NA	NA	NA	NA	NA	NA	NA	NA	protein_coding
ENSG00000119004	CYP20A1	chr2	+	67,105,130,126,116	0,0,0,0,0	64,90,140	0,12,0	200	100	1.53349271859e-4	0.00288363547140822	1.0,1.0,1.0,1.0,1.0	1.0,0.789,1.0	0.07	SE	203245845	203245895	203266513	203266681	203251966	203252109	NA	NA	NA	NA	NA	NA	NA	NA	NA	NA	NA	NA	NA	NA	NA	NA	NA	NA	protein_coding
ENSG00000119185	ITGB1BP1	chr2	-	89,154,138,46,137	0,10,8,18,17	120,87,132	7,2,2	207	100	0.00376987576465	0.03484335669604727	1.0,0.882,0.893,0.552,0.796	0.892,0.955,0.97	-0.114	SE	9412268	9412405	9423372	9423500	9418625	9418732	NA	NA	NA	NA	NA	NA	NA	NA	NA	NA	NA	NA	NA	NA	NA	NA	NA	NA	protein_coding
ENSG00000119314	PTBP3	chr9	-	262,236,233,191,147	14,7,6,16,5	145,143,140	0,0,0	270	100	2.20471896295e-9	4.685117418990821e-7	0.874,0.926,0.935,0.816,0.916	1.0,1.0,1.0	-0.107	SE	112268048	112268195	112297840	112297916	112275843	112276013	NA	NA	NA	NA	NA	NA	NA	NA	NA	NA	NA	NA	NA	NA	NA	NA	NA	NA	protein_coding
ENSG00000119314	PTBP3	chr9	-	42,35,62,66,91	0,0,15,0,0	38,16,36	0,0,0	185	100	0.00210053191337	0.02190889990090385	1.0,1.0,0.691,1.0,1.0	1.0,1.0,1.0	-0.062	SE	112268048	112268195	112333469	112333664	112297831	112297916	NA	NA	NA	NA	NA	NA	NA	NA	NA	NA	NA	NA	NA	NA	NA	NA	NA	NA	protein_coding
ENSG00000119321	FKBP15	chr9	-	94,136,117,97,133	0,11,7,0,5	154,65,229	0,0,0	216	100	1.90620553053e-6	8.953480417046927e-5	1.0,0.851,0.886,1.0,0.925	1.0,1.0,1.0	-0.068	SE	113207211	113207296	113221190	113221277	113211476	113211592	NA	NA	NA	NA	NA	NA	NA	NA	NA	NA	NA	NA	NA	NA	NA	NA	NA	NA	protein_coding
ENSG00000119328	ABITRAM	chr9	+	25,29,21,33,32	8,6,0,0,0	44,55,39	0,0,0	200	100	3.94911849001e-5	9.9475808765263e-4	0.61,0.707,1.0,1.0,1.0	1.0,1.0,1.0	-0.137	SE	108935637	108935689	108939195	108939272	108936307	108936437	NA	NA	NA	NA	NA	NA	NA	NA	NA	NA	NA	NA	NA	NA	NA	NA	NA	NA	protein_coding
ENSG00000119397	CNTRL	chr9	+	25,51,55,7,55	0,6,0,0,4	54,42,6	0,0,0	241	100	0.00334141609892	0.03164417898317788	1.0,0.779,1.0,1.0,0.851	1.0,1.0,1.0	-0.074	SE	121169610	121169816	121173242	121173509	121171407	121171548	NA	NA	NA	NA	NA	NA	NA	NA	NA	NA	NA	NA	NA	NA	NA	NA	NA	NA	protein_coding
ENSG00000119446	RBM18	chr9	-	0,0,0,0,0	50,42,20,32,50	8,8,0	26,66,29	194	100	7.96842194861e-6	2.8107775019266e-4	0.0,0.0,0.0,0.0,0.0	0.137,0.059,0.0	-0.065	SE	122251846	122251973	122261379	122261508	122254273	122254367	NA	NA	NA	NA	NA	NA	NA	NA	NA	NA	NA	NA	NA	NA	NA	NA	NA	NA	protein_coding
ENSG00000119471	HSDL2	chr9	+	50,50,8,35,21	0,0,0,0,0	28,26,39	4,5,0	204	100	1.46878160631e-5	4.5703587649679e-4	1.0,1.0,1.0,1.0,1.0	0.774,0.718,1.0	0.169	SE	112405623	112405722	112438430	112438625	112416840	112416944	NA	NA	NA	NA	NA	NA	NA	NA	NA	NA	NA	NA	NA	NA	NA	NA	NA	NA	protein_coding
ENSG00000119487	MAPKAP1	chr9	-	109,140,118,153,67	2,9,30,20,5	108,73,134	0,8,4	208	100	0.00372223468671	0.03447617655606874	0.963,0.882,0.654,0.786,0.866	1.0,0.814,0.942	-0.088	SE	125467971	125468109	125543058	125543168	125506309	125506417	NA	NA	NA	NA	NA	NA	NA	NA	NA	NA	NA	NA	NA	NA	NA	NA	NA	NA	protein_coding
ENSG00000119522	DENND1A	chr9	-	68,128,87,165,108	17,0,0,0,0	75,59,120	0,0,0	146	100	0.00804639404458	0.06430106867219477	0.733,1.0,1.0,1.0,1.0	1.0,1.0,1.0	-0.053	SE	123583168	123583270	123630375	123630476	123609435	123609481	NA	NA	NA	NA	NA	NA	NA	NA	NA	NA	NA	NA	NA	NA	NA	NA	NA	NA	protein_coding
ENSG00000119522	DENND1A	chr9	-	312,324,361,387,304	0,0,0,0,5	252,225,258	0,3,26	181	100	5.41169409285e-9	9.716997393384e-7	1.0,1.0,1.0,1.0,0.971	1.0,0.976,0.846	0.054	SE	123667025	123667079	123676719	123676789	123671290	123671371	NA	NA	NA	NA	NA	NA	NA	NA	NA	NA	NA	NA	NA	NA	NA	NA	NA	NA	protein_coding
ENSG00000119522	DENND1A	chr9	-	203,166,315,140,156	9,2,0,18,0	225,162,191	0,0,0	220	100	3.46502826154e-6	1.4631487673688e-4	0.911,0.974,1.0,0.78,1.0	1.0,1.0,1.0	-0.067	SE	123676719	123676789	123769513	123769563	123757702	123757822	NA	NA	NA	NA	NA	NA	NA	NA	NA	NA	NA	NA	NA	NA	NA	NA	NA	NA	protein_coding
ENSG00000119638	NEK9	chr14	-	33,44,73,30,56	0,0,0,0,0	92,34,74	20,0,0	200	100	1.21509402373e-6	6.346963854053106e-5	1.0,1.0,1.0,1.0,1.0	0.697,1.0,1.0	0.101	SE	75121118	75121174	75126702	75127048	75124045	75124223	NA	NA	NA	NA	NA	NA	NA	NA	NA	NA	NA	NA	NA	NA	NA	NA	NA	NA	protein_coding
ENSG00000119661	DNAL1	chr14	+	5,18,6,7,21	23,30,16,0,44	4,8,6	52,31,27	146	100	0.00960713063948	0.07366124395855918	0.13,0.291,0.204,1.0,0.246	0.05,0.15,0.132	0.264	SE	73645026	73645042	73654846	73654885	73653169	73653215	NA	NA	NA	NA	NA	NA	NA	NA	NA	NA	NA	NA	NA	NA	NA	NA	NA	NA	protein_coding
ENSG00000119661	DNAL1	chr14	+	57,84,37,30,73	0,0,0,17,0	84,31,89	0,0,0	139	100	0.010070834773	0.07618856130149754	1.0,1.0,1.0,0.559,1.0	1.0,1.0,1.0	-0.088	SE	73644985	73645042	73658846	73658956	73654846	73654885	NA	NA	NA	NA	NA	NA	NA	NA	NA	NA	NA	NA	NA	NA	NA	NA	NA	NA	protein_coding
ENSG00000119661	DNAL1	chr14	+	256,252,251,191,273	0,2,0,0,0	238,138,301	0,14,0	210	100	0.00114257858165	0.01351956494665808	1.0,0.984,1.0,1.0,1.0	1.0,0.824,1.0	0.055	SE	73654846	73654885	73661986	73662042	73658846	73658956	NA	NA	NA	NA	NA	NA	NA	NA	NA	NA	NA	NA	NA	NA	NA	NA	NA	NA	protein_coding
ENSG00000119661	DNAL1	chr14	+	67,117,51,48,107	0,0,2,0,0	77,33,101	0,10,8	210	100	1.19754342331e-7	1.0719654109067392e-5	1.0,1.0,0.924,1.0,1.0	1.0,0.611,0.857	0.162	SE	73654846	73654885	73671541	73671597	73658846	73658956	NA	NA	NA	NA	NA	NA	NA	NA	NA	NA	NA	NA	NA	NA	NA	NA	NA	NA	protein_coding
ENSG00000119661	DNAL1	chr14	+	59,41,63,69,37	0,0,2,0,0	81,77,55	0,10,8	156	100	1.77904967535e-7	1.4352098893301945e-5	1.0,1.0,0.953,1.0,1.0	1.0,0.832,0.815	0.108	SE	73654846	73654885	73671541	73671597	73661986	73662042	NA	NA	NA	NA	NA	NA	NA	NA	NA	NA	NA	NA	NA	NA	NA	NA	NA	NA	protein_coding
ENSG00000119681	LTBP2	chr14	-	34,27,118,129,199	0,2,0,0,0	157,90,162	24,0,0	200	100	2.13222348655e-6	1.0190530585626e-4	1.0,0.871,1.0,1.0,1.0	0.766,1.0,1.0	0.052	SE	74507178	74507310	74508603	74508729	74507972	74508095	NA	NA	NA	NA	NA	NA	NA	NA	NA	NA	NA	NA	NA	NA	NA	NA	NA	NA	protein_coding
ENSG00000119685	TTLL5	chr14	+	20,22,21,68,42	56,22,78,92,76	45,41,80	44,61,70	142	100	0.00702877310369	0.05770039930409837	0.201,0.413,0.159,0.342,0.28	0.419,0.321,0.446	-0.116	SE	75735194	75735289	75745094	75745208	75737565	75737607	NA	NA	NA	NA	NA	NA	NA	NA	NA	NA	NA	NA	NA	NA	NA	NA	NA	NA	protein_coding
ENSG00000119707	RBM25	chr14	+	25,16,3,42,30	61,35,112,32,80	21,15,0	106,124,71	162	100	1.18548451037e-4	0.00232454569632791	0.202,0.22,0.016,0.448,0.188	0.109,0.069,0.0	0.155	SE	73099666	73099750	73103191	73103478	73100300	73100362	NA	NA	NA	NA	NA	NA	NA	NA	NA	NA	NA	NA	NA	NA	NA	NA	NA	NA	protein_coding
ENSG00000119729	RHOQ	chr2	+	127,236,503,213,319	0,21,29,0,11	237,155,262	13,31,17	159	100	5.63615935201e-4	0.0078277805025405	1.0,0.876,0.916,1.0,0.948	0.92,0.759,0.906	0.086	SE	46542489	46543188	46576086	46576251	46543753	46543812	NA	NA	NA	NA	NA	NA	NA	NA	NA	NA	NA	NA	NA	NA	NA	NA	NA	NA	protein_coding
ENSG00000119772	DNMT3A	chr2	-	126,89,83,141,72	0,12,0,0,5	22,43,60	11,6,6	170	100	1.49177642307e-5	4.6089896153905e-4	1.0,0.814,1.0,1.0,0.894	0.541,0.808,0.855	0.207	SE	25235706	25235825	25239129	25239215	25236935	25237005	NA	NA	NA	NA	NA	NA	NA	NA	NA	NA	NA	NA	NA	NA	NA	NA	NA	NA	protein_coding
ENSG00000119772	DNMT3A	chr2	-	16,24,72,2,64	0,0,0,0,0	6,10,47	0,0,11	200	100	5.74737710224e-6	2.2312940293621e-4	1.0,1.0,1.0,1.0,1.0	1.0,1.0,0.681	0.106	SE	25240639	25240730	25243897	25243982	25241561	25241707	NA	NA	NA	NA	NA	NA	NA	NA	NA	NA	NA	NA	NA	NA	NA	NA	NA	NA	protein_coding
ENSG00000119912	IDE	chr10	-	12,51,35,0,22	32,38,69,71,61	61,45,33	30,29,37	282	100	7.34096046839e-7	4.254501656824342e-5	0.117,0.322,0.152,0.0,0.113	0.419,0.355,0.24	-0.197	SE	92537365	92537550	92573921	92574067	92559033	92559215	NA	NA	NA	NA	NA	NA	NA	NA	NA	NA	NA	NA	NA	NA	NA	NA	NA	NA	protein_coding
ENSG00000120071	KANSL1	chr17	-	189,220,143,181,407	33,0,20,8,35	174,129,336	19,21,44	200	100	0.0141594299212	0.1015551234514694	0.741,1.0,0.781,0.919,0.853	0.821,0.754,0.792	0.07	SE	46038537	46038686	46039701	46039884	46039026	46039215	NA	NA	NA	NA	NA	NA	NA	NA	NA	NA	NA	NA	NA	NA	NA	NA	NA	NA	protein_coding
ENSG00000120071	KANSL1	chr17	-	258,237,330,322,212	3,9,31,28,12	281,184,300	15,23,45	202	100	0.00370868419746	0.03438660909298826	0.977,0.929,0.841,0.851,0.897	0.903,0.798,0.767	0.076	SE	46067548	46067667	46094559	46094701	46082440	46082542	NA	NA	NA	NA	NA	NA	NA	NA	NA	NA	NA	NA	NA	NA	NA	NA	NA	NA	protein_coding
ENSG00000120278	PLEKHG1	chr6	+	13,52,67,44,77	0,4,0,2,11	20,48,129	0,0,3	139	100	0.00153545655216	0.01700583193235512	1.0,0.903,1.0,0.941,0.834	1.0,1.0,0.969	-0.054	SE	150819678	150819774	150823653	150823676	150821194	150821233	NA	NA	NA	NA	NA	NA	NA	NA	NA	NA	NA	NA	NA	NA	NA	NA	NA	NA	protein_coding
ENSG00000120334	CENPL	chr1	-	6,0,0,0,1	33,93,23,16,38	29,0,0	30,30,63	238	100	1.83298358106e-4	0.00326365973036418	0.071,0.0,0.0,0.0,0.011	0.289,0.0,0.0	-0.08	SE	173802962	173803505	173807266	173807518	173806438	173806576	NA	NA	NA	NA	NA	NA	NA	NA	NA	NA	NA	NA	NA	NA	NA	NA	NA	NA	protein_coding
ENSG00000120370	GORAB	chr1	+	17,27,18,17,7	44,27,36,21,20	12,0,0	35,31,23	200	100	2.64455385846e-6	1.2017150187054e-4	0.162,0.333,0.2,0.288,0.149	0.146,0.0,0.0	0.178	SE	170532150	170532284	170539209	170539567	170536309	170536421	NA	NA	NA	NA	NA	NA	NA	NA	NA	NA	NA	NA	NA	NA	NA	NA	NA	NA	protein_coding
ENSG00000120519	SLC10A7	chr4	-	103,56,61,38,30	0,0,0,24,0	67,61,90	0,0,0	184	100	0.00922585456274	0.07145048490693279	1.0,1.0,1.0,0.463,1.0	1.0,1.0,1.0	-0.107	SE	146293929	146294095	146325960	146325996	146305925	146306009	NA	NA	NA	NA	NA	NA	NA	NA	NA	NA	NA	NA	NA	NA	NA	NA	NA	NA	protein_coding
ENSG00000120539	MASTL	chr10	+	94,83,129,135,138	0,0,0,0,0	72,77,108	0,9,0	200	100	0.00401395279729	0.03796077671058166	1.0,1.0,1.0,1.0,1.0	1.0,0.811,1.0	0.063	SE	27169943	27171083	27186378	27186919	27173117	27173259	NA	NA	NA	NA	NA	NA	NA	NA	NA	NA	NA	NA	NA	NA	NA	NA	NA	NA	protein_coding
ENSG00000120539	MASTL	chr10	+	81,74,143,83,114	0,0,0,0,0	20,98,87	0,9,0	200	100	0.00154123375199	0.01771904841772051	1.0,1.0,1.0,1.0,1.0	1.0,0.845,1.0	0.052	SE	27169943	27171083	27186378	27186919	27173120	27173259	NA	NA	NA	NA	NA	NA	NA	NA	NA	NA	NA	NA	NA	NA	NA	NA	NA	NA	protein_coding
ENSG00000120616	EPC1	chr10	-	4,11,9,10,9	48,45,60,25,64	15,14,42	27,62,55	169	100	1.74440695846e-4	0.00314450407449844	0.047,0.126,0.082,0.191,0.077	0.247,0.118,0.311	-0.121	SE	32272025	32272167	32273162	32273281	32273013	32273082	NA	NA	NA	NA	NA	NA	NA	NA	NA	NA	NA	NA	NA	NA	NA	NA	NA	NA	protein_coding
ENSG00000120662	MTRF1	chr13	-	40,41,74,24,47	0,4,2,0,0	20,24,21	6,1,3	273	100	1.48681303859e-4	0.00278184103097103	1.0,0.79,0.931,1.0,1.0	0.55,0.898,0.719	0.222	SE	41233889	41234007	41252644	41252752	41240260	41240433	NA	NA	NA	NA	NA	NA	NA	NA	NA	NA	NA	NA	NA	NA	NA	NA	NA	NA	protein_coding
ENSG00000120685	PROSER1	chr13	-	144,149,207,331,109	0,1,0,4,5	120,205,247	22,0,3	166	100	1.03866169622e-4	0.00208674399813976	1.0,0.989,1.0,0.98,0.929	0.767,1.0,0.98	0.064	SE	39031562	39031631	39037197	39038089	39034130	39034196	NA	NA	NA	NA	NA	NA	NA	NA	NA	NA	NA	NA	NA	NA	NA	NA	NA	NA	protein_coding
ENSG00000120697	ALG5	chr13	-	42,34,94,41,63	0,0,0,0,0	39,65,115	14,0,0	200	100	3.53939426281e-4	0.00550960734853795	1.0,1.0,1.0,1.0,1.0	0.582,1.0,1.0	0.139	SE	36971976	36972036	36989483	36989576	36985626	36985740	NA	NA	NA	NA	NA	NA	NA	NA	NA	NA	NA	NA	NA	NA	NA	NA	NA	NA	protein_coding
ENSG00000120733	KDM3B	chr5	+	135,125,101,184,155	13,6,11,0,2	157,141,196	0,0,0	200	100	3.53114016916e-8	4.23954749601043e-6	0.839,0.912,0.821,1.0,0.975	1.0,1.0,1.0	-0.091	SE	138381515	138381590	138391012	138392261	138386021	138386621	NA	NA	NA	NA	NA	NA	NA	NA	NA	NA	NA	NA	NA	NA	NA	NA	NA	NA	protein_coding
ENSG00000120802	TMPO	chr12	+	395,597,423,357,545	32,10,63,24,25	605,557,494	9,4,25	196	100	2.3780527092e-7	1.7668658289964136e-5	0.863,0.968,0.774,0.884,0.918	0.972,0.986,0.91	-0.075	SE	98537474	98537572	98544950	98545061	98544441	98544537	NA	NA	NA	NA	NA	NA	NA	NA	NA	NA	NA	NA	NA	NA	NA	NA	NA	NA	protein_coding
ENSG00000120805	ARL1	chr12	-	65,54,83,193,62	0,3,0,0,12	117,81,78	0,0,0	182	100	0.00123483476451	0.01485018031217235	1.0,0.908,1.0,1.0,0.74	1.0,1.0,1.0	-0.07	SE	101396398	101396577	101405843	101405981	101402864	101402946	NA	NA	NA	NA	NA	NA	NA	NA	NA	NA	NA	NA	NA	NA	NA	NA	NA	NA	protein_coding
ENSG00000120896	SORBS3	chr8	+	32,58,80,27,120	0,0,0,0,2	46,40,110	14,0,0	200	100	2.11530493877e-4	0.00372063431951272	1.0,1.0,1.0,1.0,0.968	0.622,1.0,1.0	0.12	SE	22565677	22565872	22566660	22566713	22566344	22566484	NA	NA	NA	NA	NA	NA	NA	NA	NA	NA	NA	NA	NA	NA	NA	NA	NA	NA	protein_coding
ENSG00000120910	PPP3CC	chr8	+	36,25,26,23,51	0,0,0,0,0	41,38,25	13,0,0	200	100	4.15831655229e-5	0.00103183716675633	1.0,1.0,1.0,1.0,1.0	0.612,1.0,1.0	0.129	SE	22498000	22498112	22513292	22513432	22511085	22511231	NA	NA	NA	NA	NA	NA	NA	NA	NA	NA	NA	NA	NA	NA	NA	NA	NA	NA	protein_coding
ENSG00000121211	MND1	chr4	+	47,22,36,22,38	8,8,15,0,0	23,38,32	0,0,0	175	100	2.14513860342e-7	1.6409730632612413e-5	0.77,0.611,0.578,1.0,1.0	1.0,1.0,1.0	-0.208	SE	153358473	153358622	153408970	153409015	153394261	153394336	NA	NA	NA	NA	NA	NA	NA	NA	NA	NA	NA	NA	NA	NA	NA	NA	NA	NA	protein_coding
ENSG00000121289	CEP89	chr19	-	31,81,107,44,79	0,0,0,0,0	62,41,62	11,0,0	200	100	6.88888147938e-5	0.0015385021223532	1.0,1.0,1.0,1.0,1.0	0.738,1.0,1.0	0.087	SE	32918223	32918339	32926189	32926273	32923438	32923542	NA	NA	NA	NA	NA	NA	NA	NA	NA	NA	NA	NA	NA	NA	NA	NA	NA	NA	protein_coding
ENSG00000121578	B4GALT4	chr3	-	38,35,83,64,55	0,7,0,0,5	81,20,35	0,0,0	200	100	0.00158354987542	0.01806896097919661	1.0,0.714,1.0,1.0,0.846	1.0,1.0,1.0	-0.088	SE	119211739	119216344	119224057	119224245	119218649	119218772	NA	NA	NA	NA	NA	NA	NA	NA	NA	NA	NA	NA	NA	NA	NA	NA	NA	NA	protein_coding
ENSG00000121716	PILRB	chr7	+	27,39,8,12,58	18,0,0,0,0	16,27,40	0,0,0	211	100	0.0122443657652	0.08870377837328094	0.416,1.0,1.0,1.0,1.0	1.0,1.0,1.0	-0.117	SE	100353209	100353270	100355142	100355240	100353372	100353483	NA	NA	NA	NA	NA	NA	NA	NA	NA	NA	NA	NA	NA	NA	NA	NA	NA	NA	protein_coding
ENSG00000121716	PILRB	chr7	+	65,70,63,74,133	18,0,0,0,0	88,99,151	0,0,0	740	100	0.0160580996978	0.10932273651179998	0.328,1.0,1.0,1.0,1.0	1.0,1.0,1.0	-0.134	SE	100353209	100353270	100355142	100355240	100353372	100354012	NA	NA	NA	NA	NA	NA	NA	NA	NA	NA	NA	NA	NA	NA	NA	NA	NA	NA	protein_coding
ENSG00000121749	TBC1D15	chr12	+	125,146,282,44,145	2,4,6,0,3	243,159,116	15,18,0	200	100	2.1012532992e-4	0.00370600309032163	0.969,0.948,0.959,1.0,0.96	0.89,0.815,1.0	0.066	SE	71880468	71880607	71893221	71893324	71884810	71885021	NA	NA	NA	NA	NA	NA	NA	NA	NA	NA	NA	NA	NA	NA	NA	NA	NA	NA	protein_coding
ENSG00000121753	ADGRB2	chr1	-	52,69,78,53,151	32,38,36,26,86	29,29,130	24,59,89	157	100	0.0080531009421	0.06431252952818824	0.509,0.536,0.58,0.565,0.528	0.435,0.238,0.482	0.159	SE	31727116	31727605	31728181	31728277	31728024	31728081	NA	NA	NA	NA	NA	NA	NA	NA	NA	NA	NA	NA	NA	NA	NA	NA	NA	NA	protein_coding
ENSG00000121766	ZCCHC17	chr1	+	96,120,139,105,89	0,0,0,0,0	102,76,120	13,0,0	158	100	1.50966720305e-4	0.00281280989827711	1.0,1.0,1.0,1.0,1.0	0.832,1.0,1.0	0.056	SE	31310043	31310164	31337174	31337275	31319108	31319166	NA	NA	NA	NA	NA	NA	NA	NA	NA	NA	NA	NA	NA	NA	NA	NA	NA	NA	protein_coding
ENSG00000121864	ZNF639	chr3	+	14,24,22,23,147	28,8,1,12,17	1,10,28	12,32,26	381	100	9.60679268059e-5	0.00195922338249798	0.116,0.441,0.852,0.335,0.694	0.021,0.076,0.22	0.382	SE	179323030	179323291	179327560	179327631	179325041	179325322	NA	NA	NA	NA	NA	NA	NA	NA	NA	NA	NA	NA	NA	NA	NA	NA	NA	NA	protein_coding
ENSG00000121897	LIAS	chr4	+	32,73,81,41,17	0,0,0,0,2	73,47,81	4,6,0	200	100	2.94043926648e-4	0.00477263011136891	1.0,1.0,1.0,1.0,0.81	0.901,0.797,1.0	0.063	SE	39465284	39465342	39470018	39470164	39467517	39467646	NA	NA	NA	NA	NA	NA	NA	NA	NA	NA	NA	NA	NA	NA	NA	NA	NA	NA	protein_coding
ENSG00000121964	GTDC1	chr2	-	74,65,125,64,65	0,0,2,0,0	53,74,72	8,0,0	171	100	0.0106309760513	0.07921107526478888	1.0,1.0,0.973,1.0,1.0	0.795,1.0,1.0	0.063	SE	143951981	143952073	144007181	144007535	143952772	143952843	NA	NA	NA	NA	NA	NA	NA	NA	NA	NA	NA	NA	NA	NA	NA	NA	NA	NA	protein_coding
ENSG00000121964	GTDC1	chr2	-	149,57,121,104,65	7,3,2,5,0	67,86,108	8,23,7	245	100	1.59060139572e-5	4.8455873288262e-4	0.897,0.886,0.961,0.895,1.0	0.774,0.604,0.863	0.181	SE	143952772	143952843	143970652	143970762	143957194	143957339	NA	NA	NA	NA	NA	NA	NA	NA	NA	NA	NA	NA	NA	NA	NA	NA	NA	NA	protein_coding
ENSG00000121964	GTDC1	chr2	-	79,76,177,45,123	0,0,0,0,2	95,83,91	0,12,1	200	100	3.0369671792e-5	8.0235805594489e-4	1.0,1.0,1.0,1.0,0.969	1.0,0.776,0.978	0.076	SE	143970652	143970762	144141881	144142055	144007181	144007535	NA	NA	NA	NA	NA	NA	NA	NA	NA	NA	NA	NA	NA	NA	NA	NA	NA	NA	protein_coding
ENSG00000121988	ZRANB3	chr2	-	7,27,34,21,9	2,1,0,0,0	41,41,2	4,0,8	119	100	0.0013908849376	0.01572820888524487	0.746,0.958,1.0,1.0,1.0	0.896,1.0,0.174	0.251	SE	135353449	135353628	135504328	135504496	135390801	135390820	NA	NA	NA	NA	NA	NA	NA	NA	NA	NA	NA	NA	NA	NA	NA	NA	NA	NA	protein_coding
ENSG00000122008	POLK	chr5	+	26,69,177,10,59	12,0,0,0,5	132,63,18	0,0,0	200	100	2.52605823214e-4	0.00426608501960887	0.52,1.0,1.0,1.0,0.855	1.0,1.0,1.0	-0.125	SE	75590343	75590440	75596221	75597178	75593877	75594049	NA	NA	NA	NA	NA	NA	NA	NA	NA	NA	NA	NA	NA	NA	NA	NA	NA	NA	protein_coding
ENSG00000122085	MTERF4	chr2	-	32,43,51,70,27	0,0,0,14,4	24,30,60	0,0,0	200	100	5.41046534915e-5	0.00126944638899838	1.0,1.0,1.0,0.714,0.771	1.0,1.0,1.0	-0.103	SE	241094276	241094432	241097242	241097427	241095129	241096438	NA	NA	NA	NA	NA	NA	NA	NA	NA	NA	NA	NA	NA	NA	NA	NA	NA	NA	protein_coding
ENSG00000122085	MTERF4	chr2	-	58,46,58,75,20	0,0,0,0,0	33,35,37	15,0,0	285	100	7.05678935364e-4	0.00937309441139091	1.0,1.0,1.0,1.0,1.0	0.436,1.0,1.0	0.188	SE	241094276	241094432	241102252	241102287	241097242	241097427	NA	NA	NA	NA	NA	NA	NA	NA	NA	NA	NA	NA	NA	NA	NA	NA	NA	NA	protein_coding
ENSG00000122126	OCRL	chrX	+	0,12,20,24,11	18,19,15,29,23	10,7,0	35,13,51	124	100	0.00911926741056	0.0708770180128508	0.0,0.337,0.518,0.4,0.278	0.187,0.303,0.0	0.143	SE	129576316	129576552	129587001	129587118	129584343	129584367	NA	NA	NA	NA	NA	NA	NA	NA	NA	NA	NA	NA	NA	NA	NA	NA	NA	NA	protein_coding
ENSG00000122203	KIAA1191	chr5	-	157,278,406,342,462	0,14,34,64,45	340,338,574	14,18,21	200	100	0.00242095167505	0.0251350441102834	1.0,0.908,0.857,0.728,0.837	0.924,0.904,0.932	-0.054	SE	176348249	176348356	176359480	176359567	176350612	176350737	NA	NA	NA	NA	NA	NA	NA	NA	NA	NA	NA	NA	NA	NA	NA	NA	NA	NA	protein_coding
ENSG00000122203	KIAA1191	chr5	-	51,68,47,131,116	0,0,0,0,0	81,36,107	0,0,18	279	100	1.26246645893e-6	6.34583621221391e-5	1.0,1.0,1.0,1.0,1.0	1.0,1.0,0.681	0.106	SE	176352621	176352748	176359810	176359918	176355570	176355749	NA	NA	NA	NA	NA	NA	NA	NA	NA	NA	NA	NA	NA	NA	NA	NA	NA	NA	protein_coding
ENSG00000122203	KIAA1191	chr5	-	49,67,47,120,113	10,5,0,11,0	75,36,91	0,0,3	279	100	4.58482117035e-4	0.0066724975362254	0.637,0.828,1.0,0.796,1.0	1.0,1.0,0.916	-0.12	SE	176352621	176352748	176361601	176361761	176355570	176355749	NA	NA	NA	NA	NA	NA	NA	NA	NA	NA	NA	NA	NA	NA	NA	NA	NA	NA	protein_coding
ENSG00000122203	KIAA1191	chr5	-	125,87,75,41,148	10,5,0,11,0	99,70,193	0,0,3	208	100	3.60019512345e-5	9.0462176129243e-4	0.857,0.893,1.0,0.642,1.0	1.0,1.0,0.969	-0.111	SE	176352621	176352748	176361601	176361739	176359810	176359918	NA	NA	NA	NA	NA	NA	NA	NA	NA	NA	NA	NA	NA	NA	NA	NA	NA	NA	protein_coding
ENSG00000122335	SERAC1	chr6	-	64,93,184,166,124	19,0,0,11,5	194,106,153	0,4,0	214	100	4.3399162326e-5	0.00105424470713474	0.612,1.0,1.0,0.876,0.921	1.0,0.925,1.0	-0.093	SE	158128107	158128270	158143055	158143184	158130372	158130486	NA	NA	NA	NA	NA	NA	NA	NA	NA	NA	NA	NA	NA	NA	NA	NA	NA	NA	protein_coding
ENSG00000122335	SERAC1	chr6	-	89,65,73,107,110	0,3,12,0,4	144,82,138	0,0,0	190	100	2.09429728155e-5	6.0435435839014e-4	1.0,0.919,0.762,1.0,0.935	1.0,1.0,1.0	-0.077	SE	158146781	158146913	158150452	158150589	158148864	158148954	NA	NA	NA	NA	NA	NA	NA	NA	NA	NA	NA	NA	NA	NA	NA	NA	NA	NA	protein_coding
ENSG00000122359	ANXA11	chr10	-	6,11,8,0,9	10,14,20,14,61	6,15,22	8,10,26	200	100	4.8471063199e-4	0.00707661101114254	0.231,0.282,0.167,0.0,0.069	0.273,0.429,0.297	-0.183	SE	80176106	80176155	80205342	80205572	80180940	80181136	NA	NA	NA	NA	NA	NA	NA	NA	NA	NA	NA	NA	NA	NA	NA	NA	NA	NA	protein_coding
ENSG00000122390	NAA60	chr16	+	315,273,386,268,323	6,17,10,30,24	232,129,355	5,4,4	216	100	2.84184103967e-5	7.556463997446e-4	0.96,0.881,0.947,0.805,0.862	0.956,0.937,0.976	-0.065	SE	3458044	3458181	3479470	3479600	3476221	3476337	NA	NA	NA	NA	NA	NA	NA	NA	NA	NA	NA	NA	NA	NA	NA	NA	NA	NA	protein_coding
ENSG00000122483	CCDC18	chr1	+	37,71,112,113,131	2,12,25,0,17	51,94,39	0,6,0	200	100	7.37290586864e-4	0.00987228659448761	0.902,0.747,0.691,1.0,0.794	1.0,0.887,1.0	-0.136	SE	93183359	93183495	93186344	93186503	93183977	93184146	NA	NA	NA	NA	NA	NA	NA	NA	NA	NA	NA	NA	NA	NA	NA	NA	NA	NA	protein_coding
ENSG00000122483	CCDC18	chr1	+	71,37,134,53,78	0,2,0,0,0	60,38,27	9,0,0	207	100	2.73790452858e-4	0.00445748733857265	1.0,0.899,1.0,1.0,1.0	0.763,1.0,1.0	0.059	SE	93186344	93186503	93193615	93193744	93191999	93192106	NA	NA	NA	NA	NA	NA	NA	NA	NA	NA	NA	NA	NA	NA	NA	NA	NA	NA	protein_coding
ENSG00000122483	CCDC18	chr1	+	9,24,43,24,68	0,5,4,0,0	14,1,25	0,0,0	232	100	0.0125507702703	0.0905220842508558	1.0,0.674,0.822,1.0,1.0	1.0,1.0,1.0	-0.101	SE	93216635	93216746	93221608	93221743	93217737	93217869	NA	NA	NA	NA	NA	NA	NA	NA	NA	NA	NA	NA	NA	NA	NA	NA	NA	NA	protein_coding
ENSG00000122483	CCDC18	chr1	+	18,27,41,5,92	0,0,20,0,8	87,30,17	0,4,0	200	100	0.0159688503402	0.11138133110229598	1.0,1.0,0.506,1.0,0.852	1.0,0.789,1.0	-0.058	SE	93239682	93239896	93246837	93246954	93246104	93246204	NA	NA	NA	NA	NA	NA	NA	NA	NA	NA	NA	NA	NA	NA	NA	NA	NA	NA	protein_coding
ENSG00000122483	CCDC18	chr1	+	43,56,77,6,60	0,0,18,0,0	76,63,38	0,0,0	217	100	2.26044444256e-4	0.00384157976850671	1.0,1.0,0.663,1.0,1.0	1.0,1.0,1.0	-0.067	SE	93239682	93239896	93254470	93254614	93246837	93246954	NA	NA	NA	NA	NA	NA	NA	NA	NA	NA	NA	NA	NA	NA	NA	NA	NA	NA	protein_coding
ENSG00000122490	SLC66A2	chr18	-	0,4,10,0,3	42,13,42,7,37	0,6,16	20,13,24	154	100	0.0123248776403	0.08921286396072041	0.0,0.167,0.134,0.0,0.05	0.0,0.231,0.302	-0.107	SE	79919183	79919400	79943328	79943462	79933968	79934022	NA	NA	NA	NA	NA	NA	NA	NA	NA	NA	NA	NA	NA	NA	NA	NA	NA	NA	protein_coding
ENSG00000122507	BBS9	chr7	+	73,91,110,54,154	0,5,10,0,0	98,42,97	0,0,0	200	100	0.00103714590025	0.01291114318577948	1.0,0.901,0.846,1.0,1.0	1.0,1.0,1.0	-0.051	SE	33129561	33130041	33152700	33152851	33146241	33146364	NA	NA	NA	NA	NA	NA	NA	NA	NA	NA	NA	NA	NA	NA	NA	NA	NA	NA	protein_coding
ENSG00000122507	BBS9	chr7	+	126,115,261,74,177	7,4,0,8,0	225,90,173	2,0,0	200	100	8.78169210919e-4	0.01131901451521518	0.9,0.935,1.0,0.822,1.0	0.983,1.0,1.0	-0.063	SE	33349067	33349170	33352858	33352873	33351218	33351323	NA	NA	NA	NA	NA	NA	NA	NA	NA	NA	NA	NA	NA	NA	NA	NA	NA	NA	protein_coding
ENSG00000122591	FAM126A	chr7	-	179,321,265,205,381	4,18,2,0,0	366,205,208	0,0,1	396	100	4.4339222148e-5	0.0010681461645202	0.919,0.818,0.971,1.0,1.0	1.0,1.0,0.981	-0.052	SE	22941268	22946163	22960255	22960415	22946951	22947247	NA	NA	NA	NA	NA	NA	NA	NA	NA	NA	NA	NA	NA	NA	NA	NA	NA	NA	protein_coding
ENSG00000122687	MRM2	chr7	-	273,419,226,510,504	17,23,22,23,20	428,350,692	26,3,9	1023	100	0.0053892808971	0.04661317805704824	0.611,0.64,0.501,0.684,0.711	0.617,0.919,0.883	-0.177	SE	2234294	2235564	2239417	2239707	2238014	2238937	NA	NA	NA	NA	NA	NA	NA	NA	NA	NA	NA	NA	NA	NA	NA	NA	NA	NA	protein_coding
ENSG00000122779	TRIM24	chr7	+	128,170,268,195,167	8,4,0,25,0	302,178,210	0,0,0	248	100	2.30016103941e-8	2.9663741595064516e-6	0.866,0.945,1.0,0.759,1.0	1.0,1.0,1.0	-0.086	SE	138504289	138504408	138519188	138519321	138515211	138515359	NA	NA	NA	NA	NA	NA	NA	NA	NA	NA	NA	NA	NA	NA	NA	NA	NA	NA	protein_coding
ENSG00000122884	P4HA1	chr10	-	57,37,136,134,63	0,0,12,0,0	68,33,34	12,2,2	154	100	2.90122804678e-4	0.00465421478636091	1.0,1.0,0.88,1.0,1.0	0.786,0.915,0.917	0.103	SE	73014223	73014289	73030270	73030370	73016845	73016899	NA	NA	NA	NA	NA	NA	NA	NA	NA	NA	NA	NA	NA	NA	NA	NA	NA	NA	protein_coding
ENSG00000122884	P4HA1	chr10	-	126,221,233,268,152	115,83,114,169,78	155,169,174	155,134,115	171	100	0.0159982595263	0.10903846349372344	0.391,0.609,0.544,0.481,0.533	0.369,0.424,0.469	0.091	SE	73030266	73030370	73044980	73045051	73043886	73043957	NA	NA	NA	NA	NA	NA	NA	NA	NA	NA	NA	NA	NA	NA	NA	NA	NA	NA	protein_coding
ENSG00000122884	P4HA1	chr10	-	154,108,145,179,114	233,245,379,340,234	140,36,123	322,206,255	171	100	0.0210281588771	0.13474724607247848	0.279,0.205,0.183,0.235,0.222	0.203,0.093,0.22	0.053	SE	73043886	73043957	73046924	73047101	73044980	73045051	NA	NA	NA	NA	NA	NA	NA	NA	NA	NA	NA	NA	NA	NA	NA	NA	NA	NA	protein_coding
ENSG00000122912	SLC25A16	chr10	-	47,32,33,14,21	13,24,7,18,33	3,4,44	25,13,54	200	100	8.68892828919e-4	0.01122743277587689	0.644,0.4,0.702,0.28,0.241	0.057,0.133,0.289	0.294	SE	68516750	68516843	68527245	68527438	68517083	68517185	NA	NA	NA	NA	NA	NA	NA	NA	NA	NA	NA	NA	NA	NA	NA	NA	NA	NA	protein_coding
ENSG00000122966	CIT	chr12	-	348,529,394,307,415	8,25,28,5,36	415,466,717	0,0,4	284	100	0	0	0.939,0.882,0.832,0.956,0.802	1.0,1.0,0.984	-0.112	SE	119784959	119785065	119822819	119822973	119803205	119803389	NA	NA	NA	NA	NA	NA	NA	NA	NA	NA	NA	NA	NA	NA	NA	NA	NA	NA	protein_coding
ENSG00000123066	MED13L	chr12	-	159,90,184,98,180	0,0,0,0,0	247,130,173	14,0,0	338	100	1.39700552519e-5	4.3678146432316e-4	1.0,1.0,1.0,1.0,1.0	0.839,1.0,1.0	0.054	SE	116111427	116111512	116277059	116277719	116237467	116237705	NA	NA	NA	NA	NA	NA	NA	NA	NA	NA	NA	NA	NA	NA	NA	NA	NA	NA	protein_coding
ENSG00000123124	WWP1	chr8	+	177,258,243,341,270	12,17,23,40,37	175,250,217	6,6,7	167	100	6.96175816994e-8	7.004016312917067e-6	0.898,0.901,0.864,0.836,0.814	0.946,0.961,0.949	-0.089	SE	86381504	86381629	86402018	86402203	86398571	86398638	NA	NA	NA	NA	NA	NA	NA	NA	NA	NA	NA	NA	NA	NA	NA	NA	NA	NA	protein_coding
ENSG00000123179	EBPL	chr13	-	4,5,0,6,7	6,24,24,8,32	3,0,0	12,11,18	221	100	0.00212180082356	0.02207787815533888	0.232,0.086,0.0,0.253,0.09	0.102,0.0,0.0	0.098	SE	49669776	49669846	49691253	49691463	49686474	49686595	NA	NA	NA	NA	NA	NA	NA	NA	NA	NA	NA	NA	NA	NA	NA	NA	NA	NA	protein_coding
ENSG00000123219	CENPK	chr5	-	292,313,341,241,243	10,23,17,9,1	360,339,189	4,0,0	200	100	9.23958465293e-10	2.625260448199539e-7	0.936,0.872,0.909,0.931,0.992	0.978,1.0,1.0	-0.065	SE	65552492	65552549	65561462	65561564	65554796	65554946	NA	NA	NA	NA	NA	NA	NA	NA	NA	NA	NA	NA	NA	NA	NA	NA	NA	NA	protein_coding
ENSG00000123395	ATG101	chr12	+	67,52,26,86,66	0,0,0,0,0	78,12,66	0,0,9	428	100	1.71125119941e-4	0.00309970089051826	1.0,1.0,1.0,1.0,1.0	1.0,1.0,0.631	0.123	SE	52070353	52070483	52076785	52077494	52073574	52073902	NA	NA	NA	NA	NA	NA	NA	NA	NA	NA	NA	NA	NA	NA	NA	NA	NA	NA	protein_coding
ENSG00000123473	STIL	chr1	-	81,135,63,84,138	0,0,0,0,0	58,74,167	8,7,0	143	100	4.28673257291e-6	1.7474046342855e-4	1.0,1.0,1.0,1.0,1.0	0.835,0.881,1.0	0.095	SE	47299904	47299968	47301560	47301748	47300109	47300152	NA	NA	NA	NA	NA	NA	NA	NA	NA	NA	NA	NA	NA	NA	NA	NA	NA	NA	protein_coding
ENSG00000123485	HJURP	chr2	-	53,121,81,32,121	0,7,0,0,6	60,45,42	13,0,16	165	100	6.94851078512e-5	0.00150847321346733	1.0,0.913,1.0,1.0,0.924	0.737,1.0,0.614	0.184	SE	233845727	233845820	233849762	233849859	233847396	233847461	NA	NA	NA	NA	NA	NA	NA	NA	NA	NA	NA	NA	NA	NA	NA	NA	NA	NA	protein_coding
ENSG00000123552	USP45	chr6	-	17,30,85,19,30	9,0,8,0,0	58,33,18	0,0,0	192	100	1.1456146467e-4	0.00230686601012993	0.496,1.0,0.847,1.0,1.0	1.0,1.0,1.0	-0.131	SE	99465079	99465136	99468536	99468618	99466671	99466763	NA	NA	NA	NA	NA	NA	NA	NA	NA	NA	NA	NA	NA	NA	NA	NA	NA	NA	protein_coding
ENSG00000123595	RAB9A	chrX	+	30,93,46,54,14	0,0,0,0,0	43,40,84	0,4,4	189	100	0.00288750137805	0.02833089752983142	1.0,1.0,1.0,1.0,1.0	1.0,0.841,0.917	0.081	SE	13689127	13689288	13708720	13710504	13703813	13703902	NA	NA	NA	NA	NA	NA	NA	NA	NA	NA	NA	NA	NA	NA	NA	NA	NA	NA	protein_coding
ENSG00000123636	BAZ2B	chr2	-	45,30,53,27,130	3,0,10,0,0	61,70,36	0,0,0	200	100	6.41988243983e-4	0.00881064120829323	0.882,1.0,0.726,1.0,1.0	1.0,1.0,1.0	-0.078	SE	159453612	159453801	159555822	159555865	159478574	159478721	NA	NA	NA	NA	NA	NA	NA	NA	NA	NA	NA	NA	NA	NA	NA	NA	NA	NA	protein_coding
ENSG00000124104	SNX21	chr20	+	0,0,2,2,16	7,13,15,0,30	2,14,10	5,12,21	111	100	0.0180916626146	0.11963548133448526	0.0,0.0,0.107,1.0,0.325	0.265,0.512,0.3	-0.073	SE	45834576	45835116	45840638	45841134	45840447	45840458	NA	NA	NA	NA	NA	NA	NA	NA	NA	NA	NA	NA	NA	NA	NA	NA	NA	NA	protein_coding
ENSG00000124120	TTPAL	chr20	+	101,140,109,99,179	0,2,0,0,0	107,98,152	8,0,4	200	100	1.8966848003e-4	0.00342702181667063	1.0,0.972,1.0,1.0,1.0	0.87,1.0,0.95	0.054	SE	44479984	44480444	44489262	44494603	44484336	44484530	NA	NA	NA	NA	NA	NA	NA	NA	NA	NA	NA	NA	NA	NA	NA	NA	NA	NA	protein_coding
ENSG00000124145	SDC4	chr20	-	325,408,346,321,579	16,11,12,2,15	446,212,561	27,34,38	200	100	3.4019560724e-8	4.1249952962830346e-6	0.91,0.949,0.935,0.988,0.951	0.892,0.757,0.881	0.103	SE	45333022	45333069	45348324	45348424	45335781	45335920	NA	NA	NA	NA	NA	NA	NA	NA	NA	NA	NA	NA	NA	NA	NA	NA	NA	NA	protein_coding
ENSG00000124164	VAPB	chr20	+	259,257,244,289,301	0,16,1,18,8	173,219,269	9,6,38	204	100	8.46234470041e-4	0.01076583050733213	1.0,0.887,0.992,0.887,0.949	0.904,0.947,0.776	0.067	SE	58418210	58418363	58444076	58451101	58434601	58434705	NA	NA	NA	NA	NA	NA	NA	NA	NA	NA	NA	NA	NA	NA	NA	NA	NA	NA	protein_coding
ENSG00000124177	CHD6	chr20	-	37,26,112,54,62	0,0,0,0,6	28,35,83	8,15,9	200	100	1.55504054078e-10	6.091989124607225e-8	1.0,1.0,1.0,1.0,0.838	0.636,0.538,0.822	0.302	SE	41457263	41457428	41483308	41483519	41473321	41473517	NA	NA	NA	NA	NA	NA	NA	NA	NA	NA	NA	NA	NA	NA	NA	NA	NA	NA	protein_coding
ENSG00000124198	ARFGEF2	chr20	+	11,11,36,2,53	0,3,0,0,2	35,10,40	0,5,5	131	100	0.00196764777049	0.02082201515184923	1.0,0.737,1.0,1.0,0.953	1.0,0.604,0.859	0.117	SE	48921710	48922010	48951322	48951469	48941198	48941229	NA	NA	NA	NA	NA	NA	NA	NA	NA	NA	NA	NA	NA	NA	NA	NA	NA	NA	protein_coding
ENSG00000124198	ARFGEF2	chr20	+	91,185,138,102,216	0,0,26,0,0	150,99,166	0,0,0	200	100	2.50114995863e-4	0.00423785932702079	1.0,1.0,0.726,1.0,1.0	1.0,1.0,1.0	-0.055	SE	48963829	48963898	48969146	48969277	48965871	48966023	NA	NA	NA	NA	NA	NA	NA	NA	NA	NA	NA	NA	NA	NA	NA	NA	NA	NA	protein_coding
ENSG00000124198	ARFGEF2	chr20	+	29,82,71,185,226	0,0,14,0,0	78,119,180	0,0,0	215	100	0.0113364552947	0.08337430177064394	1.0,1.0,0.702,1.0,1.0	1.0,1.0,1.0	-0.06	SE	49017495	49017550	49023050	49023181	49018883	49018998	NA	NA	NA	NA	NA	NA	NA	NA	NA	NA	NA	NA	NA	NA	NA	NA	NA	NA	protein_coding
ENSG00000124214	STAU1	chr20	-	622,628,808,863,402	16,12,34,18,30	623,612,947	14,0,25	389	100	0.00190761930869	0.0203101236214009	0.909,0.931,0.859,0.925,0.775	0.92,1.0,0.907	-0.063	SE	49153932	49154071	49188115	49188367	49165996	49166285	NA	NA	NA	NA	NA	NA	NA	NA	NA	NA	NA	NA	NA	NA	NA	NA	NA	NA	protein_coding
ENSG00000124356	STAMBP	chr2	+	65,32,159,76,36	0,1,10,0,4	17,43,97	0,0,0	206	100	4.50017820812e-4	0.00659706438608191	1.0,0.94,0.885,1.0,0.814	1.0,1.0,1.0	-0.072	SE	73828986	73829070	73830844	73831059	73829404	73829510	NA	NA	NA	NA	NA	NA	NA	NA	NA	NA	NA	NA	NA	NA	NA	NA	NA	NA	protein_coding
ENSG00000124406	ATP8A1	chr4	-	19,32,39,35,34	0,2,0,0,2	11,22,4	0,0,21	200	100	0.0123366828193	0.0912325010357446	1.0,0.889,1.0,1.0,0.895	1.0,1.0,0.087	0.261	SE	42464892	42465076	42503449	42503514	42485495	42485668	NA	NA	NA	NA	NA	NA	NA	NA	NA	NA	NA	NA	NA	NA	NA	NA	NA	NA	protein_coding
ENSG00000124549	BTN2A3P	chr6	+	23,17,14,51,11	0,0,0,2,0	15,13,53	0,8,6	337	100	2.18020493958e-6	9.99757837030562e-5	1.0,1.0,1.0,0.883,1.0	1.0,0.325,0.724	0.294	SE	26426241	26426523	26428642	26428785	26427870	26428107	NA	NA	NA	NA	NA	NA	NA	NA	NA	NA	NA	NA	NA	NA	NA	NA	NA	NA	transcribed_unprocessed_pseudogene
ENSG00000124588	NQO2	chr6	+	21,13,16,42,39	0,1,0,17,3	2,30,18	0,0,0	214	100	2.08992800966e-5	6.02277158947e-4	1.0,0.859,1.0,0.536,0.859	1.0,1.0,1.0	-0.149	SE	3012543	3012674	3016883	3016985	3015529	3015643	NA	NA	NA	NA	NA	NA	NA	NA	NA	NA	NA	NA	NA	NA	NA	NA	NA	NA	protein_coding
ENSG00000124641	MED20	chr6	-	70,135,182,127,223	5,5,13,0,4	184,183,148	3,0,0	200	100	2.9943435722e-5	7.9406920413131e-4	0.875,0.931,0.875,1.0,0.965	0.968,1.0,1.0	-0.06	SE	41909268	41909522	41921004	41921139	41916784	41916939	NA	NA	NA	NA	NA	NA	NA	NA	NA	NA	NA	NA	NA	NA	NA	NA	NA	NA	protein_coding
ENSG00000124782	RREB1	chr6	+	118,135,155,40,149	12,2,17,0,5	94,97,200	0,0,0	265	100	4.73495587183e-9	8.476868258759763e-7	0.788,0.962,0.775,1.0,0.918	1.0,1.0,1.0	-0.111	SE	7228996	7231907	7246423	7247221	7240437	7240602	NA	NA	NA	NA	NA	NA	NA	NA	NA	NA	NA	NA	NA	NA	NA	NA	NA	NA	protein_coding
ENSG00000124786	SLC35B3	chr6	-	32,21,14,27,26	0,3,0,2,4	75,26,40	0,0,0	146	100	0.011120575122	0.08197112028731979	1.0,0.827,1.0,0.902,0.817	1.0,1.0,1.0	-0.091	SE	8429863	8430157	8435076	8435483	8434384	8434430	NA	NA	NA	NA	NA	NA	NA	NA	NA	NA	NA	NA	NA	NA	NA	NA	NA	NA	protein_coding
ENSG00000124788	ATXN1	chr6	-	0,13,11,24,4	40,33,33,36,37	0,8,0	29,27,53	200	100	2.33119710597e-4	0.00401527487769514	0.0,0.165,0.143,0.25,0.051	0.0,0.129,0.0	0.079	SE	16326393	16328470	16485971	16486109	16432945	16433096	NA	NA	NA	NA	NA	NA	NA	NA	NA	NA	NA	NA	NA	NA	NA	NA	NA	NA	protein_coding
ENSG00000124788	ATXN1	chr6	-	61,27,24,116,89	0,2,0,15,15	28,22,7	2,12,9	215	100	0.00575604300072	0.04899102961667839	1.0,0.863,1.0,0.782,0.734	0.867,0.46,0.266	0.345	SE	16657775	16657901	16761297	16761460	16753232	16753347	NA	NA	NA	NA	NA	NA	NA	NA	NA	NA	NA	NA	NA	NA	NA	NA	NA	NA	protein_coding
ENSG00000124813	RUNX2	chr6	+	286,301,295,100,866	0,0,0,47,7	259,243,486	0,0,0	262	100	0.0017775573881	0.01913582990533682	1.0,1.0,1.0,0.448,0.979	1.0,1.0,1.0	-0.115	SE	45491940	45492114	45546826	45547305	45512245	45512407	NA	NA	NA	NA	NA	NA	NA	NA	NA	NA	NA	NA	NA	NA	NA	NA	NA	NA	protein_coding
ENSG00000124813	RUNX2	chr6	+	49,91,128,107,160	0,0,0,47,7	55,87,249	0,0,0	166	100	8.54837247621e-6	2.9672956146504e-4	1.0,1.0,1.0,0.578,0.932	1.0,1.0,1.0	-0.098	SE	45491940	45492114	45546826	45551079	45545216	45545282	NA	NA	NA	NA	NA	NA	NA	NA	NA	NA	NA	NA	NA	NA	NA	NA	NA	NA	protein_coding
ENSG00000124831	LRRFIP1	chr2	+	110,121,139,155,84	6,2,0,15,0	36,56,54	0,0,0	218	100	1.25336007753e-4	0.0024314979913313	0.894,0.965,1.0,0.826,1.0	1.0,1.0,1.0	-0.063	SE	237769942	237769992	237772865	237772945	237772080	237772198	NA	NA	NA	NA	NA	NA	NA	NA	NA	NA	NA	NA	NA	NA	NA	NA	NA	NA	protein_coding
ENSG00000125257	ABCC4	chr13	-	77,91,98,46,43	0,0,0,25,0	53,10,92	17,17,0	197	100	0.00516302833365	0.04502877363528319	1.0,1.0,1.0,0.483,1.0	0.613,0.23,1.0	0.282	SE	95166157	95166367	95177706	95177793	95170531	95170628	NA	NA	NA	NA	NA	NA	NA	NA	NA	NA	NA	NA	NA	NA	NA	NA	NA	NA	protein_coding
ENSG00000125351	UPF3B	chrX	-	121,141,140,87,83	0,0,0,0,0	100,175,122	0,5,9	199	100	2.10757537877e-5	6.0640677329615e-4	1.0,1.0,1.0,1.0,1.0	1.0,0.946,0.872	0.061	SE	119843190	119843301	119851494	119851601	119845197	119845296	NA	NA	NA	NA	NA	NA	NA	NA	NA	NA	NA	NA	NA	NA	NA	NA	NA	NA	protein_coding
ENSG00000125355	TMEM255A	chrX	-	157,167,202,168,125	0,2,1,0,13	179,176,177	11,9,16	200	100	9.52465320869e-6	3.3143835575037e-4	1.0,0.977,0.99,1.0,0.828	0.891,0.907,0.847	0.077	SE	120268243	120268387	120285126	120285215	120276884	120277047	NA	NA	NA	NA	NA	NA	NA	NA	NA	NA	NA	NA	NA	NA	NA	NA	NA	NA	protein_coding
ENSG00000125450	NUP85	chr17	+	12,68,65,34,117	0,3,0,24,4	118,52,85	0,0,0	200	100	1.84599277216e-5	5.48997488335e-4	1.0,0.919,1.0,0.415,0.936	1.0,1.0,1.0	-0.146	SE	75218184	75218306	75225341	75225464	75225102	75225237	NA	NA	NA	NA	NA	NA	NA	NA	NA	NA	NA	NA	NA	NA	NA	NA	NA	NA	protein_coding
ENSG00000125458	NT5C	chr17	-	81,51,83,70,119	15,4,14,11,1	118,42,111	0,4,2	161	100	1.23512211188e-5	3.9905589320543e-4	0.77,0.888,0.786,0.798,0.987	1.0,0.867,0.972	-0.101	SE	75130752	75130867	75131180	75131281	75131044	75131105	NA	NA	NA	NA	NA	NA	NA	NA	NA	NA	NA	NA	NA	NA	NA	NA	NA	NA	protein_coding
ENSG00000125485	DDX31	chr9	-	71,117,47,82,99	7,0,7,8,0	52,53,70	0,0,0	182	100	1.4744732417e-5	4.5721387832195e-4	0.848,1.0,0.787,0.849,1.0	1.0,1.0,1.0	-0.103	SE	132618329	132618441	132630263	132630403	132625663	132625745	NA	NA	NA	NA	NA	NA	NA	NA	NA	NA	NA	NA	NA	NA	NA	NA	NA	NA	protein_coding
ENSG00000125534	PPDPF	chr20	+	320,395,338,159,1462	0,4,0,0,40	358,171,712	14,19,6	180	100	0.00120768802038	0.01458476480847514	1.0,0.982,1.0,1.0,0.953	0.934,0.833,0.985	0.07	SE	63520764	63520894	63521511	63521589	63521283	63521363	NA	NA	NA	NA	NA	NA	NA	NA	NA	NA	NA	NA	NA	NA	NA	NA	NA	NA	protein_coding
ENSG00000125648	SLC25A23	chr19	-	57,50,56,24,96	0,1,0,0,10	83,41,116	0,0,0	268	100	0.00280378271795	0.02766525960051985	1.0,0.949,1.0,1.0,0.782	1.0,1.0,1.0	-0.054	SE	6444150	6444301	6453980	6454088	6452311	6452479	NA	NA	NA	NA	NA	NA	NA	NA	NA	NA	NA	NA	NA	NA	NA	NA	NA	NA	protein_coding
ENSG00000125733	TRIP10	chr19	+	4,20,51,34,27	44,34,85,39,125	14,0,13	55,26,59	268	100	0.00165673890612	0.01808093591990169	0.033,0.18,0.183,0.245,0.075	0.087,0.0,0.076	0.089	SE	6744799	6744994	6746451	6746561	6746028	6746196	NA	NA	NA	NA	NA	NA	NA	NA	NA	NA	NA	NA	NA	NA	NA	NA	NA	NA	protein_coding
ENSG00000125779	PANK2	chr20	+	93,112,132,143,182	10,0,0,0,0	83,145,135	19,0,0	200	100	0.0119846522318	0.08922406222442292	0.823,1.0,1.0,1.0,1.0	0.686,1.0,1.0	0.069	SE	3910576	3910830	3916926	3917050	3912457	3912634	NA	NA	NA	NA	NA	NA	NA	NA	NA	NA	NA	NA	NA	NA	NA	NA	NA	NA	protein_coding
ENSG00000125877	ITPA	chr20	+	55,73,123,99,142	0,3,7,0,15	111,31,129	0,0,0	165	100	4.94081228197e-6	1.9714450981885e-4	1.0,0.936,0.914,1.0,0.852	1.0,1.0,1.0	-0.06	SE	3213168	3213226	3213984	3214058	3213318	3213383	NA	NA	NA	NA	NA	NA	NA	NA	NA	NA	NA	NA	NA	NA	NA	NA	NA	NA	protein_coding
ENSG00000125885	MCM8	chr20	+	66,190,167,135,77	2,6,3,0,16	193,139,160	0,0,0	186	100	9.64269063819e-7	5.199085021859992e-5	0.947,0.945,0.968,1.0,0.721	1.0,1.0,1.0	-0.084	SE	5958527	5958726	5967435	5967587	5963273	5963359	NA	NA	NA	NA	NA	NA	NA	NA	NA	NA	NA	NA	NA	NA	NA	NA	NA	NA	protein_coding
ENSG00000125885	MCM8	chr20	+	16,53,15,27,68	22,0,6,0,4	63,37,39	0,0,0	131	100	5.48473410733e-6	2.1175772540235e-4	0.357,1.0,0.656,1.0,0.928	1.0,1.0,1.0	-0.212	SE	5967829	5968025	5977875	5978017	5972006	5972037	NA	NA	NA	NA	NA	NA	NA	NA	NA	NA	NA	NA	NA	NA	NA	NA	NA	NA	protein_coding
ENSG00000125885	MCM8	chr20	+	0,12,21,0,17	17,24,23,12,6	0,2,0	14,12,27	251	100	2.60992572332e-6	1.1523351107455e-4	0.0,0.166,0.267,0.0,0.53	0.0,0.062,0.0	0.172	SE	5967829	5968025	5973055	5973196	5972575	5972726	NA	NA	NA	NA	NA	NA	NA	NA	NA	NA	NA	NA	NA	NA	NA	NA	NA	NA	protein_coding
ENSG00000125885	MCM8	chr20	+	226,403,291,229,288	22,0,6,0,4	307,245,308	0,0,0	241	100	3.27630955077e-6	1.4015741250086e-4	0.81,1.0,0.953,1.0,0.968	1.0,1.0,1.0	-0.054	SE	5967829	5968025	5977875	5978017	5973055	5973196	NA	NA	NA	NA	NA	NA	NA	NA	NA	NA	NA	NA	NA	NA	NA	NA	NA	NA	protein_coding
ENSG00000126091	ST3GAL3	chr1	+	16,29,26,36,11	0,0,8,24,7	37,19,39	0,0,6	148	100	0.00801562407497	0.06413683658142191	1.0,1.0,0.687,0.503,0.515	1.0,1.0,0.815	-0.197	SE	43736232	43736380	43814890	43814933	43792101	43792149	NA	NA	NA	NA	NA	NA	NA	NA	NA	NA	NA	NA	NA	NA	NA	NA	NA	NA	protein_coding
ENSG00000126254	RBM42	chr19	+	18,18,60,14,156	0,0,0,0,0	0,18,103	18,0,0	166	100	0.00502007962642	0.0440514425846381	1.0,1.0,1.0,1.0,1.0	0.0,1.0,1.0	0.333	SE	35631330	35631405	35633076	35633252	35632935	35633001	NA	NA	NA	NA	NA	NA	NA	NA	NA	NA	NA	NA	NA	NA	NA	NA	NA	NA	protein_coding
ENSG00000126581	BECN1	chr17	-	20,63,25,19,17	4,2,2,17,4	7,45,8	0,0,0	161	100	3.6660783842e-7	2.4749379295528772e-5	0.756,0.951,0.886,0.41,0.725	1.0,1.0,1.0	-0.254	SE	42810133	42810928	42814523	42814673	42813947	42814008	NA	NA	NA	NA	NA	NA	NA	NA	NA	NA	NA	NA	NA	NA	NA	NA	NA	NA	protein_coding
ENSG00000126603	GLIS2	chr16	+	104,114,56,126,212	0,0,0,0,5	80,57,198	0,12,1	200	100	4.6163255178e-4	0.00682051444811805	1.0,1.0,1.0,1.0,0.955	1.0,0.704,0.99	0.093	SE	4333346	4333519	4335059	4335193	4334800	4334977	NA	NA	NA	NA	NA	NA	NA	NA	NA	NA	NA	NA	NA	NA	NA	NA	NA	NA	protein_coding
ENSG00000126777	KTN1	chr14	+	780,885,1605,281,1208	227,196,401,155,308	844,815,168	399,287,95	187	100	0.00614769112544	0.05168489888605684	0.648,0.707,0.682,0.492,0.677	0.531,0.603,0.486	0.101	SE	55661521	55661612	55667240	55667330	55663954	55664041	NA	NA	NA	NA	NA	NA	NA	NA	NA	NA	NA	NA	NA	NA	NA	NA	NA	NA	protein_coding
ENSG00000126858	RHOT1	chr17	+	126,61,59,69,34	135,117,171,123,163	91,102,73	163,122,97	200	100	0.0122159684105	0.09047724984872184	0.318,0.207,0.147,0.219,0.094	0.218,0.295,0.273	-0.065	SE	32171042	32171101	32173830	32173912	32172936	32173060	NA	NA	NA	NA	NA	NA	NA	NA	NA	NA	NA	NA	NA	NA	NA	NA	NA	NA	protein_coding
ENSG00000126858	RHOT1	chr17	+	55,101,87,63,96	24,31,27,46,44	168,155,101	31,7,42	196	100	0.00464704722261	0.04268350017328744	0.539,0.624,0.622,0.411,0.527	0.734,0.919,0.551	-0.19	SE	32208106	32208309	32224615	32225727	32209349	32209445	NA	NA	NA	NA	NA	NA	NA	NA	NA	NA	NA	NA	NA	NA	NA	NA	NA	NA	protein_coding
ENSG00000126858	RHOT1	chr17	+	60,90,28,61,35	13,26,3,1,29	55,105,54	57,40,26	223	100	0.00626665883013	0.05251616816349405	0.674,0.608,0.807,0.965,0.351	0.302,0.541,0.482	0.239	SE	32209349	32209445	32224615	32225727	32211115	32211238	NA	NA	NA	NA	NA	NA	NA	NA	NA	NA	NA	NA	NA	NA	NA	NA	NA	NA	protein_coding
ENSG00000126883	NUP214	chr9	+	335,273,86,204,171	6,2,4,23,7	223,244,188	1,0,4	185	100	4.94946371565e-6	1.933768050817e-4	0.968,0.987,0.921,0.827,0.93	0.992,1.0,0.962	-0.058	SE	131189052	131189131	131197215	131197843	131192207	131192292	NA	NA	NA	NA	NA	NA	NA	NA	NA	NA	NA	NA	NA	NA	NA	NA	NA	NA	protein_coding
ENSG00000126883	NUP214	chr9	+	78,75,54,74,71	6,2,4,23,7	78,34,126	1,0,4	162	100	1.39464063376e-5	4.3678146432316e-4	0.889,0.959,0.893,0.665,0.862	0.98,1.0,0.951	-0.123	SE	131189052	131189131	131197215	131199015	131195232	131195294	NA	NA	NA	NA	NA	NA	NA	NA	NA	NA	NA	NA	NA	NA	NA	NA	NA	NA	protein_coding
ENSG00000126883	NUP214	chr9	+	68,99,103,29,197	0,0,0,0,0	47,52,73	0,0,9	257	100	3.64839410716e-4	0.0056007515105376	1.0,1.0,1.0,1.0,1.0	1.0,1.0,0.759	0.08	SE	131201646	131201717	131222777	131222930	131215211	131215368	NA	NA	NA	NA	NA	NA	NA	NA	NA	NA	NA	NA	NA	NA	NA	NA	NA	NA	protein_coding
ENSG00000126934	MAP2K2	chr19	-	153,139,133,53,342	1,5,0,16,5	104,61,189	0,0,0	165	100	6.08331738315e-5	0.001394902648716	0.989,0.944,1.0,0.668,0.976	1.0,1.0,1.0	-0.085	SE	4095387	4095449	4101018	4101143	4097278	4097343	NA	NA	NA	NA	NA	NA	NA	NA	NA	NA	NA	NA	NA	NA	NA	NA	NA	NA	protein_coding
ENSG00000127311	HELB	chr12	+	27,68,53,47,43	12,1,0,0,0	76,32,89	0,0,0	200	100	0.00609485779896	0.05284662751506028	0.529,0.971,1.0,1.0,1.0	1.0,1.0,1.0	-0.1	SE	66309705	66310608	66315241	66315383	66313985	66314163	NA	NA	NA	NA	NA	NA	NA	NA	NA	NA	NA	NA	NA	NA	NA	NA	NA	NA	protein_coding
ENSG00000127334	DYRK2	chr12	+	12,6,6,11,13	8,2,0,21,17	18,15,20	3,1,0	200	100	1.12701906469e-4	0.00227302690613296	0.429,0.6,1.0,0.208,0.277	0.75,0.882,1.0	-0.375	SE	67648720	67649182	67657105	67665406	67649796	67649945	NA	NA	NA	NA	NA	NA	NA	NA	NA	NA	NA	NA	NA	NA	NA	NA	NA	NA	protein_coding
ENSG00000127463	EMC1	chr1	-	92,173,70,65,152	0,0,0,0,11	56,71,149	18,0,0	160	100	0.0227572532428	0.14371323635184982	1.0,1.0,1.0,1.0,0.896	0.66,1.0,1.0	0.093	SE	19238016	19238139	19239230	19239302	19238794	19238854	NA	NA	NA	NA	NA	NA	NA	NA	NA	NA	NA	NA	NA	NA	NA	NA	NA	NA	protein_coding
ENSG00000127511	SIN3B	chr19	+	0,0,0,32,7	18,5,5,23,22	0,0,0	11,5,21	196	100	1.08479596409e-5	3.6074296322372e-4	0.0,0.0,0.0,0.415,0.14	0.0,0.0,0.0	0.111	SE	16862351	16862559	16863679	16863796	16862883	16862979	NA	NA	NA	NA	NA	NA	NA	NA	NA	NA	NA	NA	NA	NA	NA	NA	NA	NA	protein_coding
ENSG00000127527	EPS15L1	chr19	-	34,46,40,15,28	8,3,0,0,0	65,13,14	0,0,0	306	100	3.56903378174e-4	0.00550043661480661	0.581,0.834,1.0,1.0,1.0	1.0,1.0,1.0	-0.117	SE	16355238	16355851	16385128	16385211	16361778	16361984	NA	NA	NA	NA	NA	NA	NA	NA	NA	NA	NA	NA	NA	NA	NA	NA	NA	NA	protein_coding
ENSG00000127804	METTL16	chr17	-	67,86,69,128,103	0,2,0,0,0	105,43,88	7,0,3	200	100	3.17407584563e-4	0.00507224382352344	1.0,0.956,1.0,1.0,1.0	0.882,1.0,0.936	0.052	SE	2464207	2464350	2477685	2477885	2467760	2467876	NA	NA	NA	NA	NA	NA	NA	NA	NA	NA	NA	NA	NA	NA	NA	NA	NA	NA	protein_coding
ENSG00000127804	METTL16	chr17	-	50,48,51,26,54	0,2,0,0,0	9,56,53	7,0,3	200	100	1.93630451324e-4	0.00348369999739745	1.0,0.923,1.0,1.0,1.0	0.391,1.0,0.898	0.222	SE	2464207	2464350	2477685	2477885	2473523	2473664	NA	NA	NA	NA	NA	NA	NA	NA	NA	NA	NA	NA	NA	NA	NA	NA	NA	NA	protein_coding
ENSG00000128513	POT1	chr7	-	105,118,120,74,129	0,0,0,0,0	198,168,110	0,0,18	189	100	2.02479558078e-5	5.8889892617151e-4	1.0,1.0,1.0,1.0,1.0	1.0,1.0,0.764	0.079	SE	124827213	124827305	124835278	124835414	124829253	124829342	NA	NA	NA	NA	NA	NA	NA	NA	NA	NA	NA	NA	NA	NA	NA	NA	NA	NA	protein_coding
ENSG00000128513	POT1	chr7	-	34,59,67,27,70	18,34,88,23,50	211,176,73	71,41,48	157	100	0.00264244833599	0.02635189416486327	0.546,0.525,0.327,0.428,0.471	0.654,0.732,0.492	-0.167	SE	124842806	124842963	124851871	124851951	124846941	124846998	NA	NA	NA	NA	NA	NA	NA	NA	NA	NA	NA	NA	NA	NA	NA	NA	NA	NA	protein_coding
ENSG00000128581	IFT22	chr7	-	219,310,203,146,285	16,4,5,0,2	222,231,285	24,0,20	190	100	7.13392477316e-4	0.00945091361991161	0.878,0.976,0.955,1.0,0.987	0.83,1.0,0.882	0.055	SE	101316339	101316542	101318955	101319032	101318123	101318213	NA	NA	NA	NA	NA	NA	NA	NA	NA	NA	NA	NA	NA	NA	NA	NA	NA	NA	protein_coding
ENSG00000128591	FLNC	chr7	+	210,209,140,95,491	14,0,17,20,3	110,159,480	0,0,10	199	100	3.31807597511e-5	8.5194371156606e-4	0.883,1.0,0.805,0.705,0.988	1.0,1.0,0.96	-0.11	SE	128849330	128849578	128850383	128850483	128849975	128850074	NA	NA	NA	NA	NA	NA	NA	NA	NA	NA	NA	NA	NA	NA	NA	NA	NA	NA	protein_coding
ENSG00000128596	CCDC136	chr7	+	8,9,17,20,15	0,0,0,0,0	12,7,26	0,0,7	259	100	9.99962845978e-4	0.01218429057726934	1.0,1.0,1.0,1.0,1.0	1.0,1.0,0.589	0.137	SE	128805760	128805901	128806687	128806858	128806236	128806395	NA	NA	NA	NA	NA	NA	NA	NA	NA	NA	NA	NA	NA	NA	NA	NA	NA	NA	protein_coding
ENSG00000128641	MYO1B	chr2	+	56,33,95,34,119	49,46,75,0,67	22,23,65	49,58,47	187	100	0.013993161181	0.09840012024454614	0.379,0.277,0.404,1.0,0.487	0.194,0.175,0.425	0.245	SE	191400381	191400468	191408114	191408189	191400748	191400835	NA	NA	NA	NA	NA	NA	NA	NA	NA	NA	NA	NA	NA	NA	NA	NA	NA	NA	protein_coding
ENSG00000128641	MYO1B	chr2	+	189,211,404,169,305	0,0,10,0,10	158,260,191	3,0,27	187	100	0.00131609231737	0.01504812816772399	1.0,1.0,0.956,1.0,0.942	0.966,1.0,0.791	0.061	SE	191400748	191400835	191408114	191408189	191402631	191402718	NA	NA	NA	NA	NA	NA	NA	NA	NA	NA	NA	NA	NA	NA	NA	NA	NA	NA	protein_coding
ENSG00000128708	HAT1	chr2	+	214,208,301,98,250	0,2,0,0,8	98,98,40	3,9,0	200	100	2.89544684196e-4	0.00472332325209575	1.0,0.981,1.0,1.0,0.94	0.942,0.845,1.0	0.055	SE	171925536	171925641	171965337	171965517	171952880	171953001	NA	NA	NA	NA	NA	NA	NA	NA	NA	NA	NA	NA	NA	NA	NA	NA	NA	NA	protein_coding
ENSG00000128829	EIF2AK4	chr15	+	57,68,53,22,59	0,3,16,13,1	24,73,59	0,5,1	145	100	0.0120065993334	0.08724728756641902	1.0,0.94,0.696,0.539,0.976	1.0,0.91,0.976	-0.132	SE	40030358	40030456	40034325	40034444	40032756	40032801	NA	NA	NA	NA	NA	NA	NA	NA	NA	NA	NA	NA	NA	NA	NA	NA	NA	NA	protein_coding
ENSG00000128891	CCDC32	chr15	-	73,127,233,122,139	0,7,0,30,6	106,82,86	15,45,20	633	100	6.57993159758e-6	2.4223415788386e-4	1.0,0.741,1.0,0.391,0.785	0.527,0.224,0.405	0.398	SE	40531330	40532302	40557215	40557372	40553594	40554127	NA	NA	NA	NA	NA	NA	NA	NA	NA	NA	NA	NA	NA	NA	NA	NA	NA	NA	protein_coding
ENSG00000128908	INO80	chr15	-	24,52,25,24,30	6,0,42,0,0	49,35,18	0,0,0	228	100	1.89889172231e-4	0.0033672477501858	0.637,1.0,0.207,1.0,1.0	1.0,1.0,1.0	-0.231	SE	41005592	41005687	41020899	41021125	41016087	41016215	NA	NA	NA	NA	NA	NA	NA	NA	NA	NA	NA	NA	NA	NA	NA	NA	NA	NA	protein_coding
ENSG00000128915	ICE2	chr15	-	121,200,94,65,195	0,0,12,16,0	215,209,104	0,0,0	200	100	2.31546795482e-6	1.0787160259428e-4	1.0,1.0,0.797,0.67,1.0	1.0,1.0,1.0	-0.107	SE	60436142	60436227	60448847	60449841	60447969	60448145	NA	NA	NA	NA	NA	NA	NA	NA	NA	NA	NA	NA	NA	NA	NA	NA	NA	NA	protein_coding
ENSG00000128923	MINDY2	chr15	+	97,120,90,59,88	0,0,0,0,0	105,56,80	17,0,0	203	100	7.45804857982e-7	4.288969216599644e-5	1.0,1.0,1.0,1.0,1.0	0.753,1.0,1.0	0.082	SE	58810229	58810388	58831773	58831916	58821716	58821819	NA	NA	NA	NA	NA	NA	NA	NA	NA	NA	NA	NA	NA	NA	NA	NA	NA	NA	protein_coding
ENSG00000128923	MINDY2	chr15	+	40,70,151,43,105	0,0,20,6,0	70,70,74	0,0,0	243	100	8.34178162978e-6	2.9188418773653e-4	1.0,1.0,0.757,0.747,1.0	1.0,1.0,1.0	-0.099	SE	58821716	58821819	58847296	58847470	58831773	58831916	NA	NA	NA	NA	NA	NA	NA	NA	NA	NA	NA	NA	NA	NA	NA	NA	NA	NA	protein_coding
ENSG00000128973	CLN6	chr15	-	392,436,449,350,578	0,8,0,0,12	340,360,689	15,0,40	408	100	1.93652430258e-6	9.0548966405789e-5	1.0,0.93,1.0,1.0,0.922	0.847,1.0,0.808	0.085	SE	68211262	68211318	68214289	68214388	68211555	68211863	NA	NA	NA	NA	NA	NA	NA	NA	NA	NA	NA	NA	NA	NA	NA	NA	NA	NA	protein_coding
ENSG00000128989	ARPP19	chr15	-	66,102,88,102,115	11,6,0,19,0	67,65,46	0,0,0	155	100	6.74305255077e-7	4.014804272711305e-5	0.795,0.916,1.0,0.776,1.0	1.0,1.0,1.0	-0.103	SE	52557099	52557222	52569115	52569239	52568847	52568902	NA	NA	NA	NA	NA	NA	NA	NA	NA	NA	NA	NA	NA	NA	NA	NA	NA	NA	protein_coding
ENSG00000129003	VPS13C	chr15	-	75,39,131,49,142	0,4,0,0,0	24,81,46	8,0,0	160	100	0.00913046676092	0.07092001095401902	1.0,0.859,1.0,1.0,1.0	0.652,1.0,1.0	0.088	SE	61949442	61949605	61950944	61951024	61950357	61950417	NA	NA	NA	NA	NA	NA	NA	NA	NA	NA	NA	NA	NA	NA	NA	NA	NA	NA	protein_coding
ENSG00000129103	SUMF2	chr7	+	84,39,125,83,138	6,10,11,24,15	107,75,82	9,0,4	145	100	3.4876084673e-4	0.00541114692544208	0.906,0.729,0.887,0.705,0.864	0.891,1.0,0.934	-0.123	SE	56072996	56073111	56074585	56074736	56074173	56074218	NA	NA	NA	NA	NA	NA	NA	NA	NA	NA	NA	NA	NA	NA	NA	NA	NA	NA	protein_coding
ENSG00000129116	PALLD	chr4	+	432,512,453,521,1003	34,63,97,111,65	418,377,627	146,68,102	200	100	0.00442687110549	0.04099612439238877	0.864,0.803,0.7,0.701,0.885	0.589,0.735,0.755	0.098	SE	168711580	168711923	168890921	168891057	168877722	168878394	NA	NA	NA	NA	NA	NA	NA	NA	NA	NA	NA	NA	NA	NA	NA	NA	NA	NA	protein_coding
ENSG00000129197	RPAIN	chr17	+	60,79,60,77,26	0,10,13,0,2	66,45,51	2,0,0	212	100	6.3071822189e-5	0.00140184633365313	1.0,0.788,0.685,1.0,0.86	0.94,1.0,1.0	-0.113	SE	5422768	5422829	5426235	5426299	5425970	5426082	NA	NA	NA	NA	NA	NA	NA	NA	NA	NA	NA	NA	NA	NA	NA	NA	NA	NA	protein_coding
ENSG00000129197	RPAIN	chr17	+	11,7,5,0,0	16,4,0,25,17	0,0,0	9,28,19	164	100	4.42079651892e-5	0.00106695087175928	0.295,0.516,1.0,0.0,0.0	0.0,0.0,0.0	0.362	SE	5422768	5422829	5432541	5432876	5426235	5426299	NA	NA	NA	NA	NA	NA	NA	NA	NA	NA	NA	NA	NA	NA	NA	NA	NA	NA	protein_coding
ENSG00000129197	RPAIN	chr17	+	56,47,71,117,56	11,0,5,11,0	51,60,39	0,0,0	200	100	1.47573963105e-6	7.467069256443992e-5	0.718,1.0,0.877,0.842,1.0	1.0,1.0,1.0	-0.113	SE	5426235	5426299	5432541	5432876	5428070	5428211	NA	NA	NA	NA	NA	NA	NA	NA	NA	NA	NA	NA	NA	NA	NA	NA	NA	NA	protein_coding
ENSG00000129292	PHF20L1	chr8	+	8,46,83,22,49	66,81,162,37,127	16,9,32	115,67,54	178	100	0.0214196466817	0.13665284963785077	0.064,0.242,0.224,0.25,0.178	0.072,0.07,0.25	0.061	SE	132798771	132798860	132803818	132804032	132799094	132799172	NA	NA	NA	NA	NA	NA	NA	NA	NA	NA	NA	NA	NA	NA	NA	NA	NA	NA	protein_coding
ENSG00000129295	LRRC6	chr8	-	4,0,7,0,0	20,17,53,20,107	22,10,5	20,21,21	209	100	4.60339544262e-11	2.2702556618717277e-8	0.087,0.0,0.059,0.0,0.0	0.345,0.186,0.102	-0.182	SE	132572198	132572480	132583693	132583775	132578407	132578516	NA	NA	NA	NA	NA	NA	NA	NA	NA	NA	NA	NA	NA	NA	NA	NA	NA	NA	protein_coding
ENSG00000129295	LRRC6	chr8	-	45,70,153,45,86	0,4,5,47,1	15,50,89	0,0,2	160	100	5.42530774256e-4	0.00759136476311741	1.0,0.916,0.95,0.374,0.982	1.0,1.0,0.965	-0.144	SE	132611293	132611363	132622610	132622688	132615037	132615097	NA	NA	NA	NA	NA	NA	NA	NA	NA	NA	NA	NA	NA	NA	NA	NA	NA	NA	protein_coding
ENSG00000129353	SLC44A2	chr19	+	35,36,71,44,43	0,0,18,0,0	99,44,124	0,0,0	174	100	1.02134752647e-4	0.00205828694270415	1.0,1.0,0.694,1.0,1.0	1.0,1.0,1.0	-0.061	SE	10626252	10626301	10627919	10628004	10627721	10627795	NA	NA	NA	NA	NA	NA	NA	NA	NA	NA	NA	NA	NA	NA	NA	NA	NA	NA	protein_coding
ENSG00000129354	AP1M2	chr19	-	88,140,95,103,84	0,12,0,8,7	183,37,132	2,0,0	176	100	6.26888796029e-6	2.3906838805495e-4	1.0,0.869,1.0,0.88,0.872	0.981,1.0,1.0	-0.069	SE	10572670	10573088	10577197	10577356	10574416	10574492	NA	NA	NA	NA	NA	NA	NA	NA	NA	NA	NA	NA	NA	NA	NA	NA	NA	NA	protein_coding
ENSG00000129566	TEP1	chr14	-	5,21,30,7,13	0,0,0,6,2	10,7,78	0,0,0	225	100	0.0105969014587	0.07900222770322322	1.0,1.0,1.0,0.341,0.743	1.0,1.0,1.0	-0.183	SE	20371488	20371632	20373010	20373100	20372732	20372857	NA	NA	NA	NA	NA	NA	NA	NA	NA	NA	NA	NA	NA	NA	NA	NA	NA	NA	protein_coding
ENSG00000129595	EPB41L4A	chr5	-	14,17,56,34,12	0,0,0,13,2	29,47,62	0,0,0	164	100	1.15749342079e-4	0.00227307010012088	1.0,1.0,1.0,0.615,0.785	1.0,1.0,1.0	-0.12	SE	112240718	112240810	112259890	112259979	112259228	112259292	NA	NA	NA	NA	NA	NA	NA	NA	NA	NA	NA	NA	NA	NA	NA	NA	NA	NA	protein_coding
ENSG00000129696	TTI2	chr8	-	9,91,46,41,49	0,0,0,0,0	101,32,60	4,0,3	244	100	0.0103663079246	0.07766854653540935	1.0,1.0,1.0,1.0,1.0	0.912,1.0,0.891	0.066	SE	33500327	33500490	33503747	33503935	33503428	33503572	NA	NA	NA	NA	NA	NA	NA	NA	NA	NA	NA	NA	NA	NA	NA	NA	NA	NA	protein_coding
ENSG00000130023	ERMARD	chr6	+	0,38,60,9,33	17,12,2,35,0	44,49,53	0,0,0	130	100	3.67122734435e-8	4.342015399394584e-6	0.0,0.709,0.958,0.165,1.0	1.0,1.0,1.0	-0.434	SE	169762428	169762531	169768102	169768171	169766637	169766667	NA	NA	NA	NA	NA	NA	NA	NA	NA	NA	NA	NA	NA	NA	NA	NA	NA	NA	protein_coding
ENSG00000130023	ERMARD	chr6	+	24,45,16,25,55	0,5,0,0,7	96,59,58	0,0,0	177	100	2.14995185071e-4	0.00367139145219306	1.0,0.836,1.0,1.0,0.816	1.0,1.0,1.0	-0.07	SE	169773318	169773402	169775939	169776065	169775269	169775346	NA	NA	NA	NA	NA	NA	NA	NA	NA	NA	NA	NA	NA	NA	NA	NA	NA	NA	protein_coding
ENSG00000130150	MOSPD2	chrX	+	66,55,74,112,75	20,0,0,0,0	87,104,45	0,0,0	161	100	9.16271152572e-4	0.01140876065257448	0.672,1.0,1.0,1.0,1.0	1.0,1.0,1.0	-0.066	SE	14897083	14897238	14902965	14903004	14900574	14900635	NA	NA	NA	NA	NA	NA	NA	NA	NA	NA	NA	NA	NA	NA	NA	NA	NA	NA	protein_coding
ENSG00000130158	DOCK6	chr19	-	22,22,13,25,50	0,0,0,0,0	10,7,23	0,8,0	253	100	0.00960076317783	0.07363402228348608	1.0,1.0,1.0,1.0,1.0	1.0,0.257,1.0	0.248	SE	11211992	11212151	11214274	11214409	11213175	11213328	NA	NA	NA	NA	NA	NA	NA	NA	NA	NA	NA	NA	NA	NA	NA	NA	NA	NA	protein_coding
ENSG00000130177	CDC16	chr13	+	329,477,462,392,511	37,41,25,20,63	614,626,886	7,13,26	155	100	6.66133814775e-16	2.4873436643698497e-12	0.852,0.882,0.923,0.927,0.84	0.983,0.969,0.956	-0.085	SE	114234896	114235132	114236798	114236896	114236644	114236699	NA	NA	NA	NA	NA	NA	NA	NA	NA	NA	NA	NA	NA	NA	NA	NA	NA	NA	protein_coding
ENSG00000130177	CDC16	chr13	+	532,398,740,720,368	27,38,11,44,5	766,627,548	10,0,6	191	100	5.31241717283e-13	7.308208424391081e-10	0.912,0.846,0.972,0.895,0.975	0.976,1.0,0.98	-0.065	SE	114262878	114263014	114272183	114272481	114265149	114265240	NA	NA	NA	NA	NA	NA	NA	NA	NA	NA	NA	NA	NA	NA	NA	NA	NA	NA	protein_coding
ENSG00000130254	SAFB2	chr19	-	88,70,135,99,152	10,0,0,0,0	73,87,114	0,0,0	611	100	0.0190525316504	0.1243433388959189	0.59,1.0,1.0,1.0,1.0	1.0,1.0,1.0	-0.082	SE	5610638	5610688	5612539	5612567	5611119	5611630	NA	NA	NA	NA	NA	NA	NA	NA	NA	NA	NA	NA	NA	NA	NA	NA	NA	NA	protein_coding
ENSG00000130413	STK33	chr11	-	79,93,197,57,97	0,0,3,0,0	96,108,61	10,0,0	200	100	0.00130788030926	0.01550506798543171	1.0,1.0,0.97,1.0,1.0	0.828,1.0,1.0	0.051	SE	8391870	8392710	8435493	8435579	8413494	8413692	NA	NA	NA	NA	NA	NA	NA	NA	NA	NA	NA	NA	NA	NA	NA	NA	NA	NA	protein_coding
ENSG00000130413	STK33	chr11	-	36,46,99,81,39	0,6,0,0,5	99,34,48	0,0,0	176	100	0.0147226689418	0.10231309145225558	1.0,0.813,1.0,1.0,0.816	1.0,1.0,1.0	-0.074	SE	8436026	8436139	8452821	8452906	8440677	8440753	NA	NA	NA	NA	NA	NA	NA	NA	NA	NA	NA	NA	NA	NA	NA	NA	NA	NA	protein_coding
ENSG00000130669	PAK4	chr19	+	0,0,0,0,4	13,19,31,18,45	8,0,14	11,12,15	316	100	2.91641066852e-9	5.688741944311624e-7	0.0,0.0,0.0,0.0,0.027	0.187,0.0,0.228	-0.133	SE	39168229	39168312	39169531	39169757	39168624	39168840	NA	NA	NA	NA	NA	NA	NA	NA	NA	NA	NA	NA	NA	NA	NA	NA	NA	NA	protein_coding
ENSG00000130702	LAMA5	chr20	-	107,87,185,104,215	0,0,0,15,0	51,106,118	0,0,0	235	100	0.00751299061853	0.06096695088082495	1.0,1.0,1.0,0.747,1.0	1.0,1.0,1.0	-0.051	SE	62345817	62345877	62346505	62346596	62346080	62346215	NA	NA	NA	NA	NA	NA	NA	NA	NA	NA	NA	NA	NA	NA	NA	NA	NA	NA	protein_coding
ENSG00000130706	ADRM1	chr20	+	127,334,556,307,327	6,9,8,20,12	313,225,408	3,0,5	200	100	5.8281650066e-6	2.2459270500158e-4	0.914,0.949,0.972,0.885,0.932	0.981,1.0,0.976	-0.055	SE	62308020	62308178	62308654	62308862	62308367	62308470	NA	NA	NA	NA	NA	NA	NA	NA	NA	NA	NA	NA	NA	NA	NA	NA	NA	NA	protein_coding
ENSG00000130783	CCDC62	chr12	+	183,187,207,64,179	10,25,0,0,13	217,149,203	0,0,8	200	100	5.33359988245e-5	0.00125597047869423	0.901,0.789,1.0,1.0,0.873	1.0,1.0,0.927	-0.063	SE	122806150	122806295	122823365	122823459	122813269	122813419	NA	NA	NA	NA	NA	NA	NA	NA	NA	NA	NA	NA	NA	NA	NA	NA	NA	NA	protein_coding
ENSG00000130818	ZNF426	chr19	-	6,39,59,47,39	2,4,0,0,7	71,41,25	0,0,3	183	100	0.00898032219641	0.07127863096544884	0.621,0.842,1.0,1.0,0.753	1.0,1.0,0.82	-0.097	SE	9523222	9529636	9532844	9532925	9530984	9531067	NA	NA	NA	NA	NA	NA	NA	NA	NA	NA	NA	NA	NA	NA	NA	NA	NA	NA	protein_coding
ENSG00000130939	UBE4B	chr1	+	391,470,471,207,825	0,4,0,0,2	412,328,761	16,6,11	287	100	1.43299494493e-9	3.468113136164846e-7	1.0,0.976,1.0,1.0,0.993	0.9,0.95,0.96	0.057	SE	10032831	10033694	10095460	10095596	10072027	10072214	NA	NA	NA	NA	NA	NA	NA	NA	NA	NA	NA	NA	NA	NA	NA	NA	NA	NA	protein_coding
ENSG00000130939	UBE4B	chr1	+	246,314,250,303,341	0,2,0,0,0	284,295,383	9,16,5	200	100	8.92473206449e-10	2.563976358438372e-7	1.0,0.987,1.0,1.0,1.0	0.94,0.902,0.975	0.058	SE	10117458	10117600	10126793	10126877	10119512	10119613	NA	NA	NA	NA	NA	NA	NA	NA	NA	NA	NA	NA	NA	NA	NA	NA	NA	NA	protein_coding
ENSG00000130962	PRRG1	chrX	+	17,53,56,60,36	8,1,6,0,2	72,58,49	0,0,0	200	100	9.64234567524e-6	3.3464763728725e-4	0.515,0.964,0.824,1.0,0.9	1.0,1.0,1.0	-0.159	SE	37406208	37406259	37453135	37457289	37425839	37426000	NA	NA	NA	NA	NA	NA	NA	NA	NA	NA	NA	NA	NA	NA	NA	NA	NA	NA	protein_coding
ENSG00000130997	POLN	chr4	-	32,37,36,22,31	24,6,5,13,6	41,30,47	0,0,0	169	100	1.34670052887e-12	1.5139256032375094e-9	0.441,0.785,0.81,0.5,0.754	1.0,1.0,1.0	-0.342	SE	2174690	2174751	2179307	2179387	2176265	2176334	NA	NA	NA	NA	NA	NA	NA	NA	NA	NA	NA	NA	NA	NA	NA	NA	NA	NA	protein_coding
ENSG00000131067	GGT7	chr20	-	12,30,15,20,24	0,0,0,0,0	26,0,65	0,5,0	200	100	0.0205102635568	0.1361173959252107	1.0,1.0,1.0,1.0,1.0	1.0,0.0,1.0	0.333	SE	34849960	34850060	34852154	34852272	34851230	34851368	NA	NA	NA	NA	NA	NA	NA	NA	NA	NA	NA	NA	NA	NA	NA	NA	NA	NA	protein_coding
ENSG00000131080	EDA2R	chrX	-	26,28,40,19,57	0,0,0,0,0	14,44,43	0,0,6	200	100	0.021861640031	0.14256105035095487	1.0,1.0,1.0,1.0,1.0	1.0,1.0,0.782	0.073	SE	66595636	66598093	66602632	66602797	66599473	66599860	NA	NA	NA	NA	NA	NA	NA	NA	NA	NA	NA	NA	NA	NA	NA	NA	NA	NA	protein_coding
ENSG00000131080	EDA2R	chrX	-	12,26,42,8,70	0,0,0,0,3	45,2,75	0,10,0	186	100	0.0118986829497	0.08662172920370409	1.0,1.0,1.0,1.0,0.926	1.0,0.097,1.0	0.286	SE	66602632	66602797	66605047	66605226	66604420	66604506	NA	NA	NA	NA	NA	NA	NA	NA	NA	NA	NA	NA	NA	NA	NA	NA	NA	NA	protein_coding
ENSG00000131080	EDA2R	chrX	-	9,15,15,12,20	0,0,0,24,0	38,29,12	0,0,0	197	100	0.0191232963848	0.12850942027828782	1.0,1.0,1.0,0.202,1.0	1.0,1.0,1.0	-0.16	SE	66605047	66605226	66638994	66639078	66615933	66616030	NA	NA	NA	NA	NA	NA	NA	NA	NA	NA	NA	NA	NA	NA	NA	NA	NA	NA	protein_coding
ENSG00000131269	ABCB7	chrX	-	51,71,97,92,71	4,0,0,11,0	111,31,75	6,9,5	187	100	0.00896162507548	0.06994295497847006	0.872,1.0,1.0,0.817,1.0	0.908,0.648,0.889	0.123	SE	75098941	75099061	75156104	75156272	75112885	75112972	NA	NA	NA	NA	NA	NA	NA	NA	NA	NA	NA	NA	NA	NA	NA	NA	NA	NA	protein_coding
ENSG00000131323	TRAF3	chr14	+	104,55,34,109,66	0,0,0,0,5	43,13,67	10,0,0	239	100	8.4808207421e-4	0.010776455642052001	1.0,1.0,1.0,1.0,0.847	0.643,1.0,1.0	0.088	SE	102777556	102777675	102870184	102870446	102830333	102830472	NA	NA	NA	NA	NA	NA	NA	NA	NA	NA	NA	NA	NA	NA	NA	NA	NA	NA	protein_coding
ENSG00000131323	TRAF3	chr14	+	15,8,5,35,19	0,0,0,0,0	1,17,50	24,0,0	181	100	0.00449558994548	0.04020038658739523	1.0,1.0,1.0,1.0,1.0	0.023,1.0,1.0	0.326	SE	102876357	102876525	102897260	102897401	102886188	102886269	NA	NA	NA	NA	NA	NA	NA	NA	NA	NA	NA	NA	NA	NA	NA	NA	NA	NA	protein_coding
ENSG00000131323	TRAF3	chr14	+	46,84,58,54,40	0,0,0,0,0	165,57,85	24,0,0	193	100	1.65238527194e-7	1.3581775546530727e-5	1.0,1.0,1.0,1.0,1.0	0.781,1.0,1.0	0.073	SE	102876357	102876525	102897260	102897401	102891324	102891417	NA	NA	NA	NA	NA	NA	NA	NA	NA	NA	NA	NA	NA	NA	NA	NA	NA	NA	protein_coding
ENSG00000131351	HAUS8	chr19	-	35,125,57,36,65	0,3,13,0,0	35,47,38	0,0,0	182	100	5.8502742569e-4	0.00822985262167608	1.0,0.958,0.707,1.0,1.0	1.0,1.0,1.0	-0.067	SE	17059996	17060092	17069030	17069086	17062697	17062779	NA	NA	NA	NA	NA	NA	NA	NA	NA	NA	NA	NA	NA	NA	NA	NA	NA	NA	protein_coding
ENSG00000131373	HACL1	chr3	-	49,41,49,28,59	0,0,2,0,0	29,43,91	0,0,25	195	100	5.79185158778e-6	2.2164141997646e-4	1.0,1.0,0.926,1.0,1.0	1.0,1.0,0.651	0.102	SE	15582876	15582989	15589539	15589612	15585247	15585342	NA	NA	NA	NA	NA	NA	NA	NA	NA	NA	NA	NA	NA	NA	NA	NA	NA	NA	protein_coding
ENSG00000131373	HACL1	chr3	-	29,38,48,32,61	0,0,2,0,0	16,25,16	0,0,25	178	100	0.00315675121844	0.03033498652484732	1.0,1.0,0.931,1.0,1.0	1.0,1.0,0.264	0.232	SE	15582876	15582989	15589539	15589612	15586524	15586602	NA	NA	NA	NA	NA	NA	NA	NA	NA	NA	NA	NA	NA	NA	NA	NA	NA	NA	protein_coding
ENSG00000131373	HACL1	chr3	-	92,71,127,100,82	0,0,0,0,0	76,74,61	8,0,0	178	100	0.0125673391845	0.09061658251157544	1.0,1.0,1.0,1.0,1.0	0.842,1.0,1.0	0.053	SE	15585247	15585342	15589539	15589612	15586524	15586602	NA	NA	NA	NA	NA	NA	NA	NA	NA	NA	NA	NA	NA	NA	NA	NA	NA	NA	protein_coding
ENSG00000131373	HACL1	chr3	-	40,22,27,12,32	0,0,0,0,0	69,61,62	6,5,0	181	100	3.51937916846e-5	8.9101662356793e-4	1.0,1.0,1.0,1.0,1.0	0.864,0.871,1.0	0.088	SE	15589539	15589612	15596383	15596424	15591599	15591680	NA	NA	NA	NA	NA	NA	NA	NA	NA	NA	NA	NA	NA	NA	NA	NA	NA	NA	protein_coding
ENSG00000131374	TBC1D5	chr3	-	3,4,6,0,55	0,4,0,15,0	3,6,22	0,0,0	224	100	2.69165464763e-4	0.00439990426389949	1.0,0.309,1.0,0.0,1.0	1.0,1.0,1.0	-0.338	SE	17508473	17508605	17739342	17740907	17562018	17562142	NA	NA	NA	NA	NA	NA	NA	NA	NA	NA	NA	NA	NA	NA	NA	NA	NA	NA	protein_coding
ENSG00000131374	TBC1D5	chr3	-	61,59,43,62,44	0,4,0,15,0	107,18,91	0,0,0	165	100	2.60588582383e-5	7.0803163891131e-4	1.0,0.899,1.0,0.715,1.0	1.0,1.0,1.0	-0.077	SE	17508473	17508605	17739342	17740907	17623848	17623913	NA	NA	NA	NA	NA	NA	NA	NA	NA	NA	NA	NA	NA	NA	NA	NA	NA	NA	protein_coding
ENSG00000131375	CAPN7	chr3	+	76,40,52,63,48	0,0,0,0,0	51,32,67	0,0,8	209	100	0.00204322063957	0.02145668986624373	1.0,1.0,1.0,1.0,1.0	1.0,1.0,0.8	0.067	SE	15206245	15206597	15217424	15217582	15212103	15212212	NA	NA	NA	NA	NA	NA	NA	NA	NA	NA	NA	NA	NA	NA	NA	NA	NA	NA	protein_coding
ENSG00000131375	CAPN7	chr3	+	58,48,33,10,42	0,0,0,0,0	50,57,43	0,0,8	176	100	0.00399813904508	0.03785990543723799	1.0,1.0,1.0,1.0,1.0	1.0,1.0,0.753	0.082	SE	15240753	15240853	15246731	15246794	15242177	15242253	NA	NA	NA	NA	NA	NA	NA	NA	NA	NA	NA	NA	NA	NA	NA	NA	NA	NA	protein_coding
ENSG00000131389	SLC6A6	chr3	+	160,198,315,151,368	0,0,5,0,4	184,82,377	0,13,2	340	100	0.00493827862718	0.04346017735933698	1.0,1.0,0.949,1.0,0.964	1.0,0.65,0.982	0.105	SE	14416411	14416453	14445716	14445851	14443623	14443863	NA	NA	NA	NA	NA	NA	NA	NA	NA	NA	NA	NA	NA	NA	NA	NA	NA	NA	protein_coding
ENSG00000131389	SLC6A6	chr3	+	128,164,268,139,303	0,0,5,0,4	159,48,313	0,13,2	336	100	0.0143062837443	0.1000368230359854	1.0,1.0,0.941,1.0,0.958	1.0,0.524,0.979	0.145	SE	14416411	14416453	14445716	14445851	14443627	14443863	NA	NA	NA	NA	NA	NA	NA	NA	NA	NA	NA	NA	NA	NA	NA	NA	NA	NA	protein_coding
ENSG00000131389	SLC6A6	chr3	+	0,3,4,0,28	67,99,124,70,167	11,18,15	99,32,164	229	100	3.91307504908e-4	0.00590872071824685	0.0,0.013,0.014,0.0,0.068	0.046,0.197,0.038	-0.075	SE	14443623	14443863	14445716	14445851	14444737	14444866	NA	NA	NA	NA	NA	NA	NA	NA	NA	NA	NA	NA	NA	NA	NA	NA	NA	NA	protein_coding
ENSG00000131473	ACLY	chr17	-	136,170,119,195,434	26,51,61,8,89	153,149,350	0,16,83	130	100	0.0134024904107	0.09517157846191672	0.801,0.719,0.6,0.949,0.79	1.0,0.878,0.764	-0.109	SE	41893032	41893174	41897748	41897839	41896619	41896649	NA	NA	NA	NA	NA	NA	NA	NA	NA	NA	NA	NA	NA	NA	NA	NA	NA	NA	protein_coding
ENSG00000131626	PPFIA1	chr11	+	10,10,2,27,12	52,49,53,35,83	0,0,12	51,41,55	163	100	0.00201132051773	0.02118980076276773	0.106,0.111,0.023,0.321,0.081	0.0,0.0,0.118	0.089	SE	70362287	70362488	70372214	70372390	70365372	70365435	NA	NA	NA	NA	NA	NA	NA	NA	NA	NA	NA	NA	NA	NA	NA	NA	NA	NA	protein_coding
ENSG00000131697	NPHP4	chr1	-	7,22,14,4,10	0,0,0,0,0	13,0,30	0,4,0	272	100	0.0214698534923	0.13687293428822864	1.0,1.0,1.0,1.0,1.0	1.0,0.0,1.0	0.333	SE	5864337	5864517	5866372	5866458	5865101	5865273	NA	NA	NA	NA	NA	NA	NA	NA	NA	NA	NA	NA	NA	NA	NA	NA	NA	NA	protein_coding
ENSG00000131697	NPHP4	chr1	-	2,19,53,16,37	0,0,0,0,0	43,12,23	6,2,0	273	100	3.86302688777e-5	9.6072118736947e-4	1.0,1.0,1.0,1.0,1.0	0.724,0.687,1.0	0.196	SE	5961793	5961949	5986154	5986327	5969086	5969259	NA	NA	NA	NA	NA	NA	NA	NA	NA	NA	NA	NA	NA	NA	NA	NA	NA	NA	protein_coding
ENSG00000131759	RARA	chr17	+	60,42,99,56,104	0,0,0,0,0	50,29,79	7,0,3	200	100	4.27154341803e-5	0.00105042910223308	1.0,1.0,1.0,1.0,1.0	0.781,1.0,0.929	0.097	SE	40330856	40331396	40351909	40352070	40349783	40349925	NA	NA	NA	NA	NA	NA	NA	NA	NA	NA	NA	NA	NA	NA	NA	NA	NA	NA	protein_coding
ENSG00000131778	CHD1L	chr1	+	76,115,93,79,73	0,0,0,0,0	81,146,146	12,0,0	182	100	8.56015967039e-4	0.01108875192573165	1.0,1.0,1.0,1.0,1.0	0.788,1.0,1.0	0.071	SE	147256530	147256562	147265931	147266087	147259836	147259918	NA	NA	NA	NA	NA	NA	NA	NA	NA	NA	NA	NA	NA	NA	NA	NA	NA	NA	protein_coding
ENSG00000131791	PRKAB2	chr1	-	36,67,41,23,50	0,13,0,0,3	42,76,50	0,0,0	200	100	4.48350656015e-5	0.00108646247065827	1.0,0.72,1.0,1.0,0.893	1.0,1.0,1.0	-0.077	SE	147166845	147166939	147171988	147172167	147167766	147167933	NA	NA	NA	NA	NA	NA	NA	NA	NA	NA	NA	NA	NA	NA	NA	NA	NA	NA	protein_coding
ENSG00000131844	MCCC2	chr5	+	47,27,118,40,114	0,2,1,8,0	49,20,70	10,12,6	214	100	1.26072946988e-5	4.0482735729389e-4	1.0,0.863,0.982,0.7,1.0	0.696,0.438,0.845	0.249	SE	71604355	71604468	71632120	71632185	71626639	71626753	NA	NA	NA	NA	NA	NA	NA	NA	NA	NA	NA	NA	NA	NA	NA	NA	NA	NA	protein_coding
ENSG00000131873	CHSY1	chr15	-	239,342,218,198,305	12,17,4,21,7	252,169,334	8,3,0	200	100	4.88801771207e-5	0.00116914510604331	0.909,0.91,0.965,0.825,0.956	0.94,0.966,1.0	-0.056	SE	101175726	101178980	101251136	101252048	101235081	101235577	NA	NA	NA	NA	NA	NA	NA	NA	NA	NA	NA	NA	NA	NA	NA	NA	NA	NA	protein_coding
ENSG00000131876	SNRPA1	chr15	-	290,260,448,236,313	19,14,2,6,9	207,152,181	34,21,0	180	100	3.99101069651e-4	0.00600213104633937	0.895,0.912,0.992,0.956,0.951	0.772,0.801,1.0	0.084	SE	101285725	101285801	101286907	101287010	101286213	101286293	NA	NA	NA	NA	NA	NA	NA	NA	NA	NA	NA	NA	NA	NA	NA	NA	NA	NA	protein_coding
ENSG00000131943	C19orf12	chr19	-	22,8,12,10,23	0,0,0,0,0	24,19,19	7,0,2	270	100	3.43714050688e-6	1.4584412105329e-4	1.0,1.0,1.0,1.0,1.0	0.559,1.0,0.779	0.221	SE	29702847	29702977	29715124	29715224	29708253	29708423	NA	NA	NA	NA	NA	NA	NA	NA	NA	NA	NA	NA	NA	NA	NA	NA	NA	NA	protein_coding
ENSG00000132005	RFX1	chr19	-	57,46,34,95,96	0,0,2,0,10	77,42,149	0,0,0	471	100	2.23880456288e-4	0.00380975740003629	1.0,1.0,0.783,1.0,0.671	1.0,1.0,1.0	-0.109	SE	13983485	13983595	14006102	14006320	13993524	13993895	NA	NA	NA	NA	NA	NA	NA	NA	NA	NA	NA	NA	NA	NA	NA	NA	NA	NA	protein_coding
ENSG00000132122	SPATA6	chr1	-	67,24,73,59,21	0,0,0,12,5	93,29,47	0,0,0	192	100	6.36158668018e-5	0.0014492086802003	1.0,1.0,1.0,0.719,0.686	1.0,1.0,1.0	-0.119	SE	48295372	48298893	48355669	48355769	48305786	48305878	NA	NA	NA	NA	NA	NA	NA	NA	NA	NA	NA	NA	NA	NA	NA	NA	NA	NA	protein_coding
ENSG00000132122	SPATA6	chr1	-	21,12,30,8,21	8,15,9,0,0	16,25,23	2,2,0	200	100	0.00961599906079	0.07522882654032866	0.568,0.286,0.625,1.0,1.0	0.8,0.862,1.0	-0.192	SE	48305786	48305878	48385308	48385349	48355669	48355769	NA	NA	NA	NA	NA	NA	NA	NA	NA	NA	NA	NA	NA	NA	NA	NA	NA	NA	protein_coding
ENSG00000132122	SPATA6	chr1	-	50,34,94,55,119	8,15,9,0,0	107,79,55	2,2,0	285	100	7.4462996744e-4	0.00976085159927117	0.687,0.443,0.786,1.0,1.0	0.949,0.933,1.0	-0.177	SE	48305786	48305878	48385308	48385349	48359585	48359770	NA	NA	NA	NA	NA	NA	NA	NA	NA	NA	NA	NA	NA	NA	NA	NA	NA	NA	protein_coding
ENSG00000132122	SPATA6	chr1	-	21,24,46,74,32	11,11,7,21,2	76,49,81	13,5,1	200	100	0.00524582549399	0.04703053535804626	0.488,0.522,0.767,0.638,0.889	0.745,0.831,0.976	-0.19	SE	48403801	48403882	48451551	48451600	48411463	48411588	NA	NA	NA	NA	NA	NA	NA	NA	NA	NA	NA	NA	NA	NA	NA	NA	NA	NA	protein_coding
ENSG00000132122	SPATA6	chr1	-	84,42,19,46,29	0,2,1,0,9	104,104,90	8,13,24	149	100	0.00126349108841	0.01461288941100025	1.0,0.934,0.927,1.0,0.684	0.897,0.843,0.716	0.09	SE	48413109	48413151	48452993	48453131	48451551	48451600	NA	NA	NA	NA	NA	NA	NA	NA	NA	NA	NA	NA	NA	NA	NA	NA	NA	NA	protein_coding
ENSG00000132153	DHX30	chr3	+	34,57,97,109,130	0,0,0,0,0	47,45,145	0,12,0	205	100	2.86017909544e-4	0.00461762576878386	1.0,1.0,1.0,1.0,1.0	1.0,0.647,1.0	0.118	SE	47847272	47847348	47847780	47847956	47847431	47847536	NA	NA	NA	NA	NA	NA	NA	NA	NA	NA	NA	NA	NA	NA	NA	NA	NA	NA	protein_coding
ENSG00000132170	PPARG	chr3	+	348,321,384,485,317	0,0,0,0,1	351,237,415	0,11,0	551	100	0.00123738958343	0.01439380904837264	1.0,1.0,1.0,1.0,0.983	1.0,0.796,1.0	0.065	SE	12405881	12406081	12433897	12433903	12416703	12417154	NA	NA	NA	NA	NA	NA	NA	NA	NA	NA	NA	NA	NA	NA	NA	NA	NA	NA	protein_coding
ENSG00000132204	LINC00470	chr18	-	0,4,7,0,0	18,43,21,51,45	7,11,4	66,25,114	166	100	0.0206248225873	0.13255264637001413	0.0,0.053,0.167,0.0,0.0	0.06,0.21,0.021	-0.053	SE	1275965	1276077	1358725	1358760	1278567	1278633	NA	NA	NA	NA	NA	NA	NA	NA	NA	NA	NA	NA	NA	NA	NA	NA	NA	NA	lncRNA
ENSG00000132274	TRIM22	chr11	+	27,80,167,63,113	0,0,0,12,15	172,42,131	0,0,0	196	100	8.33957305768e-7	4.657687191915381e-5	1.0,1.0,1.0,0.728,0.794	1.0,1.0,1.0	-0.096	SE	5696166	5696655	5698314	5698545	5697247	5697343	NA	NA	NA	NA	NA	NA	NA	NA	NA	NA	NA	NA	NA	NA	NA	NA	NA	NA	protein_coding
ENSG00000132326	PER2	chr2	-	48,97,95,21,48	0,0,0,0,2	13,35,65	0,10,0	226	100	3.75921087696e-4	0.00573823907164617	1.0,1.0,1.0,1.0,0.914	1.0,0.608,1.0	0.113	SE	238259968	238260053	238261728	238261837	238260827	238260953	NA	NA	NA	NA	NA	NA	NA	NA	NA	NA	NA	NA	NA	NA	NA	NA	NA	NA	protein_coding
ENSG00000132359	RAP1GAP2	chr17	+	55,113,29,14,67	0,0,0,0,0	61,88,129	11,0,0	172	100	9.4095745626e-4	0.01163422232342662	1.0,1.0,1.0,1.0,1.0	0.763,1.0,1.0	0.079	SE	2998220	2998376	3005954	3006041	3005368	3005440	NA	NA	NA	NA	NA	NA	NA	NA	NA	NA	NA	NA	NA	NA	NA	NA	NA	NA	protein_coding
ENSG00000132388	UBE2G1	chr17	-	147,153,120,179,122	0,0,0,0,0	149,130,152	0,5,14	200	100	3.99847734922e-8	4.656965330695149e-6	1.0,1.0,1.0,1.0,1.0	1.0,0.929,0.844	0.076	SE	4269258	4272516	4296716	4296814	4289229	4289408	NA	NA	NA	NA	NA	NA	NA	NA	NA	NA	NA	NA	NA	NA	NA	NA	NA	NA	protein_coding
ENSG00000132388	UBE2G1	chr17	-	249,240,211,306,225	0,5,0,0,0	244,174,271	20,4,4	200	100	2.6634948691e-9	5.509385866835969e-7	1.0,0.96,1.0,1.0,1.0	0.859,0.956,0.971	0.063	SE	4282797	4282921	4296716	4296814	4289229	4289408	NA	NA	NA	NA	NA	NA	NA	NA	NA	NA	NA	NA	NA	NA	NA	NA	NA	NA	protein_coding
ENSG00000132424	PNISR	chr6	-	78,105,115,35,112	2,0,4,11,14	123,64,75	7,0,0	180	100	0.0136670195608	0.0965221716509566	0.956,1.0,0.941,0.639,0.816	0.907,1.0,1.0	-0.099	SE	99414571	99414690	99425214	99425270	99416348	99416428	NA	NA	NA	NA	NA	NA	NA	NA	NA	NA	NA	NA	NA	NA	NA	NA	NA	NA	protein_coding
ENSG00000132478	UNK	chr17	+	311,272,240,202,401	6,17,14,0,13	422,478,541	0,0,15	360	100	4.29794031228e-5	0.00104696704457012	0.935,0.816,0.826,1.0,0.895	1.0,1.0,0.909	-0.075	SE	75784854	75784984	75809759	75809969	75791759	75792019	NA	NA	NA	NA	NA	NA	NA	NA	NA	NA	NA	NA	NA	NA	NA	NA	NA	NA	protein_coding
ENSG00000132478	UNK	chr17	+	107,54,91,84,66	6,17,14,0,13	96,75,117	0,0,15	266	100	0.013131713492	0.09361275798132822	0.87,0.544,0.71,1.0,0.656	1.0,1.0,0.746	-0.159	SE	75784848	75784984	75809759	75809969	75792312	75792478	NA	NA	NA	NA	NA	NA	NA	NA	NA	NA	NA	NA	NA	NA	NA	NA	NA	NA	protein_coding
ENSG00000132485	ZRANB2	chr1	-	268,350,439,167,315	76,109,182,78,102	484,348,204	82,64,27	175	100	2.78279699284e-9	5.6212499255368e-7	0.668,0.647,0.58,0.55,0.638	0.771,0.757,0.812	-0.163	SE	71063336	71065137	71066775	71066934	71065677	71065752	NA	NA	NA	NA	NA	NA	NA	NA	NA	NA	NA	NA	NA	NA	NA	NA	NA	NA	protein_coding
ENSG00000132535	DLG4	chr17	-	22,17,36,19,50	11,15,15,42,18	23,0,49	37,6,54	210	100	0.0226299103461	0.14297814760124772	0.488,0.351,0.533,0.177,0.569	0.228,0.0,0.302	0.247	SE	7191266	7191358	7192944	7193117	7191892	7192002	NA	NA	NA	NA	NA	NA	NA	NA	NA	NA	NA	NA	NA	NA	NA	NA	NA	NA	protein_coding
ENSG00000132535	DLG4	chr17	-	32,98,82,111,147	0,0,0,10,4	75,48,134	10,0,10	166	100	0.00574028123855	0.04888871652434666	1.0,1.0,1.0,0.87,0.957	0.819,1.0,0.89	0.062	SE	7204198	7204252	7217117	7217188	7208173	7208239	NA	NA	NA	NA	NA	NA	NA	NA	NA	NA	NA	NA	NA	NA	NA	NA	NA	NA	protein_coding
ENSG00000132549	VPS13B	chr8	+	43,64,78,22,72	107,86,172,160,123	74,23,19	173,153,203	242	100	5.08717280997e-5	0.00118615988320246	0.142,0.235,0.158,0.054,0.195	0.15,0.058,0.037	0.075	SE	99507136	99507203	99511103	99511512	99507769	99507911	NA	NA	NA	NA	NA	NA	NA	NA	NA	NA	NA	NA	NA	NA	NA	NA	NA	NA	protein_coding
ENSG00000132600	PRMT7	chr16	+	19,34,21,56,47	0,0,0,0,0	54,23,33	0,0,12	190	100	1.5922826907e-4	0.00292885890003635	1.0,1.0,1.0,1.0,1.0	1.0,1.0,0.591	0.136	SE	68346144	68346280	68352247	68352409	68348341	68348431	NA	NA	NA	NA	NA	NA	NA	NA	NA	NA	NA	NA	NA	NA	NA	NA	NA	NA	protein_coding
ENSG00000132603	NIP7	chr16	+	131,125,147,208,141	0,5,15,0,0	141,129,166	0,0,0	241	100	1.14341421979e-4	0.00225218996811386	1.0,0.912,0.803,1.0,1.0	1.0,1.0,1.0	-0.057	SE	69340193	69340332	69341532	69343106	69341179	69341320	NA	NA	NA	NA	NA	NA	NA	NA	NA	NA	NA	NA	NA	NA	NA	NA	NA	NA	protein_coding
ENSG00000132716	DCAF8	chr1	-	3,19,35,17,19	8,4,0,20,5	4,12,24	0,4,0	174	100	0.0123150283785	0.09113261984959815	0.177,0.732,1.0,0.328,0.686	1.0,0.633,1.0	-0.293	SE	160243959	160244034	160262116	160262425	160261284	160261358	NA	NA	NA	NA	NA	NA	NA	NA	NA	NA	NA	NA	NA	NA	NA	NA	NA	NA	protein_coding
ENSG00000132824	SERINC3	chr20	-	66,37,55,56,107	12,0,0,0,0	86,84,111	0,0,0	200	100	0.00758269024351	0.06255840425532691	0.733,1.0,1.0,1.0,1.0	1.0,1.0,1.0	-0.053	SE	44506826	44506996	44511288	44511368	44509890	44510028	NA	NA	NA	NA	NA	NA	NA	NA	NA	NA	NA	NA	NA	NA	NA	NA	NA	NA	protein_coding
ENSG00000132849	PATJ	chr1	+	120,190,95,72,131	10,0,8,0,0	157,133,164	0,0,0	296	100	3.4796362086e-5	8.8387493897363e-4	0.802,1.0,0.8,1.0,1.0	1.0,1.0,1.0	-0.08	SE	61769282	61769422	61775205	61775334	61771430	61771626	NA	NA	NA	NA	NA	NA	NA	NA	NA	NA	NA	NA	NA	NA	NA	NA	NA	NA	protein_coding
ENSG00000132912	DCTN4	chr5	-	91,94,162,110,209	4,0,0,0,0	90,40,173	0,6,8	200	100	1.95769944377e-5	5.7195793014821e-4	0.919,1.0,1.0,1.0,1.0	1.0,0.769,0.915	0.089	SE	150715564	150715662	150719715	150719770	150718275	150718383	NA	NA	NA	NA	NA	NA	NA	NA	NA	NA	NA	NA	NA	NA	NA	NA	NA	NA	protein_coding
ENSG00000132950	ZMYM5	chr13	-	50,46,84,81,30	0,0,0,9,7	33,57,31	0,0,0	200	100	2.08018867689e-4	0.00367888908547659	1.0,1.0,1.0,0.818,0.682	1.0,1.0,1.0	-0.1	SE	19835476	19835689	19838699	19838985	19837655	19837821	NA	NA	NA	NA	NA	NA	NA	NA	NA	NA	NA	NA	NA	NA	NA	NA	NA	NA	protein_coding
ENSG00000132950	ZMYM5	chr13	-	139,150,166,150,233	14,0,0,0,0	164,142,189	0,0,0	386	100	0.00434909671777	0.03914486570560339	0.72,1.0,1.0,1.0,1.0	1.0,1.0,1.0	-0.056	SE	19835476	19835689	19851688	19852190	19838699	19838985	NA	NA	NA	NA	NA	NA	NA	NA	NA	NA	NA	NA	NA	NA	NA	NA	NA	NA	protein_coding
ENSG00000132950	ZMYM5	chr13	-	31,54,71,71,92	0,1,13,4,1	78,91,48	0,0,0	194	100	1.32473758755e-5	4.2154171266024e-4	1.0,0.965,0.738,0.901,0.979	1.0,1.0,1.0	-0.083	SE	19838699	19838985	19851688	19852190	19851354	19851448	NA	NA	NA	NA	NA	NA	NA	NA	NA	NA	NA	NA	NA	NA	NA	NA	NA	NA	protein_coding
ENSG00000132952	USPL1	chr13	+	124,185,197,213,207	0,0,0,0,0	184,137,111	0,16,0	200	100	1.21525733655e-5	3.98970467521e-4	1.0,1.0,1.0,1.0,1.0	1.0,0.811,1.0	0.063	SE	30621763	30621892	30637743	30637857	30630834	30631474	NA	NA	NA	NA	NA	NA	NA	NA	NA	NA	NA	NA	NA	NA	NA	NA	NA	NA	protein_coding
ENSG00000132953	XPO4	chr13	-	91,111,124,88,93	0,8,2,0,9	144,102,133	0,0,0	200	100	3.16115062305e-5	8.2811256848612e-4	1.0,0.874,0.969,1.0,0.838	1.0,1.0,1.0	-0.064	SE	20843769	20843886	20862716	20862858	20855626	20855765	NA	NA	NA	NA	NA	NA	NA	NA	NA	NA	NA	NA	NA	NA	NA	NA	NA	NA	protein_coding
ENSG00000132964	CDK8	chr13	+	130,97,97,97,107	0,0,0,0,6	103,93,78	0,4,16	176	100	4.9077266121e-6	1.9267311784901e-4	1.0,1.0,1.0,1.0,0.91	1.0,0.93,0.735	0.094	SE	26254103	26254769	26349071	26349182	26337566	26337642	NA	NA	NA	NA	NA	NA	NA	NA	NA	NA	NA	NA	NA	NA	NA	NA	NA	NA	protein_coding
ENSG00000133030	MPRIP	chr17	+	212,126,210,98,302	7,9,20,31,3	144,52,204	1,5,4	200	100	0.0022728817028	0.02385049890730389	0.938,0.875,0.84,0.612,0.981	0.986,0.839,0.962	-0.08	SE	17173915	17174075	17176425	17176512	17175292	17175412	NA	NA	NA	NA	NA	NA	NA	NA	NA	NA	NA	NA	NA	NA	NA	NA	NA	NA	protein_coding
ENSG00000133059	DSTYK	chr1	-	9,31,31,87,23	0,0,0,0,0	47,23,35	9,0,0	200	100	2.31024986671e-4	0.00398491131111766	1.0,1.0,1.0,1.0,1.0	0.723,1.0,1.0	0.092	SE	205169162	205169832	205211270	205211566	205187417	205187806	NA	NA	NA	NA	NA	NA	NA	NA	NA	NA	NA	NA	NA	NA	NA	NA	NA	NA	protein_coding
ENSG00000133131	MORC4	chrX	-	19,30,9,36,17	8,0,0,0,0	3,27,26	0,5,6	173	100	0.0166505097535	0.1124544103033848	0.579,1.0,1.0,1.0,1.0	1.0,0.757,0.715	0.092	SE	106993229	106993362	106999867	107000078	106999676	106999749	NA	NA	NA	NA	NA	NA	NA	NA	NA	NA	NA	NA	NA	NA	NA	NA	NA	NA	protein_coding
ENSG00000133138	TBC1D8B	chrX	+	59,34,70,6,38	0,0,0,0,0	84,66,9	8,0,0	326	100	0.00055059697607900005	0.00768776910296629	1.0,1.0,1.0,1.0,1.0	0.763,1.0,1.0	0.079	SE	106820876	106820995	106823225	106823466	106821976	106822202	NA	NA	NA	NA	NA	NA	NA	NA	NA	NA	NA	NA	NA	NA	NA	NA	NA	NA	protein_coding
ENSG00000133316	WDR74	chr11	-	202,204,264,159,182	0,1,0,0,0	197,136,193	18,6,23	157	100	0	0	1.0,0.992,1.0,1.0,1.0	0.875,0.935,0.842	0.114	SE	62832911	62833131	62833791	62833937	62833617	62833674	NA	NA	NA	NA	NA	NA	NA	NA	NA	NA	NA	NA	NA	NA	NA	NA	NA	NA	protein_coding
ENSG00000133454	MYO18B	chr22	+	10,34,15,44,67	9,4,2,0,6	53,20,54	0,0,0	164	100	1.04188300765e-6	5.501563243223374e-5	0.404,0.838,0.821,1.0,0.872	1.0,1.0,1.0	-0.213	SE	25781733	25781834	25797952	25798097	25785427	25785491	NA	NA	NA	NA	NA	NA	NA	NA	NA	NA	NA	NA	NA	NA	NA	NA	NA	NA	protein_coding
ENSG00000133612	AGAP3	chr7	+	25,81,31,57,71	0,0,4,0,0	144,35,104	0,10,0	259	100	0.0150271590136	0.1038550719982752	1.0,1.0,0.75,1.0,1.0	1.0,0.575,1.0	0.092	SE	151118504	151118632	151122724	151123635	151119986	151120145	NA	NA	NA	NA	NA	NA	NA	NA	NA	NA	NA	NA	NA	NA	NA	NA	NA	NA	protein_coding
ENSG00000133641	C12orf29	chr12	+	105,67,68,91,79	0,0,10,6,12	69,26,70	20,6,3	218	100	0.017796143516	0.11839032812960244	1.0,1.0,0.757,0.874,0.751	0.613,0.665,0.915	0.145	SE	88035535	88035738	88042824	88042920	88040147	88040265	NA	NA	NA	NA	NA	NA	NA	NA	NA	NA	NA	NA	NA	NA	NA	NA	NA	NA	protein_coding
ENSG00000133678	TMEM254	chr10	+	0,7,13,0,16	18,7,47,4,28	4,0,0	19,32,46	195	100	6.39024035498e-6	2.3759331777875e-4	0.0,0.339,0.124,0.0,0.227	0.097,0.0,0.0	0.106	SE	80078645	80078786	80081840	80081944	80081639	80081734	NA	NA	NA	NA	NA	NA	NA	NA	NA	NA	NA	NA	NA	NA	NA	NA	NA	NA	protein_coding
ENSG00000133739	LRRCC1	chr8	+	40,168,232,47,244	0,0,0,0,1	143,133,35	0,9,0	310	100	0.00132827771377	0.01516092702293461	1.0,1.0,1.0,1.0,0.987	1.0,0.827,1.0	0.055	SE	85115099	85115275	85123412	85123606	85115374	85115584	NA	NA	NA	NA	NA	NA	NA	NA	NA	NA	NA	NA	NA	NA	NA	NA	NA	NA	protein_coding
ENSG00000133739	LRRCC1	chr8	+	15,84,124,35,145	0,0,0,0,0	65,82,18	0,9,0	310	100	1.61859028151e-4	0.00296386449196087	1.0,1.0,1.0,1.0,1.0	1.0,0.746,1.0	0.085	SE	85115099	85115275	85124791	85124939	85115374	85115584	NA	NA	NA	NA	NA	NA	NA	NA	NA	NA	NA	NA	NA	NA	NA	NA	NA	NA	protein_coding
ENSG00000133794	ARNTL	chr11	+	8,6,35,4,13	51,25,46,8,34	14,6,3	71,10,85	164	100	0.00703905738894	0.05774855054366406	0.087,0.128,0.317,0.234,0.189	0.107,0.268,0.021	0.059	SE	13354300	13354448	13356738	13356777	13355232	13355296	NA	NA	NA	NA	NA	NA	NA	NA	NA	NA	NA	NA	NA	NA	NA	NA	NA	NA	protein_coding
ENSG00000133794	ARNTL	chr11	+	25,83,167,122,56	0,0,0,0,0	105,60,116	0,8,0	193	100	0.0215243618069	0.141001747879201	1.0,1.0,1.0,1.0,1.0	1.0,0.795,1.0	0.068	SE	13360344	13360424	13366664	13366782	13365499	13365592	NA	NA	NA	NA	NA	NA	NA	NA	NA	NA	NA	NA	NA	NA	NA	NA	NA	NA	protein_coding
ENSG00000133872	SARAF	chr8	-	404,528,505,337,751	9,3,34,33,16	475,397,622	8,0,17	279	100	7.43010808293e-4	0.00974940587708957	0.941,0.984,0.842,0.785,0.944	0.955,1.0,0.929	-0.062	SE	30069641	30070059	30082846	30083064	30073876	30074055	NA	NA	NA	NA	NA	NA	NA	NA	NA	NA	NA	NA	NA	NA	NA	NA	NA	NA	protein_coding
ENSG00000133943	DGLUCY	chr14	+	2,21,34,23,29	0,0,0,0,0	26,11,10	0,0,6	299	100	0.0111373901189	0.08204878887480502	1.0,1.0,1.0,1.0,1.0	1.0,1.0,0.358	0.214	SE	91167224	91167378	91173288	91173439	91170002	91170201	NA	NA	NA	NA	NA	NA	NA	NA	NA	NA	NA	NA	NA	NA	NA	NA	NA	NA	protein_coding
ENSG00000133961	NUMB	chr14	-	62,86,128,108,84	0,0,25,0,0	132,105,166	0,0,0	232	100	6.79038216631e-5	0.00148276532216383	1.0,1.0,0.688,1.0,1.0	1.0,1.0,1.0	-0.062	SE	73355625	73355766	73458492	73458522	73409936	73410068	NA	NA	NA	NA	NA	NA	NA	NA	NA	NA	NA	NA	NA	NA	NA	NA	NA	NA	protein_coding
ENSG00000134072	CAMK1	chr3	-	20,23,30,13,118	0,0,0,0,0	36,3,47	24,0,0	200	100	3.84473105533e-4	0.00590316901226915	1.0,1.0,1.0,1.0,1.0	0.429,1.0,1.0	0.19	SE	9757346	9757621	9759487	9759575	9757728	9757846	NA	NA	NA	NA	NA	NA	NA	NA	NA	NA	NA	NA	NA	NA	NA	NA	NA	NA	protein_coding
ENSG00000134072	CAMK1	chr3	-	42,47,24,28,119	0,5,6,0,4	4,2,54	0,0,0	232	100	1.70271762414e-4	0.00308754919062649	1.0,0.802,0.633,1.0,0.928	1.0,1.0,1.0	-0.127	SE	9763138	9763213	9767666	9767781	9765758	9765890	NA	NA	NA	NA	NA	NA	NA	NA	NA	NA	NA	NA	NA	NA	NA	NA	NA	NA	protein_coding
ENSG00000134108	ARL8B	chr3	+	96,109,164,111,140	10,11,12,19,19	145,37,93	0,0,0	168	100	1.30895294603e-13	2.1383382564582587e-10	0.851,0.855,0.891,0.777,0.814	1.0,1.0,1.0	-0.162	SE	5172646	5172740	5178663	5180911	5174016	5174084	NA	NA	NA	NA	NA	NA	NA	NA	NA	NA	NA	NA	NA	NA	NA	NA	NA	NA	protein_coding
ENSG00000134138	MEIS2	chr15	-	11,10,36,35,8	0,3,0,0,10	18,6,29	0,0,0	196	100	0.00143409195378	0.01612903716445653	1.0,0.63,1.0,1.0,0.29	1.0,1.0,1.0	-0.216	SE	36891021	36892459	36895150	36895240	36894716	36894812	NA	NA	NA	NA	NA	NA	NA	NA	NA	NA	NA	NA	NA	NA	NA	NA	NA	NA	protein_coding
ENSG00000134138	MEIS2	chr15	-	52,33,42,42,40	0,3,14,14,0	19,8,20	0,2,0	177	100	0.00198378162916	0.02095430095444707	1.0,0.861,0.629,0.629,1.0	1.0,0.693,1.0	-0.074	SE	36896627	36896686	37036813	37036959	36950323	36950400	NA	NA	NA	NA	NA	NA	NA	NA	NA	NA	NA	NA	NA	NA	NA	NA	NA	NA	protein_coding
ENSG00000134198	TSPAN2	chr1	-	34,31,74,46,61	0,0,26,0,0	77,15,35	0,0,0	184	100	4.05773327342e-4	0.00608148120989976	1.0,1.0,0.607,1.0,1.0	1.0,1.0,1.0	-0.079	SE	115048010	115050555	115057536	115057608	115053378	115053462	NA	NA	NA	NA	NA	NA	NA	NA	NA	NA	NA	NA	NA	NA	NA	NA	NA	NA	protein_coding
ENSG00000134278	SPIRE1	chr18	-	0,0,12,0,3	12,21,40,18,20	0,0,0	33,13,35	142	100	1.99441353035e-4	0.00348695524122329	0.0,0.0,0.174,0.0,0.096	0.0,0.0,0.0	0.054	SE	12479698	12479871	12493071	12493201	12485958	12486000	NA	NA	NA	NA	NA	NA	NA	NA	NA	NA	NA	NA	NA	NA	NA	NA	NA	NA	protein_coding
ENSG00000134283	PPHLN1	chr12	+	542,452,488,775,332	104,49,49,97,61	517,441,460	62,24,21	265	100	1.40470511863e-4	0.00265674257530759	0.663,0.777,0.79,0.751,0.673	0.759,0.874,0.892	-0.111	SE	42335882	42335974	42355160	42355222	42351884	42352049	NA	NA	NA	NA	NA	NA	NA	NA	NA	NA	NA	NA	NA	NA	NA	NA	NA	NA	protein_coding
ENSG00000134444	RELCH	chr18	+	52,133,206,70,95	0,0,0,7,0	176,116,111	5,22,0	171	100	1.30098692755e-5	4.1520386217706e-4	1.0,1.0,1.0,0.854,1.0	0.954,0.755,1.0	0.068	SE	62291542	62291631	62305413	62307829	62298789	62298860	NA	NA	NA	NA	NA	NA	NA	NA	NA	NA	NA	NA	NA	NA	NA	NA	NA	NA	protein_coding
ENSG00000134490	TMEM241	chr18	-	11,8,25,37,8	0,0,0,18,0	13,11,31	0,0,0	178	100	7.61591321287e-4	0.0099086480616225	1.0,1.0,1.0,0.536,1.0	1.0,1.0,1.0	-0.093	SE	23384989	23385067	23430630	23430677	23421366	23421444	NA	NA	NA	NA	NA	NA	NA	NA	NA	NA	NA	NA	NA	NA	NA	NA	NA	NA	protein_coding
ENSG00000134490	TMEM241	chr18	-	9,5,17,25,8	0,0,0,0,0	13,24,27	12,0,0	178	100	0.00324303090535	0.030967009021785	1.0,1.0,1.0,1.0,1.0	0.378,1.0,1.0	0.207	SE	23399565	23399647	23430630	23430677	23421366	23421444	NA	NA	NA	NA	NA	NA	NA	NA	NA	NA	NA	NA	NA	NA	NA	NA	NA	NA	protein_coding
ENSG00000134574	DDB2	chr11	+	44,96,183,196,117	0,15,7,0,0	73,109,97	0,0,0	200	100	1.04495150309e-4	0.00213414423885426	1.0,0.762,0.929,1.0,1.0	1.0,1.0,1.0	-0.062	SE	47234572	47234672	47237836	47238001	47235269	47235412	NA	NA	NA	NA	NA	NA	NA	NA	NA	NA	NA	NA	NA	NA	NA	NA	NA	NA	protein_coding
ENSG00000134744	TUT4	chr1	-	104,89,112,121,120	0,0,0,7,0	106,70,111	10,0,8	220	100	1.72690501934e-5	5.1532373589089e-4	1.0,1.0,1.0,0.887,1.0	0.828,1.0,0.863	0.08	SE	52477707	52477882	52488908	52489035	52481803	52481923	NA	NA	NA	NA	NA	NA	NA	NA	NA	NA	NA	NA	NA	NA	NA	NA	NA	NA	protein_coding
ENSG00000134758	RNF138	chr18	+	74,116,89,46,117	0,6,0,10,0	179,132,108	0,0,0	200	100	2.17575197443e-4	0.00379596781719717	1.0,0.906,1.0,0.697,1.0	1.0,1.0,1.0	-0.079	SE	32092699	32092886	32113744	32113860	32111753	32111919	NA	NA	NA	NA	NA	NA	NA	NA	NA	NA	NA	NA	NA	NA	NA	NA	NA	NA	protein_coding
ENSG00000134758	RNF138	chr18	+	193,237,157,230,191	54,30,12,14,17	282,221,179	10,7,18	200	100	6.9134694545e-4	0.00937360598927907	0.641,0.798,0.867,0.891,0.849	0.934,0.94,0.833	-0.093	SE	32092699	32092886	32123517	32123574	32113744	32113860	NA	NA	NA	NA	NA	NA	NA	NA	NA	NA	NA	NA	NA	NA	NA	NA	NA	NA	protein_coding
ENSG00000134758	RNF138	chr18	+	440,538,351,415,403	17,8,10,48,10	523,494,452	3,0,8	157	100	8.56303916663e-11	3.610011576409273e-8	0.943,0.977,0.957,0.846,0.963	0.991,1.0,0.973	-0.051	SE	32113744	32113860	32124733	32124845	32123517	32123574	NA	NA	NA	NA	NA	NA	NA	NA	NA	NA	NA	NA	NA	NA	NA	NA	NA	NA	protein_coding
ENSG00000134769	DTNA	chr18	+	52,22,14,29,21	0,0,4,0,8	14,35,50	0,0,0	200	100	3.72042983238e-4	0.00573958435238766	1.0,1.0,0.636,1.0,0.568	1.0,1.0,1.0	-0.159	SE	34493316	34493514	34755975	34756043	34679467	34679592	NA	NA	NA	NA	NA	NA	NA	NA	NA	NA	NA	NA	NA	NA	NA	NA	NA	NA	protein_coding
ENSG00000134780	DAGLA	chr11	+	22,63,36,89,87	0,0,0,0,3	21,29,69	0,18,0	312	100	0.00387888358957	0.0356361617710328	1.0,1.0,1.0,1.0,0.903	1.0,0.341,1.0	0.2	SE	61720111	61720250	61722858	61722960	61720678	61720890	NA	NA	NA	NA	NA	NA	NA	NA	NA	NA	NA	NA	NA	NA	NA	NA	NA	NA	protein_coding
ENSG00000134874	DZIP1	chr13	-	2,3,16,16,3	24,47,115,49,58	18,10,24	97,33,66	200	100	0.00309416309895	0.02985427651545038	0.04,0.031,0.065,0.14,0.025	0.085,0.132,0.154	-0.063	SE	95629988	95630113	95633233	95633321	95630713	95630813	NA	NA	NA	NA	NA	NA	NA	NA	NA	NA	NA	NA	NA	NA	NA	NA	NA	NA	protein_coding
ENSG00000134882	UBAC2	chr13	+	276,382,382,557,279	0,10,7,37,0	372,430,547	0,0,0	346	100	8.12162559427e-11	3.5380508297171543e-8	1.0,0.917,0.94,0.813,1.0	1.0,1.0,1.0	-0.066	SE	99318021	99318069	99367786	99367906	99340319	99340565	NA	NA	NA	NA	NA	NA	NA	NA	NA	NA	NA	NA	NA	NA	NA	NA	NA	NA	protein_coding
ENSG00000134905	CARS2	chr13	-	4,16,22,17,53	0,0,0,0,0	4,2,13	0,0,6	200	100	0.0038291051347600002	0.03653333666581349	1.0,1.0,1.0,1.0,1.0	1.0,1.0,0.52	0.16	SE	110644384	110644483	110647100	110647239	110645966	110646090	NA	NA	NA	NA	NA	NA	NA	NA	NA	NA	NA	NA	NA	NA	NA	NA	NA	NA	protein_coding
ENSG00000134909	ARHGAP32	chr11	-	15,28,48,11,51	0,0,0,7,2	29,73,64	0,0,0	182	100	0.0220473410997	0.13994011696550718	1.0,1.0,1.0,0.463,0.933	1.0,1.0,1.0	-0.121	SE	128998318	128998468	129062279	129062357	129040927	129041009	NA	NA	NA	NA	NA	NA	NA	NA	NA	NA	NA	NA	NA	NA	NA	NA	NA	NA	protein_coding
ENSG00000134982	APC	chr5	+	42,36,49,4,82	0,4,0,0,0	35,42,24	8,0,0	184	100	0.0042084975289	0.03816853171769194	1.0,0.83,1.0,1.0,1.0	0.704,1.0,1.0	0.065	SE	112780789	112780903	112801278	112801383	112792445	112792529	NA	NA	NA	NA	NA	NA	NA	NA	NA	NA	NA	NA	NA	NA	NA	NA	NA	NA	protein_coding
ENSG00000134987	WDR36	chr5	+	55,151,164,165,123	4,7,0,12,0	175,239,171	0,3,0	182	100	7.13440836161e-5	0.00157664327006656	0.883,0.922,1.0,0.883,1.0	1.0,0.978,1.0	-0.055	SE	111123804	111123924	111125607	111125795	111124107	111124189	NA	NA	NA	NA	NA	NA	NA	NA	NA	NA	NA	NA	NA	NA	NA	NA	NA	NA	protein_coding
ENSG00000134996	OSTF1	chr9	+	116,188,118,121,154	7,0,14,0,0	114,99,302	0,0,0	199	100	4.98147400512e-5	0.00117052178329931	0.893,1.0,0.809,1.0,1.0	1.0,1.0,1.0	-0.06	SE	75137537	75137616	75146682	75147265	75140833	75140932	NA	NA	NA	NA	NA	NA	NA	NA	NA	NA	NA	NA	NA	NA	NA	NA	NA	NA	protein_coding
ENSG00000135040	NAA35	chr9	+	109,45,158,65,71	0,0,0,0,0	89,123,56	10,0,0	200	100	0.00120175456501	0.01452667883725972	1.0,1.0,1.0,1.0,1.0	0.817,1.0,1.0	0.061	SE	85942154	85942283	85974966	85975033	85962012	85962180	NA	NA	NA	NA	NA	NA	NA	NA	NA	NA	NA	NA	NA	NA	NA	NA	NA	NA	protein_coding
ENSG00000135040	NAA35	chr9	+	179,85,101,99,130	0,1,0,0,0	126,126,110	0,0,12	199	100	4.21114016931e-4	0.00634517716886243	1.0,0.977,1.0,1.0,1.0	1.0,1.0,0.822	0.055	SE	86009864	86009931	86013718	86013897	86013045	86013144	NA	NA	NA	NA	NA	NA	NA	NA	NA	NA	NA	NA	NA	NA	NA	NA	NA	NA	protein_coding
ENSG00000135049	AGTPBP1	chr9	-	2,9,82,9,24	0,0,0,0,0	30,22,8	0,12,0	200	100	5.12850938898e-4	0.00741487355334146	1.0,1.0,1.0,1.0,1.0	1.0,0.478,1.0	0.174	SE	85655142	85655200	85669484	85669578	85657434	85657643	NA	NA	NA	NA	NA	NA	NA	NA	NA	NA	NA	NA	NA	NA	NA	NA	NA	NA	protein_coding
ENSG00000135049	AGTPBP1	chr9	-	76,66,88,56,117	2,0,11,0,0	61,87,18	14,5,0	138	100	0.00170406304454	0.01846633493291315	0.965,1.0,0.853,1.0,1.0	0.759,0.927,1.0	0.068	SE	85657434	85657643	85669484	85669578	85660935	85660973	NA	NA	NA	NA	NA	NA	NA	NA	NA	NA	NA	NA	NA	NA	NA	NA	NA	NA	protein_coding
ENSG00000135049	AGTPBP1	chr9	-	204,225,314,174,163	0,2,0,0,5	183,173,160	24,7,0	200	100	3.9032430621e-9	7.340972206543954e-7	1.0,0.983,1.0,1.0,0.942	0.792,0.925,1.0	0.079	SE	85669484	85669578	85677435	85677582	85672549	85672681	NA	NA	NA	NA	NA	NA	NA	NA	NA	NA	NA	NA	NA	NA	NA	NA	NA	NA	protein_coding
ENSG00000135049	AGTPBP1	chr9	-	28,58,41,58,16	6,2,0,0,10	57,18,43	0,0,2	164	100	7.59240155709e-4	0.0098879019381773	0.74,0.946,1.0,1.0,0.494	1.0,1.0,0.929	-0.14	SE	85677435	85677582	85692688	85692813	85678334	85678398	NA	NA	NA	NA	NA	NA	NA	NA	NA	NA	NA	NA	NA	NA	NA	NA	NA	NA	protein_coding
ENSG00000135049	AGTPBP1	chr9	-	92,132,127,102,59	6,2,0,0,10	83,81,84	0,0,2	168	100	0.00221757726273	0.02283807505643685	0.901,0.975,1.0,1.0,0.778	1.0,1.0,0.962	-0.057	SE	85677435	85677582	85692688	85692813	85681267	85681335	NA	NA	NA	NA	NA	NA	NA	NA	NA	NA	NA	NA	NA	NA	NA	NA	NA	NA	protein_coding
ENSG00000135093	USP30	chr12	+	22,42,21,29,78	0,0,0,0,0	64,51,51	7,0,0	200	100	0.0164701709441	0.11429220073286354	1.0,1.0,1.0,1.0,1.0	0.821,1.0,1.0	0.06	SE	109052575	109052761	109057925	109058108	109056681	109056791	NA	NA	NA	NA	NA	NA	NA	NA	NA	NA	NA	NA	NA	NA	NA	NA	NA	NA	protein_coding
ENSG00000135093	USP30	chr12	+	9,33,29,20,36	0,0,0,0,2	23,30,11	0,11,4	210	100	3.23204362496e-7	2.270945061000121e-5	1.0,1.0,1.0,1.0,0.896	1.0,0.565,0.567	0.269	SE	109052575	109052761	109067523	109067627	109056681	109056791	NA	NA	NA	NA	NA	NA	NA	NA	NA	NA	NA	NA	NA	NA	NA	NA	NA	NA	protein_coding
ENSG00000135093	USP30	chr12	+	50,52,41,82,66	0,0,0,0,2	108,65,137	0,11,4	283	100	7.21330135811e-6	2.6005692537693e-4	1.0,1.0,1.0,1.0,0.921	1.0,0.676,0.924	0.118	SE	109052575	109052761	109067523	109067627	109057925	109058108	NA	NA	NA	NA	NA	NA	NA	NA	NA	NA	NA	NA	NA	NA	NA	NA	NA	NA	protein_coding
ENSG00000135124	P2RX4	chr12	+	40,50,51,111,106	0,0,0,6,0	102,32,105	8,0,5	248	100	7.99297785577e-4	0.01030687988130815	1.0,1.0,1.0,0.882,1.0	0.837,1.0,0.894	0.066	SE	121209856	121210298	121221912	121221984	121217133	121217281	NA	NA	NA	NA	NA	NA	NA	NA	NA	NA	NA	NA	NA	NA	NA	NA	NA	NA	protein_coding
ENSG00000135124	P2RX4	chr12	+	11,28,22,64,58	0,0,0,0,0	59,6,30	0,22,0	248	100	0.00639262147974	0.05336644530100418	1.0,1.0,1.0,1.0,1.0	1.0,0.099,1.0	0.3	SE	121209856	121210298	121228532	121228613	121217133	121217281	NA	NA	NA	NA	NA	NA	NA	NA	NA	NA	NA	NA	NA	NA	NA	NA	NA	NA	protein_coding
ENSG00000135124	P2RX4	chr12	+	78,24,20,85,57	0,0,0,0,0	21,34,94	0,0,10	173	100	1.34106689303e-4	0.00257362749265918	1.0,1.0,1.0,1.0,1.0	1.0,1.0,0.845	0.052	SE	121221912	121221984	121228532	121228613	121222093	121222166	NA	NA	NA	NA	NA	NA	NA	NA	NA	NA	NA	NA	NA	NA	NA	NA	NA	NA	protein_coding
ENSG00000135164	DMTF1	chr7	+	204,229,289,169,266	45,37,26,47,5	263,352,260	0,8,15	245	100	2.37045464369e-8	2.978795359460059e-6	0.649,0.716,0.819,0.595,0.956	1.0,0.947,0.876	-0.194	SE	87193724	87194102	87195030	87196139	87194683	87194828	NA	NA	NA	NA	NA	NA	NA	NA	NA	NA	NA	NA	NA	NA	NA	NA	NA	NA	protein_coding
ENSG00000135241	PNPLA8	chr7	-	0,6,2,8,8	72,14,62,43,22	0,0,0	77,41,31	212	100	2.221491552e-5	6.2773347228298e-4	0.0,0.168,0.015,0.081,0.146	0.0,0.0,0.0	0.082	SE	108514435	108515574	108521475	108521521	108518189	108518301	NA	NA	NA	NA	NA	NA	NA	NA	NA	NA	NA	NA	NA	NA	NA	NA	NA	NA	protein_coding
ENSG00000135241	PNPLA8	chr7	-	72,20,73,43,41	3,6,0,0,4	88,50,31	46,32,6	146	100	2.96965640967e-9	5.749694758218849e-7	0.943,0.695,1.0,1.0,0.875	0.567,0.517,0.78	0.281	SE	108514435	108515574	108526028	108526135	108521475	108521521	NA	NA	NA	NA	NA	NA	NA	NA	NA	NA	NA	NA	NA	NA	NA	NA	NA	NA	protein_coding
ENSG00000135541	AHI1	chr6	-	152,108,67,80,128	0,9,0,0,0	130,113,66	9,16,12	127	100	1.30421451416e-10	5.1650846925930434e-8	1.0,0.904,1.0,1.0,1.0	0.919,0.848,0.812	0.121	SE	135394775	135394896	135411347	135411544	135404950	135404977	NA	NA	NA	NA	NA	NA	NA	NA	NA	NA	NA	NA	NA	NA	NA	NA	NA	NA	protein_coding
ENSG00000135541	AHI1	chr6	-	11,22,56,22,48	0,10,0,0,20	30,6,8	5,28,9	162	100	7.39568010082e-4	0.00970910529760086	1.0,0.576,1.0,1.0,0.597	0.787,0.117,0.354	0.415	SE	135492227	135492291	135497582	135497740	135497187	135497249	NA	NA	NA	NA	NA	NA	NA	NA	NA	NA	NA	NA	NA	NA	NA	NA	NA	NA	protein_coding
ENSG00000135597	REPS1	chr6	-	665,671,460,970,376	26,39,41,67,25	676,632,762	24,15,18	200	100	2.47397100583e-7	1.8305084027743085e-5	0.927,0.896,0.849,0.879,0.883	0.934,0.955,0.955	-0.061	SE	138903492	138905132	138908667	138908816	138907494	138907600	NA	NA	NA	NA	NA	NA	NA	NA	NA	NA	NA	NA	NA	NA	NA	NA	NA	NA	protein_coding
ENSG00000135622	SEMA4F	chr2	+	28,17,47,7,13	0,5,4,0,0	17,21,36	0,0,0	199	100	0.00738115360002	0.06122989642492469	1.0,0.631,0.855,1.0,1.0	1.0,1.0,1.0	-0.103	SE	74657564	74657624	74662731	74662825	74657852	74657951	NA	NA	NA	NA	NA	NA	NA	NA	NA	NA	NA	NA	NA	NA	NA	NA	NA	NA	protein_coding
ENSG00000135622	SEMA4F	chr2	+	28,20,28,11,11	0,4,0,13,0	17,21,36	0,0,0	199	100	3.97192585339e-4	0.00598031094216058	1.0,0.715,1.0,0.298,1.0	1.0,1.0,1.0	-0.197	SE	74657564	74657624	74673456	74673576	74657852	74657951	NA	NA	NA	NA	NA	NA	NA	NA	NA	NA	NA	NA	NA	NA	NA	NA	NA	NA	protein_coding
ENSG00000135636	DYSF	chr2	+	22,21,51,34,60	0,0,0,11,9	25,3,24	11,4,5	193	100	0.0013622861696	0.01548149387000208	1.0,1.0,1.0,0.616,0.775	0.541,0.28,0.713	0.367	SE	71511806	71511921	71513715	71513921	71513239	71513332	NA	NA	NA	NA	NA	NA	NA	NA	NA	NA	NA	NA	NA	NA	NA	NA	NA	NA	protein_coding
ENSG00000135636	DYSF	chr2	+	119,59,79,161,137	0,0,0,0,0	44,46,77	0,13,0	189	100	6.8942335874e-5	0.0015385021223532	1.0,1.0,1.0,1.0,1.0	1.0,0.652,1.0	0.116	SE	71667375	71667515	71669111	71669207	71668753	71668842	NA	NA	NA	NA	NA	NA	NA	NA	NA	NA	NA	NA	NA	NA	NA	NA	NA	NA	protein_coding
ENSG00000135749	PCNX2	chr1	-	6,11,56,54,51	0,4,0,0,0	17,33,45	10,0,0	133	100	0.0106784464786	0.07942892261173784	1.0,0.674,1.0,1.0,1.0	0.561,1.0,1.0	0.081	SE	233208517	233208689	233218030	233218184	233217898	233217931	NA	NA	NA	NA	NA	NA	NA	NA	NA	NA	NA	NA	NA	NA	NA	NA	NA	NA	protein_coding
ENSG00000135766	EGLN1	chr1	-	44,115,66,119,142	0,0,0,0,0	72,83,97	0,9,2	237	100	4.5341340896e-5	0.00108431503658103	1.0,1.0,1.0,1.0,1.0	1.0,0.796,0.953	0.084	SE	231363755	231366475	231420997	231422287	231370561	231370698	NA	NA	NA	NA	NA	NA	NA	NA	NA	NA	NA	NA	NA	NA	NA	NA	NA	NA	protein_coding
ENSG00000135766	EGLN1	chr1	-	134,146,137,40,87	0,0,0,0,0	184,93,127	0,9,2	200	100	0.00178152662715	0.01984625268056458	1.0,1.0,1.0,1.0,1.0	1.0,0.838,0.969	0.064	SE	231363755	231366475	231420997	231422287	231373979	231374099	NA	NA	NA	NA	NA	NA	NA	NA	NA	NA	NA	NA	NA	NA	NA	NA	NA	NA	protein_coding
ENSG00000135776	ABCB10	chr1	-	58,104,119,66,135	0,0,0,0,0	100,139,133	10,8,0	303	100	9.09608399713e-9	1.3742973613698495e-6	1.0,1.0,1.0,1.0,1.0	0.767,0.852,1.0	0.127	SE	229542236	229542371	229549233	229549434	229547498	229547701	NA	NA	NA	NA	NA	NA	NA	NA	NA	NA	NA	NA	NA	NA	NA	NA	NA	NA	protein_coding
ENSG00000135899	SP110	chr2	-	53,49,57,25,70	0,4,23,0,0	30,32,29	2,0,0	244	100	0.00349583534895	0.03276233214444428	1.0,0.834,0.504,1.0,1.0	0.86,1.0,1.0	-0.086	SE	230200884	230200965	230207990	230208059	230202578	230202722	NA	NA	NA	NA	NA	NA	NA	NA	NA	NA	NA	NA	NA	NA	NA	NA	NA	NA	protein_coding
ENSG00000135899	SP110	chr2	-	74,51,67,25,76	0,4,23,0,0	37,72,29	2,0,0	250	100	0.00159412292173	0.01754407786449631	1.0,0.836,0.538,1.0,1.0	0.881,1.0,1.0	-0.086	SE	230200884	230200965	230207990	230208059	230202578	230202728	NA	NA	NA	NA	NA	NA	NA	NA	NA	NA	NA	NA	NA	NA	NA	NA	NA	NA	protein_coding
ENSG00000135913	USP37	chr2	-	135,200,159,249,147	47,8,9,0,5	90,185,184	0,0,2	166	100	6.73273913288e-8	6.853610355108082e-6	0.634,0.938,0.914,1.0,0.947	1.0,1.0,0.982	-0.107	SE	218476839	218476981	218482069	218482234	218479649	218479715	NA	NA	NA	NA	NA	NA	NA	NA	NA	NA	NA	NA	NA	NA	NA	NA	NA	NA	protein_coding
ENSG00000136044	APPL2	chr12	-	287,313,325,411,310	3,8,0,4,4	286,336,330	21,9,9	200	100	1.30326057091e-6	6.752926918126045e-5	0.98,0.951,1.0,0.981,0.975	0.872,0.949,0.948	0.054	SE	105176034	105176082	105177225	105177262	105176875	105177016	NA	NA	NA	NA	NA	NA	NA	NA	NA	NA	NA	NA	NA	NA	NA	NA	NA	NA	protein_coding
ENSG00000136045	PWP1	chr12	+	52,81,61,54,104	0,0,0,0,0	114,143,124	11,0,3	162	100	1.02729872643e-4	0.00206709269525999	1.0,1.0,1.0,1.0,1.0	0.865,1.0,0.962	0.058	SE	107697466	107697597	107702934	107703031	107699372	107699434	NA	NA	NA	NA	NA	NA	NA	NA	NA	NA	NA	NA	NA	NA	NA	NA	NA	NA	protein_coding
ENSG00000136068	FLNB	chr3	+	294,385,425,269,528	0,0,0,12,2	320,110,320	13,6,10	268	100	5.92803206523e-8	6.222767153453082e-6	1.0,1.0,1.0,0.893,0.99	0.902,0.872,0.923	0.078	SE	58126601	58126762	58132807	58132931	58130740	58130908	NA	NA	NA	NA	NA	NA	NA	NA	NA	NA	NA	NA	NA	NA	NA	NA	NA	NA	protein_coding
ENSG00000136098	NEK3	chr13	-	143,56,54,140,71	8,6,0,0,8	105,114,90	0,0,0	150	100	1.2606406812e-5	4.0482735729389e-4	0.923,0.862,1.0,1.0,0.855	1.0,1.0,1.0	-0.072	SE	52136799	52136902	52143914	52143987	52141019	52141069	NA	NA	NA	NA	NA	NA	NA	NA	NA	NA	NA	NA	NA	NA	NA	NA	NA	NA	protein_coding
ENSG00000136122	BORA	chr13	+	100,184,174,77,121	27,27,24,0,17	254,104,155	13,9,14	200	100	0.0163186062565	0.11347090781172574	0.649,0.773,0.784,1.0,0.781	0.907,0.852,0.847	-0.071	SE	72728925	72729093	72737961	72738043	72731280	72731387	NA	NA	NA	NA	NA	NA	NA	NA	NA	NA	NA	NA	NA	NA	NA	NA	NA	NA	protein_coding
ENSG00000136147	PHF11	chr13	+	0,2,2,0,0	28,30,32,25,27	0,9,5	22,16,12	200	100	2.25913626095e-6	1.0639749938638e-4	0.0,0.032,0.03,0.0,0.0	0.0,0.22,0.172	-0.118	SE	49524084	49524216	49526386	49526458	49525772	49525937	NA	NA	NA	NA	NA	NA	NA	NA	NA	NA	NA	NA	NA	NA	NA	NA	NA	NA	protein_coding
ENSG00000136153	LMO7	chr13	+	36,40,39,82,52	0,2,18,0,4	62,70,52	0,0,0	131	100	8.735172776e-6	3.0241052452859e-4	1.0,0.939,0.623,1.0,0.908	1.0,1.0,1.0	-0.106	SE	75727028	75727098	75796635	75796749	75795400	75795431	NA	NA	NA	NA	NA	NA	NA	NA	NA	NA	NA	NA	NA	NA	NA	NA	NA	NA	protein_coding
ENSG00000136153	LMO7	chr13	+	37,52,76,26,68	12,0,0,0,0	26,172,64	0,0,0	382	100	0.0159501638725	0.10881241196133058	0.447,1.0,1.0,1.0,1.0	1.0,1.0,1.0	-0.111	SE	75804288	75804541	75807479	75808199	75805478	75805760	NA	NA	NA	NA	NA	NA	NA	NA	NA	NA	NA	NA	NA	NA	NA	NA	NA	NA	protein_coding
ENSG00000136155	SCEL	chr13	+	63,20,3,10,4	8,2,0,0,0	34,4,24	0,0,0	160	100	0.00154732744338	0.01710830994715162	0.831,0.862,1.0,1.0,1.0	1.0,1.0,1.0	-0.061	SE	77597544	77597589	77599688	77599748	77599328	77599388	NA	NA	NA	NA	NA	NA	NA	NA	NA	NA	NA	NA	NA	NA	NA	NA	NA	NA	protein_coding
ENSG00000136205	TNS3	chr7	-	33,72,47,33,87	0,0,0,0,0	44,50,54	9,0,0	139	100	0.00218106999715	0.02252422267305677	1.0,1.0,1.0,1.0,1.0	0.779,1.0,1.0	0.074	SE	47442002	47442055	47529035	47529147	47481102	47481141	NA	NA	NA	NA	NA	NA	NA	NA	NA	NA	NA	NA	NA	NA	NA	NA	NA	NA	protein_coding
ENSG00000136243	NUP42	chr7	+	121,193,157,182,164	14,2,4,12,23	195,152,161	2,0,5	177	100	1.84376210532e-6	8.714693292740355e-5	0.83,0.982,0.957,0.895,0.801	0.982,1.0,0.948	-0.084	SE	23187051	23187146	23196679	23196766	23195838	23195915	NA	NA	NA	NA	NA	NA	NA	NA	NA	NA	NA	NA	NA	NA	NA	NA	NA	NA	protein_coding
ENSG00000136247	ZDHHC4	chr7	+	14,18,4,16,34	0,0,0,0,0	6,11,7	6,0,0	231	100	0.0142439371545	0.09976099392934644	1.0,1.0,1.0,1.0,1.0	0.302,1.0,1.0	0.233	SE	6577433	6577498	6578500	6578720	6577589	6577720	NA	NA	NA	NA	NA	NA	NA	NA	NA	NA	NA	NA	NA	NA	NA	NA	NA	NA	protein_coding
ENSG00000136247	ZDHHC4	chr7	+	2,33,35,6,69	0,0,11,0,0	34,44,61	0,0,0	200	100	0.00551044644687	0.04899522122774096	1.0,1.0,0.614,1.0,1.0	1.0,1.0,1.0	-0.077	SE	6577433	6577498	6578565	6578720	6577589	6577720	NA	NA	NA	NA	NA	NA	NA	NA	NA	NA	NA	NA	NA	NA	NA	NA	NA	NA	protein_coding
ENSG00000136261	BZW2	chr7	+	141,218,256,130,172	0,0,4,21,2	138,120,188	1,0,0	200	100	1.31066888504e-4	0.00255377955475465	1.0,1.0,0.97,0.756,0.977	0.986,1.0,1.0	-0.055	SE	16696914	16697061	16706059	16706517	16698047	16698186	NA	NA	NA	NA	NA	NA	NA	NA	NA	NA	NA	NA	NA	NA	NA	NA	NA	NA	protein_coding
ENSG00000136279	DBNL	chr7	+	12,13,48,33,71	0,0,5,0,4	6,13,24	14,3,0	175	100	0.0135259902421	0.09583690239848464	1.0,1.0,0.846,1.0,0.91	0.197,0.712,1.0	0.315	SE	44049883	44051942	44056756	44056903	44052866	44052941	NA	NA	NA	NA	NA	NA	NA	NA	NA	NA	NA	NA	NA	NA	NA	NA	NA	NA	protein_coding
ENSG00000136280	CCM2	chr7	+	96,137,192,132,123	0,0,0,0,0	162,127,116	34,0,0	158	100	4.60314855122e-8	5.162337019474451e-6	1.0,1.0,1.0,1.0,1.0	0.751,1.0,1.0	0.083	SE	45069825	45069961	45073459	45073571	45072725	45072783	NA	NA	NA	NA	NA	NA	NA	NA	NA	NA	NA	NA	NA	NA	NA	NA	NA	NA	protein_coding
ENSG00000136492	BRIP1	chr17	-	61,170,134,45,184	0,4,0,5,7	146,214,73	0,0,0	200	100	0.0010425530379	0.0129722095033409	1.0,0.955,1.0,0.818,0.929	1.0,1.0,1.0	-0.06	SE	61859795	61859907	61863283	61863521	61861446	61861569	NA	NA	NA	NA	NA	NA	NA	NA	NA	NA	NA	NA	NA	NA	NA	NA	NA	NA	protein_coding
ENSG00000136521	NDUFB5	chr3	+	11,8,3,6,15	0,0,0,0,0	4,12,7	0,10,0	162	100	0.00130786264996	0.0149737419365757	1.0,1.0,1.0,1.0,1.0	1.0,0.426,1.0	0.191	SE	179604790	179604939	179623919	179624500	179616982	179617044	NA	NA	NA	NA	NA	NA	NA	NA	NA	NA	NA	NA	NA	NA	NA	NA	NA	NA	protein_coding
ENSG00000136682	CBWD2	chr2	+	5,41,35,44,48	0,0,0,0,0	42,23,25	0,6,2	157	100	4.72698688699e-4	0.00682618692000799	1.0,1.0,1.0,1.0,1.0	1.0,0.709,0.888	0.134	SE	113465128	113465173	113482176	113482228	113471032	113471089	NA	NA	NA	NA	NA	NA	NA	NA	NA	NA	NA	NA	NA	NA	NA	NA	NA	NA	protein_coding
ENSG00000136699	SMPD4	chr2	-	285,378,302,325,668	20,20,3,11,25	317,252,716	25,25,35	187	100	0.00253391982418	0.02549330114103804	0.884,0.91,0.982,0.94,0.935	0.871,0.844,0.916	0.053	SE	130157250	130157396	130164373	130164445	130161185	130161272	NA	NA	NA	NA	NA	NA	NA	NA	NA	NA	NA	NA	NA	NA	NA	NA	NA	NA	protein_coding
ENSG00000136709	WDR33	chr2	-	46,58,30,21,102	10,0,0,0,4	48,25,66	0,0,0	200	100	3.53720561321e-4	0.00550960734853795	0.697,1.0,1.0,1.0,0.927	1.0,1.0,1.0	-0.075	SE	127709692	127709856	127717154	127717263	127713582	127714021	NA	NA	NA	NA	NA	NA	NA	NA	NA	NA	NA	NA	NA	NA	NA	NA	NA	NA	protein_coding
ENSG00000136715	SAP130	chr2	-	214,268,328,151,478	119,73,102,89,202	260,198,481	84,60,104	205	100	0.00775312143543	0.06260459934484688	0.467,0.642,0.611,0.453,0.536	0.602,0.617,0.693	-0.096	SE	127954985	127955344	127986784	127986962	127977984	127978089	NA	NA	NA	NA	NA	NA	NA	NA	NA	NA	NA	NA	NA	NA	NA	NA	NA	NA	protein_coding
ENSG00000136717	BIN1	chr2	-	4,20,33,12,55	0,0,6,0,11	16,3,25	10,2,24	190	100	1.75212182763e-7	1.4258141420330703e-5	1.0,1.0,0.743,1.0,0.725	0.457,0.441,0.354	0.476	SE	127050801	127050912	127057472	127057601	127051153	127051243	NA	NA	NA	NA	NA	NA	NA	NA	NA	NA	NA	NA	NA	NA	NA	NA	NA	NA	protein_coding
ENSG00000136811	ODF2	chr9	+	196,203,308,188,212	0,0,0,0,0	160,139,225	6,0,8	226	100	6.59279861811e-5	0.00144808882588369	1.0,1.0,1.0,1.0,1.0	0.922,1.0,0.926	0.051	SE	128460558	128460666	128469182	128469353	128460941	128461067	NA	NA	NA	NA	NA	NA	NA	NA	NA	NA	NA	NA	NA	NA	NA	NA	NA	NA	protein_coding
ENSG00000136824	SMC2	chr9	+	17,27,12,0,44	230,204,279,49,416	59,35,18	205,185,36	293	100	1.22791776747e-11	8.229567847725862e-9	0.025,0.043,0.014,0.0,0.035	0.089,0.061,0.146	-0.075	SE	104134414	104134575	104138017	104138165	104135867	104136060	NA	NA	NA	NA	NA	NA	NA	NA	NA	NA	NA	NA	NA	NA	NA	NA	NA	NA	protein_coding
ENSG00000136828	RALGPS1	chr9	+	26,19,30,24,17	0,0,0,12,0	17,19,9	0,0,0	151	100	0.00899651509852	0.07013149765735632	1.0,1.0,1.0,0.57,1.0	1.0,1.0,1.0	-0.086	SE	126965843	126965951	127034430	127034514	126977694	126977745	NA	NA	NA	NA	NA	NA	NA	NA	NA	NA	NA	NA	NA	NA	NA	NA	NA	NA	protein_coding
ENSG00000136828	RALGPS1	chr9	+	61,90,60,30,31	0,6,0,11,0	70,52,15	0,0,0	184	100	1.98001888754e-4	0.00346642556480378	1.0,0.891,1.0,0.597,1.0	1.0,1.0,1.0	-0.102	SE	126977694	126977745	127050042	127050132	127034430	127034514	NA	NA	NA	NA	NA	NA	NA	NA	NA	NA	NA	NA	NA	NA	NA	NA	NA	NA	protein_coding
ENSG00000136932	TRMO	chr9	-	71,55,71,62,66	9,5,0,0,7	85,31,46	0,3,0	200	100	0.00166696798301	0.01879682693794442	0.798,0.846,1.0,1.0,0.825	1.0,0.838,1.0	-0.052	SE	97913400	97913558	97922417	97922570	97916163	97916338	NA	NA	NA	NA	NA	NA	NA	NA	NA	NA	NA	NA	NA	NA	NA	NA	NA	NA	protein_coding
ENSG00000137074	APTX	chr9	-	486,631,565,519,469	0,1,0,10,0	592,542,731	23,13,16	327	100	1.0497158697800001e-12	1.1929336262743322e-9	1.0,0.995,1.0,0.941,1.0	0.887,0.927,0.933	0.072	SE	32974457	32974561	32985970	32986030	32984630	32984857	NA	NA	NA	NA	NA	NA	NA	NA	NA	NA	NA	NA	NA	NA	NA	NA	NA	NA	protein_coding
ENSG00000137074	APTX	chr9	-	39,18,80,25,29	0,0,28,0,11	30,13,16	0,0,0	147	100	9.29621882551e-6	3.1871503275139e-4	1.0,1.0,0.66,1.0,0.642	1.0,1.0,1.0	-0.14	SE	32987543	32987846	32989758	32989895	32988082	32988129	NA	NA	NA	NA	NA	NA	NA	NA	NA	NA	NA	NA	NA	NA	NA	NA	NA	NA	protein_coding
ENSG00000137135	ARHGEF39	chr9	-	116,163,78,61,132	0,3,0,0,8	73,44,83	8,0,10	200	100	1.25524665324e-4	0.00246436275369578	1.0,0.964,1.0,1.0,0.892	0.82,1.0,0.806	0.096	SE	35662511	35662741	35663321	35663392	35662945	35663074	NA	NA	NA	NA	NA	NA	NA	NA	NA	NA	NA	NA	NA	NA	NA	NA	NA	NA	protein_coding
ENSG00000137145	DENND4C	chr9	+	654,606,794,829,364	20,7,24,40,13	638,739,665	8,19,2	339	100	9.34428245052e-5	0.00191711816869459	0.906,0.962,0.907,0.859,0.892	0.959,0.92,0.99	-0.051	SE	19290757	19290876	19298055	19298122	19296007	19296246	NA	NA	NA	NA	NA	NA	NA	NA	NA	NA	NA	NA	NA	NA	NA	NA	NA	NA	protein_coding
ENSG00000137145	DENND4C	chr9	+	58,74,45,98,65	0,1,2,9,5	45,91,40	16,7,17	200	100	1.70607416241e-5	5.159327899798e-4	1.0,0.974,0.918,0.845,0.867	0.584,0.867,0.541	0.257	SE	19336269	19336414	19340991	19341114	19336685	19336832	NA	NA	NA	NA	NA	NA	NA	NA	NA	NA	NA	NA	NA	NA	NA	NA	NA	NA	protein_coding
ENSG00000137177	KIF13A	chr6	-	0,1,12,1,0	1,9,9,38,74	14,0,11	30,20,12	205	100	0.00549650678557	0.04727933724052317	0.0,0.051,0.394,0.013,0.0	0.185,0.0,0.309	-0.073	SE	17763692	17764946	17771907	17772059	17771113	17771218	NA	NA	NA	NA	NA	NA	NA	NA	NA	NA	NA	NA	NA	NA	NA	NA	NA	NA	protein_coding
ENSG00000137210	TMEM14B	chr6	+	180,261,201,150,292	9,2,28,24,12	168,243,373	10,15,3	200	100	0.0168015434513	0.11621741773055452	0.909,0.985,0.782,0.758,0.924	0.894,0.89,0.984	-0.051	SE	10749621	10749698	10755141	10755232	10751132	10751234	NA	NA	NA	NA	NA	NA	NA	NA	NA	NA	NA	NA	NA	NA	NA	NA	NA	NA	protein_coding
ENSG00000137312	FLOT1	chr6	-	156,247,262,150,341	18,2,0,20,2	149,100,237	0,0,0	200	100	3.2496895952e-7	2.246630325494417e-5	0.813,0.984,1.0,0.789,0.988	1.0,1.0,1.0	-0.085	SE	30740678	30740798	30742146	30742203	30741189	30741333	NA	NA	NA	NA	NA	NA	NA	NA	NA	NA	NA	NA	NA	NA	NA	NA	NA	NA	protein_coding
ENSG00000137312	FLOT1	chr6	-	14,51,9,53,10	18,2,0,20,2	14,12,8	0,0,0	191	100	8.44995514448e-7	4.6793416857292e-5	0.289,0.93,1.0,0.581,0.724	1.0,1.0,1.0	-0.295	SE	30740678	30740798	30742146	30742203	30741613	30741704	NA	NA	NA	NA	NA	NA	NA	NA	NA	NA	NA	NA	NA	NA	NA	NA	NA	NA	protein_coding
ENSG00000137338	PGBD1	chr6	+	75,55,36,14,37	0,0,0,0,0	111,40,64	0,0,14	200	100	2.96773797059e-5	7.8944272600385e-4	1.0,1.0,1.0,1.0,1.0	1.0,1.0,0.696	0.101	SE	28283755	28284209	28287079	28287168	28285550	28285707	NA	NA	NA	NA	NA	NA	NA	NA	NA	NA	NA	NA	NA	NA	NA	NA	NA	NA	protein_coding
ENSG00000137343	ATAT1	chr6	+	21,19,31,64,72	0,4,24,0,4	19,12,61	33,16,16	169	100	5.08404979982e-5	0.00118615988320246	1.0,0.738,0.433,1.0,0.914	0.254,0.307,0.693	0.399	SE	30640376	30640422	30642175	30642247	30640534	30640603	NA	NA	NA	NA	NA	NA	NA	NA	NA	NA	NA	NA	NA	NA	NA	NA	NA	NA	protein_coding
ENSG00000137343	ATAT1	chr6	+	8,22,55,20,78	0,0,0,18,0	61,25,37	0,0,0	344	100	0.0211581312952	0.1352816134525288	1.0,1.0,1.0,0.244,1.0	1.0,1.0,1.0	-0.151	SE	30642175	30642247	30645894	30645974	30642767	30643011	NA	NA	NA	NA	NA	NA	NA	NA	NA	NA	NA	NA	NA	NA	NA	NA	NA	NA	protein_coding
ENSG00000137497	NUMA1	chr11	-	35,77,76,26,157	40,61,75,55,45	91,45,122	21,26,30	142	100	0.00101721004088	0.01230348729686323	0.381,0.471,0.416,0.25,0.711	0.753,0.549,0.741	-0.235	SE	72010785	72010854	72012894	72016260	72012400	72012442	NA	NA	NA	NA	NA	NA	NA	NA	NA	NA	NA	NA	NA	NA	NA	NA	NA	NA	protein_coding
ENSG00000137501	SYTL2	chr11	-	11,4,33,8,31	0,0,0,11,7	18,16,4	0,0,0	200	100	2.36880121743e-4	0.00406152017757759	1.0,1.0,1.0,0.267,0.689	1.0,1.0,1.0	-0.209	SE	85709330	85709500	85718789	85718843	85711112	85711232	NA	NA	NA	NA	NA	NA	NA	NA	NA	NA	NA	NA	NA	NA	NA	NA	NA	NA	protein_coding
ENSG00000137501	SYTL2	chr11	-	5,11,25,61,35	0,0,0,11,7	16,32,38	0,0,0	195	100	7.40318765269e-6	2.6543829748424e-4	1.0,1.0,1.0,0.74,0.719	1.0,1.0,1.0	-0.108	SE	85709330	85709500	85718789	85718843	85714412	85714507	NA	NA	NA	NA	NA	NA	NA	NA	NA	NA	NA	NA	NA	NA	NA	NA	NA	NA	protein_coding
ENSG00000137501	SYTL2	chr11	-	11,18,19,54,34	10,2,2,0,12	51,15,43	0,0,0	195	100	1.28120219434e-7	1.1116363737199675e-5	0.361,0.822,0.83,1.0,0.592	1.0,1.0,1.0	-0.279	SE	85711112	85711232	85718789	85718843	85714412	85714507	NA	NA	NA	NA	NA	NA	NA	NA	NA	NA	NA	NA	NA	NA	NA	NA	NA	NA	protein_coding
ENSG00000137513	NARS2	chr11	-	70,110,86,139,49	0,4,0,0,0	59,68,102	3,14,0	199	100	2.1031518187e-6	9.72958977649214e-5	1.0,0.933,1.0,1.0,1.0	0.908,0.709,1.0	0.114	SE	78469246	78469313	78528841	78528936	78478584	78478683	NA	NA	NA	NA	NA	NA	NA	NA	NA	NA	NA	NA	NA	NA	NA	NA	NA	NA	protein_coding
ENSG00000137513	NARS2	chr11	-	368,544,356,221,341	0,7,1,0,1	410,383,549	11,27,12	181	100	3.5837999234900005e-12	3.0217213677477943e-9	1.0,0.977,0.995,1.0,0.995	0.954,0.887,0.962	0.059	SE	78528841	78528936	78566131	78566272	78559538	78559619	NA	NA	NA	NA	NA	NA	NA	NA	NA	NA	NA	NA	NA	NA	NA	NA	NA	NA	protein_coding
ENSG00000137522	RNF121	chr11	+	2,34,13,6,46	11,3,0,0,3	5,8,18	0,0,0	138	100	7.88140997068e-4	0.01018580548725077	0.116,0.891,1.0,1.0,0.917	1.0,1.0,1.0	-0.215	SE	71929045	71929124	71960749	71960891	71957226	71957264	NA	NA	NA	NA	NA	NA	NA	NA	NA	NA	NA	NA	NA	NA	NA	NA	NA	NA	protein_coding
ENSG00000137522	RNF121	chr11	+	176,174,146,264,175	0,1,0,0,0	137,132,228	10,0,8	255	100	6.65985611104e-8	6.963012761214541e-6	1.0,0.986,1.0,1.0,1.0	0.843,1.0,0.918	0.077	SE	71960749	71960891	71987003	71987111	71982760	71982915	NA	NA	NA	NA	NA	NA	NA	NA	NA	NA	NA	NA	NA	NA	NA	NA	NA	NA	protein_coding
ENSG00000137522	RNF121	chr11	+	51,37,4,103,74	0,6,0,0,0	23,16,50	0,2,7	255	100	0.00124360515342	0.0144532465540649	1.0,0.707,1.0,1.0,1.0	1.0,0.758,0.737	0.11	SE	71960749	71960891	71990596	71990717	71982760	71982915	NA	NA	NA	NA	NA	NA	NA	NA	NA	NA	NA	NA	NA	NA	NA	NA	NA	NA	protein_coding
ENSG00000137522	RNF121	chr11	+	198,83,199,88,156	0,0,0,0,0	175,88,159	0,10,0	202	100	0.00832366474032	0.0658287288903129	1.0,1.0,1.0,1.0,1.0	1.0,0.813,1.0	0.062	SE	71994718	71994852	71996194	71997591	71995449	71995551	NA	NA	NA	NA	NA	NA	NA	NA	NA	NA	NA	NA	NA	NA	NA	NA	NA	NA	protein_coding
ENSG00000137601	NEK1	chr4	-	19,57,66,22,50	14,14,15,15,14	141,47,19	0,10,0	200	100	2.09827984521e-6	1.0046874755138e-4	0.404,0.671,0.688,0.423,0.641	1.0,0.701,1.0	-0.335	SE	169433544	169433665	169463242	169463395	169438082	169438259	NA	NA	NA	NA	NA	NA	NA	NA	NA	NA	NA	NA	NA	NA	NA	NA	NA	NA	protein_coding
ENSG00000137601	NEK1	chr4	-	47,21,33,16,60	0,0,0,0,0	20,33,44	8,14,0	329	100	2.89538348852e-9	5.688741944311624e-7	1.0,1.0,1.0,1.0,1.0	0.432,0.417,1.0	0.384	SE	169463242	169463395	169477431	169477497	169477123	169477352	NA	NA	NA	NA	NA	NA	NA	NA	NA	NA	NA	NA	NA	NA	NA	NA	NA	NA	protein_coding
ENSG00000137601	NEK1	chr4	-	0,2,0,0,7	8,14,34,11,40	20,3,4	8,9,9	184	100	3.06488123403e-6	1.354625114309e-4	0.0,0.072,0.0,0.0,0.087	0.576,0.153,0.195	-0.276	SE	169508247	169508331	169537808	169537911	169508768	169508852	NA	NA	NA	NA	NA	NA	NA	NA	NA	NA	NA	NA	NA	NA	NA	NA	NA	NA	protein_coding
ENSG00000137601	NEK1	chr4	-	33,28,74,29,59	0,1,0,0,0	27,21,9	8,6,0	203	100	2.58997578939e-9	5.330455683706758e-7	1.0,0.932,1.0,1.0,1.0	0.624,0.633,1.0	0.234	SE	169508247	169508331	169555931	169556095	169537808	169537911	NA	NA	NA	NA	NA	NA	NA	NA	NA	NA	NA	NA	NA	NA	NA	NA	NA	NA	protein_coding
ENSG00000137691	CFAP300	chr11	+	22,20,32,7,19	6,5,0,0,2	37,6,9	0,0,0	176	100	2.63987077981e-5	7.1652068995507e-4	0.676,0.694,1.0,1.0,0.844	1.0,1.0,1.0	-0.157	SE	102047467	102047896	102075872	102076111	102058879	102058955	NA	NA	NA	NA	NA	NA	NA	NA	NA	NA	NA	NA	NA	NA	NA	NA	NA	NA	protein_coding
ENSG00000137700	SLC37A4	chr11	-	0,28,0,3,20	4,0,6,0,0	2,18,11	0,0,0	186	100	4.19214811669e-4	0.00622581633375245	0.0,1.0,0.0,1.0,1.0	1.0,1.0,1.0	-0.4	SE	119025966	119026080	119026936	119027095	119026602	119026688	NA	NA	NA	NA	NA	NA	NA	NA	NA	NA	NA	NA	NA	NA	NA	NA	NA	NA	protein_coding
ENSG00000137710	RDX	chr11	-	85,92,117,86,71	0,0,0,4,0	102,39,44	0,9,8	200	100	1.16780778936e-7	1.0321685209157895e-5	1.0,1.0,1.0,0.915,1.0	1.0,0.684,0.733	0.177	SE	110258105	110258189	110272535	110272619	110263959	110264234	NA	NA	NA	NA	NA	NA	NA	NA	NA	NA	NA	NA	NA	NA	NA	NA	NA	NA	protein_coding
ENSG00000137760	ALKBH8	chr11	-	48,68,89,51,81	0,6,1,0,10	71,32,39	0,0,0	250	100	5.97254276598e-5	0.00134461949024276	1.0,0.819,0.973,1.0,0.764	1.0,1.0,1.0	-0.089	SE	107502725	107505215	107522298	107522555	107510886	107511036	NA	NA	NA	NA	NA	NA	NA	NA	NA	NA	NA	NA	NA	NA	NA	NA	NA	NA	protein_coding
ENSG00000137764	MAP2K5	chr15	+	154,83,127,125,54	0,0,0,0,1	119,114,207	8,5,0	170	100	5.27057626754e-4	0.0074192132020874	1.0,1.0,1.0,1.0,0.969	0.897,0.931,1.0	0.051	SE	67563282	67563350	67585889	67585930	67580753	67580823	NA	NA	NA	NA	NA	NA	NA	NA	NA	NA	NA	NA	NA	NA	NA	NA	NA	NA	protein_coding
ENSG00000137764	MAP2K5	chr15	+	4,27,26,23,36	3,1,6,0,0	47,45,46	0,0,0	141	100	0.00578488358038	0.04917245106470649	0.486,0.95,0.754,1.0,1.0	1.0,1.0,1.0	-0.162	SE	67563282	67563350	67586845	67586913	67585889	67585930	NA	NA	NA	NA	NA	NA	NA	NA	NA	NA	NA	NA	NA	NA	NA	NA	NA	NA	protein_coding
ENSG00000137807	KIF23	chr15	+	280,280,303,323,253	482,777,415,352,299	394,427,345	274,389,401	142	100	2.54986582431e-4	0.00421025855437869	0.29,0.202,0.34,0.393,0.373	0.503,0.436,0.377	-0.119	SE	69423158	69423329	69426069	69426182	69425281	69425323	NA	NA	NA	NA	NA	NA	NA	NA	NA	NA	NA	NA	NA	NA	NA	NA	NA	NA	protein_coding
ENSG00000137812	KNL1	chr15	+	27,26,114,6,31	19,0,0,0,0	30,25,1	0,0,0	134	100	0.0101913793399	0.07683365249100264	0.515,1.0,1.0,1.0,1.0	1.0,1.0,1.0	-0.097	SE	40610244	40610297	40615340	40615378	40611477	40611511	NA	NA	NA	NA	NA	NA	NA	NA	NA	NA	NA	NA	NA	NA	NA	NA	NA	NA	protein_coding
ENSG00000137812	KNL1	chr15	+	15,17,32,15,10	19,0,0,0,0	13,11,1	0,0,0	128	100	0.0227832760635	0.14380808252783456	0.381,1.0,1.0,1.0,1.0	1.0,1.0,1.0	-0.124	SE	40610244	40610297	40615340	40615378	40611483	40611511	NA	NA	NA	NA	NA	NA	NA	NA	NA	NA	NA	NA	NA	NA	NA	NA	NA	NA	protein_coding
ENSG00000137812	KNL1	chr15	+	65,75,183,49,89	0,0,9,12,2	83,37,5	0,0,0	138	100	2.29982454282e-4	0.00388968972852686	1.0,1.0,0.936,0.747,0.97	1.0,1.0,1.0	-0.069	SE	40611477	40611511	40618958	40619011	40615340	40615378	NA	NA	NA	NA	NA	NA	NA	NA	NA	NA	NA	NA	NA	NA	NA	NA	NA	NA	protein_coding
ENSG00000137817	PARP6	chr15	-	108,169,141,126,157	21,9,4,43,17	118,46,227	8,0,15	210	100	0.0166357736345	0.11238714170549524	0.71,0.899,0.944,0.583,0.815	0.875,1.0,0.878	-0.127	SE	72250019	72250092	72251206	72251255	72250844	72250954	NA	NA	NA	NA	NA	NA	NA	NA	NA	NA	NA	NA	NA	NA	NA	NA	NA	NA	protein_coding
ENSG00000137817	PARP6	chr15	-	68,133,148,101,89	21,9,4,43,17	95,50,195	8,0,15	200	100	0.00860111973229	0.06902251762820927	0.618,0.881,0.949,0.54,0.724	0.856,1.0,0.867	-0.165	SE	72250019	72250092	72251206	72251255	72250844	72250957	NA	NA	NA	NA	NA	NA	NA	NA	NA	NA	NA	NA	NA	NA	NA	NA	NA	NA	protein_coding
ENSG00000137822	TUBGCP4	chr15	+	14,31,31,7,5	78,83,80,56,30	17,27,16	18,19,33	163	100	2.8562760448e-5	7.5794257115718e-4	0.099,0.186,0.192,0.071,0.093	0.367,0.466,0.229	-0.226	SE	43398037	43398179	43400043	43400221	43399111	43399174	NA	NA	NA	NA	NA	NA	NA	NA	NA	NA	NA	NA	NA	NA	NA	NA	NA	NA	protein_coding
ENSG00000137871	ZNF280D	chr15	-	105,149,130,238,129	0,0,0,0,7	178,85,74	4,13,3	162	100	7.05205900675e-7	4.1515026648295385e-5	1.0,1.0,1.0,1.0,0.919	0.965,0.801,0.938	0.082	SE	56704120	56704267	56707262	56707306	56707081	56707143	NA	NA	NA	NA	NA	NA	NA	NA	NA	NA	NA	NA	NA	NA	NA	NA	NA	NA	protein_coding
ENSG00000137871	ZNF280D	chr15	-	91,134,128,201,108	0,0,0,0,7	162,114,70	4,13,3	169	100	2.16181564205e-6	9.96688419854706e-5	1.0,1.0,1.0,1.0,0.901	0.96,0.838,0.932	0.07	SE	56704120	56704267	56707262	56707306	56707081	56707150	NA	NA	NA	NA	NA	NA	NA	NA	NA	NA	NA	NA	NA	NA	NA	NA	NA	NA	protein_coding
ENSG00000137878	GCOM1	chr15	+	33,30,41,6,31	0,0,0,0,0	42,10,17	16,0,0	200	100	1.50455363195e-5	4.6869564708071e-4	1.0,1.0,1.0,1.0,1.0	0.568,1.0,1.0	0.144	SE	57621607	57621700	57629701	57629854	57625778	57625892	NA	NA	NA	NA	NA	NA	NA	NA	NA	NA	NA	NA	NA	NA	NA	NA	NA	NA	protein_coding
ENSG00000137941	TTLL7	chr1	-	0,2,0,0,0	1,22,17,7,61	0,10,0	25,9,6	200	100	0.00189457219727	0.02082705358454538	0.0,0.043,0.0,0.0,0.0	0.0,0.357,0.0	-0.11	SE	83865027	83870082	83882962	83883136	83882668	83882787	NA	NA	NA	NA	NA	NA	NA	NA	NA	NA	NA	NA	NA	NA	NA	NA	NA	NA	protein_coding
ENSG00000137941	TTLL7	chr1	-	1,39,17,7,107	0,1,0,0,0	33,17,20	0,7,0	274	100	0.00371886983479	0.03445722075212372	1.0,0.934,1.0,1.0,1.0	1.0,0.47,1.0	0.163	SE	83865027	83870082	83890320	83890481	83882962	83883136	NA	NA	NA	NA	NA	NA	NA	NA	NA	NA	NA	NA	NA	NA	NA	NA	NA	NA	protein_coding
ENSG00000137941	TTLL7	chr1	-	38,10,20,35,29	0,0,0,0,0	36,24,20	7,0,0	200	100	0.00246116774891	0.02541371937532626	1.0,1.0,1.0,1.0,1.0	0.72,1.0,1.0	0.093	SE	83929135	83929230	83998930	83999150	83933607	83933766	NA	NA	NA	NA	NA	NA	NA	NA	NA	NA	NA	NA	NA	NA	NA	NA	NA	NA	protein_coding
ENSG00000137968	SLC44A5	chr1	-	78,42,119,23,44	0,2,8,0,2	62,52,40	0,0,0	200	100	0.00276971217042	0.02740149004937091	1.0,0.913,0.881,1.0,0.917	1.0,1.0,1.0	-0.058	SE	75219799	75219892	75227725	75227857	75222360	75222460	NA	NA	NA	NA	NA	NA	NA	NA	NA	NA	NA	NA	NA	NA	NA	NA	NA	NA	protein_coding
ENSG00000137992	DBT	chr1	-	52,40,86,143,126	8,0,12,0,3	83,52,105	0,0,0	172	100	9.13187653051e-6	3.1365175920429e-4	0.791,1.0,0.806,1.0,0.961	1.0,1.0,1.0	-0.088	SE	100186918	100196422	100206444	100206636	100206229	100206301	NA	NA	NA	NA	NA	NA	NA	NA	NA	NA	NA	NA	NA	NA	NA	NA	NA	NA	protein_coding
ENSG00000137992	DBT	chr1	-	109,113,159,230,205	0,0,0,30,0	214,133,132	0,0,0	292	100	5.1729072742e-5	0.00119654380825698	1.0,1.0,1.0,0.724,1.0	1.0,1.0,1.0	-0.055	SE	100206229	100206301	100210693	100210771	100206444	100206636	NA	NA	NA	NA	NA	NA	NA	NA	NA	NA	NA	NA	NA	NA	NA	NA	NA	NA	protein_coding
ENSG00000138073	PREB	chr2	-	91,140,43,72,164	0,4,3,0,11	69,52,130	0,0,0	260	100	6.64801673889e-5	0.00145654536061279	1.0,0.931,0.846,1.0,0.852	1.0,1.0,1.0	-0.074	SE	27130755	27131508	27132009	27132082	27131671	27131831	NA	NA	NA	NA	NA	NA	NA	NA	NA	NA	NA	NA	NA	NA	NA	NA	NA	NA	protein_coding
ENSG00000138078	PREPL	chr2	-	567,669,937,745,553	30,62,54,45,72	920,755,546	15,25,54	642	100	0.0217800921824	0.13837823273300223	0.746,0.627,0.73,0.721,0.545	0.905,0.825,0.612	-0.107	SE	44346267	44346390	44361379	44361494	44359496	44360038	NA	NA	NA	NA	NA	NA	NA	NA	NA	NA	NA	NA	NA	NA	NA	NA	NA	NA	protein_coding
ENSG00000138092	CENPO	chr2	+	42,87,58,44,124	0,2,3,0,6	12,30,47	18,2,5	214	100	3.51148352242e-4	0.00543739077660035	1.0,0.953,0.9,1.0,0.906	0.238,0.875,0.815	0.309	SE	24793461	24793520	24799674	24799844	24793851	24793965	NA	NA	NA	NA	NA	NA	NA	NA	NA	NA	NA	NA	NA	NA	NA	NA	NA	NA	protein_coding
ENSG00000138101	DTNB	chr2	-	34,60,36,84,74	0,2,16,0,1	81,54,91	0,0,2	190	100	0.0015187105106	0.0168489199176837	1.0,0.94,0.542,1.0,0.975	1.0,1.0,0.96	-0.095	SE	25451547	25451635	25482795	25482873	25455404	25455494	NA	NA	NA	NA	NA	NA	NA	NA	NA	NA	NA	NA	NA	NA	NA	NA	NA	NA	protein_coding
ENSG00000138101	DTNB	chr2	-	82,93,134,131,76	4,5,25,0,17	77,120,168	2,11,1	200	100	0.0159365740946	0.11133641172385236	0.911,0.903,0.728,1.0,0.691	0.951,0.845,0.988	-0.081	SE	25580720	25580826	25628170	25628384	25596085	25596240	NA	NA	NA	NA	NA	NA	NA	NA	NA	NA	NA	NA	NA	NA	NA	NA	NA	NA	protein_coding
ENSG00000138101	DTNB	chr2	-	236,208,215,185,135	0,0,0,37,0	171,170,195	0,0,0	200	100	1.54248402862e-4	0.00289843510494176	1.0,1.0,1.0,0.714,1.0	1.0,1.0,1.0	-0.057	SE	25580720	25580826	25639013	25639094	25628170	25628384	NA	NA	NA	NA	NA	NA	NA	NA	NA	NA	NA	NA	NA	NA	NA	NA	NA	NA	protein_coding
ENSG00000138172	CALHM2	chr10	-	1,2,14,6,30	0,0,0,0,2	5,4,15	0,7,0	303	100	0.0136057368058	0.09621935839556288	1.0,1.0,1.0,1.0,0.832	1.0,0.159,1.0	0.247	SE	103449386	103450099	103452155	103452370	103451082	103451285	NA	NA	NA	NA	NA	NA	NA	NA	NA	NA	NA	NA	NA	NA	NA	NA	NA	NA	protein_coding
ENSG00000138246	DNAJC13	chr3	+	114,177,196,56,216	17,8,0,0,0	174,192,146	0,0,0	256	100	7.19204943489e-6	2.5964887863142e-4	0.724,0.896,1.0,1.0,1.0	1.0,1.0,1.0	-0.076	SE	132460249	132460357	132462466	132462523	132461049	132461205	NA	NA	NA	NA	NA	NA	NA	NA	NA	NA	NA	NA	NA	NA	NA	NA	NA	NA	protein_coding
ENSG00000138286	FAM149B1	chr10	+	88,74,205,207,92	0,0,0,0,0	111,83,141	0,0,12	288	100	3.90337306104e-5	9.679920784579e-4	1.0,1.0,1.0,1.0,1.0	1.0,1.0,0.803	0.066	SE	73208618	73208786	73228059	73228160	73210250	73210438	NA	NA	NA	NA	NA	NA	NA	NA	NA	NA	NA	NA	NA	NA	NA	NA	NA	NA	protein_coding
ENSG00000138326	RPS24	chr10	+	383,292,455,389,896	1515,1264,1703,1806,1969	828,477,650	1530,1230,1671	122	100	7.46606853452e-7	4.288969216599644e-5	0.172,0.159,0.18,0.15,0.272	0.307,0.241,0.242	-0.077	SE	78037193	78037304	78040614	78040697	78040203	78040225	NA	NA	NA	NA	NA	NA	NA	NA	NA	NA	NA	NA	NA	NA	NA	NA	NA	NA	protein_coding
ENSG00000138346	DNA2	chr10	-	58,192,218,51,198	0,8,0,14,0	146,195,90	0,0,1	200	100	3.06531480015e-4	0.00493521389662637	1.0,0.923,1.0,0.646,1.0	1.0,1.0,0.978	-0.079	SE	68416614	68416855	68422224	68422429	68419033	68419213	NA	NA	NA	NA	NA	NA	NA	NA	NA	NA	NA	NA	NA	NA	NA	NA	NA	NA	protein_coding
ENSG00000138356	AOX1	chr2	+	22,166,112,91,157	0,4,9,10,7	82,120,67	2,3,0	210	100	0.00314871602348	0.03028003657899935	1.0,0.952,0.856,0.812,0.914	0.951,0.95,1.0	-0.06	SE	200609320	200609414	200612608	200612793	200611383	200611493	NA	NA	NA	NA	NA	NA	NA	NA	NA	NA	NA	NA	NA	NA	NA	NA	NA	NA	protein_coding
ENSG00000138382	METTL5	chr2	-	47,31,16,15,4	0,2,0,0,0	19,14,38	0,0,6	183	100	0.0121425474871	0.09001621026807635	1.0,0.894,1.0,1.0,1.0	1.0,1.0,0.776	0.053	SE	169812456	169812506	169821942	169822057	169819560	169819643	NA	NA	NA	NA	NA	NA	NA	NA	NA	NA	NA	NA	NA	NA	NA	NA	NA	NA	protein_coding
ENSG00000138382	METTL5	chr2	-	47,39,20,33,12	0,0,0,0,0	25,18,42	0,0,10	183	100	5.93137455127e-5	0.00133650231052668	1.0,1.0,1.0,1.0,1.0	1.0,1.0,0.697	0.101	SE	169812456	169812506	169824488	169824640	169819560	169819643	NA	NA	NA	NA	NA	NA	NA	NA	NA	NA	NA	NA	NA	NA	NA	NA	NA	NA	protein_coding
ENSG00000138434	ITPRID2	chr2	+	23,101,93,60,104	0,0,0,0,4	29,87,101	0,4,15	166	100	4.17654359208e-7	2.726967017193183e-5	1.0,1.0,1.0,1.0,0.94	1.0,0.929,0.802	0.078	SE	181919295	181919446	181921947	181922412	181920596	181920662	NA	NA	NA	NA	NA	NA	NA	NA	NA	NA	NA	NA	NA	NA	NA	NA	NA	NA	protein_coding
ENSG00000138443	ABI2	chr2	+	391,445,332,447,406	169,187,177,274,213	330,334,913	140,110,330	187	100	0.00214047046442	0.02221906949920967	0.553,0.56,0.501,0.466,0.505	0.558,0.619,0.597	-0.074	SE	203402575	203402734	203416907	203417081	203411284	203411371	NA	NA	NA	NA	NA	NA	NA	NA	NA	NA	NA	NA	NA	NA	NA	NA	NA	NA	protein_coding
ENSG00000138459	SLC35A5	chr3	+	34,51,97,38,89	0,14,18,1,6	67,72,48	2,0,0	199	100	6.51409335028e-7	3.8962327686411585e-05	1.0,0.647,0.73,0.95,0.882	0.944,1.0,1.0	-0.14	SE	112563384	112563533	112573888	112573956	112569170	112569269	NA	NA	NA	NA	NA	NA	NA	NA	NA	NA	NA	NA	NA	NA	NA	NA	NA	NA	protein_coding
ENSG00000138468	SENP7	chr3	-	146,83,107,18,101	0,3,0,0,7	111,88,53	18,25,6	295	100	5.52109469254e-11	2.5317609311159743e-8	1.0,0.904,1.0,1.0,0.83	0.676,0.544,0.75	0.29	SE	101372007	101372126	101458954	101459052	101398860	101399055	NA	NA	NA	NA	NA	NA	NA	NA	NA	NA	NA	NA	NA	NA	NA	NA	NA	NA	protein_coding
ENSG00000138468	SENP7	chr3	-	77,100,218,114,133	0,3,0,0,7	122,66,51	18,25,6	298	100	7.04547531427e-13	8.769268274494726e-10	1.0,0.918,1.0,1.0,0.864	0.695,0.47,0.74	0.321	SE	101372007	101372126	101458954	101459052	101417592	101417790	NA	NA	NA	NA	NA	NA	NA	NA	NA	NA	NA	NA	NA	NA	NA	NA	NA	NA	protein_coding
ENSG00000138468	SENP7	chr3	-	95,121,248,118,218	0,6,0,0,4	163,77,63	0,17,16	298	100	3.67697202974e-6	1.5352826663473e-4	1.0,0.871,1.0,1.0,0.948	1.0,0.603,0.569	0.24	SE	101398860	101399055	101458954	101459052	101417592	101417790	NA	NA	NA	NA	NA	NA	NA	NA	NA	NA	NA	NA	NA	NA	NA	NA	NA	NA	protein_coding
[truncated: 2,175 more rows]
