# Supplementary material for: Nuclear RNA cap-chaperones eIF4E and NCBP2 govern distinct fates for 1000s of mRNAs uncovering an unexpected regulatory point in gene expression
Source: bioRxiv. 2025 Jul 31:2025.07.25.666897. Preprint. [Version 2] doi: 10.1101/2025.07.25.666897 (PMC12324239; doi:10.1101/2025.07.25.666897)
Supplement: Supplement 9 [file media-9.xlsx]

## Sheet: Annotation
GeneID	ID___1	eventID	geneSymbol	chr	strand	longExonStart_0base	longExonEnd	shortES	shortEE	flankingES	flankingEE	ID___12	IJC_SAMPLE_1	SJC_SAMPLE_1	IJC_SAMPLE_2	SJC_SAMPLE_2	IncFormLen	SkipFormLen	PValue	FDR	IncLevel1	IncLevel2	IncLevelDifference	event	Dataset	type_	riExonStart_0base	riExonEnd	upstreamES	upstreamEE	downstreamES	downstreamEE	1stExonStart_0base	1stExonEnd	2ndExonStart_0base	2ndExonEnd	ID___14	exonStart_0base	exonEnd	Gene ID	Type	Tax ID	Homologene Gene ID	Homologene Gene Tax ID	R-HSA-1640170 Cell Cycle	GO:0006259 DNA metabolic process	GO:0000278 mitotic cell cycle	GDP06451 Scoliosis	GO:0032446 protein modification by small
ENSG00000004897_1638	1638	ENSG00000004897	CDC27	chr17	-	47141852	47142025	47141852	47142022	47142228	47142436	1638	151,116,122,19,59	89,180,164,142,110	178,118,99	143,122,41	103	100	0.004	0.03	0.622,0.385,0.419,0.115,0.342	0.547,0.484,0.701	-0.2	A3SS	A1_NCBP2	JCEC														None	None	None	None	None	None	None	None	None	None
ENSG00000005700_1742	1742	ENSG00000005700	IBTK	chr6	-	82196297	82196446	82196297	82196401	82200140	82200253	1742	68,75,176,66,124	0,1,0,0,0	150,86,57	3,7,8	145	100	6.7e-08	5.6e-06	1.0,0.981,1.0,1.0,1.0	0.972,0.894,0.831	0.097	A3SS	A1_NCBP2	JC														None	None	None	None	None	None	None	None	None	None
ENSG00000008838_233	233	ENSG00000008838	MED24	chr17	-	40020272	40020482	40020272	40020353	40021954	40022054	233	0,7,7,0,7	17,21,16,4,21	0,0,0	11,13,16	200	100	8.9e-06	0.00026	0.0,0.143,0.179,0.0,0.143	0.0,0.0,0.0	0.093	A3SS	A1_NCBP2	JC														None	None	None	None	None	None	None	None	None	None
ENSG00000009709_1001	1001	ENSG00000009709	PAX7	chr1	+	18636236	18636371	18636242	18636371	18635110	18635240	1001	7,0,9,0,5	0,2,0,8,10	0,0,0	4,2,1	106	100	6.4e-06	0.00019	1.0,0.0,1.0,0.0,0.321	0.0,0.0,0.0	0.46	A3SS	A1_NCBP2	JCEC														None	None	None	None	None	None	None	None	None	None
ENSG00000012171_1801	1801	ENSG00000012171	SEMA3B	chr3	+	50273912	50274057	50273915	50274057	50273758	50273828	1801	0,0,14,0,27	19,16,18,32,0	25,9,27	5,0,9	103	100	3.5e-06	0.00013	0.0,0.0,0.43,0.0,1.0	0.829,1.0,0.744	-0.57	A3SS	A1_NCBP2	JCEC														None	None	None	None	None	None	None	None	None	None
ENSG00000015171_1355	1355	ENSG00000015171	ZMYND11	chr10	+	240055	240111	240058	240111	239437	239525	1355	63,36,74,80,51	4,0,0,0,4	63,36,83	5,3,12	103	100	3e-05	0.00057	0.939,1.0,1.0,1.0,0.925	0.924,0.921,0.87	0.068	A3SS	A1_NCBP2	JC														None	None	None	None	None	None	None	None	None	None
ENSG00000029363_1756	1756	ENSG00000029363	BCLAF1	chr6	-	136277864	136278776	136277864	136278770	136279762	136279876	1756	188,271,427,175,241	22,58,71,18,38	406,249,178	24,20,10	106	100	1.1e-07	7.4e-06	0.89,0.815,0.85,0.902,0.857	0.941,0.922,0.944	-0.073	A3SS	A1_NCBP2	JCEC														None	None	None	None	None	None	None	None	None	None
ENSG00000050405_655	655	ENSG00000050405	LIMA1	chr12	-	50192451	50192564	50192451	50192561	50195829	50195887	655	1,55,13,11,27	145,255,337,231,347	57,37,35	298,267,389	103	100	0.00045	0.0055	0.007,0.173,0.036,0.044,0.07	0.157,0.119,0.08	-0.053	A3SS	A1_NCBP2	JC														None	None	None	None	None	None	None	None	None	None
ENSG00000051382_1162	1162	ENSG00000051382	PIK3CB	chr3	-	138681966	138682060	138681966	138682045	138683677	138683787	1162	0,0,0,0,0	29,16,57,15,27	8,0,0	20,31,9	115	100	0.0028	0.024	0.0,0.0,0.0,0.0,0.0	0.258,0.0,0.0	-0.086	A3SS	A1_NCBP2	JCEC														None	None	None	None	None	None	None	None	None	None
ENSG00000054654_392	392	ENSG00000054654	SYNE2	chr14	+	64221533	64221704	64221575	64221704	64220436	64220637	392	15,2,14,0,16	8,7,14,10,43	0,0,4	32,14,4	142	100	0.001	0.011	0.569,0.168,0.413,0.0,0.208	0.0,0.0,0.413	0.13	A3SS	A1_NCBP2	JC														None	None	None	None	None	None	None	None	None	None
ENSG00000060237_509	509	ENSG00000060237	WNK1	chr12	+	878211	878361	878214	878361	862082	862270	509	183,251,69,98,116	36,98,20,47,36	178,143,193	89,77,153	103	100	6.7e-05	0.0011	0.832,0.713,0.77,0.669,0.758	0.66,0.643,0.551	0.13	A3SS	A1_NCBP2	JC														None	None	None	None	None	None	None	None	None	None
ENSG00000061918_819	819	ENSG00000061918	GUCY1B1	chr4	+	155802212	155802579	155802341	155802579	155799876	155800074	819	0,2,0,0,0	9,13,6,20,14	12,0,0	5,10,10	229	100	0.0047	0.034	0.0,0.063,0.0,0.0,0.0	0.512,0.0,0.0	-0.16	A3SS	A1_NCBP2	JCEC														None	None	None	None	None	None	None	None	None	None
ENSG00000064012_1478	1478	ENSG00000064012	CASP8	chr2	+	201266460	201266791	201266486	201266791	201234015	201234112	1478	37,31,70,34,36	0,2,0,0,5	32,10,19	0,0,11	126	100	0.012	0.07	1.0,0.925,1.0,1.0,0.851	1.0,1.0,0.578	0.096	A3SS	A1_NCBP2	JCEC														None	None	None	None	None	None	None	None	None	None
ENSG00000064042_660	660	ENSG00000064042	LIMCH1	chr4	+	41676378	41676462	41676381	41676462	41671553	41671594	660	10,2,0,6,8	87,82,246,199,118	6,5,29	81,107,69	103	100	2.8e-05	0.00055	0.1,0.023,0.0,0.028,0.062	0.067,0.043,0.29	-0.091	A3SS	A1_NCBP2	JC														None	None	None	None	None	None	None	None	None	None
ENSG00000064607_493	493	ENSG00000064607	SUGP2	chr19	-	18990892	18993740	18990892	18991149	18994365	18994486	493	985,1193,1416,1103,2082	22,22,3,0,2	1702,1233,1846	0,0,0	2691	100	5e-09	7.2e-07	0.625,0.668,0.946,1.0,0.975	1.0,1.0,1.0	-0.16	A3SS	A1_NCBP2	JCEC														None	None	None	None	None	None	None	None	None	None
ENSG00000065883_1690	1690	ENSG00000065883	CDK13	chr7	+	40092784	40093237	40092964	40093237	40088125	40088331	1690	181,130,230,130,125	78,97,139,202,162	131,80,158	176,138,204	200	100	0.0041	0.033	0.537,0.401,0.453,0.243,0.278	0.271,0.225,0.279	0.12	A3SS	A1_NCBP2	JC														None	None	None	None	None	None	None	None	None	None
ENSG00000069702_835	835	ENSG00000069702	TGFBR3	chr1	-	91712242	91712542	91712242	91712296	91716235	91716394	835	4,154,66,24,67	0,0,0,12,0	50,25,85	0,0,0	346	100	0.03	0.14	1.0,1.0,1.0,0.366,1.0	1.0,1.0,1.0	-0.13	A3SS	A1_NCBP2	JCEC														None	None	None	None	None	None	None	None	None	None
ENSG00000072121_391	391	ENSG00000072121	ZFYVE26	chr14	-	67761365	67762412	67761365	67761584	67762671	67762819	391	33,45,51,32,53	0,0,0,0,15	39,46,99	0,0,0	200	100	0.0008	0.009	1.0,1.0,1.0,1.0,0.639	1.0,1.0,1.0	-0.072	A3SS	A1_NCBP2	JC														None	None	None	None	None	None	None	None	None	None
ENSG00000072415_1818	1818	ENSG00000072415	MPP5	chr14	+	67279017	67279537	67279249	67279537	67269700	67269783	1818	1498,1865,2078,1258,1378	84,51,147,114,90	2081,1408,1261	148,200,89	332	100	0.0048	0.034	0.843,0.917,0.81,0.769,0.822	0.809,0.68,0.81	0.066	A3SS	A1_NCBP2	JCEC														None	None	None	None	None	None	None	None	None	None
ENSG00000075391_1434	1434	ENSG00000075391	RASAL2	chr1	+	178456699	178456899	178456720	178456899	178454446	178454648	1434	3,22,67,11,24	79,64,52,43,137	14,26,7	121,221,127	121	100	0.0009	0.0098	0.03,0.221,0.516,0.175,0.126	0.087,0.089,0.044	0.14	A3SS	A1_NCBP2	JC														None	None	None	None	None	None	None	None	None	None
ENSG00000075856_452	452	ENSG00000075856	SART3	chr12	-	108544426	108544532	108544426	108544478	108545138	108545323	452	50,21,31,29,42	91,117,142,166,170	45,89,127	105,49,187	154	100	5.5e-05	0.0009	0.263,0.104,0.124,0.102,0.138	0.218,0.541,0.306	-0.21	A3SS	A1_NCBP2	JC														None	None	None	None	None	None	None	None	None	None
ENSG00000078177_1006	1006	ENSG00000078177	N4BP2	chr4	+	40142672	40142861	40142723	40142861	40136943	40137082	1006	166,120,273,54,414	22,8,30,0,20	194,104,134	3,5,3	151	100	8.1e-05	0.0012	0.833,0.909,0.858,1.0,0.932	0.977,0.932,0.967	-0.052	A3SS	A1_NCBP2	JC														None	None	None	None	None	None	None	None	None	None
ENSG00000078699_1409	1409	ENSG00000078699	CBFA2T2	chr20	+	33640340	33640531	33640343	33640531	33636639	33636708	1409	10,28,104,27,45	9,8,11,18,11	55,31,95	1,7,14	103	100	0.005	0.035	0.519,0.773,0.902,0.593,0.799	0.982,0.811,0.868	-0.17	A3SS	A1_NCBP2	JCEC														None	None	None	None	None	None	None	None	None	None
ENSG00000079150_856	856	ENSG00000079150	FKBP7	chr2	-	178469651	178469785	178469651	178469782	178477061	178477213	856	81,64,292,261,101	31,47,89,52,31	120,97,131	29,10,36	103	100	0.021	0.11	0.717,0.569,0.761,0.83,0.76	0.801,0.904,0.779	-0.1	A3SS	A1_NCBP2	JCEC														None	None	None	None	None	None	None	None	None	None
ENSG00000080823_373	373	ENSG00000080823	MOK	chr14	-	102232534	102232708	102232534	102232671	102233687	102233789	373	18,50,34,33,38	6,7,9,12,11	61,77,109	0,0,0	137	100	0	0	0.686,0.839,0.734,0.667,0.716	1.0,1.0,1.0	-0.27	A3SS	A1_NCBP2	JCEC														None	None	None	None	None	None	None	None	None	None
ENSG00000081014_1628	1628	ENSG00000081014	AP4E1	chr15	+	50934535	50934697	50934623	50934697	50930804	50930971	1628	16,15,25,10,14	19,58,88,59,78	3,6,0	58,44,36	188	100	4.4e-06	0.00015	0.309,0.121,0.131,0.083,0.087	0.027,0.068,0.0	0.12	A3SS	A1_NCBP2	JCEC														None	None	None	None	None	None	None	None	None	None
ENSG00000082397_194	194	ENSG00000082397	EPB41L3	chr18	-	5419710	5419931	5419710	5419877	5423377	5423553	194	181,244,89,128,194	25,3,6,28,8	195,130,162	0,2,16	154	100	0.0045	0.033	0.825,0.981,0.906,0.748,0.94	1.0,0.977,0.868	-0.068	A3SS	A1_NCBP2	JCEC														None	None	None	None	None	None	None	None	None	None
ENSG00000083799_1933	1933	ENSG00000083799	CYLD	chr16	+	50749548	50750202	50749575	50750202	50742761	50742841	1933	0,2,0,0,3	3,34,38,46,19	12,8,0	40,26,18	127	100	1.3e-06	5.7e-05	0.0,0.044,0.0,0.0,0.111	0.191,0.195,0.0	-0.098	A3SS	A1_NCBP2	JCEC														None	None	None	None	None	None	None	None	None	None
ENSG00000083799_1934	1934	ENSG00000083799	CYLD	chr16	+	50749548	50750202	50749575	50750202	50744729	50744866	1934	0,0,0,0,4	26,52,24,57,35	12,8,0	47,61,67	127	100	5.2e-06	0.00017	0.0,0.0,0.0,0.0,0.083	0.167,0.094,0.0	-0.07	A3SS	A1_NCBP2	JCEC														None	None	None	None	None	None	None	None	None	None
ENSG00000087087_1858	1858	ENSG00000087087	SRRT	chr7	+	100888041	100888143	100888053	100888143	100887702	100887859	1858	66,107,98,0,320	33,28,15,17,53	94,33,221	0,10,21	112	100	0.0014	0.013	0.641,0.773,0.854,0.0,0.844	1.0,0.747,0.904	-0.26	A3SS	A1_NCBP2	JC														None	None	None	None	None	None	None	None	None	None
ENSG00000088826_1042	1042	ENSG00000088826	SMOX	chr20	+	4182088	4182848	4182482	4182848	4181802	4181976	1042	9,16,72,35,52	0,0,0,0,0	24,27,41	8,0,0	494	100	0.0033	0.026	1.0,1.0,1.0,1.0,1.0	0.378,1.0,1.0	0.21	A3SS	A1_NCBP2	JCEC														None	None	None	None	None	None	None	None	None	None
ENSG00000089280_286	286	ENSG00000089280	FUS	chr16	+	31183857	31184002	31183860	31184002	31182512	31182664	286	421,459,290,347,517	75,88,56,90,127	252,182,416	126,32,132	103	100	0.021	0.11	0.845,0.835,0.834,0.789,0.798	0.66,0.847,0.754	0.067	A3SS	A1_NCBP2	JCEC														None	None	None	None	None	None	None	None	None	None
ENSG00000099875_676	676	ENSG00000099875	MKNK2	chr19	-	2037464	2039856	2037464	2037829	2040133	2040177	676	107,56,43,133,92	12,9,28,16,59	96,62,129	2,6,0	200	100	2.1e-08	2.1e-06	0.817,0.757,0.434,0.806,0.438	0.96,0.838,1.0	-0.28	A3SS	A1_NCBP2	JC														None	None	None	None	None	None	None	None	None	None
ENSG00000100023_48	48	ENSG00000100023	PPIL2	chr22	+	21695393	21695496	21695397	21695496	21694936	21695070	48	19,38,10,20,100	0,0,0,0,8	25,21,62	1,13,2	104	100	0.0036	0.028	1.0,1.0,1.0,1.0,0.923	0.96,0.608,0.968	0.14	A3SS	A1_NCBP2	JCEC														None	None	None	None	None	None	None	None	None	None
ENSG00000100181_49	49	ENSG00000100181	TPTEP1	chr22	+	16647604	16647785	16647662	16647785	16638578	16638740	49	26,20,39,14,18	43,47,49,64,74	12,11,6	71,66,83	158	100	2.3e-06	8.5e-05	0.277,0.212,0.335,0.122,0.133	0.097,0.095,0.044	0.14	A3SS	A1_NCBP2	JCEC														None	None	None	None	None	None	None	None	None	None
ENSG00000100181_50	50	ENSG00000100181	TPTEP1	chr22	+	16647604	16647785	16647662	16647785	16647167	16647257	50	20,23,39,14,15	4,4,3,0,26	6,9,6	40,15,4	158	100	1.2e-05	0.00031	0.76,0.784,0.892,1.0,0.267	0.087,0.275,0.487	0.46	A3SS	A1_NCBP2	JC														None	None	None	None	None	None	None	None	None	None
ENSG00000100239_1144	1144	ENSG00000100239	PPP6R2	chr22	+	50440800	50441026	50440821	50441026	50439960	50440049	1144	4,8,0,0,0	3,8,1,14,16	0,0,0	9,7,16	121	100	0.0013	0.013	0.524,0.452,0.0,0.0,0.0	0.0,0.0,0.0	0.2	A3SS	A1_NCBP2	JC														None	None	None	None	None	None	None	None	None	None
ENSG00000100280_187	187	ENSG00000100280	AP1B1	chr22	-	29334264	29334410	29334264	29334350	29338989	29339133	187	23,82,105,62,230	28,3,0,8,3	76,16,105	26,26,8	160	100	0.0067	0.044	0.339,0.945,1.0,0.829,0.98	0.646,0.278,0.891	0.21	A3SS	A1_NCBP2	JCEC														None	None	None	None	None	None	None	None	None	None
ENSG00000100307_35	35	ENSG00000100307	CBX7	chr22	-	39134400	39134752	39134400	39134473	39138635	39138702	35	8,16,47,24,53	14,0,0,0,0	4,21,11	0,0,0	379	100	0.022	0.11	0.131,1.0,1.0,1.0,1.0	1.0,1.0,1.0	-0.17	A3SS	A1_NCBP2	JCEC														None	None	None	None	None	None	None	None	None	None
ENSG00000100335_948	948	ENSG00000100335	MIEF1	chr22	+	39512231	39512494	39512317	39512494	39511848	39512026	948	24,48,45,88,125	0,19,5,9,12	61,48,113	18,7,35	186	100	0.02	0.11	1.0,0.576,0.829,0.84,0.848	0.646,0.787,0.634	0.13	A3SS	A1_NCBP2	JCEC														None	None	None	None	None	None	None	None	None	None
ENSG00000100461_1662	1662	ENSG00000100461	RBM23	chr14	-	22905093	22905246	22905093	22905221	22905335	22905453	1662	61,25,58,93,41	0,1,0,0,0	93,58,88	0,6,6	125	100	0.00028	0.0037	1.0,0.952,1.0,1.0,1.0	1.0,0.885,0.921	0.055	A3SS	A1_NCBP2	JC														None	None	None	None	None	None	None	None	None	None
ENSG00000100503_402	402	ENSG00000100503	NIN	chr14	-	50821873	50822077	50821873	50822000	50830463	50830517	402	47,47,34,63,127	0,0,0,0,0	25,27,31	7,0,0	177	100	0.0044	0.033	1.0,1.0,1.0,1.0,1.0	0.669,1.0,1.0	0.11	A3SS	A1_NCBP2	JCEC														None	None	None	None	None	None	None	None	None	None
ENSG00000100557_459	459	ENSG00000100557	CCDC198	chr14	-	57483064	57483184	57483064	57483151	57490988	57491071	459	3,1,0,48,7	0,2,2,0,2	5,20,18	20,20,16	133	100	0.0074	0.047	1.0,0.273,0.0,1.0,0.725	0.158,0.429,0.458	0.25	A3SS	A1_NCBP2	JCEC														None	None	None	None	None	None	None	None	None	None
ENSG00000100897_503	503	ENSG00000100897	DCAF11	chr14	+	24115381	24115749	24115542	24115749	24114626	24114924	503	7,13,13,4,33	0,6,8,0,14	67,6,19	0,0,0	261	100	2.5e-08	2.5e-06	1.0,0.454,0.384,1.0,0.475	1.0,1.0,1.0	-0.34	A3SS	A1_NCBP2	JCEC														None	None	None	None	None	None	None	None	None	None
ENSG00000100938_1734	1734	ENSG00000100938	GMPR2	chr14	+	24237041	24237152	24237070	24237152	24235966	24236140	1734	0,0,0,0,0	30,8,25,44,14	0,3,8	30,10,31	129	100	2.3e-05	0.00048	0.0,0.0,0.0,0.0,0.0	0.0,0.189,0.167	-0.12	A3SS	A1_NCBP2	JC														None	None	None	None	None	None	None	None	None	None
ENSG00000102543_423	423	ENSG00000102543	CDADC1	chr13	+	49259345	49259523	49259485	49259523	49255838	49255913	423	36,98,88,126,18	10,1,6,0,14	62,48,72	24,18,8	200	100	0.0095	0.062	0.643,0.98,0.88,1.0,0.391	0.564,0.571,0.818	0.13	A3SS	A1_NCBP2	JC														None	None	None	None	None	None	None	None	None	None
ENSG00000103037_370	370	ENSG00000103037	SETD6	chr16	+	58518019	58518231	58518050	58518231	58516807	58516928	370	9,11,10,15,0	32,35,30,34,26	1,0,7	21,29,64	131	100	8.9e-05	0.0014	0.177,0.193,0.203,0.252,0.0	0.035,0.0,0.077	0.13	A3SS	A1_NCBP2	JC														None	None	None	None	None	None	None	None	None	None
ENSG00000103248_265	265	ENSG00000103248	MTHFSD	chr16	-	86554644	86554751	86554644	86554748	86555168	86555203	265	31,13,29,14,16	0,3,14,0,4	8,5,47	22,1,17	103	100	0.016	0.086	1.0,0.808,0.668,1.0,0.795	0.261,0.829,0.729	0.25	A3SS	A1_NCBP2	JCEC														None	None	None	None	None	None	None	None	None	None
ENSG00000104960_110	110	ENSG00000104960	PTOV1	chr19	+	49860565	49860740	49860613	49860740	49860267	49860336	110	2,8,4,3,23	11,32,60,30,119	0,26,34	17,31,68	148	100	0.0093	0.057	0.109,0.145,0.043,0.063,0.116	0.0,0.362,0.253	-0.11	A3SS	A1_NCBP2	JCEC														None	None	None	None	None	None	None	None	None	None
ENSG00000105323_124	124	ENSG00000105323	HNRNPUL1	chr19	+	41305645	41305867	41305675	41305867	41303971	41304261	124	46,137,143,120,255	105,81,131,69,430	154,79,262	96,47,139	130	100	0.006	0.041	0.252,0.565,0.456,0.572,0.313	0.552,0.564,0.592	-0.14	A3SS	A1_NCBP2	JCEC														None	None	None	None	None	None	None	None	None	None
ENSG00000105705_1433	1433	ENSG00000105705	SUGP1	chr19	-	19303723	19304043	19303723	19303847	19305848	19306076	1433	18,3,12,0,4	12,11,52,29,8	0,0,6	20,6,16	200	100	0.029	0.15	0.429,0.12,0.103,0.0,0.2	0.0,0.0,0.158	0.12	A3SS	A1_NCBP2	JC														None	None	None	None	None	None	None	None	None	None
ENSG00000105879_684	684	ENSG00000105879	CBLL1	chr7	+	107753410	107753511	107753413	107753511	107748879	107749047	684	43,113,254,98,110	4,20,20,4,6	163,92,125	14,30,21	103	100	0.0027	0.024	0.913,0.846,0.925,0.96,0.947	0.919,0.749,0.852	0.078	A3SS	A1_NCBP2	JCEC														None	None	None	None	None	None	None	None	None	None
ENSG00000107643_1952	1952	ENSG00000107643	MAPK8	chr10	+	48434878	48439360	48434883	48439360	48431192	48431270	1952	38,26,37,46,98	0,4,9,0,27	6,18,30	0,0,2	105	100	0.00027	0.0037	1.0,0.861,0.797,1.0,0.776	1.0,1.0,0.935	-0.092	A3SS	A1_NCBP2	JC														None	None	None	None	None	None	None	None	None	None
ENSG00000109113_1054	1054	ENSG00000109113	RAB34	chr17	-	28715992	28716061	28715992	28716058	28716902	28716994	1054	4,13,29,9,1	12,64,66,33,53	4,0,2	71,34,55	103	100	8.3e-07	3.9e-05	0.244,0.165,0.299,0.209,0.018	0.052,0.0,0.034	0.16	A3SS	A1_NCBP2	JCEC														None	None	None	None	None	None	None	None	None	None
ENSG00000109113_1055	1055	ENSG00000109113	RAB34	chr17	-	28717212	28717425	28717212	28717291	28718121	28718268	1055	52,58,95,28,105	0,9,11,0,5	47,14,132	13,0,24	200	100	0.028	0.14	1.0,0.763,0.812,1.0,0.913	0.644,1.0,0.733	0.1	A3SS	A1_NCBP2	JC														None	None	None	None	None	None	None	None	None	None
ENSG00000109381_620	620	ENSG00000109381	ELF2	chr4	-	139071865	139072039	139071865	139072003	139073453	139073567	620	50,53,31,24,61	78,56,94,39,83	77,14,15	81,125,70	136	100	0.025	0.12	0.32,0.41,0.195,0.312,0.351	0.411,0.076,0.136	0.11	A3SS	A1_NCBP2	JCEC														None	None	None	None	None	None	None	None	None	None
ENSG00000109819_667	667	ENSG00000109819	PPARGC1A	chr4	-	23824279	23824384	23824279	23824353	23824462	23824508	667	0,0,1,0,14	21,24,20,17,53	20,7,47	44,47,54	131	100	1e-05	0.00028	0.0,0.0,0.037,0.0,0.168	0.258,0.102,0.399	-0.21	A3SS	A1_NCBP2	JC														None	None	None	None	None	None	None	None	None	None
ENSG00000110011_573	573	ENSG00000110011	DNAJC4	chr11	+	64232700	64232865	64232703	64232865	64232429	64232614	573	0,2,0,0,2	59,53,45,93,40	7,2,14	49,30,98	103	100	7.8e-09	9.1e-07	0.0,0.035,0.0,0.0,0.046	0.122,0.061,0.122	-0.085	A3SS	A1_NCBP2	JCEC														None	None	None	None	None	None	None	None	None	None
ENSG00000110200_544	544	ENSG00000110200	ANAPC15	chr11	-	72111156	72111286	72111156	72111281	72111411	72111496	544	22,22,11,41,24	8,8,4,0,7	8,19,41	0,0,0	105	100	4.9e-08	4.4e-06	0.724,0.724,0.724,1.0,0.766	1.0,1.0,1.0	-0.21	A3SS	A1_NCBP2	JC														None	None	None	None	None	None	None	None	None	None
ENSG00000110888_866	866	ENSG00000110888	CAPRIN2	chr12	-	30714958	30715144	30714958	30715141	30716507	30716676	866	6,6,37,36,20	8,11,0,0,5	6,12,17	17,20,13	103	100	0.00031	0.0041	0.421,0.346,1.0,1.0,0.795	0.255,0.368,0.559	0.32	A3SS	A1_NCBP2	JC														None	None	None	None	None	None	None	None	None	None
ENSG00000111087_715	715	ENSG00000111087	GLI1	chr12	+	57464672	57464868	57464702	57464868	57463998	57464091	715	18,33,11,0,48	0,4,0,7,9	30,38,40	0,1,0	130	100	0.00032	0.0041	1.0,0.864,1.0,0.0,0.804	1.0,0.967,1.0	-0.26	A3SS	A1_NCBP2	JC														None	None	None	None	None	None	None	None	None	None
ENSG00000111206_951	951	ENSG00000111206	FOXM1	chr12	-	2864682	2864755	2864682	2864752	2866392	2866521	951	18,23,15,1,4	110,158,66,22,45	0,1,13	32,94,97	103	100	0.0019	0.018	0.137,0.124,0.181,0.042,0.079	0.0,0.01,0.115	0.071	A3SS	A1_NCBP2	JC														None	None	None	None	None	None	None	None	None	None
ENSG00000111653_1386	1386	ENSG00000111653	ING4	chr12	-	6652661	6652770	6652661	6652767	6652935	6653050	1386	0,8,12,0,0	6,5,20,15,14	13,10,30	6,0,24	103	100	1.4e-05	0.00032	0.0,0.608,0.368,0.0,0.0	0.678,1.0,0.548	-0.55	A3SS	A1_NCBP2	JC														None	None	None	None	None	None	None	None	None	None
ENSG00000111752_1253	1253	ENSG00000111752	PHC1	chr12	+	8922632	8922788	8922656	8922788	8921600	8921750	1253	76,42,38,28,53	0,4,4,7,13	84,51,88	0,0,0	124	100	6.2e-09	8.1e-07	1.0,0.894,0.885,0.763,0.767	1.0,1.0,1.0	-0.14	A3SS	A1_NCBP2	JCEC														None	None	None	None	None	None	None	None	None	None
ENSG00000113851_852	852	ENSG00000113851	CRBN	chr3	-	3175162	3175269	3175162	3175266	3179620	3179710	852	44,9,27,18,64	0,4,10,0,2	39,22,59	0,1,2	103	100	0.0063	0.042	1.0,0.686,0.724,1.0,0.969	1.0,0.955,0.966	-0.098	A3SS	A1_NCBP2	JCEC														None	None	None	None	None	None	None	None	None	None
ENSG00000114388_972	972	ENSG00000114388	NPRL2	chr3	-	50349385	50349494	50349385	50349490	50349664	50349833	972	7,7,10,12,10	0,0,0,0,0	24,2,4	12,0,0	104	100	6e-06	0.00019	1.0,1.0,1.0,1.0,1.0	0.658,1.0,1.0	0.11	A3SS	A1_NCBP2	JCEC														None	None	None	None	None	None	None	None	None	None
ENSG00000114745_765	765	ENSG00000114745	GORASP1	chr3	-	39100304	39100503	39100304	39100454	39100746	39100877	765	31,41,74,7,136	8,4,0,0,39	70,30,122	0,2,2	149	100	5.1e-06	0.00017	0.722,0.873,1.0,1.0,0.701	1.0,0.91,0.976	-0.1	A3SS	A1_NCBP2	JCEC														None	None	None	None	None	None	None	None	None	None
ENSG00000115211_1223	1223	ENSG00000115211	EIF2B4	chr2	-	27368024	27368139	27368024	27368113	27368653	27368733	1223	15,15,44,23,38	18,0,0,0,0	29,21,62	0,0,0	126	100	0.021	0.11	0.398,1.0,1.0,1.0,1.0	1.0,1.0,1.0	-0.12	A3SS	A1_NCBP2	JCEC														None	None	None	None	None	None	None	None	None	None
ENSG00000115446_1130	1130	ENSG00000115446	UNC50	chr2	+	98609642	98610039	98609755	98610039	98608578	98608726	1130	36,66,58,61,64	27,19,31,0,71	36,27,39	47,28,43	213	100	0.0024	0.021	0.385,0.62,0.468,1.0,0.297	0.264,0.312,0.299	0.26	A3SS	A1_NCBP2	JCEC														None	None	None	None	None	None	None	None	None	None
ENSG00000115970_1532	1532	ENSG00000115970	THADA	chr2	-	43551788	43551925	43551788	43551922	43552203	43552339	1532	25,17,52,7,62	0,11,0,0,4	19,38,42	0,0,0	103	100	0.00084	0.0094	1.0,0.6,1.0,1.0,0.938	1.0,1.0,1.0	-0.092	A3SS	A1_NCBP2	JC														None	None	None	None	None	None	None	None	None	None
ENSG00000117616_1226	1226	ENSG00000117616	RSRP1	chr1	-	25243549	25244224	25243549	25243633	25245149	25245301	1226	132,170,214,150,156	36,88,36,69,57	186,226,193	39,27,50	200	100	0.0065	0.045	0.647,0.491,0.748,0.521,0.578	0.705,0.807,0.659	-0.13	A3SS	A1_NCBP2	JC														None	None	None	None	None	None	None	None	None	None
ENSG00000120549_708	708	ENSG00000120549	KIAA1217	chr10	+	24531829	24531993	24531832	24531993	24527935	24528119	708	48,57,152,64,187	15,2,13,14,23	66,48,97	0,0,7	103	100	1.2e-05	0.0003	0.757,0.965,0.919,0.816,0.888	1.0,1.0,0.931	-0.11	A3SS	A1_NCBP2	JC														None	None	None	None	None	None	None	None	None	None
ENSG00000123240_2022	2022	ENSG00000123240	OPTN	chr10	+	13118887	13119040	13118905	13119040	13116266	13116340	2022	134,170,290,160,186	33,21,48,60,55	337,201,281	44,17,23	118	100	1.9e-06	7.6e-05	0.775,0.873,0.837,0.693,0.741	0.867,0.909,0.912	-0.11	A3SS	A1_NCBP2	JC														None	None	None	None	None	None	None	None	None	None
ENSG00000123473_1714	1714	ENSG00000123473	STIL	chr1	-	47262902	47263113	47262902	47263062	47269634	47269866	1714	292,311,377,378,190	70,155,104,156,73	357,376,274	95,64,40	151	100	5.6e-05	0.0009	0.734,0.571,0.706,0.616,0.633	0.713,0.796,0.819	-0.12	A3SS	A1_NCBP2	JC														None	None	None	None	None	None	None	None	None	None
ENSG00000123473_1715	1715	ENSG00000123473	STIL	chr1	-	47262902	47263116	47262902	47263062	47269634	47269866	1715	261,201,251,358,138	70,155,104,156,73	289,279,195	95,64,40	154	100	0.00049	0.0059	0.708,0.457,0.61,0.598,0.551	0.664,0.739,0.76	-0.14	A3SS	A1_NCBP2	JC														None	None	None	None	None	None	None	None	None	None
ENSG00000124151_80	80	ENSG00000124151	NCOA3	chr20	+	47639576	47639822	47639621	47639822	47639007	47639202	80	144,113,87,145,177	0,0,2,0,0	77,67,112	12,0,0	145	100	0.0004	0.005	1.0,1.0,0.968,1.0,1.0	0.816,1.0,1.0	0.055	A3SS	A1_NCBP2	JC														None	None	None	None	None	None	None	None	None	None
ENSG00000126883_1830	1830	ENSG00000126883	NUP214	chr9	+	131146128	131146304	131146161	131146304	131144279	131144754	1830	49,97,54,51,150	31,12,21,16,46	30,102,81	5,0,30	133	100	0.01	0.062	0.543,0.859,0.659,0.706,0.71	0.819,1.0,0.67	-0.13	A3SS	A1_NCBP2	JCEC														None	None	None	None	None	None	None	None	None	None
ENSG00000127419_675	675	ENSG00000127419	TMEM175	chr4	+	951645	951717	951681	951717	951206	951258	675	0,8,12,0,9	23,0,27,12,18	0,0,3	7,13,39	136	100	0.0028	0.024	0.0,1.0,0.246,0.0,0.269	0.0,0.0,0.054	0.28	A3SS	A1_NCBP2	JCEC														None	None	None	None	None	None	None	None	None	None
ENSG00000127463_1059	1059	ENSG00000127463	EMC1	chr1	-	19238794	19238857	19238794	19238854	19239230	19239302	1059	148,190,105,142,228	3,58,30,21,45	114,94,223	14,10,11	103	100	0.00043	0.0053	0.98,0.761,0.773,0.868,0.831	0.888,0.901,0.952	-0.071	A3SS	A1_NCBP2	JC														None	None	None	None	None	None	None	None	None	None
ENSG00000127616_156	156	ENSG00000127616	SMARCA4	chr19	+	11041297	11041560	11041306	11041560	11034913	11035132	156	16,8,86,9,6	13,22,64,53,40	47,6,25	36,6,32	109	100	0.02	0.11	0.53,0.25,0.552,0.135,0.121	0.545,0.478,0.418	-0.16	A3SS	A1_NCBP2	JCEC														None	None	None	None	None	None	None	None	None	None
ENSG00000128915_343	343	ENSG00000128915	ICE2	chr15	-	60468060	60468322	60468060	60468162	60476062	60476167	343	173,226,183,204,138	21,12,53,31,4	233,116,117	40,32,23	260	100	0.012	0.07	0.76,0.879,0.57,0.717,0.93	0.691,0.582,0.662	0.13	A3SS	A1_NCBP2	JCEC														None	None	None	None	None	None	None	None	None	None
ENSG00000129351_335	335	ENSG00000129351	ILF3	chr19	+	10683124	10683262	10683136	10683262	10682536	10682704	335	122,57,86,91,120	27,26,48,12,69	30,20,95	39,19,43	112	100	0.0067	0.044	0.801,0.662,0.615,0.871,0.608	0.407,0.484,0.664	0.19	A3SS	A1_NCBP2	JCEC														None	None	None	None	None	None	None	None	None	None
ENSG00000131269_1581	1581	ENSG00000131269	ABCB7	chrX	-	75114753	75114834	75114753	75114831	75156104	75156283	1581	30,34,11,22,38	27,18,52,40,56	51,38,39	14,15,34	103	100	0.0016	0.015	0.519,0.647,0.17,0.348,0.397	0.78,0.711,0.527	-0.26	A3SS	A1_NCBP2	JC														None	None	None	None	None	None	None	None	None	None
ENSG00000132204_1958	1958	ENSG00000132204	LINC00470	chr18	-	1275965	1276087	1275965	1276077	1358725	1358760	1958	8,13,13,11,14	18,43,21,51,45	4,2,2	66,25,114	110	100	5.7e-11	1.1e-08	0.288,0.216,0.36,0.164,0.22	0.052,0.068,0.016	0.2	A3SS	A1_NCBP2	JC														None	None	None	None	None	None	None	None	None	None
ENSG00000134644_1057	1057	ENSG00000134644	PUM1	chr1	-	30980061	30980166	30980061	30980163	30981311	30981405	1057	95,87,32,49,99	75,77,61,58,54	12,97,143	130,163,165	103	100	0.0047	0.034	0.552,0.523,0.337,0.451,0.64	0.082,0.366,0.457	0.2	A3SS	A1_NCBP2	JCEC														None	None	None	None	None	None	None	None	None	None
ENSG00000135241_1126	1126	ENSG00000135241	PNPLA8	chr7	-	108514435	108515574	108514435	108515447	108521475	108521521	1126	158,81,238,55,89	0,1,4,0,20	176,163,57	0,0,0	200	100	3.2e-05	0.00059	1.0,0.976,0.967,1.0,0.69	1.0,1.0,1.0	-0.073	A3SS	A1_NCBP2	JC														None	None	None	None	None	None	None	None	None	None
ENSG00000135336_1745	1745	ENSG00000135336	ORC3	chr6	+	87656902	87656982	87656905	87656982	87653115	87653249	1745	33,22,32,13,30	6,45,8,10,14	1,25,10	14,20,12	103	100	0.023	0.12	0.842,0.322,0.795,0.558,0.675	0.065,0.548,0.447	0.28	A3SS	A1_NCBP2	JCEC														None	None	None	None	None	None	None	None	None	None
ENSG00000135919_829	829	ENSG00000135919	SERPINE2	chr2	-	223980310	223980400	223980310	223980397	223982680	223982781	829	68,58,100,121,50	176,207,194,231,173	59,73,131	258,296,495	103	100	0.00054	0.0065	0.273,0.214,0.334,0.337,0.219	0.182,0.193,0.204	0.082	A3SS	A1_NCBP2	JC														None	None	None	None	None	None	None	None	None	None
ENSG00000136247_722	722	ENSG00000136247	ZDHHC4	chr7	+	6578500	6578720	6578565	6578720	6577589	6577720	722	14,18,12,11,20	2,33,35,6,68	0,32,15	34,44,61	165	100	0.025	0.12	0.809,0.248,0.172,0.526,0.151	0.0,0.306,0.13	0.24	A3SS	A1_NCBP2	JCEC														None	None	None	None	None	None	None	None	None	None
ENSG00000136451_222	222	ENSG00000136451	VEZF1	chr17	-	57980602	57980804	57980602	57980786	57981872	57981936	222	27,49,51,42,66	241,333,307,479,338	87,26,123	469,281,294	118	100	0.028	0.14	0.087,0.111,0.123,0.069,0.142	0.136,0.073,0.262	-0.051	A3SS	A1_NCBP2	JCEC														None	None	None	None	None	None	None	None	None	None
ENSG00000136861_1361	1361	ENSG00000136861	CDK5RAP2	chr9	-	120460571	120460747	120460571	120460667	120467859	120467997	1361	8,12,4,18,6	20,40,116,16,31	4,0,0	20,67,40	180	100	3.9e-07	2.1e-05	0.182,0.143,0.019,0.385,0.097	0.1,0.0,0.0	0.13	A3SS	A1_NCBP2	JCEC														None	None	None	None	None	None	None	None	None	None
ENSG00000137074_1966	1966	ENSG00000137074	APTX	chr9	-	32987543	32987846	32987543	32987731	32989758	32989895	1966	69,54,113,39,150	0,7,27,20,14	24,42,86	2,0,7	215	100	0.018	0.096	1.0,0.782,0.661,0.476,0.833	0.848,1.0,0.851	-0.15	A3SS	A1_NCBP2	JCEC														None	None	None	None	None	None	None	None	None	None
ENSG00000137575_870	870	ENSG00000137575	SDCBP	chr8	+	58575899	58576061	58575902	58576061	58572204	58572314	870	36,4,10,76,12	29,0,0,59,4	27,40,17	0,2,1	103	100	1.8e-06	7.4e-05	0.547,1.0,1.0,0.556,0.744	1.0,0.951,0.943	-0.2	A3SS	A1_NCBP2	JC														None	None	None	None	None	None	None	None	None	None
ENSG00000137804_357	357	ENSG00000137804	NUSAP1	chr15	+	41350987	41351129	41351032	41351129	41349097	41349241	357	848,987,696,562,722	205,214,160,218,182	713,582,727	106,123,101	145	100	2.1e-05	0.00046	0.74,0.761,0.75,0.64,0.732	0.823,0.765,0.832	-0.082	A3SS	A1_NCBP2	JC														None	None	None	None	None	None	None	None	None	None
ENSG00000137804_358	358	ENSG00000137804	NUSAP1	chr15	+	41350990	41351129	41351032	41351129	41349097	41349241	358	326,283,180,176,282	205,214,160,218,182	233,208,240	106,123,101	142	100	0.00016	0.0023	0.528,0.482,0.442,0.362,0.522	0.608,0.544,0.626	-0.12	A3SS	A1_NCBP2	JC														None	None	None	None	None	None	None	None	None	None
ENSG00000138031_1903	1903	ENSG00000138031	ADCY3	chr2	-	24826044	24826129	24826044	24826126	24827545	24827608	1903	0,6,1,0,0	57,28,47,29,51	0,4,16	18,38,49	103	100	2.2e-05	0.00046	0.0,0.172,0.02,0.0,0.0	0.0,0.093,0.241	-0.073	A3SS	A1_NCBP2	JC														None	None	None	None	None	None	None	None	None	None
ENSG00000138162_1303	1303	ENSG00000138162	TACC2	chr10	+	122215390	122215451	122215402	122215451	122210396	122211708	1303	45,31,21,42,63	0,1,0,0,2	9,37,14	2,24,9	112	100	2.2e-16	1.3e-13	1.0,0.965,1.0,1.0,0.966	0.801,0.579,0.581	0.33	A3SS	A1_NCBP2	JC														None	None	None	None	None	None	None	None	None	None
ENSG00000138398_869	869	ENSG00000138398	PPIG	chr2	+	169631765	169631933	169631774	169631933	169630773	169630987	869	116,105,115,50,223	14,28,38,0,38	89,50,38	2,2,4	109	100	1.3e-05	0.00031	0.884,0.775,0.735,1.0,0.843	0.976,0.958,0.897	-0.096	A3SS	A1_NCBP2	JC														None	None	None	None	None	None	None	None	None	None
ENSG00000138698_1072	1072	ENSG00000138698	RAP1GDS1	chr4	+	98421254	98421394	98421257	98421394	98420018	98420144	1072	31,47,24,16,71	3,11,0,21,2	51,36,62	2,0,4	103	100	0.0034	0.027	0.909,0.806,1.0,0.425,0.972	0.961,1.0,0.938	-0.14	A3SS	A1_NCBP2	JCEC														None	None	None	None	None	None	None	None	None	None
ENSG00000138738_750	750	ENSG00000138738	PRDM5	chr4	-	120816452	120816924	120816452	120816574	120818352	120818527	750	1,11,10,9,18	8,0,0,0,0	12,17,10	0,0,0	450	100	0.025	0.12	0.027,1.0,1.0,1.0,1.0	1.0,1.0,1.0	-0.2	A3SS	A1_NCBP2	JCEC														None	None	None	None	None	None	None	None	None	None
ENSG00000138802_1518	1518	ENSG00000138802	SEC24B	chr4	+	109506327	109506512	109506330	109506512	109494614	109494856	1518	46,34,33,112,36	18,25,11,29,22	7,36,56	10,30,77	103	100	4.3e-05	0.00077	0.713,0.569,0.744,0.789,0.614	0.405,0.538,0.414	0.23	A3SS	A1_NCBP2	JC														None	None	None	None	None	None	None	None	None	None
ENSG00000139178_498	498	ENSG00000139178	C1RL	chr12	-	7099685	7099807	7099685	7099760	7099900	7100026	498	0,6,1,8,0	22,28,24,20,30	17,0,17	36,27,65	147	100	0.021	0.11	0.0,0.127,0.028,0.214,0.0	0.243,0.0,0.151	-0.058	A3SS	A1_NCBP2	JCEC														None	None	None	None	None	None	None	None	None	None
ENSG00000139636_489	489	ENSG00000139636	LMBR1L	chr12	-	49101249	49101323	49101249	49101263	49101471	49101549	489	2,10,6,19,20	0,0,0,0,0	17,7,13	8,0,8	160	100	2.1e-09	3.5e-07	1.0,1.0,1.0,1.0,1.0	0.57,1.0,0.504	0.31	A3SS	A1_NCBP2	JCEC														None	None	None	None	None	None	None	None	None	None
ENSG00000139990_390	390	ENSG00000139990	DCAF5	chr14	-	69118138	69118278	69118138	69118275	69119193	69119230	390	332,280,240,529,215	61,69,74,45,63	299,318,337	70,111,110	103	100	0.0035	0.028	0.841,0.798,0.759,0.919,0.768	0.806,0.736,0.748	0.054	A3SS	A1_NCBP2	JCEC														None	None	None	None	None	None	None	None	None	None
ENSG00000140320_362	362	ENSG00000140320	BAHD1	chr15	+	40465334	40465435	40465343	40465435	40464470	40464547	362	0,11,23,16,6	33,18,82,61,22	25,13,46	28,16,44	109	100	7.1e-07	3.4e-05	0.0,0.359,0.205,0.194,0.2	0.45,0.427,0.49	-0.26	A3SS	A1_NCBP2	JCEC														None	None	None	None	None	None	None	None	None	None
ENSG00000140632_728	728	ENSG00000140632	GLYR1	chr16	-	4814536	4814647	4814536	4814629	4817597	4817697	728	15,40,23,6,37	12,8,0,0,4	17,20,38	0,0,1	118	100	1.5e-05	0.00034	0.514,0.809,1.0,1.0,0.887	1.0,1.0,0.97	-0.15	A3SS	A1_NCBP2	JC														None	None	None	None	None	None	None	None	None	None
ENSG00000141013_258	258	ENSG00000141013	GAS8	chr16	+	90031175	90031496	90031298	90031496	90027635	90027722	258	6,14,11,0,16	0,8,5,11,9	18,7,38	6,0,0	223	100	0.001	0.011	1.0,0.44,0.497,0.0,0.444	0.574,1.0,1.0	-0.38	A3SS	A1_NCBP2	JCEC														None	None	None	None	None	None	None	None	None	None
ENSG00000141027_1458	1458	ENSG00000141027	NCOR1	chr17	-	16101249	16101805	16101249	16101757	16108785	16108912	1458	116,260,219,251,214	39,23,25,19,33	192,254,256	26,19,11	148	100	0.015	0.082	0.668,0.884,0.855,0.899,0.814	0.833,0.9,0.94	-0.067	A3SS	A1_NCBP2	JCEC														None	None	None	None	None	None	None	None	None	None
ENSG00000142676_1973	1973	ENSG00000142676	RPL11	chr1	+	23692608	23692759	23692611	23692759	23691741	23691829	1973	188,125,182,268,340	61,81,59,79,93	283,159,247	52,39,65	103	100	0.0044	0.033	0.75,0.6,0.75,0.767,0.78	0.841,0.798,0.787	-0.079	A3SS	A1_NCBP2	JCEC														None	None	None	None	None	None	None	None	None	None
ENSG00000142784_1052	1052	ENSG00000142784	WDTC1	chr1	+	27297047	27297156	27297050	27297156	27296325	27296401	1052	60,39,86,51,71	10,2,2,10,6	65,39,97	0,0,0	103	100	8.2e-08	6.4e-06	0.853,0.95,0.977,0.832,0.92	1.0,1.0,1.0	-0.094	A3SS	A1_NCBP2	JC														None	None	None	None	None	None	None	None	None	None
ENSG00000143353_726	726	ENSG00000143353	LYPLAL1	chr1	+	219210514	219210647	219210531	219210647	219193129	219193251	726	4,0,0,0,0	27,51,51,143,31	12,4,0	19,54,68	117	100	2.5e-05	0.00051	0.112,0.0,0.0,0.0,0.0	0.351,0.06,0.0	-0.12	A3SS	A1_NCBP2	JC														None	None	None	None	None	None	None	None	None	None
ENSG00000143437_1944	1944	ENSG00000143437	ARNT	chr1	-	150829903	150829980	150829903	150829965	150831817	150831903	1944	16,53,75,80,86	0,5,9,8,8	60,35,62	0,0,0	115	100	2.4e-07	1.4e-05	1.0,0.902,0.879,0.897,0.903	1.0,1.0,1.0	-0.084	A3SS	A1_NCBP2	JC														None	None	None	None	None	None	None	None	None	None
ENSG00000143633_996	996	ENSG00000143633	C1orf131	chr1	-	231229149	231229209	231229149	231229206	231238856	231239188	996	22,0,3,0,0	3,5,22,21,20	5,15,18	18,25,9	103	100	0.0044	0.033	0.877,0.0,0.117,0.0,0.0	0.212,0.368,0.66	-0.21	A3SS	A1_NCBP2	JCEC														None	None	None	None	None	None	None	None	None	None
ENSG00000144642_769	769	ENSG00000144642	RBMS3	chr3	+	29434742	29434915	29434745	29434915	29281451	29281756	769	68,101,77,81,222	0,25,30,14,88	76,73,106	39,33,41	103	100	0.0024	0.021	1.0,0.797,0.714,0.849,0.71	0.654,0.682,0.715	0.13	A3SS	A1_NCBP2	JCEC														None	None	None	None	None	None	None	None	None	None
ENSG00000145332_642	642	ENSG00000145332	KLHL8	chr4	-	87185250	87185799	87185250	87185571	87195323	87195690	642	157,155,202,173,66	0,4,13,6,2	161,149,156	0,0,5	328	100	0.0032	0.026	1.0,0.922,0.826,0.898,0.91	1.0,1.0,0.905	-0.057	A3SS	A1_NCBP2	JCEC														None	None	None	None	None	None	None	None	None	None
ENSG00000145901_1641	1641	ENSG00000145901	TNIP1	chr5	-	151029948	151030747	151029948	151030673	151032286	151032383	1641	41,94,87,149,47	5,10,9,14,5	135,102,118	0,0,2	174	100	3e-11	7e-09	0.825,0.844,0.847,0.859,0.844	1.0,1.0,0.971	-0.15	A3SS	A1_NCBP2	JC														None	None	None	None	None	None	None	None	None	None
ENSG00000148143_1677	1677	ENSG00000148143	ZNF462	chr9	+	106932262	106932549	106932445	106932549	106930524	106930689	1677	14,14,17,0,35	0,10,7,19,17	7,8,1	23,18,19	283	100	0.0022	0.021	1.0,0.331,0.462,0.0,0.421	0.097,0.136,0.018	0.36	A3SS	A1_NCBP2	JCEC														None	None	None	None	None	None	None	None	None	None
ENSG00000148200_1133	1133	ENSG00000148200	NR6A1	chr9	-	124538091	124538319	124538091	124538316	124540032	124540187	1133	7,51,16,45,31	16,11,16,30,11	40,40,24	4,23,0	103	100	0.0064	0.043	0.298,0.818,0.493,0.593,0.732	0.907,0.628,1.0	-0.26	A3SS	A1_NCBP2	JCEC														None	None	None	None	None	None	None	None	None	None
ENSG00000148516_2063	2063	ENSG00000148516	ZEB1	chr10	+	31495775	31495838	31495778	31495838	31461036	31461237	2063	14,16,58,20,50	7,4,31,0,24	2,1,1	3,5,7	103	100	6.9e-06	0.00021	0.66,0.795,0.645,1.0,0.669	0.393,0.163,0.122	0.53	A3SS	A1_NCBP2	JC														None	None	None	None	None	None	None	None	None	None
ENSG00000149187_600	600	ENSG00000149187	CELF1	chr11	-	47478876	47478952	47478876	47478940	47482694	47482856	600	55,96,83,31,109	27,66,44,97,105	103,107,110	36,20,76	112	100	0.0067	0.044	0.645,0.565,0.627,0.222,0.481	0.719,0.827,0.564	-0.2	A3SS	A1_NCBP2	JCEC														None	None	None	None	None	None	None	None	None	None
ENSG00000153827_826	826	ENSG00000153827	TRIP12	chr2	-	229830755	229830839	229830755	229830821	229836847	229836984	826	46,131,132,66,234	0,10,0,18,20	95,85,150	0,0,5	118	100	1.1e-05	0.00029	1.0,0.917,1.0,0.757,0.908	1.0,1.0,0.962	-0.071	A3SS	A1_NCBP2	JC														None	None	None	None	None	None	None	None	None	None
ENSG00000154222_1004	1004	ENSG00000154222	CC2D1B	chr1	-	52359704	52359883	52359704	52359836	52360073	52360233	1004	27,26,25,20,82	0,0,0,0,0	64,11,68	3,0,6	147	100	0.00087	0.0095	1.0,1.0,1.0,1.0,1.0	0.936,1.0,0.885	0.06	A3SS	A1_NCBP2	JC														None	None	None	None	None	None	None	None	None	None
ENSG00000154429_1497	1497	ENSG00000154429	CCSAP	chr1	-	229326737	229327558	229326737	229327006	229342098	229342513	1497	10,97,61,37,34	40,70,30,29,97	96,43,42	6,18,20	200	100	0.00015	0.0022	0.111,0.409,0.504,0.389,0.149	0.889,0.544,0.512	-0.34	A3SS	A1_NCBP2	JC														None	None	None	None	None	None	None	None	None	None
ENSG00000154556_1909	1909	ENSG00000154556	SORBS2	chr4	-	185678422	185678547	185678422	185678478	185678795	185678822	1909	79,51,155,97,64	10,4,41,8,19	82,69,74	0,12,0	169	100	0.0004	0.0051	0.824,0.883,0.691,0.878,0.666	1.0,0.773,1.0	-0.14	A3SS	A1_NCBP2	JC														None	None	None	None	None	None	None	None	None	None
ENSG00000155545_1915	1915	ENSG00000155545	MIER3	chr5	-	56928766	56928861	56928766	56928858	56930663	56930745	1915	37,66,55,16,55	22,3,2,6,12	98,40,41	23,17,29	103	100	0.012	0.072	0.62,0.955,0.964,0.721,0.817	0.805,0.696,0.579	0.12	A3SS	A1_NCBP2	JCEC														None	None	None	None	None	None	None	None	None	None
ENSG00000156304_62	62	ENSG00000156304	SCAF4	chr21	-	31685048	31685240	31685048	31685174	31685397	31685484	62	182,218,334,369,273	29,58,17,40,53	252,293,383	30,15,24	166	100	0.00077	0.0087	0.791,0.694,0.922,0.847,0.756	0.835,0.922,0.906	-0.086	A3SS	A1_NCBP2	JC														None	None	None	None	None	None	None	None	None	None
ENSG00000157657_1997	1997	ENSG00000157657	ZNF618	chr9	+	114032644	114032728	114032647	114032728	114028732	114028972	1997	24,9,13,5,25	6,19,17,0,3	11,2,8	15,17,14	103	100	0.0018	0.017	0.795,0.315,0.426,1.0,0.89	0.416,0.103,0.357	0.39	A3SS	A1_NCBP2	JC														None	None	None	None	None	None	None	None	None	None
ENSG00000158636_538	538	ENSG00000158636	EMSY	chr11	+	76542167	76542367	76542215	76542367	76537794	76537950	538	7,2,2,0,17	15,16,11,15,11	7,20,4	7,8,5	148	100	0.0013	0.013	0.24,0.078,0.109,0.0,0.511	0.403,0.628,0.351	-0.27	A3SS	A1_NCBP2	JC														None	None	None	None	None	None	None	None	None	None
ENSG00000160408_1187	1187	ENSG00000160408	ST6GALNAC6	chr9	-	127885321	127886788	127885321	127886784	127887483	127887591	1187	48,81,121,90,75	11,2,2,0,10	66,15,59	0,0,1	104	100	0.00024	0.0033	0.808,0.975,0.983,1.0,0.878	1.0,1.0,0.983	-0.066	A3SS	A1_NCBP2	JC														None	None	None	None	None	None	None	None	None	None
ENSG00000160691_1362	1362	ENSG00000160691	SHC1	chr1	-	154965945	154966080	154965945	154966077	154966161	154966231	1362	166,217,148,97,311	130,99,80,124,199	202,157,470	125,58,208	103	100	0.027	0.13	0.554,0.68,0.642,0.432,0.603	0.611,0.724,0.687	-0.092	A3SS	A1_NCBP2	JCEC														None	None	None	None	None	None	None	None	None	None
ENSG00000161513_208	208	ENSG00000161513	FDXR	chr17	-	74866783	74866879	74866783	74866876	74872035	74872133	208	6,5,3,21,12	40,49,46,63,72	17,28,18	58,13,79	103	100	0.014	0.079	0.127,0.09,0.06,0.244,0.139	0.222,0.676,0.181	-0.23	A3SS	A1_NCBP2	JCEC														None	None	None	None	None	None	None	None	None	None
ENSG00000163104_637	637	ENSG00000163104	SMARCAD1	chr4	+	94278922	94279050	94278928	94279050	94278615	94278733	637	80,95,76,10,74	77,99,134,26,112	151,78,46	66,136,11	106	100	0.03	0.14	0.495,0.475,0.349,0.266,0.384	0.683,0.351,0.798	-0.22	A3SS	A1_NCBP2	JCEC														None	None	None	None	None	None	None	None	None	None
ENSG00000163584_1878	1878	ENSG00000163584	RPL22L1	chr3	-	170868012	170868201	170868012	170868134	170868297	170868390	1878	123,136,210,202,71	332,450,171,220,257	207,132,154	476,513,516	167	100	0.015	0.083	0.182,0.153,0.424,0.355,0.142	0.207,0.134,0.152	0.087	A3SS	A1_NCBP2	JCEC														None	None	None	None	None	None	None	None	None	None
ENSG00000163626_854	854	ENSG00000163626	COX18	chr4	-	73064777	73064902	73064777	73064899	73065249	73065413	854	15,19,16,9,24	45,25,40,34,26	14,34,11	19,7,15	103	100	0.019	0.1	0.244,0.425,0.28,0.204,0.473	0.417,0.825,0.416	-0.23	A3SS	A1_NCBP2	JCEC														None	None	None	None	None	None	None	None	None	None
ENSG00000163697_662	662	ENSG00000163697	APBB2	chr4	-	40944864	40945073	40944864	40945070	41013582	41014398	662	161,272,346,369,309	117,167,192,180,238	330,387,528	176,175,216	103	100	0.0046	0.033	0.572,0.613,0.636,0.666,0.558	0.645,0.682,0.704	-0.068	A3SS	A1_NCBP2	JCEC														None	None	None	None	None	None	None	None	None	None
ENSG00000163867_632	632	ENSG00000163867	ZMYM6	chr1	-	34986164	34990311	34986164	34988935	34992233	34992387	632	25,14,31,27,44	58,79,64,28,66	5,12,34	70,123,85	200	100	2.7e-05	0.00052	0.177,0.081,0.195,0.325,0.25	0.034,0.047,0.167	0.12	A3SS	A1_NCBP2	JC														None	None	None	None	None	None	None	None	None	None
ENSG00000164548_2072	2072	ENSG00000164548	TRA2A	chr7	-	23521706	23522432	23521706	23521840	23531788	23531981	2072	85,131,320,257,77	182,410,358,284,246	130,104,90	462,357,371	200	100	5.9e-06	0.00019	0.189,0.138,0.309,0.312,0.135	0.123,0.127,0.108	0.097	A3SS	A1_NCBP2	JC														None	None	None	None	None	None	None	None	None	None
ENSG00000165915_1529	1529	ENSG00000165915	SLC39A13	chr11	+	47415038	47415159	47415059	47415159	47414776	47414909	1529	0,1,0,8,5	12,2,1,19,20	0,0,0	6,4,5	121	100	9.5e-05	0.0014	0.0,0.292,0.0,0.258,0.171	0.0,0.0,0.0	0.14	A3SS	A1_NCBP2	JC														None	None	None	None	None	None	None	None	None	None
ENSG00000167291_201	201	ENSG00000167291	TBC1D16	chr17	-	79950410	79950578	79950410	79950575	79951449	79951597	201	9,32,11,13,58	15,33,20,13,30	14,33,78	10,15,25	103	100	0.0029	0.024	0.368,0.485,0.348,0.493,0.652	0.576,0.681,0.752	-0.2	A3SS	A1_NCBP2	JCEC														None	None	None	None	None	None	None	None	None	None
ENSG00000167644_1822	1822	ENSG00000167644	C19orf33	chr19	+	38304564	38304686	38304623	38304686	38304374	38304490	1822	23,6,12,35,71	20,55,58,20,129	0,0,14	37,25,88	159	100	1.8e-06	7.4e-05	0.42,0.064,0.115,0.524,0.257	0.0,0.0,0.091	0.25	A3SS	A1_NCBP2	JC														None	None	None	None	None	None	None	None	None	None
ENSG00000168487_1907	1907	ENSG00000168487	BMP1	chr8	+	22201117	22201928	22201802	22201928	22197239	22197420	1907	25,68,95,39,78	0,22,8,0,23	30,45,81	13,51,32	200	100	2.6e-05	0.00052	1.0,0.607,0.856,1.0,0.629	0.536,0.306,0.559	0.35	A3SS	A1_NCBP2	JC														None	None	None	None	None	None	None	None	None	None
ENSG00000168488_1683	1683	ENSG00000168488	ATXN2L	chr16	+	28836727	28837237	28836750	28837237	28835932	28836485	1683	17,16,11,13,40	0,2,0,0,8	2,8,10	0,0,0	123	100	0.0049	0.034	1.0,0.867,1.0,1.0,0.803	1.0,1.0,1.0	-0.066	A3SS	A1_NCBP2	JCEC														None	None	None	None	None	None	None	None	None	None
ENSG00000169714_1418	1418	ENSG00000169714	CNBP	chr3	-	129171078	129171283	129171078	129171277	129171445	129171538	1418	6,44,10,6,34	126,109,138,36,171	0,9,6	184,58,152	106	100	1.3e-06	5.7e-05	0.043,0.276,0.064,0.136,0.158	0.0,0.128,0.036	0.081	A3SS	A1_NCBP2	JCEC														None	None	None	None	None	None	None	None	None	None
ENSG00000169714_1419	1419	ENSG00000169714	CNBP	chr3	-	129171078	129171283	129171078	129171280	129171445	129171538	1419	6,27,0,2,11	29,98,72,87,88	0,0,0	44,72,53	103	100	2.2e-08	2.1e-06	0.167,0.211,0.0,0.022,0.108	0.0,0.0,0.0	0.1	A3SS	A1_NCBP2	JC														None	None	None	None	None	None	None	None	None	None
ENSG00000170248_880	880	ENSG00000170248	PDCD6IP	chr3	+	33828837	33828969	33828852	33828969	33826479	33826580	880	23,30,62,14,49	134,156,108,285,226	0,8,11	302,176,209	115	100	9.9e-15	3.8e-12	0.13,0.143,0.333,0.041,0.159	0.0,0.038,0.044	0.13	A3SS	A1_NCBP2	JC														None	None	None	None	None	None	None	None	None	None
ENSG00000170791_1644	1644	ENSG00000170791	CHCHD7	chr8	+	56216388	56216531	56216432	56216531	56214597	56214667	1644	61,154,69,22,64	107,131,164,69,74	84,79,141	71,122,86	144	100	0.022	0.11	0.284,0.449,0.226,0.181,0.375	0.451,0.31,0.532	-0.13	A3SS	A1_NCBP2	JCEC														None	None	None	None	None	None	None	None	None	None
ENSG00000172167_1940	1940	ENSG00000172167	MTBP	chr8	+	120463686	120463761	120463691	120463761	120461160	120461255	1940	3,7,2,0,2	60,49,48,40,29	14,9,6	47,53,23	105	100	1.2e-05	0.00031	0.045,0.12,0.038,0.0,0.062	0.221,0.139,0.199	-0.13	A3SS	A1_NCBP2	JC														None	None	None	None	None	None	None	None	None	None
ENSG00000172493_1176	1176	ENSG00000172493	AFF1	chr4	+	87084119	87084164	87084122	87084164	87006987	87007424	1176	15,10,41,45,7	0,0,0,0,0	22,14,35	0,5,2	103	100	0.0075	0.047	1.0,1.0,1.0,1.0,1.0	1.0,0.731,0.944	0.11	A3SS	A1_NCBP2	JCEC														None	None	None	None	None	None	None	None	None	None
ENSG00000173575_563	563	ENSG00000173575	CHD2	chr15	+	92978147	92978383	92978233	92978383	92974878	92974950	563	7,13,0,12,29	3,61,80,9,71	0,0,0	45,70,126	186	100	2.8e-11	7e-09	0.556,0.103,0.0,0.418,0.18	0.0,0.0,0.0	0.25	A3SS	A1_NCBP2	JC														None	None	None	None	None	None	None	None	None	None
ENSG00000174177_261	261	ENSG00000174177	CTU2	chr16	+	88712060	88712383	88712273	88712383	88711634	88711695	261	8,0,0,0,21	6,7,5,12,36	0,0,0	13,2,18	200	100	2.1e-05	0.00046	0.4,0.0,0.0,0.0,0.226	0.0,0.0,0.0	0.12	A3SS	A1_NCBP2	JC														None	None	None	None	None	None	None	None	None	None
ENSG00000174669_1259	1259	ENSG00000174669	SLC29A2	chr11	-	66366125	66366231	66366125	66366191	66366430	66366564	1259	42,17,35,32,26	6,2,0,0,17	32,10,40	4,0,0	140	100	0.019	0.1	0.833,0.859,1.0,1.0,0.522	0.851,1.0,1.0	-0.11	A3SS	A1_NCBP2	JCEC														None	None	None	None	None	None	None	None	None	None
ENSG00000174938_289	289	ENSG00000174938	SEZ6L2	chr16	-	29896821	29897121	29896821	29896911	29897852	29897984	289	16,67,36,67,138	0,4,2,2,6	25,28,52	0,0,2	310	100	0.004	0.03	1.0,0.844,0.853,0.915,0.881	1.0,1.0,0.893	-0.066	A3SS	A1_NCBP2	JCEC														None	None	None	None	None	None	None	None	None	None
ENSG00000175931_203	203	ENSG00000175931	UBE2O	chr17	-	76397798	76397891	76397798	76397888	76398254	76398383	203	8,4,33,16,2	27,43,49,56,33	1,2,2	26,6,82	103	100	4.6e-05	0.0008	0.223,0.083,0.395,0.217,0.056	0.036,0.244,0.023	0.094	A3SS	A1_NCBP2	JC														None	None	None	None	None	None	None	None	None	None
ENSG00000177054_2098	2098	ENSG00000177054	ZDHHC13	chr11	+	19166301	19170568	19170410	19170568	19165051	19165145	2098	465,402,421,486,435	0,1,8,0,0	497,606,332	0,0,0	4209	100	0.0074	0.047	1.0,0.905,0.556,1.0,1.0	1.0,1.0,1.0	-0.11	A3SS	A1_NCBP2	JCEC														None	None	None	None	None	None	None	None	None	None
ENSG00000178999_602	602	ENSG00000178999	AURKB	chr17	-	8206749	8206934	8206749	8206888	8207317	8207367	602	25,39,22,2,28	0,0,2,0,6	14,4,39	19,12,4	146	100	5.1e-05	0.00085	1.0,1.0,0.883,1.0,0.762	0.335,0.186,0.87	0.47	A3SS	A1_NCBP2	JC														None	None	None	None	None	None	None	None	None	None
ENSG00000179832_1319	1319	ENSG00000179832	MROH1	chr8	+	144242210	144242515	144242368	144242515	144241394	144241517	1319	22,5,10,0,0	0,22,2,18,26	0,0,0	6,17,12	200	100	4.5e-05	0.00079	1.0,0.102,0.714,0.0,0.0	0.0,0.0,0.0	0.36	A3SS	A1_NCBP2	JC														None	None	None	None	None	None	None	None	None	None
ENSG00000180229_369	369	ENSG00000180229	HERC2P3	chr15	-	20452367	20452588	20452367	20452559	20453350	20453502	369	57,106,80,35,100	28,38,54,29,24	105,107,157	15,32,62	129	100	0.03	0.14	0.612,0.684,0.535,0.483,0.764	0.844,0.722,0.663	-0.13	A3SS	A1_NCBP2	JCEC														None	None	None	None	None	None	None	None	None	None
ENSG00000180329_227	227	ENSG00000180329	CCDC43	chr17	-	44680584	44680652	44680584	44680643	44682002	44682138	227	0,5,4,13,3	31,50,41,4,45	0,0,3	49,21,36	109	100	0.0012	0.013	0.0,0.084,0.082,0.749,0.058	0.0,0.0,0.071	0.17	A3SS	A1_NCBP2	JC														None	None	None	None	None	None	None	None	None	None
ENSG00000180776_559	559	ENSG00000180776	ZDHHC20	chr13	-	21381433	21381549	21381433	21381546	21381900	21381945	559	20,37,24,53,13	12,0,0,4,0	29,10,16	0,0,0	103	100	0.0006	0.007	0.618,1.0,1.0,0.928,1.0	1.0,1.0,1.0	-0.091	A3SS	A1_NCBP2	JC														None	None	None	None	None	None	None	None	None	None
ENSG00000182473_617	617	ENSG00000182473	EXOC7	chr17	-	76090328	76090481	76090328	76090397	76091142	76091235	617	4,0,11,0,8	30,13,38,23,48	18,14,6	1,21,29	184	100	0.0029	0.024	0.068,0.0,0.136,0.0,0.083	0.907,0.266,0.101	-0.37	A3SS	A1_NCBP2	JCEC														None	None	None	None	None	None	None	None	None	None
ENSG00000183495_2033	2033	ENSG00000183495	EP400	chr12	+	131979693	131979793	131979696	131979793	131960584	131961954	2033	18,6,0,25,31	29,29,5,4,8	0,6,13	59,20,66	103	100	0.0015	0.015	0.376,0.167,0.0,0.859,0.79	0.0,0.226,0.161	0.31	A3SS	A1_NCBP2	JC														None	None	None	None	None	None	None	None	None	None
ENSG00000185090_1014	1014	ENSG00000185090	MANEAL	chr1	+	37799566	37801133	37799843	37801133	37796743	37796820	1014	119,150,114,301,160	16,38,24,29,17	151,118,175	64,44,44	200	100	1.3e-05	0.00032	0.788,0.664,0.704,0.838,0.825	0.541,0.573,0.665	0.17	A3SS	A1_NCBP2	JC														None	None	None	None	None	None	None	None	None	None
ENSG00000185946_1399	1399	ENSG00000185946	RNPC3	chr1	+	103543295	103543447	103543298	103543447	103541349	103541475	1399	82,49,113,43,147	6,27,37,48,49	47,50,65	68,64,30	103	100	0.0053	0.036	0.93,0.638,0.748,0.465,0.744	0.402,0.431,0.678	0.2	A3SS	A1_NCBP2	JCEC														None	None	None	None	None	None	None	None	None	None
ENSG00000196531_468	468	ENSG00000196531	NACA	chr12	-	56724451	56724549	56724451	56724523	56725262	56727197	468	34,15,37,19,38	95,70,104,27,201	8,5,8	29,89,83	126	100	7e-05	0.0011	0.221,0.145,0.22,0.358,0.13	0.18,0.043,0.071	0.12	A3SS	A1_NCBP2	JC														None	None	None	None	None	None	None	None	None	None
ENSG00000197111_816	816	ENSG00000197111	PCBP2	chr12	+	53462480	53462567	53462492	53462567	53461014	53461143	816	959,1177,980,1018,1633	756,848,1127,643,1158	772,742,1650	1018,844,1321	112	100	0.014	0.08	0.531,0.553,0.437,0.586,0.557	0.404,0.44,0.527	0.076	A3SS	A1_NCBP2	JCEC														None	None	None	None	None	None	None	None	None	None
ENSG00000197603_1558	1558	ENSG00000197603	CPLANE1	chr5	-	37206196	37206425	37206196	37206296	37213558	37213622	1558	214,120,141,19,121	0,4,0,0,2	99,86,57	8,0,4	229	100	0.00013	0.0019	1.0,0.929,1.0,1.0,0.964	0.844,1.0,0.862	0.077	A3SS	A1_NCBP2	JCEC														None	None	None	None	None	None	None	None	None	None
ENSG00000198265_215	215	ENSG00000198265	HELZ	chr17	-	67160260	67160365	67160260	67160362	67160896	67161076	215	51,93,99,16,68	106,156,230,120,155	143,103,59	223,136,98	103	100	0.002	0.019	0.318,0.367,0.295,0.115,0.299	0.384,0.424,0.369	-0.11	A3SS	A1_NCBP2	JC														None	None	None	None	None	None	None	None	None	None
ENSG00000198300_788	788	ENSG00000198300	PEG3	chr19	-	56824261	56824741	56824261	56824427	56826387	56826463	788	15,31,37,9,17	0,11,4,0,31	0,2,10	10,9,7	200	100	2.5e-05	0.00051	1.0,0.585,0.822,1.0,0.215	0.0,0.1,0.417	0.55	A3SS	A1_NCBP2	JC														None	None	None	None	None	None	None	None	None	None
ENSG00000198721_1674	1674	ENSG00000198721	ECI2	chr6	-	4133548	4133711	4133548	4133701	4135510	4135597	1674	10,5,52,13,24	6,12,17,0,18	16,7,1	10,8,22	110	100	0.025	0.13	0.602,0.275,0.736,1.0,0.548	0.593,0.443,0.04	0.27	A3SS	A1_NCBP2	JCEC														None	None	None	None	None	None	None	None	None	None
ENSG00000203705_1324	1324	ENSG00000203705	TATDN3	chr1	+	212812226	212812328	212812247	212812328	212807735	212807848	1324	10,2,0,0,0	14,2,4,2,2	6,17,2	6,0,0	121	100	3.4e-05	0.00062	0.371,0.452,0.0,0.0,0.0	0.452,1.0,1.0	-0.65	A3SS	A1_NCBP2	JC														None	None	None	None	None	None	None	None	None	None
ENSG00000203705_1325	1325	ENSG00000203705	TATDN3	chr1	+	212812226	212812328	212812250	212812328	212807735	212807848	1325	10,4,4,0,0	28,2,16,8,6	6,17,17	8,4,28	124	100	0.0048	0.034	0.224,0.617,0.168,0.0,0.0	0.377,0.774,0.329	-0.29	A3SS	A1_NCBP2	JCEC														None	None	None	None	None	None	None	None	None	None
ENSG00000204231_1704	1704	ENSG00000204231	RXRB	chr6	-	33195362	33195466	33195362	33195454	33195569	33195702	1704	56,35,47,47,30	37,29,53,35,15	26,36,68	60,53,56	112	100	0.023	0.12	0.575,0.519,0.442,0.545,0.641	0.279,0.378,0.52	0.15	A3SS	A1_NCBP2	JCEC														None	None	None	None	None	None	None	None	None	None
ENSG00000235109_1687	1687	ENSG00000235109	ZSCAN31	chr6	-	28329302	28329778	28329302	28329714	28353861	28353952	1687	75,129,182,191,114	0,0,0,0,8	225,146,91	10,6,12	164	100	2.2e-07	1.3e-05	1.0,1.0,1.0,1.0,0.897	0.932,0.937,0.822	0.082	A3SS	A1_NCBP2	JC														None	None	None	None	None	None	None	None	None	None
ENSG00000245694_281	281	ENSG00000245694	CRNDE	chr16	-	54920297	54920410	54920297	54920327	54923584	54923650	281	62,217,259,276,166	8,20,6,5,22	197,208,157	22,22,24	183	100	0.0024	0.022	0.809,0.856,0.959,0.968,0.805	0.83,0.838,0.781	0.063	A3SS	A1_NCBP2	JCEC														None	None	None	None	None	None	None	None	None	None
ENSG00000004399_386	386	ENSG00000004399	PLXND1	chr3	-	129559612	129559783	129559619	129559783	129558427	129558575	386	0,1,0,0,0	87,70,63,113,118	0,12,0	138,42,167	107	100	0.011	0.069	0.0,0.013,0.0,0.0,0.0	0.0,0.211,0.0	-0.068	A5SS	A1_NCBP2	JCEC														None	None	None	None	None	None	None	None	None	None
ENSG00000023287_860	860	ENSG00000023287	RB1CC1	chr8	-	52628031	52628168	52628040	52628168	52624716	52624787	860	45,46,212,12,75	20,56,91,21,27	80,30,2	72,78,6	109	100	0.012	0.072	0.674,0.43,0.681,0.344,0.718	0.505,0.261,0.234	0.24	A5SS	A1_NCBP2	JCEC														None	None	None	None	None	None	None	None	None	None
ENSG00000049759_1058	1058	ENSG00000049759	NEDD4L	chr18	+	58227829	58227907	58227829	58227888	58245426	58245508	1058	18,41,26,42,14	0,0,2,0,5	7,35,33	10,0,19	119	100	0.00029	0.0039	1.0,1.0,0.916,1.0,0.702	0.37,1.0,0.593	0.27	A5SS	A1_NCBP2	JCEC														None	None	None	None	None	None	None	None	None	None
ENSG00000051009_898	898	ENSG00000051009	FAM160A2	chr11	-	6218557	6218763	6218599	6218763	6217370	6218150	898	8,0,0,0,25	0,13,1,10,8	20,8,21	0,8,34	142	100	0.023	0.12	1.0,0.0,0.0,0.0,0.688	1.0,0.413,0.303	-0.23	A5SS	A1_NCBP2	JCEC														None	None	None	None	None	None	None	None	None	None
ENSG00000054277_594	594	ENSG00000054277	OPN3	chr1	-	241604259	241604579	241604419	241604579	241597745	241597997	594	4,18,47,9,11	0,0,0,0,0	27,14,11	0,5,0	260	100	0.026	0.13	1.0,1.0,1.0,1.0,1.0	1.0,0.519,1.0	0.16	A5SS	A1_NCBP2	JCEC														None	None	None	None	None	None	None	None	None	None
ENSG00000060237_298	298	ENSG00000060237	WNK1	chr12	+	890452	890513	890452	890510	894561	894635	298	220,182,133,79,81	25,13,2,0,3	136,85,152	12,12,25	103	100	0.00052	0.0065	0.895,0.931,0.985,1.0,0.963	0.917,0.873,0.855	0.073	A5SS	A1_NCBP2	JCEC														None	None	None	None	None	None	None	None	None	None
ENSG00000064933_600	600	ENSG00000064933	PMS1	chr2	+	189863742	189864228	189863742	189863974	189867798	189867929	600	259,234,334,152,276	14,6,0,0,4	182,251,104	0,0,0	354	100	3.4e-05	0.00075	0.839,0.917,1.0,1.0,0.951	1.0,1.0,1.0	-0.059	A5SS	A1_NCBP2	JCEC														None	None	None	None	None	None	None	None	None	None
ENSG00000071054_388	388	ENSG00000071054	MAP4K4	chr2	+	101887087	101887261	101887087	101887237	101887777	101887937	388	437,338,431,353,247	619,624,755,586,447	443,409,518	459,553,711	124	100	0.00054	0.0065	0.363,0.304,0.315,0.327,0.308	0.438,0.374,0.37	-0.071	A5SS	A1_NCBP2	JCEC														None	None	None	None	None	None	None	None	None	None
ENSG00000072042_219	219	ENSG00000072042	RDH11	chr14	-	67692933	67693052	67692972	67693052	67692437	67692593	219	80,70,108,125,67	0,16,0,6,5	126,134,127	3,0,0	139	100	1.4e-05	0.00038	1.0,0.759,1.0,0.937,0.906	0.968,1.0,1.0	-0.069	A5SS	A1_NCBP2	JCEC														None	None	None	None	None	None	None	None	None	None
ENSG00000076067_269	269	ENSG00000076067	RBMS2	chr12	+	56587553	56587664	56587553	56587659	56588293	56588374	269	179,187,235,168,195	23,26,24,27,5	226,154,310	24,0,2	105	100	2.1e-06	8.3e-05	0.881,0.873,0.903,0.856,0.974	0.9,1.0,0.993	-0.067	A5SS	A1_NCBP2	JCEC														None	None	None	None	None	None	None	None	None	None
ENSG00000078674_1119	1119	ENSG00000078674	PCM1	chr8	+	17991541	17991700	17991541	17991676	17993482	17993619	1119	83,109,198,81,154	27,38,48,0,17	152,92,40	62,51,16	124	100	5.5e-05	0.001	0.713,0.698,0.769,1.0,0.88	0.664,0.593,0.668	0.17	A5SS	A1_NCBP2	JCEC														None	None	None	None	None	None	None	None	None	None
ENSG00000080561_323	323	ENSG00000080561	MID2	chrX	+	107917505	107917739	107917505	107917649	107924342	107924504	323	9,10,0,4,0	29,17,54,28,12	0,1,0	7,12,2	190	100	0.0012	0.013	0.14,0.236,0.0,0.07,0.0	0.0,0.042,0.0	0.075	A5SS	A1_NCBP2	JC														None	None	None	None	None	None	None	None	None	None
ENSG00000087206_938	938	ENSG00000087206	UIMC1	chr5	-	176968554	176969291	176969052	176969291	176958092	176958154	938	28,62,152,35,135	0,0,0,0,0	74,55,90	5,0,4	200	100	0.0014	0.014	1.0,1.0,1.0,1.0,1.0	0.881,1.0,0.918	0.067	A5SS	A1_NCBP2	JC														None	None	None	None	None	None	None	None	None	None
ENSG00000089685_921	921	ENSG00000089685	BIRC5	chr17	+	78214679	78214793	78214679	78214789	78215965	78216034	921	0,0,0,0,0	10,12,8,32,27	4,2,2	4,8,19	104	100	4.1e-05	0.00083	0.0,0.0,0.0,0.0,0.0	0.49,0.194,0.092	-0.26	A5SS	A1_NCBP2	JCEC														None	None	None	None	None	None	None	None	None	None
ENSG00000089685_922	922	ENSG00000089685	BIRC5	chr17	+	78215965	78216066	78215965	78216034	78216663	78216781	922	0,0,8,9,0	29,39,14,32,45	0,0,0	42,20,24	132	100	0.00028	0.0038	0.0,0.0,0.302,0.176,0.0	0.0,0.0,0.0	0.096	A5SS	A1_NCBP2	JCEC														None	None	None	None	None	None	None	None	None	None
ENSG00000092208_998	998	ENSG00000092208	GEMIN2	chr14	+	39114305	39114475	39114305	39114395	39114828	39114913	998	13,69,39,42,67	0,0,5,0,12	46,19,58	0,0,2	180	100	0.0016	0.015	1.0,1.0,0.812,1.0,0.756	1.0,1.0,0.942	-0.067	A5SS	A1_NCBP2	JCEC														None	None	None	None	None	None	None	None	None	None
ENSG00000096746_797	797	ENSG00000096746	HNRNPH3	chr10	+	68338502	68338687	68338502	68338642	68339139	68339226	797	128,198,225,272,348	32,53,56,48,64	258,142,178	53,23,1	145	100	0.0028	0.023	0.734,0.72,0.735,0.796,0.789	0.77,0.81,0.992	-0.1	A5SS	A1_NCBP2	JCEC														None	None	None	None	None	None	None	None	None	None
ENSG00000100445_226	226	ENSG00000100445	SDR39U1	chr14	-	24442097	24442260	24442177	24442260	24441673	24441795	226	12,13,25,0,44	27,27,29,81,74	12,2,14	78,24,66	180	100	0.0038	0.029	0.198,0.211,0.324,0.0,0.248	0.079,0.044,0.105	0.12	A5SS	A1_NCBP2	JCEC														None	None	None	None	None	None	None	None	None	None
ENSG00000100731_216	216	ENSG00000100731	PCNX1	chr14	+	70995740	70995925	70995740	70995843	71012999	71013202	216	39,46,8,47,85	0,0,0,0,0	60,61,89	17,0,10	182	100	6.5e-10	8.7e-08	1.0,1.0,1.0,1.0,1.0	0.66,1.0,0.83	0.17	A5SS	A1_NCBP2	JCEC														None	None	None	None	None	None	None	None	None	None
ENSG00000100897_292	292	ENSG00000100897	DCAF11	chr14	+	24115381	24115749	24115381	24115726	24116916	24117044	292	47,53,48,30,71	0,5,4,0,8	99,31,159	10,9,20	123	100	0.0068	0.046	1.0,0.896,0.907,1.0,0.878	0.889,0.737,0.866	0.11	A5SS	A1_NCBP2	JCEC														None	None	None	None	None	None	None	None	None	None
ENSG00000102038_4	4	ENSG00000102038	SMARCA1	chrX	-	129448301	129448443	129448332	129448443	129446845	129447233	4	13,26,21,13,19	103,130,219,76,82	1,27,0	129,154,169	131	100	4.7e-05	0.0009	0.088,0.132,0.068,0.115,0.15	0.006,0.118,0.0	0.069	A5SS	A1_NCBP2	JCEC														None	None	None	None	None	None	None	None	None	None
ENSG00000104064_188	188	ENSG00000104064	GABPB1	chr15	-	50301220	50301368	50301256	50301368	50300788	50300902	188	98,153,135,52,103	81,87,81,22,47	76,73,79	93,106,76	136	100	3.2e-06	0.00011	0.471,0.564,0.551,0.635,0.617	0.375,0.336,0.433	0.19	A5SS	A1_NCBP2	JCEC														None	None	None	None	None	None	None	None	None	None
ENSG00000104859_75	75	ENSG00000104859	CLASRP	chr19	+	45057749	45057898	45057749	45057882	45059267	45059364	75	44,37,51,19,59	0,8,0,0,0	20,6,15	8,0,0	116	100	0.013	0.076	1.0,0.799,1.0,1.0,1.0	0.683,1.0,1.0	0.065	A5SS	A1_NCBP2	JCEC														None	None	None	None	None	None	None	None	None	None
ENSG00000104859_76	76	ENSG00000104859	CLASRP	chr19	+	45068014	45068058	45068014	45068054	45068419	45068480	76	0,4,7,0,15	33,14,21,28,30	0,0,3	23,6,33	104	100	0.0014	0.014	0.0,0.216,0.243,0.0,0.325	0.0,0.0,0.08	0.13	A5SS	A1_NCBP2	JCEC														None	None	None	None	None	None	None	None	None	None
ENSG00000105325_268	268	ENSG00000105325	FZR1	chr19	+	3534420	3534522	3534420	3534513	3534794	3534836	268	0,0,0,0,1	31,47,31,18,55	23,3,20	13,40,34	109	100	7.7e-12	2.8e-09	0.0,0.0,0.0,0.0,0.016	0.619,0.064,0.351	-0.34	A5SS	A1_NCBP2	JC														None	None	None	None	None	None	None	None	None	None
ENSG00000107864_415	415	ENSG00000107864	CPEB3	chr10	-	92192476	92192636	92192545	92192636	92180962	92181019	415	10,13,9,17,2	0,6,1,0,4	22,4,10	10,12,16	169	100	0.001	0.012	1.0,0.562,0.842,1.0,0.228	0.566,0.165,0.27	0.39	A5SS	A1_NCBP2	JCEC														None	None	None	None	None	None	None	None	None	None
ENSG00000108799_156	156	ENSG00000108799	EZH1	chr17	-	42727634	42727763	42727661	42727763	42722794	42722915	156	58,19,12,30,14	0,0,0,0,0	31,5,7	7,0,0	127	100	0.0015	0.014	1.0,1.0,1.0,1.0,1.0	0.777,1.0,1.0	0.074	A5SS	A1_NCBP2	JCEC														None	None	None	None	None	None	None	None	None	None
ENSG00000110344_311	311	ENSG00000110344	UBE4A	chr11	+	118372506	118372687	118372506	118372666	118373085	118373288	311	0,1,0,0,8	83,121,125,61,135	12,18,2	115,135,163	121	100	6.3e-07	3.9e-05	0.0,0.007,0.0,0.0,0.047	0.079,0.099,0.01	-0.052	A5SS	A1_NCBP2	JCEC														None	None	None	None	None	None	None	None	None	None
ENSG00000110881_642	642	ENSG00000110881	ASIC1	chr12	+	50080497	50080727	50080497	50080589	50081101	50081181	642	0,14,23,0,12	8,10,36,4,15	0,0,0	17,2,14	238	100	3.7e-08	2.8e-06	0.0,0.37,0.212,0.0,0.252	0.0,0.0,0.0	0.17	A5SS	A1_NCBP2	JCEC														None	None	None	None	None	None	None	None	None	None
ENSG00000111237_258	258	ENSG00000111237	VPS29	chr12	-	110499456	110499546	110499534	110499546	110496011	110496203	258	7,8,36,14,30	38,65,77,27,55	27,28,33	26,31,18	178	100	1.9e-06	9e-05	0.094,0.065,0.208,0.226,0.235	0.368,0.337,0.507	-0.24	A5SS	A1_NCBP2	JC														None	None	None	None	None	None	None	None	None	None
ENSG00000111305_285	285	ENSG00000111305	GSG1	chr12	-	13088737	13088909	13088861	13088909	13087906	13088059	285	0,16,26,8,60	26,10,1,23,2	10,30,13	0,0,8	224	100	0.011	0.069	0.0,0.417,0.921,0.134,0.931	1.0,1.0,0.42	-0.33	A5SS	A1_NCBP2	JCEC														None	None	None	None	None	None	None	None	None	None
ENSG00000111653_776	776	ENSG00000111653	ING4	chr12	-	6652935	6653050	6652944	6653050	6652661	6652767	776	9,5,20,15,22	12,8,11,0,8	6,3,31	0,4,0	109	100	0.0081	0.054	0.408,0.364,0.625,1.0,0.716	1.0,0.408,1.0	-0.18	A5SS	A1_NCBP2	JCEC														None	None	None	None	None	None	None	None	None	None
ENSG00000111667_744	744	ENSG00000111667	USP5	chr12	+	6863185	6863377	6863185	6863308	6863829	6863973	744	42,41,63,20,23	146,161,83,56,163	14,2,67	123,78,259	169	100	0.0011	0.012	0.145,0.131,0.31,0.174,0.077	0.063,0.015,0.133	0.097	A5SS	A1_NCBP2	JCEC														None	None	None	None	None	None	None	None	None	None
ENSG00000113580_680	680	ENSG00000113580	NR3C1	chr5	-	143313998	143314168	143314001	143314168	143310096	143310213	680	13,25,35,28,16	90,74,71,146,91	4,5,21	100,60,57	103	100	0.027	0.14	0.123,0.247,0.324,0.157,0.146	0.037,0.075,0.263	0.074	A5SS	A1_NCBP2	JCEC														None	None	None	None	None	None	None	None	None	None
ENSG00000114354_1163	1163	ENSG00000114354	TFG	chr3	+	100736575	100736716	100736575	100736704	100744832	100744931	1163	73,113,87,61,260	14,20,3,34,35	89,110,138	7,4,10	112	100	0.00016	0.0024	0.823,0.835,0.963,0.616,0.869	0.919,0.961,0.925	-0.11	A5SS	A1_NCBP2	JCEC														None	None	None	None	None	None	None	None	None	None
ENSG00000115307_637	637	ENSG00000115307	AUP1	chr2	-	74528750	74529282	74529131	74529282	74528416	74528489	637	177,348,273,191,510	14,2,0,0,5	89,101,360	0,0,0	481	100	0.0002	0.003	0.724,0.973,1.0,1.0,0.955	1.0,1.0,1.0	-0.07	A5SS	A1_NCBP2	JCEC														None	None	None	None	None	None	None	None	None	None
ENSG00000115459_426	426	ENSG00000115459	ELMOD3	chr2	+	85355554	85355716	85355554	85355598	85356966	85357252	426	8,13,35,30,25	0,7,2,0,7	4,33,61	0,0,2	200	100	0.00066	0.008	1.0,0.481,0.897,1.0,0.641	1.0,1.0,0.938	-0.18	A5SS	A1_NCBP2	JC														None	None	None	None	None	None	None	None	None	None
ENSG00000115756_588	588	ENSG00000115756	HPCAL1	chr2	+	10422982	10425981	10422982	10423088	10426219	10426495	588	76,50,30,42,102	0,0,0,0,3	9,6,66	8,0,0	2993	100	0.0068	0.046	1.0,1.0,1.0,1.0,0.532	0.036,1.0,1.0	0.23	A5SS	A1_NCBP2	JCEC														None	None	None	None	None	None	None	None	None	None
ENSG00000117222_684	684	ENSG00000117222	RBBP5	chr1	-	205094872	205095064	205094986	205095064	205086141	205088815	684	43,54,55,116,31	9,4,2,11,2	75,47,51	0,3,0	214	100	3.9e-05	0.00082	0.691,0.863,0.928,0.831,0.879	1.0,0.88,1.0	-0.12	A5SS	A1_NCBP2	JCEC														None	None	None	None	None	None	None	None	None	None
ENSG00000118058_310	310	ENSG00000118058	KMT2A	chr11	+	118491195	118491318	118491195	118491309	118491743	118491928	310	45,36,35,34,36	87,107,58,124,119	9,24,1	118,56,81	109	100	0.00011	0.0019	0.322,0.236,0.356,0.201,0.217	0.065,0.282,0.011	0.15	A5SS	A1_NCBP2	JCEC														None	None	None	None	None	None	None	None	None	None
ENSG00000118263_780	780	ENSG00000118263	KLF7	chr2	-	207123975	207124404	207124343	207124404	207088457	207088581	780	0,42,47,14,51	2,0,0,7,0	26,25,49	0,0,0	200	100	0.024	0.13	0.0,1.0,1.0,0.5,1.0	1.0,1.0,1.0	-0.3	A5SS	A1_NCBP2	JC														None	None	None	None	None	None	None	None	None	None
ENSG00000119314_994	994	ENSG00000119314	PTBP3	chr9	-	112297831	112297916	112297840	112297916	112268048	112268195	994	10,13,60,66,35	14,7,6,16,5	26,5,24	0,0,0	109	100	1.5e-08	1.4e-06	0.396,0.63,0.902,0.791,0.865	1.0,1.0,1.0	-0.28	A5SS	A1_NCBP2	JCEC														None	None	None	None	None	None	None	None	None	None
ENSG00000119844_869	869	ENSG00000119844	AFTPH	chr2	+	64579485	64581273	64579485	64579546	64585421	64585545	869	34,22,24,19,35	66,111,143,41,158	4,31,8	115,75,128	200	100	0.0022	0.02	0.205,0.09,0.077,0.188,0.1	0.017,0.171,0.03	0.059	A5SS	A1_NCBP2	JC														None	None	None	None	None	None	None	None	None	None
ENSG00000122779_907	907	ENSG00000122779	TRIM24	chr7	+	138554697	138554966	138554697	138554864	138567480	138567654	907	85,78,44,48,91	23,17,4,31,37	95,42,107	47,26,73	200	100	0.0057	0.042	0.649,0.696,0.846,0.436,0.552	0.503,0.447,0.423	0.18	A5SS	A1_NCBP2	JC														None	None	None	None	None	None	None	None	None	None
ENSG00000124155_316	316	ENSG00000124155	PIGT	chr20	+	45416516	45416694	45416516	45416654	45419294	45419395	316	23,99,219,99,120	7,0,0,6,3	110,87,172	0,0,0	140	100	0.0038	0.029	0.701,1.0,1.0,0.922,0.966	1.0,1.0,1.0	-0.082	A5SS	A1_NCBP2	JCEC														None	None	None	None	None	None	None	None	None	None
ENSG00000129071_850	850	ENSG00000129071	MBD4	chr3	-	129437719	129437950	129437807	129437950	129436460	129437308	850	79,71,103,108,35	0,12,0,15,3	71,87,47	0,4,1	188	100	0.0054	0.04	1.0,0.759,1.0,0.793,0.861	1.0,0.92,0.962	-0.078	A5SS	A1_NCBP2	JC														None	None	None	None	None	None	None	None	None	None
ENSG00000129810_515	515	ENSG00000129810	SGO1	chr3	-	20174248	20175055	20175004	20175055	20171042	20171232	515	1586,1776,1516,1205,1875	16,85,55,5,46	1396,1854,1108	95,30,60	856	100	0.016	0.091	0.921,0.709,0.763,0.966,0.826	0.632,0.878,0.683	0.11	A5SS	A1_NCBP2	JCEC														None	None	None	None	None	None	None	None	None	None
ENSG00000131470_542	542	ENSG00000131470	PSMC3IP	chr17	-	42573818	42574210	42574098	42574210	42573477	42573623	542	12,11,5,9,15	25,11,29,16,33	4,0,10	31,29,18	200	100	0.0063	0.046	0.194,0.333,0.079,0.22,0.185	0.061,0.0,0.217	0.11	A5SS	A1_NCBP2	JC														None	None	None	None	None	None	None	None	None	None
ENSG00000132122_826	826	ENSG00000132122	SPATA6	chr1	-	48355669	48355769	48355717	48355769	48305786	48305878	826	35,16,39,10,36	65,2,20,17,11	32,38,36	0,5,21	148	100	0.012	0.07	0.267,0.844,0.569,0.284,0.689	1.0,0.837,0.537	-0.26	A5SS	A1_NCBP2	JCEC														None	None	None	None	None	None	None	None	None	None
ENSG00000132950_250	250	ENSG00000132950	ZMYM5	chr13	-	19851354	19852190	19851688	19852190	19838699	19838985	250	91,169,108,80,90	0,1,13,4,1	156,141,111	0,0,0	434	100	5.4e-06	0.00016	1.0,0.975,0.657,0.822,0.954	1.0,1.0,1.0	-0.12	A5SS	A1_NCBP2	JCEC														None	None	None	None	None	None	None	None	None	None
ENSG00000134644_615	615	ENSG00000134644	PUM1	chr1	-	30950126	30950261	30950132	30950261	30945345	30945483	615	80,143,110,104,98	10,87,17,69,27	43,96,119	23,65,63	106	100	0.0077	0.052	0.883,0.608,0.859,0.587,0.774	0.638,0.582,0.641	0.12	A5SS	A1_NCBP2	JCEC														None	None	None	None	None	None	None	None	None	None
ENSG00000136068_420	420	ENSG00000136068	FLNB	chr3	+	58141857	58141929	58141857	58141896	58142649	58142752	420	14,81,53,46,48	0,1,3,0,5	26,77,61	17,0,4	133	100	0.011	0.069	1.0,0.984,0.93,1.0,0.878	0.535,1.0,0.92	0.14	A5SS	A1_NCBP2	JCEC														None	None	None	None	None	None	None	None	None	None
ENSG00000137309_908	908	ENSG00000137309	HMGA1	chr6	+	34240736	34240915	34240736	34240882	34242711	34242795	908	623,991,974,369,1163	249,331,374,131,416	861,326,922	316,216,497	133	100	0.01	0.065	0.653,0.692,0.662,0.679,0.678	0.672,0.532,0.582	0.077	A5SS	A1_NCBP2	JCEC														None	None	None	None	None	None	None	None	None	None
ENSG00000138674_523	523	ENSG00000138674	SEC31A	chr4	-	82842139	82842481	82842184	82842481	82828999	82829058	523	179,261,229,224,373	61,40,60,25,127	268,201,428	96,81,149	145	100	0.0026	0.021	0.669,0.818,0.725,0.861,0.669	0.658,0.631,0.665	0.097	A5SS	A1_NCBP2	JCEC														None	None	None	None	None	None	None	None	None	None
ENSG00000139625_271	271	ENSG00000139625	MAP3K12	chr12	-	53484245	53484365	53484256	53484365	53483910	53484020	271	0,2,0,0,2	23,32,25,27,15	18,0,3	37,27,19	111	100	3.5e-06	0.00012	0.0,0.053,0.0,0.0,0.107	0.305,0.0,0.125	-0.11	A5SS	A1_NCBP2	JCEC														None	None	None	None	None	None	None	None	None	None
ENSG00000140332_1071	1071	ENSG00000140332	TLE3	chr15	-	70057458	70057658	70057473	70057658	70056297	70056374	1071	0,11,11,0,28	15,22,21,19,34	10,7,28	12,1,44	115	100	0.017	0.095	0.0,0.303,0.313,0.0,0.417	0.42,0.859,0.356	-0.34	A5SS	A1_NCBP2	JCEC														None	None	None	None	None	None	None	None	None	None
ENSG00000143390_763	763	ENSG00000143390	RFX5	chr1	-	151346481	151346606	151346488	151346606	151346204	151346333	763	16,6,2,6,16	71,58,69,132,122	17,16,23	105,61,89	107	100	0.00056	0.0067	0.174,0.088,0.026,0.041,0.109	0.131,0.197,0.195	-0.087	A5SS	A1_NCBP2	JCEC														None	None	None	None	None	None	None	None	None	None
ENSG00000144535_583	583	ENSG00000144535	DIS3L2	chr2	+	232130618	232130943	232130618	232130719	232136471	232136719	583	32,70,51,70,22	51,115,102,58,69	16,33,45	57,73,139	324	100	0.0015	0.014	0.162,0.158,0.134,0.271,0.09	0.08,0.122,0.091	0.065	A5SS	A1_NCBP2	JCEC														None	None	None	None	None	None	None	None	None	None
ENSG00000147133_11	11	ENSG00000147133	TAF1	chrX	+	71458240	71458366	71458240	71458357	71459551	71459708	11	6,43,86,33,71	0,0,9,0,0	29,71,72	8,16,0	109	100	0.00018	0.0027	1.0,1.0,0.898,1.0,1.0	0.769,0.803,1.0	0.12	A5SS	A1_NCBP2	JCEC														None	None	None	None	None	None	None	None	None	None
ENSG00000148399_575	575	ENSG00000148399	DPH7	chr9	-	137575708	137576167	137576079	137576167	137574751	137574843	575	22,21,108,40,103	16,2,14,0,7	66,40,30	0,0,0	471	100	3.3e-08	2.8e-06	0.226,0.69,0.621,1.0,0.758	1.0,1.0,1.0	-0.34	A5SS	A1_NCBP2	JCEC														None	None	None	None	None	None	None	None	None	None
ENSG00000148985_1156	1156	ENSG00000148985	PGAP2	chr11	+	3824269	3824376	3824269	3824364	3825019	3825128	1156	20,14,19,24,14	0,10,0,0,1	6,15,16	9,17,29	112	100	8.3e-12	2.8e-09	1.0,0.556,1.0,1.0,0.926	0.373,0.441,0.33	0.52	A5SS	A1_NCBP2	JC														None	None	None	None	None	None	None	None	None	None
ENSG00000152061_804	804	ENSG00000152061	RABGAP1L	chr1	+	174219124	174219295	174219124	174219184	174220971	174221164	804	80,75,218,84,118	13,2,2,16,10	181,105,51	0,1,0	200	100	3e-09	4e-07	0.755,0.949,0.982,0.724,0.855	1.0,0.981,1.0	-0.14	A5SS	A1_NCBP2	JC														None	None	None	None	None	None	None	None	None	None
ENSG00000154265_753	753	ENSG00000154265	ABCA5	chr17	-	69273942	69274128	69273958	69274128	69271161	69271289	753	4,9,22,0,9	37,43,22,4,7	35,48,12	32,55,8	116	100	0.0062	0.043	0.085,0.153,0.463,0.0,0.526	0.485,0.429,0.564	-0.25	A5SS	A1_NCBP2	JCEC														None	None	None	None	None	None	None	None	None	None
ENSG00000155966_556	556	ENSG00000155966	AFF2	chrX	+	148651998	148652131	148651998	148652119	148661907	148662768	556	0,0,1,0,0	19,19,16,39,7	9,0,0	0,10,10	112	100	0.021	0.11	0.0,0.0,0.053,0.0,0.0	1.0,0.0,0.0	-0.32	A5SS	A1_NCBP2	JCEC														None	None	None	None	None	None	None	None	None	None
ENSG00000156218_175	175	ENSG00000156218	ADAMTSL3	chr15	+	84036772	84037004	84036772	84036987	84037699	84039842	175	0,4,6,0,0	26,5,1,20,5	0,0,0	14,16,3	117	100	0.0051	0.037	0.0,0.406,0.837,0.0,0.0	0.0,0.0,0.0	0.25	A5SS	A1_NCBP2	JCEC														None	None	None	None	None	None	None	None	None	None
ENSG00000157036_455	455	ENSG00000157036	EXOG	chr3	+	38497628	38497778	38497628	38497684	38501354	38501494	455	109,84,32,87,64	15,0,6,0,0	42,70,55	0,2,0	194	100	0.0011	0.012	0.789,1.0,0.733,1.0,1.0	1.0,0.947,1.0	-0.078	A5SS	A1_NCBP2	JC														None	None	None	None	None	None	None	None	None	None
ENSG00000157954_739	739	ENSG00000157954	WIPI2	chr7	+	5193117	5193345	5193117	5193171	5199575	5199658	739	5,6,26,21,6	29,44,71,32,65	9,2,8	81,14,71	200	100	0.0045	0.036	0.079,0.064,0.155,0.247,0.044	0.053,0.067,0.053	0.06	A5SS	A1_NCBP2	JC														None	None	None	None	None	None	None	None	None	None
ENSG00000159363_985	985	ENSG00000159363	ATP13A2	chr1	-	17004691	17004821	17004706	17004821	17004331	17004411	985	3,6,18,0,31	20,1,35,14,9	0,0,10	11,14,33	115	100	0.023	0.12	0.115,0.839,0.309,0.0,0.75	0.0,0.0,0.209	0.33	A5SS	A1_NCBP2	JCEC														None	None	None	None	None	None	None	None	None	None
ENSG00000160299_32	32	ENSG00000160299	PCNT	chr21	+	46431528	46432215	46431528	46431978	46435903	46436148	32	18,14,8,8,21	0,2,0,24,3	15,23,24	0,1,0	200	100	0.00011	0.002	1.0,0.778,1.0,0.143,0.778	1.0,0.92,1.0	-0.23	A5SS	A1_NCBP2	JC														None	None	None	None	None	None	None	None	None	None
ENSG00000163138_690	690	ENSG00000163138	PACRGL	chr4	+	20700412	20700787	20700412	20700578	20704465	20704533	690	32,31,41,59,89	0,0,6,0,4	16,33,15	0,1,0	309	100	0.012	0.071	1.0,1.0,0.689,1.0,0.878	1.0,0.914,1.0	-0.058	A5SS	A1_NCBP2	JCEC														None	None	None	None	None	None	None	None	None	None
ENSG00000163743_861	861	ENSG00000163743	RCHY1	chr4	-	75491582	75491637	75491610	75491637	75490580	75490701	861	0,8,9,10,13	72,91,114,148,97	1,0,0	130,47,70	128	100	9.4e-07	4.9e-05	0.0,0.064,0.058,0.05,0.095	0.006,0.0,0.0	0.051	A5SS	A1_NCBP2	JCEC														None	None	None	None	None	None	None	None	None	None
ENSG00000164330_933	933	ENSG00000164330	EBF1	chr5	-	158823175	158823317	158823199	158823317	158796344	158796475	933	34,18,55,97,42	0,2,13,0,4	16,46,88	0,0,0	124	100	2.7e-05	0.00069	1.0,0.879,0.773,1.0,0.894	1.0,1.0,1.0	-0.091	A5SS	A1_NCBP2	JCEC														None	None	None	None	None	None	None	None	None	None
ENSG00000164609_541	541	ENSG00000164609	SLU7	chr5	-	160418595	160419081	160419022	160419081	160415124	160415310	541	6,4,8,16,10	0,1,6,4,5	0,0,0	5,26,19	527	100	1.7e-11	3.8e-09	1.0,0.431,0.202,0.431,0.275	0.0,0.0,0.0	0.47	A5SS	A1_NCBP2	JCEC														None	None	None	None	None	None	None	None	None	None
ENSG00000165219_890	890	ENSG00000165219	GAPVD1	chr9	+	125346818	125346995	125346818	125346941	125349389	125349519	890	16,4,0,0,11	51,89,40,20,36	0,0,5	74,34,102	154	100	3.1e-05	0.00075	0.169,0.028,0.0,0.0,0.166	0.0,0.0,0.031	0.062	A5SS	A1_NCBP2	JCEC														None	None	None	None	None	None	None	None	None	None
ENSG00000165275_1112	1112	ENSG00000165275	TRMT10B	chr9	+	37763628	37763865	37763628	37763753	37768075	37768228	1112	20,32,52,21,22	10,20,35,16,27	21,23,25	33,43,31	212	100	0.001	0.012	0.485,0.43,0.412,0.382,0.278	0.231,0.201,0.276	0.16	A5SS	A1_NCBP2	JCEC														None	None	None	None	None	None	None	None	None	None
ENSG00000165359_2	2	ENSG00000165359	INTS6L	chrX	+	135577192	135577427	135577192	135577295	135579787	135580162	2	90,90,23,49,104	0,5,2,1,3	83,63,71	6,25,0	232	100	0.0085	0.055	1.0,0.886,0.832,0.955,0.937	0.856,0.521,1.0	0.13	A5SS	A1_NCBP2	JCEC														None	None	None	None	None	None	None	None	None	None
ENSG00000165730_1164	1164	ENSG00000165730	STOX1	chr10	+	68884259	68886618	68884259	68884459	68892588	68893060	1164	38,40,94,65,15	0,0,0,0,0	118,41,91	9,0,0	2259	100	0.0014	0.013	1.0,1.0,1.0,1.0,1.0	0.367,1.0,1.0	0.21	A5SS	A1_NCBP2	JCEC														None	None	None	None	None	None	None	None	None	None
ENSG00000165806_817	817	ENSG00000165806	CASP7	chr10	+	113725361	113725537	113725361	113725429	113726304	113726434	817	170,137,179,140,111	0,0,0,0,0	129,132,172	15,0,0	208	100	3.2e-05	0.00075	1.0,1.0,1.0,1.0,1.0	0.805,1.0,1.0	0.065	A5SS	A1_NCBP2	JCEC														None	None	None	None	None	None	None	None	None	None
ENSG00000166197_945	945	ENSG00000166197	NOLC1	chr10	+	102159192	102159338	102159192	102159308	102159432	102159568	945	34,38,37,23,34	110,158,208,150,183	9,4,35	169,74,198	130	100	0.00027	0.0038	0.192,0.156,0.12,0.106,0.125	0.039,0.04,0.12	0.073	A5SS	A1_NCBP2	JCEC														None	None	None	None	None	None	None	None	None	None
ENSG00000167220_99	99	ENSG00000167220	HDHD2	chr18	-	47136301	47136449	47136338	47136449	47134495	47134704	99	22,27,9,39,22	37,50,22,80,65	24,0,25	55,66,53	137	100	0.024	0.13	0.303,0.283,0.23,0.262,0.198	0.242,0.0,0.256	0.089	A5SS	A1_NCBP2	JCEC														None	None	None	None	None	None	None	None	None	None
ENSG00000168522_636	636	ENSG00000168522	FNTA	chr8	+	43077215	43080441	43077215	43077364	43084709	43084881	636	945,1050,1285,1044,1010	0,0,0,0,0	1165,1466,1353	0,0,16	3177	100	3.9e-06	0.00012	1.0,1.0,1.0,1.0,1.0	1.0,1.0,0.727	0.091	A5SS	A1_NCBP2	JCEC														None	None	None	None	None	None	None	None	None	None
ENSG00000168610_633	633	ENSG00000168610	STAT3	chr17	-	42322281	42322494	42322284	42322494	42317181	42317224	633	503,441,689,585,526	138,97,152,168,165	444,415,827	74,55,139	103	100	1.8e-06	7.3e-05	0.78,0.815,0.815,0.772,0.756	0.853,0.88,0.852	-0.074	A5SS	A1_NCBP2	JCEC														None	None	None	None	None	None	None	None	None	None
ENSG00000169714_803	803	ENSG00000169714	CNBP	chr3	-	129171633	129171771	129171654	129171771	129171445	129171538	803	13,57,42,44,91	109,72,145,86,126	94,46,83	85,71,131	121	100	0.0083	0.054	0.09,0.396,0.193,0.297,0.374	0.478,0.349,0.344	-0.12	A5SS	A1_NCBP2	JCEC														None	None	None	None	None	None	None	None	None	None
ENSG00000171634_113	113	ENSG00000171634	BPTF	chr17	+	67945408	67946325	67945408	67945896	67947725	67947808	113	279,202,466,315,407	182,155,209,177,204	341,344,387	138,135,170	529	100	0.002	0.018	0.225,0.198,0.297,0.252,0.274	0.318,0.325,0.301	-0.065	A5SS	A1_NCBP2	JCEC														None	None	None	None	None	None	None	None	None	None
ENSG00000172465_923	923	ENSG00000172465	TCEAL1	chrX	+	103629493	103629573	103629493	103629561	103629884	103630953	923	0,3,0,2,10	16,0,2,18,25	0,0,0	4,5,8	112	100	0.0038	0.029	0.0,1.0,0.0,0.09,0.263	0.0,0.0,0.0	0.27	A5SS	A1_NCBP2	JCEC														None	None	None	None	None	None	None	None	None	None
ENSG00000172638_337	337	ENSG00000172638	EFEMP2	chr11	-	65869359	65869976	65869856	65869976	65868479	65868840	337	14,28,31,2,48	0,0,0,0,0	12,4,29	19,0,0	597	100	0.0043	0.032	1.0,1.0,1.0,1.0,1.0	0.096,1.0,1.0	0.3	A5SS	A1_NCBP2	JCEC														None	None	None	None	None	None	None	None	None	None
ENSG00000172638_338	338	ENSG00000172638	EFEMP2	chr11	-	65869359	65869976	65869856	65869976	65868509	65868629	338	0,7,12,0,12	48,65,68,9,123	10,0,22	15,25,84	200	100	0.0076	0.053	0.0,0.051,0.081,0.0,0.047	0.25,0.0,0.116	-0.086	A5SS	A1_NCBP2	JC														None	None	None	None	None	None	None	None	None	None
ENSG00000172663_333	333	ENSG00000172663	TMEM134	chr11	-	67468016	67468092	67468027	67468092	67467500	67467590	333	0,4,16,5,1	8,19,28,12,31	0,0,4	25,23,29	111	100	0.00081	0.0094	0.0,0.159,0.34,0.273,0.028	0.0,0.0,0.111	0.12	A5SS	A1_NCBP2	JCEC														None	None	None	None	None	None	None	None	None	None
ENSG00000172936_402	402	ENSG00000172936	MYD88	chr3	+	38140387	38140592	38140387	38140568	38140756	38140848	402	8,0,10,0,0	73,32,19,40,43	0,0,2	55,20,38	124	100	0.0026	0.021	0.081,0.0,0.298,0.0,0.0	0.0,0.0,0.041	0.062	A5SS	A1_NCBP2	JCEC														None	None	None	None	None	None	None	None	None	None
ENSG00000173230_845	845	ENSG00000173230	GOLGB1	chr3	-	121730847	121730973	121730875	121730973	121729864	121730017	845	21,22,86,0,32	60,148,229,38,208	26,13,2	178,166,57	128	100	0.0014	0.014	0.215,0.104,0.227,0.0,0.107	0.102,0.058,0.027	0.068	A5SS	A1_NCBP2	JCEC														None	None	None	None	None	None	None	None	None	None
ENSG00000173559_765	765	ENSG00000173559	NABP1	chr2	+	191678135	191678705	191678135	191678241	191678989	191679128	765	164,208,189,121,216	10,12,31,0,27	65,114,117	0,0,4	200	100	5.1e-07	4.3e-05	0.891,0.897,0.753,1.0,0.8	1.0,1.0,0.936	-0.11	A5SS	A1_NCBP2	JC														None	None	None	None	None	None	None	None	None	None
ENSG00000174547_336	336	ENSG00000174547	MRPL11	chr11	-	66438631	66438848	66438709	66438848	66438163	66438259	336	30,34,21,30,110	0,0,0,4,0	12,23,47	8,5,0	178	100	8.9e-06	0.00026	1.0,1.0,1.0,0.808,1.0	0.457,0.721,1.0	0.24	A5SS	A1_NCBP2	JCEC														None	None	None	None	None	None	None	None	None	None
ENSG00000177200_1049	1049	ENSG00000177200	CHD9	chr16	+	53307680	53307953	53307680	53307905	53308685	53308854	1049	11,44,119,5,88	0,0,5,0,2	65,56,27	12,0,0	148	100	0.0073	0.049	1.0,1.0,0.941,1.0,0.967	0.785,1.0,1.0	0.053	A5SS	A1_NCBP2	JCEC														None	None	None	None	None	None	None	None	None	None
ENSG00000178999_354	354	ENSG00000178999	AURKB	chr17	-	8207175	8207367	8207317	8207367	8206490	8206639	354	49,37,79,30,78	0,2,0,0,6	47,43,37	9,13,4	200	100	6.8e-08	6.5e-06	1.0,0.902,1.0,1.0,0.867	0.723,0.623,0.822	0.23	A5SS	A1_NCBP2	JC														None	None	None	None	None	None	None	None	None	None
ENSG00000178999_355	355	ENSG00000178999	AURKB	chr17	-	8207175	8207367	8207317	8207367	8206749	8206888	355	115,146,184,115,213	0,0,2,0,6	139,168,127	19,12,4	242	100	4.2e-10	7.1e-08	1.0,1.0,0.974,1.0,0.936	0.751,0.853,0.929	0.14	A5SS	A1_NCBP2	JCEC														None	None	None	None	None	None	None	None	None	None
ENSG00000182196_1041	1041	ENSG00000182196	ARL6IP4	chr12	+	122981128	122981299	122981128	122981266	122981594	122981879	1041	26,12,0,26,18	67,21,20,57,17	40,15,45	26,13,11	133	100	3.6e-05	0.00079	0.226,0.301,0.0,0.255,0.443	0.536,0.465,0.755	-0.34	A5SS	A1_NCBP2	JCEC														None	None	None	None	None	None	None	None	None	None
ENSG00000183762_26	26	ENSG00000183762	KREMEN1	chr22	+	29138623	29138833	29138623	29138782	29140281	29140366	26	0,8,3,0,29	16,22,58,13,45	3,0,10	31,39,101	151	100	0.013	0.073	0.0,0.194,0.033,0.0,0.299	0.06,0.0,0.062	0.065	A5SS	A1_NCBP2	JCEC														None	None	None	None	None	None	None	None	None	None
ENSG00000185504_107	107	ENSG00000185504	FAAP100	chr17	-	81551731	81552052	81551927	81552052	81550247	81551203	107	14,6,10,8,17	0,0,0,0,0	6,8,15	0,0,7	296	100	0.0029	0.023	1.0,1.0,1.0,1.0,1.0	1.0,1.0,0.42	0.19	A5SS	A1_NCBP2	JCEC														None	None	None	None	None	None	None	None	None	None
ENSG00000196367_774	774	ENSG00000196367	TRRAP	chr7	+	98983263	98983492	98983263	98983459	98984092	98984358	774	12,49,32,35,43	92,82,50,168,113	44,12,21	99,184,148	133	100	0.0088	0.056	0.089,0.31,0.325,0.135,0.222	0.25,0.047,0.096	0.085	A5SS	A1_NCBP2	JCEC														None	None	None	None	None	None	None	None	None	None
ENSG00000196498_255	255	ENSG00000196498	NCOR2	chr12	-	124327408	124327633	124327546	124327633	124326190	124326370	255	113,207,168,106,329	3,18,20,22,92	131,60,319	74,33,54	200	100	0.00097	0.011	0.95,0.852,0.808,0.707,0.641	0.47,0.476,0.747	0.23	A5SS	A1_NCBP2	JC														None	None	None	None	None	None	None	None	None	None
ENSG00000197635_884	884	ENSG00000197635	DPP4	chr2	-	162046701	162047006	162046914	162047006	162045531	162045612	884	0,0,0,0,3	2,3,10,19,0	2,10,12	19,16,32	313	100	0.01	0.065	0.0,0.0,0.0,0.0,1.0	0.033,0.166,0.107	0.098	A5SS	A1_NCBP2	JCEC														None	None	None	None	None	None	None	None	None	None
ENSG00000198000_1120	1120	ENSG00000198000	NOL8	chr9	-	92325305	92325350	92325317	92325350	92324022	92324209	1120	17,16,0,11,16	0,0,10,0,4	8,2,2	0,0,0	112	100	0.0037	0.028	1.0,1.0,0.0,1.0,0.781	1.0,1.0,1.0	-0.24	A5SS	A1_NCBP2	JCEC														None	None	None	None	None	None	None	None	None	None
ENSG00000198909_115	115	ENSG00000198909	MAP3K3	chr17	+	63685516	63685590	63685516	63685578	63688526	63688594	115	25,32,89,49,63	35,47,25,16,38	58,38,66	21,0,33	112	100	0.018	0.096	0.389,0.378,0.761,0.732,0.597	0.711,1.0,0.641	-0.21	A5SS	A1_NCBP2	JCEC														None	None	None	None	None	None	None	None	None	None
ENSG00000241370_953	953	ENSG00000241370	RPP21	chr6	+	30346431	30346564	30346431	30346557	30346712	30346857	953	0,9,11,0,9	109,146,169,49,262	36,0,15	128,113,237	107	100	0.0011	0.012	0.0,0.054,0.057,0.0,0.031	0.208,0.0,0.056	-0.06	A5SS	A1_NCBP2	JC														None	None	None	None	None	None	None	None	None	None
ENSG00000250510_289	289	ENSG00000250510	GPR162	chr12	+	6823467	6824765	6823467	6823763	6825483	6825673	289	90,53,77,10,101	0,0,0,0,1	53,22,126	13,2,0	1102	100	1.3e-06	5.7e-05	1.0,1.0,1.0,1.0,0.902	0.27,0.5,1.0	0.39	A5SS	A1_NCBP2	JCEC														None	None	None	None	None	None	None	None	None	None
ENSG00000254004_1044	1044	ENSG00000254004	ZNF260	chr19	-	36525154	36525299	36525173	36525299	36511778	36515699	1044	84,58,207,48,94	2,8,4,0,14	122,25,17	29,28,2	119	100	3.3e-05	0.00075	0.972,0.859,0.978,1.0,0.849	0.78,0.429,0.877	0.24	A5SS	A1_NCBP2	JCEC														None	None	None	None	None	None	None	None	None	None
ENSG00000263753_105	105	ENSG00000263753	LINC00667	chr18	+	5241698	5241889	5241698	5241812	5243593	5246508	105	112,66,42,44,26	35,20,8,8,4	126,110,122	0,22,21	177	100	0.006	0.042	0.644,0.651,0.748,0.757,0.786	1.0,0.739,0.766	-0.12	A5SS	A1_NCBP2	JCEC														None	None	None	None	None	None	None	None	None	None
ENSG00000268916_1081	1081	ENSG00000268916	CSAG3	chrX	+	152759217	152759684	152759217	152759633	152759842	152760219	1081	0,7,9,7,28	14,7,70,0,13	0,0,4	2,5,25	151	100	0.0026	0.021	0.0,0.398,0.078,1.0,0.588	0.0,0.0,0.096	0.38	A5SS	A1_NCBP2	JCEC														None	None	None	None	None	None	None	None	None	None
ENSG00000004534_1385	1385	ENSG00000004534	RBM6	chr3	+								55,16,45,17,41	176,282,221,241,351	5,17,19	226,211,311	175	161	4.3e-06	0.00017	0.223,0.05,0.158,0.061,0.097	0.02,0.069,0.053	0.07	MXE	A1_NCBP2	JC			49999439	49999513	50057727	50058003	50048244	50048319	50054334	50054395	1385			None	None	None	None	None	None	None	None	None	None
ENSG00000004866_3619	3619	ENSG00000004866	ST7	chr7	+								1,2,10,0,2	43,105,66,104,69	24,12,8	123,115,99	255	198	4e-06	0.0002	0.018,0.015,0.105,0.0,0.022	0.132,0.075,0.059	-0.057	MXE	A1_NCBP2	JCEC			117131884	117131960	117170861	117170976	117136080	117136235	117138434	117138532	3619			None	None	None	None	None	None	None	None	None	None
ENSG00000006576_3528	3528	ENSG00000006576	PHTF2	chr7	+								8,15,8,0,58	76,131,89,38,89	18,26,23	82,89,31	180	157	0.0075	0.053	0.084,0.091,0.073,0.0,0.362	0.161,0.203,0.393	-0.13	MXE	A1_NCBP2	JC			77798804	77798971	77900710	77900780	77840220	77840300	77893607	77893664	3528			None	None	None	None	None	None	None	None	None	None
ENSG00000006576_3531	3531	ENSG00000006576	PHTF2	chr7	+								148,160,137,74,177	142,155,314,79,115	217,184,92	148,144,43	200	187	0.0077	0.054	0.494,0.491,0.29,0.467,0.59	0.578,0.544,0.667	-0.13	MXE	A1_NCBP2	JC			77940029	77940302	77949677	77949833	77940527	77940659	77942699	77942786	3531			None	None	None	None	None	None	None	None	None	None
ENSG00000006607_2839	2839	ENSG00000006607	FARP2	chr2	+								29,40,25,19,13	81,103,68,74,50	15,15,9	52,58,88	143	179	0.027	0.13	0.309,0.327,0.315,0.243,0.246	0.265,0.245,0.113	0.08	MXE	A1_NCBP2	JCEC			241403827	241403932	241411032	241411130	241404798	241404841	241407536	241407615	2839			None	None	None	None	None	None	None	None	None	None
ENSG00000007202_331	331	ENSG00000007202	KIAA0100	chr17	-								121,153,164,241,209	569,655,641,827,594	116,142,212	684,678,1200	150	248	0.00023	0.0044	0.26,0.279,0.297,0.325,0.368	0.219,0.257,0.226	0.072	MXE	A1_NCBP2	JCEC			28642868	28642987	28644057	28644187	28643163	28643311	28643609	28643659	331			None	None	None	None	None	None	None	None	None	None
ENSG00000008294_291	291	ENSG00000008294	SPAG9	chr17	-								240,229,365,391,185	169,273,320,250,186	475,284,378	446,390,431	171	195	0.022	0.12	0.618,0.489,0.565,0.641,0.531	0.548,0.454,0.5	0.068	MXE	A1_NCBP2	JCEC			51041500	51041651	51079583	51079704	51047374	51047469	51056411	51056482	291			None	None	None	None	None	None	None	None	None	None
ENSG00000009413_1523	1523	ENSG00000009413	REV3L	chr6	-								61,79,130,60,124	44,51,67,59,77	80,116,54	41,52,14	238	291	0.0088	0.06	0.629,0.654,0.703,0.554,0.663	0.705,0.732,0.825	-0.11	MXE	A1_NCBP2	JCEC			111309852	111310099	111315266	111315381	111311068	111311259	111313351	111313489	1523			None	None	None	None	None	None	None	None	None	None
ENSG00000009780_2627	2627	ENSG00000009780	FAM76A	chr1	+								59,43,35,38,66	49,41,66,65,55	0,43,37	52,43,92	187	200	0.0098	0.064	0.563,0.529,0.362,0.385,0.562	0.0,0.517,0.301	0.21	MXE	A1_NCBP2	JC			27744653	27744811	27759525	27759627	27749067	27749154	27755194	27755330	2627			None	None	None	None	None	None	None	None	None	None
ENSG00000009954_3506	3506	ENSG00000009954	BAZ1B	chr7	-								292,275,249,250,333	69,173,71,100,187	328,299,246	90,53,79	200	200	0.0031	0.028	0.809,0.614,0.778,0.714,0.64	0.785,0.849,0.757	-0.086	MXE	A1_NCBP2	JC			73450846	73450994	73465438	73465537	73459535	73459718	73462921	73463099	3506			None	None	None	None	None	None	None	None	None	None
ENSG00000009954_3507	3507	ENSG00000009954	BAZ1B	chr7	-								322,489,306,268,566	240,460,363,267,503	374,408,363	312,248,255	200	200	0.0036	0.032	0.573,0.515,0.457,0.501,0.529	0.545,0.622,0.587	-0.07	MXE	A1_NCBP2	JC			73470344	73470483	73492799	73492921	73476867	73478569	73489193	73489391	3507			None	None	None	None	None	None	None	None	None	None
ENSG00000010165_2847	2847	ENSG00000010165	EEF1AKNMT	chr1	+								83,103,52,100,42	30,14,48,32,20	122,54,93	2,2,20	200	200	4.8e-07	2.8e-05	0.735,0.88,0.52,0.758,0.677	0.984,0.964,0.823	-0.21	MXE	A1_NCBP2	JC			171787734	171787930	171794395	171794527	171790451	171790616	171792016	171792235	2847			None	None	None	None	None	None	None	None	None	None
ENSG00000010322_1372	1372	ENSG00000010322	NISCH	chr3	+								29,18,12,12,34	28,13,17,35,44	38,8,27	11,4,25	200	200	0.008	0.056	0.509,0.581,0.414,0.255,0.436	0.776,0.667,0.519	-0.21	MXE	A1_NCBP2	JC			52489335	52489678	52491351	52491513	52490074	52490231	52490704	52490833	1372			None	None	None	None	None	None	None	None	None	None
ENSG00000010626_901	901	ENSG00000010626	LRRC23	chr12	+								67,33,17,7,41	51,37,22,0,27	34,35,49	15,0,25	231	237	0.028	0.14	0.574,0.478,0.442,1.0,0.609	0.699,1.0,0.668	-0.17	MXE	A1_NCBP2	JCEC			6906408	6906662	6912729	6913027	6907314	6907445	6909889	6910026	901			None	None	None	None	None	None	None	None	None	None
ENSG00000010626_902	902	ENSG00000010626	LRRC23	chr12	+								58,41,21,7,41	21,20,26,11,5	34,37,49	6,0,12	231	237	0.00079	0.011	0.739,0.678,0.453,0.395,0.894	0.853,1.0,0.807	-0.26	MXE	A1_NCBP2	JCEC			6906408	6906662	6913890	6914228	6907314	6907445	6909889	6910026	902			None	None	None	None	None	None	None	None	None	None
ENSG00000010803_3412	3412	ENSG00000010803	SCMH1	chr1	-								129,145,203,204,118	279,288,274,284,212	340,186,334	395,254,486	200	171	0.017	0.094	0.283,0.301,0.388,0.38,0.322	0.424,0.385,0.37	-0.058	MXE	A1_NCBP2	JC			41142877	41143112	41160874	41160898	41151613	41151684	41159724	41159933	3412			None	None	None	None	None	None	None	None	None	None
ENSG00000010803_3413	3413	ENSG00000010803	SCMH1	chr1	-								152,152,155,233,88	89,69,85,93,95	364,241,387	129,108,127	200	200	0.0052	0.041	0.631,0.688,0.646,0.715,0.481	0.738,0.691,0.753	-0.095	MXE	A1_NCBP2	JC			41151613	41151684	41160874	41160898	41152598	41152741	41159724	41159933	3413			None	None	None	None	None	None	None	None	None	None
ENSG00000010810_3352	3352	ENSG00000010810	FYN	chr6	-								65,65,88,56,88	8,29,19,0,61	105,51,70	33,58,24	200	200	0.031	0.15	0.89,0.691,0.822,1.0,0.591	0.761,0.468,0.745	0.14	MXE	A1_NCBP2	JC			111696276	111696456	111702884	111703034	111699514	111699670	111700103	111700268	3352			None	None	None	None	None	None	None	None	None	None
ENSG00000012048_3258	3258	ENSG00000012048	BRCA1	chr17	-								0,8,4,0,9	10,62,68,35,58	24,28,10	48,80,26	199	154	2.4e-09	6.3e-07	0.0,0.091,0.044,0.0,0.107	0.279,0.213,0.229	-0.19	MXE	A1_NCBP2	JCEC			43106455	43106533	43125276	43125359	43115725	43115779	43124016	43124115	3258			None	None	None	None	None	None	None	None	None	None
ENSG00000012983_3893	3893	ENSG00000012983	MAP4K5	chr14	-								268,192,343,279,203	177,235,236,157,238	260,172,165	243,268,211	171	156	0.012	0.074	0.58,0.427,0.57,0.618,0.438	0.494,0.369,0.416	0.1	MXE	A1_NCBP2	JC			50418524	50420106	50428661	50428754	50423120	50423176	50425906	50425977	3893			None	None	None	None	None	None	None	None	None	None
ENSG00000013503_1072	1072	ENSG00000013503	POLR3B	chr12	+								15,25,41,33,43	18,28,54,27,33	34,7,9	47,18,52	220	235	0.002	0.021	0.471,0.488,0.448,0.566,0.582	0.436,0.293,0.156	0.22	MXE	A1_NCBP2	JCEC			106393030	106393153	106427196	106427358	106405856	106405976	106410825	106410960	1072			None	None	None	None	None	None	None	None	None	None
ENSG00000013561_3130	3130	ENSG00000013561	RNF14	chr5	+								201,173,270,375,87	30,26,37,30,24	199,155,270	12,7,22	200	200	8.2e-05	0.0018	0.87,0.869,0.879,0.926,0.784	0.943,0.957,0.925	-0.076	MXE	A1_NCBP2	JC			141973582	141973742	141980122	141980351	141974803	141974955	141978302	141978830	3130			None	None	None	None	None	None	None	None	None	None
ENSG00000014824_1147	1147	ENSG00000014824	SLC30A9	chr4	+								195,208,330,202,283	348,425,700,613,417	338,141,138	740,506,384	266	230	0.008	0.056	0.326,0.297,0.29,0.222,0.37	0.283,0.194,0.237	0.063	MXE	A1_NCBP2	JCEC			42067084	42067192	42078211	42078325	42070525	42070691	42075656	42075786	1147			None	None	None	None	None	None	None	None	None	None
ENSG00000014824_1148	1148	ENSG00000014824	SLC30A9	chr4	+								189,204,330,202,280	109,214,230,136,106	334,141,138	249,242,124	266	214	0.019	0.1	0.582,0.434,0.536,0.544,0.68	0.519,0.319,0.472	0.12	MXE	A1_NCBP2	JCEC			42067084	42067192	42086081	42090461	42070525	42070691	42078211	42078325	1148			None	None	None	None	None	None	None	None	None	None
ENSG00000015171_2555	2555	ENSG00000015171	ZMYND11	chr10	+								57,27,53,68,23	0,1,2,0,12	43,34,45	0,0,0	156	178	0.003	0.028	1.0,0.969,0.968,1.0,0.686	1.0,1.0,1.0	-0.075	MXE	A1_NCBP2	JC			239437	239525	242020	242139	240055	240111	240892	240970	2555			None	None	None	None	None	None	None	None	None	None
ENSG00000022840_750	750	ENSG00000022840	RNF10	chr12	+								173,213,325,188,226	164,164,226,116,293	209,168,326	312,211,463	202	256	5.3e-05	0.0014	0.572,0.622,0.646,0.673,0.494	0.459,0.502,0.472	0.12	MXE	A1_NCBP2	JCEC			120565071	120565189	120571190	120571291	120565427	120565529	120566824	120566980	750			None	None	None	None	None	None	None	None	None	None
ENSG00000023228_1745	1745	ENSG00000023228	NDUFS1	chr2	-								116,194,167,116,131	451,503,661,521,499	86,87,163	515,544,648	192	208	0.00096	0.013	0.218,0.295,0.215,0.194,0.221	0.153,0.148,0.214	0.057	MXE	A1_NCBP2	JCEC			206149019	206149096	206153617	206153682	206149817	206149925	206152418	206152510	1745			None	None	None	None	None	None	None	None	None	None
ENSG00000025293_170	170	ENSG00000025293	PHF20	chr20	+								39,40,33,44,40	42,80,94,104,53	23,18,13	70,37,90	200	185	0.008	0.056	0.462,0.316,0.245,0.281,0.411	0.233,0.31,0.118	0.12	MXE	A1_NCBP2	JC			35801490	35801605	35858301	35858381	35842572	35842744	35847349	35847434	170			None	None	None	None	None	None	None	None	None	None
ENSG00000025293_171	171	ENSG00000025293	PHF20	chr20	+								50,75,118,110,86	9,10,0,15,0	54,59,63	0,4,0	272	185	0.00098	0.013	0.791,0.836,1.0,0.833,1.0	1.0,0.909,1.0	-0.078	MXE	A1_NCBP2	JCEC			35801490	35801605	35863012	35863400	35842572	35842744	35847349	35847434	171			None	None	None	None	None	None	None	None	None	None
ENSG00000025293_175	175	ENSG00000025293	PHF20	chr20	+								553,603,691,693,473	67,41,152,53,87	625,464,573	33,38,68	488	280	0.0076	0.054	0.826,0.894,0.723,0.882,0.757	0.916,0.875,0.829	-0.057	MXE	A1_NCBP2	JCEC			35858301	35858381	35871649	35871829	35863012	35863400	35870954	35871134	175			None	None	None	None	None	None	None	None	None	None
ENSG00000026103_2860	2860	ENSG00000026103	FAS	chr10	+								14,5,16,7,30	28,55,21,57,12	9,23,1	114,77,32	163	183	0.011	0.069	0.36,0.093,0.461,0.121,0.737	0.081,0.251,0.034	0.23	MXE	A1_NCBP2	JC			89010538	89010600	89013342	89013367	89010752	89010815	89011998	89012081	2860			None	None	None	None	None	None	None	None	None	None
ENSG00000029153_879	879	ENSG00000029153	ARNTL2	chr12	+								14,50,37,57,54	127,141,198,145,103	45,13,37	233,172,138	180	193	0.018	0.1	0.106,0.275,0.167,0.297,0.36	0.172,0.075,0.223	0.084	MXE	A1_NCBP2	JCEC			27380246	27380404	27389178	27389296	27385480	27385560	27387227	27387320	879			None	None	None	None	None	None	None	None	None	None
ENSG00000029364_599	599	ENSG00000029364	SLC39A9	chr14	+								57,58,79,103,38	404,436,293,414,348	82,57,87	559,576,781	209	298	0.0051	0.042	0.167,0.159,0.278,0.262,0.135	0.173,0.124,0.137	0.056	MXE	A1_NCBP2	JCEC			69399369	69399465	69454811	69454897	69424093	69424202	69442068	69442266	599			None	None	None	None	None	None	None	None	None	None
ENSG00000029725_342	342	ENSG00000029725	RABEP1	chr17	+								55,65,86,34,79	52,77,83,83,91	78,14,12	99,64,63	200	200	0.0047	0.038	0.514,0.458,0.509,0.291,0.465	0.441,0.179,0.16	0.19	MXE	A1_NCBP2	JC			5308693	5308822	5338018	5338138	5331948	5332152	5335183	5335344	342			None	None	None	None	None	None	None	None	None	None
ENSG00000032389_3364	3364	ENSG00000032389	EIPR1	chr2	-								56,102,80,80,55	0,17,11,19,2	92,86,132	0,2,2	200	200	3.3e-09	5.2e-07	1.0,0.857,0.879,0.808,0.965	1.0,0.977,0.985	-0.086	MXE	A1_NCBP2	JC			3214148	3214248	3354549	3354633	3257298	3257455	3338016	3338149	3364			None	None	None	None	None	None	None	None	None	None
ENSG00000032742_731	731	ENSG00000032742	IFT88	chr13	+								17,12,13,20,25	27,35,42,17,49	48,33,23	48,8,14	187	200	0.00037	0.0057	0.402,0.268,0.249,0.557,0.353	0.517,0.815,0.637	-0.29	MXE	A1_NCBP2	JC			20605034	20605105	20631015	20631102	20615792	20615879	20625749	20625849	731			None	None	None	None	None	None	None	None	None	None
ENSG00000036549_1126	1126	ENSG00000036549	AC118549.1	chr1	-								71,99,201,72,111	3052,3056,5039,2438,3480	144,167,89	3742,3151,1720	254	1656	8.9e-05	0.0021	0.132,0.174,0.206,0.161,0.172	0.201,0.257,0.252	-0.068	MXE	A1_NCBP2	JCEC			77584516	77584655	77641521	77641655	77631849	77633405	77639448	77639602	1126			None	None	None	None	None	None	None	None	None	None
ENSG00000036549_1127	1127	ENSG00000036549	AC118549.1	chr1	-								54,71,58,48,70	233,154,226,152,168	150,80,63	190,112,77	163	200	7.5e-10	1.3e-07	0.221,0.361,0.239,0.279,0.338	0.492,0.467,0.501	-0.2	MXE	A1_NCBP2	JC			77631849	77633405	77641521	77641655	77639448	77639602	77641383	77641446	1127			None	None	None	None	None	None	None	None	None	None
ENSG00000041982_1943	1943	ENSG00000041982	TNC	chr9	-								55,47,70,43,60	12,4,0,0,3	32,98,41	0,0,0	200	200	8.9e-05	0.0019	0.821,0.922,1.0,1.0,0.952	1.0,1.0,1.0	-0.061	MXE	A1_NCBP2	JC			115042218	115042341	115063795	115064068	115059729	115060002	115062916	115063189	1943			None	None	None	None	None	None	None	None	None	None
ENSG00000042429_3334	3334	ENSG00000042429	MED17	chr11	+								223,315,218,449,245	149,191,134,341,173	359,361,365	152,211,201	285	238	0.0084	0.058	0.556,0.579,0.576,0.524,0.542	0.664,0.588,0.603	-0.063	MXE	A1_NCBP2	JCEC			93796409	93796540	93807517	93807635	93797534	93797719	93801834	93801972	3334			None	None	None	None	None	None	None	None	None	None
ENSG00000044446_2842	2842	ENSG00000044446	PHKA2	chrX	-								39,9,23,42,4	38,62,67,67,47	51,16,42	37,37,44	181	199	0.01	0.068	0.53,0.138,0.274,0.408,0.086	0.602,0.322,0.512	-0.19	MXE	A1_NCBP2	JCEC			18941528	18941675	18948743	18948826	18943709	18943808	18945077	18945158	2842			None	None	None	None	None	None	None	None	None	None
ENSG00000047249_3718	3718	ENSG00000047249	ATP6V1H	chr8	-								86,138,124,185,213	0,7,20,7,54	133,152,292	0,6,18	202	214	0.00035	0.0058	1.0,0.954,0.868,0.966,0.807	1.0,0.964,0.945	-0.051	MXE	A1_NCBP2	JCEC			53715542	53716024	53769617	53769743	53743576	53743690	53756554	53756656	3718			None	None	None	None	None	None	None	None	None	None
ENSG00000047579_2918	2918	ENSG00000047579	DTNBP1	chr6	-								17,4,16,2,0	4,1,6,0,36	5,1,3	10,2,18	123	256	0.019	0.1	0.898,0.893,0.847,1.0,0.0	0.51,0.51,0.258	0.3	MXE	A1_NCBP2	JCEC			15523562	15524669	15615266	15615399	15533239	15533395	15593058	15593081	2918			None	None	None	None	None	None	None	None	None	None
ENSG00000047617_903	903	ENSG00000047617	ANO2	chr12	-								106,119,31,30,68	167,234,28,34,96	53,61,101	168,217,191	175	200	0.00042	0.0063	0.42,0.368,0.559,0.502,0.447	0.265,0.243,0.377	0.16	MXE	A1_NCBP2	JC			5615185	5615297	5732519	5732632	5635151	5635347	5647726	5647801	903			None	None	None	None	None	None	None	None	None	None
ENSG00000047849_2853	2853	ENSG00000047849	MAP4	chr3	-								578,683,771,905,584	955,941,1040,997,888	981,706,1116	1098,840,1163	200	200	0.0082	0.056	0.377,0.421,0.426,0.476,0.397	0.472,0.457,0.49	-0.054	MXE	A1_NCBP2	JC			47914816	47914939	47921764	47921878	47915950	47917174	47918718	47918841	2853			None	None	None	None	None	None	None	None	None	None
ENSG00000047849_2855	2855	ENSG00000047849	MAP4	chr3	-								815,665,1408,727,1040	910,954,1160,1233,803	964,437,963	1369,991,1492	223	214	0.0025	0.025	0.462,0.401,0.538,0.361,0.554	0.403,0.297,0.382	0.1	MXE	A1_NCBP2	JCEC			47918718	47918841	47977864	47977933	47921764	47921878	47928227	47928350	2855			None	None	None	None	None	None	None	None	None	None
ENSG00000048028_2645	2645	ENSG00000048028	USP28	chr11	-								30,9,13,13,12	132,195,103,249,162	9,4,2	191,181,195	178	233	2.4e-06	0.00014	0.229,0.057,0.142,0.064,0.088	0.058,0.028,0.013	0.083	MXE	A1_NCBP2	JCEC			113841662	113841768	113875444	113875528	113852500	113852633	113854257	113854335	2645			None	None	None	None	None	None	None	None	None	None
ENSG00000048140_3183	3183	ENSG00000048140	TSPAN17	chr5	+								38,53,70,78,174	12,31,45,65,17	48,55,60	46,28,51	200	162	0.027	0.13	0.719,0.581,0.558,0.493,0.892	0.458,0.614,0.488	0.13	MXE	A1_NCBP2	JC			176656077	176656125	176657517	176659051	176656699	176656816	176656894	176656956	3183			None	None	None	None	None	None	None	None	None	None
ENSG00000049323_2702	2702	ENSG00000049323	LTBP1	chr2	+								91,39,79,112,94	342,249,247,176,384	50,20,82	210,223,609	200	200	0.00011	0.0022	0.21,0.135,0.242,0.389,0.197	0.192,0.082,0.119	0.1	MXE	A1_NCBP2	JC			33315143	33315269	33360596	33360779	33342837	33342963	33347366	33347510	2702			None	None	None	None	None	None	None	None	None	None
ENSG00000049618_3387	3387	ENSG00000049618	ARID1B	chr6	+								156,240,161,157,356	121,181,202,110,176	200,242,325	142,57,156	344	280	0.014	0.084	0.512,0.519,0.393,0.537,0.622	0.534,0.776,0.629	-0.13	MXE	A1_NCBP2	JCEC			156935465	156935576	157148623	157148951	157084661	157084905	157133027	157133207	3387			None	None	None	None	None	None	None	None	None	None
ENSG00000050426_2748	2748	ENSG00000050426	LETMD1	chr12	+								132,191,155,279,171	99,76,48,213,74	183,149,355	159,108,235	287	202	0.017	0.096	0.484,0.639,0.694,0.48,0.619	0.448,0.493,0.515	0.098	MXE	A1_NCBP2	JCEC			51053777	51053860	51056349	51056502	51055834	51056021	51056143	51056245	2748			None	None	None	None	None	None	None	None	None	None
ENSG00000051382_2245	2245	ENSG00000051382	PIK3CB	chr3	-								101,131,105,75,80	17,38,67,4,26	113,163,121	18,28,13	200	151	0.032	0.15	0.818,0.722,0.542,0.934,0.699	0.826,0.815,0.875	-0.096	MXE	A1_NCBP2	JC			138698906	138699095	138712207	138712304	138704442	138704493	138707158	138707289	2245			None	None	None	None	None	None	None	None	None	None
ENSG00000052126_1832	1832	ENSG00000052126	PLEKHA5	chr12	+								46,36,26,17,42	11,46,52,24,53	48,6,7	99,37,16	200	200	0.004	0.034	0.807,0.439,0.333,0.415,0.442	0.327,0.14,0.304	0.23	MXE	A1_NCBP2	JC			19322517	19322667	19345841	19345888	19336514	19336616	19343322	19343434	1832			None	None	None	None	None	None	None	None	None	None
ENSG00000054611_754	754	ENSG00000054611	TBC1D22A	chr22	+								75,75,35,18,82	181,161,230,165,219	51,14,35	209,147,235	277	171	0.0015	0.017	0.204,0.223,0.086,0.063,0.188	0.131,0.056,0.084	0.062	MXE	A1_NCBP2	JCEC			46793500	46793841	46891265	46891394	46797443	46797620	46878652	46878723	754			None	None	None	None	None	None	None	None	None	None
ENSG00000054611_757	757	ENSG00000054611	TBC1D22A	chr22	+								25,36,61,15,43	117,115,136,37,96	70,26,58	123,58,114	200	200	0.02	0.1	0.176,0.238,0.31,0.288,0.309	0.363,0.31,0.337	-0.072	MXE	A1_NCBP2	JC			46912073	46912188	47111507	47111603	46974289	46974399	47037070	47037198	757			None	None	None	None	None	None	None	None	None	None
ENSG00000055044_1554	1554	ENSG00000055044	NOP58	chr2	+								60,104,95,36,127	96,38,57,30,117	65,98,87	21,68,16	177	153	0.011	0.072	0.351,0.703,0.59,0.509,0.484	0.728,0.555,0.825	-0.17	MXE	A1_NCBP2	JCEC			202265762	202265986	202282350	202282472	202275112	202275189	202277949	202278002	1554			None	None	None	None	None	None	None	None	None	None
ENSG00000055044_1555	1555	ENSG00000055044	NOP58	chr2	+								134,169,242,95,246	422,490,512,271,498	190,193,75	255,208,222	153	200	0.031	0.15	0.293,0.311,0.382,0.314,0.392	0.493,0.548,0.306	-0.11	MXE	A1_NCBP2	JC			202275112	202275189	202284344	202284481	202277949	202278002	202282350	202282472	1555			None	None	None	None	None	None	None	None	None	None
ENSG00000055044_1556	1556	ENSG00000055044	NOP58	chr2	+								237,276,259,115,406	409,505,445,272,565	235,194,139	241,266,188	165	235	0.0011	0.014	0.452,0.438,0.453,0.376,0.506	0.581,0.509,0.513	-0.089	MXE	A1_NCBP2	JCEC			202284344	202284481	202291124	202291270	202287659	202287724	202290322	202290457	1556			None	None	None	None	None	None	None	None	None	None
ENSG00000055211_1688	1688	ENSG00000055211	GINM1	chr6	+								46,42,118,155,66	523,459,411,548,293	31,37,74	421,398,470	197	200	0.00069	0.0093	0.082,0.085,0.226,0.223,0.186	0.07,0.086,0.138	0.062	MXE	A1_NCBP2	JC			149572284	149572344	149579833	149579990	149572506	149572603	149578821	149578973	1688			None	None	None	None	None	None	None	None	None	None
ENSG00000056097_1219	1219	ENSG00000056097	ZFR	chr5	-								411,494,510,468,805	783,957,1199,1019,825	314,410,467	1063,1023,1020	348	292	0.0017	0.019	0.306,0.302,0.263,0.278,0.45	0.199,0.252,0.278	0.077	MXE	A1_NCBP2	JCEC			32403105	32403397	32414968	32415187	32403905	32404097	32406773	32407021	1219			None	None	None	None	None	None	None	None	None	None
ENSG00000057019_1349	1349	ENSG00000057019	DCBLD2	chr3	-								61,85,103,146,137	243,576,320,228,490	45,42,99	409,329,573	200	200	4.7e-06	0.00018	0.201,0.129,0.243,0.39,0.219	0.099,0.113,0.147	0.12	MXE	A1_NCBP2	JC			98825314	98825366	98901121	98901326	98849460	98849598	98881539	98881767	1349			None	None	None	None	None	None	None	None	None	None
ENSG00000057757_2258	2258	ENSG00000057757	PITHD1	chr1	+								44,35,18,30,37	179,171,100,167,136	9,5,42	268,147,115	144	178	0.0027	0.027	0.233,0.202,0.182,0.182,0.252	0.04,0.04,0.311	0.08	MXE	A1_NCBP2	JCEC			23778417	23778713	23785674	23785779	23779437	23779481	23779863	23779941	2258			None	None	None	None	None	None	None	None	None	None
ENSG00000057935_2915	2915	ENSG00000057935	MTA3	chr2	+								571,460,596,685,355	129,121,92,91,146	246,406,515	92,125,147	200	164	0.0083	0.057	0.784,0.757,0.842,0.861,0.666	0.687,0.727,0.742	0.063	MXE	A1_NCBP2	JC			42579106	42579200	42644126	42644244	42609457	42609584	42640172	42640236	2915			None	None	None	None	None	None	None	None	None	None
ENSG00000058063_1231	1231	ENSG00000058063	ATP11B	chr3	+								34,27,79,7,127	562,626,625,659,425	21,18,18	602,654,576	200	190	2e-07	1.5e-05	0.054,0.039,0.107,0.01,0.221	0.032,0.025,0.029	0.058	MXE	A1_NCBP2	JC			182793502	182793786	182829671	182829752	182820259	182820376	182828119	182828209	1231			None	None	None	None	None	None	None	None	None	None
ENSG00000058091_3448	3448	ENSG00000058091	CDK14	chr7	+								1869,1607,1623,1372,2164	199,126,165,223,180	2606,1865,2794	267,78,168	346	195	1.8e-05	0.0006	0.841,0.878,0.847,0.776,0.871	0.846,0.931,0.904	-0.051	MXE	A1_NCBP2	JCEC			90604217	90604249	90790572	90790628	90726566	90726812	90747680	90747775	3448			None	None	None	None	None	None	None	None	None	None
ENSG00000058091_3450	3450	ENSG00000058091	CDK14	chr7	+								1492,1186,1180,1054,1663	204,115,152,212,176	2003,1405,2205	256,78,151	346	195	3.6e-05	0.001	0.805,0.853,0.814,0.737,0.842	0.815,0.91,0.892	-0.062	MXE	A1_NCBP2	JCEC			90608529	90608575	90790572	90790628	90726566	90726812	90747680	90747775	3450			None	None	None	None	None	None	None	None	None	None
ENSG00000058091_3453	3453	ENSG00000058091	CDK14	chr7	+								66,49,80,123,80	147,155,193,198,297	134,21,42	336,251,301	180	195	0.00027	0.0049	0.327,0.255,0.31,0.402,0.226	0.302,0.083,0.131	0.13	MXE	A1_NCBP2	JCEC			90747680	90747775	90899290	90899353	90790572	90790652	90863174	90863269	3453			None	None	None	None	None	None	None	None	None	None
ENSG00000058091_3454	3454	ENSG00000058091	CDK14	chr7	+								66,48,80,123,87	95,110,151,97,271	134,21,42	183,230,223	180	163	0.0059	0.046	0.386,0.283,0.324,0.535,0.225	0.399,0.076,0.146	0.14	MXE	A1_NCBP2	JCEC			90747680	90747775	90917600	90917724	90790572	90790652	90899290	90899353	3454			None	None	None	None	None	None	None	None	None	None
ENSG00000058804_3848	3848	ENSG00000058804	NDC1	chr1	-								264,482,373,376,246	213,316,332,267,295	379,415,582	268,308,286	200	193	0.028	0.14	0.545,0.595,0.52,0.576,0.446	0.577,0.565,0.663	-0.065	MXE	A1_NCBP2	JC			53803927	53804009	53809694	53809746	53806424	53806517	53807655	53807791	3848			None	None	None	None	None	None	None	None	None	None
ENSG00000058804_3852	3852	ENSG00000058804	NDC1	chr1	-								74,62,142,59,63	467,721,411,541,395	25,73,44	456,590,711	200	200	4.3e-06	0.00017	0.137,0.079,0.257,0.098,0.138	0.052,0.11,0.058	0.068	MXE	A1_NCBP2	JC			53827998	53828173	53838204	53838296	53832489	53832591	53835499	53835620	3852			None	None	None	None	None	None	None	None	None	None
ENSG00000060069_3403	3403	ENSG00000060069	CTDP1	chr18	+								19,23,5,24,31	0,3,10,4,7	9,3,23	19,4,12	263	267	0.0019	0.02	1.0,0.886,0.337,0.859,0.818	0.325,0.432,0.661	0.31	MXE	A1_NCBP2	JCEC			79717809	79718016	79753651	79754503	79728906	79729069	79736354	79736521	3403			None	None	None	None	None	None	None	None	None	None
ENSG00000060237_918	918	ENSG00000060237	WNK1	chr12	+								477,592,290,365,561	397,418,215,234,309	543,355,602	442,343,609	559	379	0.0011	0.013	0.449,0.49,0.478,0.514,0.552	0.454,0.412,0.401	0.074	MXE	A1_NCBP2	JCEC			878211	878361	881691	881789	879572	880031	880720	880999	918			None	None	None	None	None	None	None	None	None	None
ENSG00000060339_4029	4029	ENSG00000060339	CCAR1	chr10	+								146,186,172,173,242	67,72,82,82,199	195,294,166	83,62,78	145	133	0.026	0.13	0.667,0.703,0.658,0.659,0.527	0.683,0.813,0.661	-0.076	MXE	A1_NCBP2	JC			68736875	68737048	68742375	68742569	68737844	68737889	68740628	68740661	4029			None	None	None	None	None	None	None	None	None	None
ENSG00000060688_2469	2469	ENSG00000060688	SNRNP40	chr1	-								308,252,252,313,225	255,167,275,239,192	232,226,271	169,113,194	162	204	0.026	0.13	0.603,0.655,0.536,0.623,0.596	0.634,0.716,0.638	-0.06	MXE	A1_NCBP2	JCEC			31259567	31260121	31269157	31269240	31261528	31261632	31267870	31267932	2469			None	None	None	None	None	None	None	None	None	None
ENSG00000060749_4003	4003	ENSG00000060749	QSER1	chr11	+								772,752,882,314,833	295,420,631,325,444	833,823,563	408,341,236	200	200	0.016	0.089	0.724,0.642,0.583,0.491,0.652	0.671,0.707,0.705	-0.076	MXE	A1_NCBP2	JC			32955987	32956121	32969045	32969143	32957868	32958086	32966299	32966437	4003			None	None	None	None	None	None	None	None	None	None
ENSG00000060982_1775	1775	ENSG00000060982	BCAT1	chr12	-								69,30,60,31,86	438,507,545,329,465	26,36,13	569,439,384	172	200	1.3e-07	1.1e-05	0.155,0.064,0.113,0.099,0.177	0.05,0.087,0.038	0.063	MXE	A1_NCBP2	JC			24878529	24878649	24948926	24949101	24881300	24881411	24901813	24901885	1775			None	None	None	None	None	None	None	None	None	None
ENSG00000060982_1776	1776	ENSG00000060982	BCAT1	chr12	-								69,31,60,31,86	291,219,174,233,380	31,36,13	415,235,212	172	200	9.5e-07	4.8e-05	0.216,0.141,0.286,0.134,0.208	0.08,0.151,0.067	0.098	MXE	A1_NCBP2	JC			24881300	24881411	24948926	24949101	24894274	24894475	24901813	24901885	1776			None	None	None	None	None	None	None	None	None	None
ENSG00000062716_285	285	ENSG00000062716	VMP1	chr17	+								254,295,350,254,267	163,258,293,177,136	265,196,324	241,249,280	200	181	0.0049	0.039	0.585,0.509,0.519,0.565,0.64	0.499,0.416,0.512	0.088	MXE	A1_NCBP2	JC			59764970	59765138	59811669	59811786	59773753	59773885	59808795	59808876	285			None	None	None	None	None	None	None	None	None	None
ENSG00000062716_286	286	ENSG00000062716	VMP1	chr17	+								109,133,136,138,134	251,263,177,320,229	93,123,143	208,389,381	181	200	0.0032	0.029	0.324,0.358,0.459,0.323,0.393	0.331,0.259,0.293	0.077	MXE	A1_NCBP2	JC			59773753	59773885	59817711	59817773	59808795	59808876	59811669	59811786	286			None	None	None	None	None	None	None	None	None	None
ENSG00000062725_277	277	ENSG00000062725	APPBP2	chr17	-								325,317,570,412,343	199,243,276,271,238	371,360,326	284,279,328	225	186	0.0034	0.031	0.574,0.519,0.631,0.557,0.544	0.519,0.516,0.451	0.07	MXE	A1_NCBP2	JCEC			60454301	60454492	60461809	60461915	60456295	60456381	60460662	60460787	277			None	None	None	None	None	None	None	None	None	None
ENSG00000063127_568	568	ENSG00000063127	SLC6A16	chr19	-								3,7,9,2,3	28,37,90,36,74	8,17,27	87,56,39	211	342	0.0021	0.022	0.148,0.235,0.139,0.083,0.062	0.13,0.33,0.529	-0.2	MXE	A1_NCBP2	JCEC			49294366	49294553	49309650	49309826	49308875	49309117	49309300	49309411	568			None	None	None	None	None	None	None	None	None	None
ENSG00000063127_570	570	ENSG00000063127	SLC6A16	chr19	-								10,10,20,0,20	3,10,3,2,3	2,0,12	8,9,34	227	211	0.0002	0.0039	0.756,0.482,0.861,0.0,0.861	0.189,0.0,0.247	0.45	MXE	A1_NCBP2	JCEC			49308875	49309117	49310352	49310510	49309300	49309411	49310039	49310166	570			None	None	None	None	None	None	None	None	None	None
ENSG00000064999_3262	3262	ENSG00000064999	ANKS1A	chr6	+								61,34,206,47,54	237,317,358,426,210	33,28,57	350,258,362	176	202	0.0019	0.021	0.228,0.11,0.398,0.112,0.228	0.098,0.111,0.153	0.095	MXE	A1_NCBP2	JCEC			34981689	34981986	34983323	34983425	34982751	34982827	34983112	34983214	3262			None	None	None	None	None	None	None	None	None	None
ENSG00000065308_3310	3310	ENSG00000065308	TRAM2	chr6	-								136,122,167,213,196	522,512,552,847,581	96,83,280	652,625,819	164	200	0.018	0.099	0.241,0.225,0.27,0.235,0.291	0.152,0.139,0.294	0.057	MXE	A1_NCBP2	JC			52516005	52516122	52576795	52577060	52516627	52516737	52535782	52535846	3310			None	None	None	None	None	None	None	None	None	None
ENSG00000065882_1304	1304	ENSG00000065882	TBC1D1	chr4	+								281,349,328,436,418	98,179,119,117,185	455,418,591	159,83,177	187	200	0.0085	0.057	0.754,0.676,0.747,0.799,0.707	0.754,0.843,0.781	-0.056	MXE	A1_NCBP2	JC			38044361	38044490	38054198	38054338	38045816	38045903	38049617	38049898	1304			None	None	None	None	None	None	None	None	None	None
ENSG00000066136_2734	2734	ENSG00000066136	NFYC	chr1	+								78,159,161,84,198	128,138,137,211,203	124,124,302	101,113,192	200	200	0.0054	0.042	0.379,0.535,0.54,0.285,0.494	0.551,0.523,0.611	-0.12	MXE	A1_NCBP2	JC			40758120	40758294	40769355	40769415	40762887	40763046	40766595	40766703	2734			None	None	None	None	None	None	None	None	None	None
ENSG00000066427_2629	2629	ENSG00000066427	ATXN3	chr14	-								49,75,154,133,103	141,152,135,213,195	50,60,51	167,216,139	167	188	0.00032	0.0055	0.281,0.357,0.562,0.413,0.373	0.252,0.238,0.292	0.14	MXE	A1_NCBP2	JCEC			92083125	92083258	92093745	92093831	92088729	92088817	92093251	92093318	2629			None	None	None	None	None	None	None	None	None	None
ENSG00000066427_2630	2630	ENSG00000066427	ATXN3	chr14	-								29,32,68,30,52	141,158,145,213,195	29,21,27	167,216,139	145	188	0.0095	0.063	0.211,0.208,0.378,0.154,0.257	0.184,0.112,0.201	0.076	MXE	A1_NCBP2	JCEC			92083125	92083258	92096673	92096838	92088729	92088817	92096092	92096137	2630			None	None	None	None	None	None	None	None	None	None
ENSG00000067596_301	301	ENSG00000067596	DHX8	chr17	+								152,110,122,173,95	140,177,132,172,138	169,109,243	142,117,200	186	173	0.028	0.14	0.502,0.366,0.462,0.483,0.39	0.525,0.464,0.531	-0.066	MXE	A1_NCBP2	JC			43483974	43484185	43491164	43491250	43489448	43489534	43490390	43490463	301			None	None	None	None	None	None	None	None	None	None
ENSG00000067955_1833	1833	ENSG00000067955	CBFB	chr16	+								149,142,102,132,277	120,84,77,88,168	146,84,260	71,42,84	200	200	0.00026	0.0043	0.554,0.628,0.57,0.6,0.622	0.673,0.667,0.756	-0.1	MXE	A1_NCBP2	JC			67029726	67029813	67082212	67082308	67036638	67036755	67066681	67066798	1833			None	None	None	None	None	None	None	None	None	None
ENSG00000068383_3182	3182	ENSG00000068383	INPP5A	chr10	+								54,70,66,42,79	86,111,125,119,86	64,14,40	135,129,155	200	188	0.00027	0.0044	0.371,0.372,0.332,0.249,0.463	0.308,0.093,0.195	0.16	MXE	A1_NCBP2	JC			132607914	132607956	132690391	132690455	132645867	132645968	132650417	132650505	3182			None	None	None	None	None	None	None	None	None	None
ENSG00000069849_1275	1275	ENSG00000069849	ATP1B3	chr3	+								82,91,126,214,168	177,157,268,308,213	130,110,130	120,109,202	229	208	0.0088	0.06	0.296,0.345,0.299,0.387,0.417	0.496,0.478,0.369	-0.099	MXE	A1_NCBP2	JCEC			141876642	141876910	141913651	141913836	141903619	141903748	141907166	141907274	1275			None	None	None	None	None	None	None	None	None	None
ENSG00000069943_510	510	ENSG00000069943	PIGB	chr15	+								80,69,44,94,40	12,8,2,20,8	68,68,77	3,8,2	200	152	0.0029	0.027	0.835,0.868,0.944,0.781,0.792	0.945,0.866,0.967	-0.082	MXE	A1_NCBP2	JC			55329723	55329854	55340611	55340823	55333866	55334007	55339266	55339318	510			None	None	None	None	None	None	None	None	None	None
ENSG00000070214_3896	3896	ENSG00000070214	SLC44A1	chr9	+								208,264,202,248,159	126,144,150,203,121	201,291,404	91,130,114	194	200	1.3e-06	6.3e-05	0.63,0.654,0.581,0.557,0.575	0.695,0.698,0.785	-0.13	MXE	A1_NCBP2	JC			105335562	105335699	105358343	105358433	105348357	105348451	105356211	105356381	3896			None	None	None	None	None	None	None	None	None	None
ENSG00000070367_635	635	ENSG00000070367	EXOC5	chr14	-								425,361,477,151,548	163,198,205,76,324	396,280,88	259,187,135	200	145	0.0037	0.032	0.654,0.569,0.628,0.59,0.551	0.526,0.521,0.321	0.14	MXE	A1_NCBP2	JC			57233742	57233883	57237337	57237366	57233987	57234032	57235710	57235820	635			None	None	None	None	None	None	None	None	None	None
ENSG00000070501_1804	1804	ENSG00000070501	POLB	chr8	+								50,42,132,127,33	77,56,103,128,41	70,54,53	103,87,97	159	152	0.015	0.085	0.383,0.418,0.551,0.487,0.435	0.394,0.372,0.343	0.085	MXE	A1_NCBP2	JC			42349015	42349090	42357168	42357223	42350006	42350065	42355515	42355567	1804			None	None	None	None	None	None	None	None	None	None
ENSG00000070785_2154	2154	ENSG00000070785	EIF2B3	chr1	-								97,201,201,190,249	42,15,4,0,20	192,140,225	47,39,44	249	204	9.8e-07	6.7e-05	0.654,0.917,0.976,1.0,0.911	0.77,0.746,0.807	0.12	MXE	A1_NCBP2	JCEC			44850521	44851003	44875617	44875695	44857703	44857807	44874677	44874826	2154			None	None	None	None	None	None	None	None	None	None
ENSG00000072042_605	605	ENSG00000072042	RDH11	chr14	-								128,83,45,146,161	167,191,128,136,182	72,37,184	210,217,288	200	200	0.01	0.065	0.434,0.303,0.26,0.518,0.469	0.255,0.146,0.39	0.13	MXE	A1_NCBP2	JC			67676799	67678423	67691139	67691244	67685014	67685204	67690211	67690421	605			None	None	None	None	None	None	None	None	None	None
ENSG00000072042_606	606	ENSG00000072042	RDH11	chr14	-								71,60,91,112,60	128,93,127,151,240	164,126,111	113,116,155	219	256	0.0013	0.016	0.393,0.43,0.456,0.464,0.226	0.629,0.559,0.456	-0.15	MXE	A1_NCBP2	JCEC			67691139	67691244	67695629	67695764	67692437	67692593	67692933	67693052	606			None	None	None	None	None	None	None	None	None	None
ENSG00000072110_602	602	ENSG00000072110	ACTN1	chr14	-								413,388,587,505,641	1251,1294,1729,1210,1922	392,211,662	1617,921,2247	241	283	0.00058	0.0088	0.279,0.26,0.285,0.329,0.281	0.222,0.212,0.257	0.056	MXE	A1_NCBP2	JCEC			68882457	68882592	68884774	68884883	68882872	68883055	68884167	68884308	602			None	None	None	None	None	None	None	None	None	None
ENSG00000072121_604	604	ENSG00000072121	ZFYVE26	chr14	-								0,13,11,0,31	40,64,62,78,82	26,16,37	52,50,103	189	264	0.0001	0.0023	0.0,0.221,0.199,0.0,0.346	0.411,0.309,0.334	-0.2	MXE	A1_NCBP2	JCEC			67798013	67798622	67805453	67805618	67804100	67804264	67805216	67805305	604			None	None	None	None	None	None	None	None	None	None
ENSG00000072401_1990	1990	ENSG00000072401	UBE2D1	chr10	+								96,93,95,40,104	718,780,765,742,424	56,24,65	988,913,642	164	178	3.8e-09	5.3e-07	0.127,0.115,0.119,0.055,0.21	0.058,0.028,0.099	0.064	MXE	A1_NCBP2	JC			58335005	58335225	58364770	58364876	58361337	58361401	58363608	58363686	1990			None	None	None	None	None	None	None	None	None	None
ENSG00000072832_1074	1074	ENSG00000072832	CRMP1	chr4	-								65,65,98,71,64	45,51,81,34,67	99,57,131	21,31,76	189	285	0.0041	0.037	0.685,0.658,0.646,0.759,0.59	0.877,0.735,0.722	-0.11	MXE	A1_NCBP2	JCEC			5856142	5856307	5888227	5888481	5861025	5861210	5866667	5866756	1074			None	None	None	None	None	None	None	None	None	None
ENSG00000073712_647	647	ENSG00000073712	FERMT2	chr14	-								309,217,340,415,231	1355,1428,1253,1385,914	249,166,187	1548,1130,1407	200	200	1.7e-07	1.3e-05	0.186,0.132,0.213,0.231,0.202	0.139,0.128,0.117	0.065	MXE	A1_NCBP2	JC			52881243	52881469	52950411	52950568	52893292	52893427	52919122	52919356	647			None	None	None	None	None	None	None	None	None	None
ENSG00000073792_2481	2481	ENSG00000073792	IGF2BP2	chr3	-								114,152,148,123,192	214,312,289,180,361	124,66,107	240,188,326	164	200	0.0099	0.064	0.394,0.373,0.384,0.455,0.393	0.387,0.3,0.286	0.075	MXE	A1_NCBP2	JC			185687056	185687191	185696611	185696663	185689354	185689627	185692698	185692762	2481			None	None	None	None	None	None	None	None	None	None
ENSG00000073803_3234	3234	ENSG00000073803	MAP3K13	chr3	+								8,4,12,0,18	53,44,14,10,35	0,4,8	52,10,87	284	292	0.017	0.096	0.134,0.085,0.468,0.0,0.346	0.0,0.291,0.086	0.081	MXE	A1_NCBP2	JCEC			185428496	185429056	185447788	185447947	185437446	185437630	185443444	185443636	3234			None	None	None	None	None	None	None	None	None	None
ENSG00000073921_964	964	ENSG00000073921	PICALM	chr11	-								188,210,268,193,234	528,617,983,707,366	275,302,316	492,432,373	200	200	3.4e-07	2.3e-05	0.263,0.254,0.214,0.214,0.39	0.359,0.411,0.459	-0.14	MXE	A1_NCBP2	JC			85981744	85981775	85996825	85996929	85981871	85982003	85983865	85983973	964			None	None	None	None	None	None	None	None	None	None
ENSG00000073921_966	966	ENSG00000073921	PICALM	chr11	-								315,336,366,327,249	497,448,547,487,521	250,306,359	846,682,691	200	200	0.00011	0.0022	0.388,0.429,0.401,0.402,0.323	0.228,0.31,0.342	0.095	MXE	A1_NCBP2	JC			85981871	85982003	85996825	85996929	85983865	85983973	85990249	85990399	966			None	None	None	None	None	None	None	None	None	None
ENSG00000074201_981	981	ENSG00000074201	CLNS1A	chr11	-								211,318,393,307,338	314,296,434,416,341	416,312,453	415,273,328	200	200	0.0036	0.032	0.402,0.518,0.475,0.425,0.498	0.501,0.533,0.58	-0.074	MXE	A1_NCBP2	JC			77624962	77625070	77637589	77637794	77625716	77625818	77629762	77629899	981			None	None	None	None	None	None	None	None	None	None
ENSG00000074603_490	490	ENSG00000074603	DPP8	chr15	-								126,114,153,131,112	171,191,164,266,213	114,79,102	246,271,178	211	229	0.012	0.075	0.444,0.393,0.503,0.348,0.363	0.335,0.24,0.383	0.091	MXE	A1_NCBP2	JCEC			65485098	65485160	65497863	65498032	65487689	65487818	65490188	65490299	490			None	None	None	None	None	None	None	None	None	None
ENSG00000074657_2010	2010	ENSG00000074657	ZNF532	chr18	+								113,176,181,178,234	542,632,593,812,608	220,245,295	638,548,800	282	263	0.00053	0.0082	0.163,0.206,0.222,0.17,0.264	0.243,0.294,0.256	-0.059	MXE	A1_NCBP2	JCEC			58918270	58920633	58953517	58953799	58934432	58934614	58948066	58948229	2010			None	None	None	None	None	None	None	None	None	None
ENSG00000074657_2011	2011	ENSG00000074657	ZNF532	chr18	+								608,551,486,771,664	565,639,602,824,621	771,715,832	656,551,816	277	263	0.016	0.09	0.505,0.45,0.434,0.47,0.504	0.527,0.552,0.492	-0.051	MXE	A1_NCBP2	JCEC			58934432	58934614	58953517	58953799	58939444	58939621	58948066	58948229	2011			None	None	None	None	None	None	None	None	None	None
ENSG00000075391_2671	2671	ENSG00000075391	RASAL2	chr1	+								306,352,337,366,354	168,190,167,126,281	353,298,387	236,411,297	337	302	0.0031	0.029	0.62,0.624,0.644,0.722,0.53	0.573,0.394,0.539	0.13	MXE	A1_NCBP2	JCEC			178451570	178451715	178456720	178456899	178452415	178452652	178454446	178454648	2671			None	None	None	None	None	None	None	None	None	None
ENSG00000075413_554	554	ENSG00000075413	MARK3	chr14	+								37,12,41,71,73	30,4,20,20,20	57,49,23	38,34,23	200	127	0.013	0.077	0.439,0.656,0.566,0.693,0.699	0.488,0.478,0.388	0.16	MXE	A1_NCBP2	JC			103480386	103480490	103500155	103500200	103491776	103492034	103498501	103498528	554			None	None	None	None	None	None	None	None	None	None
ENSG00000075420_1645	1645	ENSG00000075420	FNDC3B	chr3	+								139,200,268,119,214	276,292,353,280,344	213,170,133	480,333,443	176	177	0.0034	0.031	0.336,0.408,0.433,0.299,0.385	0.309,0.339,0.232	0.079	MXE	A1_NCBP2	JC			172112451	172112590	172247532	172247776	172133470	172133546	172226870	172226947	1645			None	None	None	None	None	None	None	None	None	None
ENSG00000078070_1410	1410	ENSG00000078070	MCCC1	chr3	-								12,16,46,0,7	22,14,64,74,35	13,25,19	10,11,12	182	228	1.9e-05	0.00063	0.406,0.589,0.474,0.0,0.2	0.62,0.74,0.665	-0.34	MXE	A1_NCBP2	JCEC			183041566	183041750	183057310	183057422	183045412	183045540	183052158	183052240	1410			None	None	None	None	None	None	None	None	None	None
ENSG00000078070_1411	1411	ENSG00000078070	MCCC1	chr3	-								33,18,21,13,32	24,30,44,40,93	28,11,29	85,54,81	200	196	0.032	0.15	0.574,0.37,0.319,0.242,0.252	0.244,0.166,0.26	0.13	MXE	A1_NCBP2	JC			183072365	183072487	183094558	183094605	183086692	183086788	183092408	183092545	1411			None	None	None	None	None	None	None	None	None	None
ENSG00000078177_1936	1936	ENSG00000078177	N4BP2	chr4	+								49,21,197,25,135	61,34,111,44,74	76,72,47	58,25,14	177	200	0.0069	0.05	0.476,0.411,0.667,0.391,0.673	0.597,0.765,0.791	-0.19	MXE	A1_NCBP2	JC			40112083	40112172	40119931	40122309	40113431	40113508	40117868	40118024	1936			None	None	None	None	None	None	None	None	None	None
ENSG00000078295_1630	1630	ENSG00000078295	ADCY2	chr5	+								7,5,5,38,10	0,2,5,34,3	10,4,16	0,0,0	198	185	5.6e-08	5.3e-06	1.0,0.7,0.483,0.511,0.757	1.0,1.0,1.0	-0.31	MXE	A1_NCBP2	JC			7724544	7724614	7757448	7757586	7727163	7727261	7743667	7743752	1630			None	None	None	None	None	None	None	None	None	None
ENSG00000079150_1583	1583	ENSG00000079150	FKBP7	chr2	-								20,107,102,115,111	103,151,384,424,159	70,56,87	132,89,107	200	200	0.0078	0.055	0.163,0.415,0.21,0.213,0.411	0.347,0.386,0.448	-0.11	MXE	A1_NCBP2	JC			178465769	178465931	178478278	178478499	178469651	178469782	178477061	178477213	1583			None	None	None	None	None	None	None	None	None	None
ENSG00000079150_1584	1584	ENSG00000079150	FKBP7	chr2	-								20,107,102,115,111	103,148,404,465,169	70,56,87	147,84,107	200	200	0.0085	0.057	0.163,0.42,0.202,0.198,0.396	0.323,0.4,0.448	-0.12	MXE	A1_NCBP2	JC			178463663	178465931	178478278	178478600	178469651	178469785	178477061	178477213	1584			None	None	None	None	None	None	None	None	None	None
ENSG00000079819_3359	3359	ENSG00000079819	EPB41L2	chr6	-								138,217,321,189,352	67,12,158,126,25	190,185,308	48,16,25	163	200	0.0057	0.043	0.716,0.957,0.714,0.648,0.945	0.829,0.934,0.938	-0.1	MXE	A1_NCBP2	JC			130869562	130870126	130885095	130885268	130878103	130878250	130880143	130880206	3359			None	None	None	None	None	None	None	None	None	None
ENSG00000079819_3360	3360	ENSG00000079819	EPB41L2	chr6	-								228,201,366,222,302	130,139,132,148,177	195,144,272	140,171,212	205	143	0.0027	0.027	0.55,0.502,0.659,0.511,0.543	0.493,0.37,0.472	0.11	MXE	A1_NCBP2	JCEC			130904464	130904540	130955104	130955317	130908820	130908863	130926604	130926709	3360			None	None	None	None	None	None	None	None	None	None
ENSG00000080823_556	556	ENSG00000080823	MOK	chr14	-								36,51,40,39,51	14,51,69,84,39	71,85,121	8,33,84	274	1414	1.5e-06	9.3e-05	0.93,0.838,0.749,0.706,0.871	0.979,0.93,0.881	-0.11	MXE	A1_NCBP2	JCEC			102224499	102224794	102233687	102233789	102225094	102226408	102232534	102232708	556			None	None	None	None	None	None	None	None	None	None
ENSG00000080839_3649	3649	ENSG00000080839	RBL1	chr20	-								898,1266,862,1024,747	35,144,108,108,120	1151,956,996	256,174,108	301	165	0.00061	0.0091	0.934,0.828,0.814,0.839,0.773	0.711,0.751,0.835	0.072	MXE	A1_NCBP2	JCEC			37066992	37067121	37088988	37089122	37067232	37067297	37067985	37068186	3649			None	None	None	None	None	None	None	None	None	None
ENSG00000080839_3650	3650	ENSG00000080839	RBL1	chr20	-								35,39,101,50,60	87,161,151,163,135	69,47,32	222,244,158	200	200	0.0016	0.017	0.287,0.195,0.401,0.235,0.308	0.237,0.162,0.168	0.096	MXE	A1_NCBP2	JC			37067232	37067297	37095772	37095989	37067985	37068186	37088988	37089122	3650			None	None	None	None	None	None	None	None	None	None
ENSG00000081154_2167	2167	ENSG00000081154	PCNP	chr3	+								390,345,373,214,426	183,173,267,167,237	427,335,270	177,131,120	175	156	0.0018	0.018	0.655,0.64,0.555,0.533,0.616	0.683,0.695,0.667	-0.082	MXE	A1_NCBP2	JC			101579789	101580004	101592626	101594465	101585436	101585511	101590214	101590270	2167			None	None	None	None	None	None	None	None	None	None
ENSG00000082269_2322	2322	ENSG00000082269	FAM135A	chr6	+								56,43,119,51,55	82,75,99,52,110	41,44,38	131,168,76	180	191	4.4e-05	0.0011	0.42,0.378,0.561,0.51,0.347	0.249,0.217,0.347	0.17	MXE	A1_NCBP2	JC			70428303	70428419	70475662	70475733	70452491	70452571	70475458	70475549	2322			None	None	None	None	None	None	None	None	None	None
ENSG00000082397_236	236	ENSG00000082397	EPB41L3	chr18	-								101,287,124,173,191	97,163,111,115,130	168,269,246	110,90,92	199	181	0.0016	0.018	0.486,0.616,0.504,0.578,0.572	0.581,0.731,0.709	-0.12	MXE	A1_NCBP2	JCEC			5394676	5394793	5396200	5396332	5395066	5395147	5395608	5395707	236			None	None	None	None	None	None	None	None	None	None
ENSG00000082996_2448	2448	ENSG00000082996	RNF13	chr3	+								29,30,49,37,59	174,200,243,223,142	35,37,30	279,220,251	191	200	0.011	0.07	0.149,0.136,0.174,0.148,0.303	0.116,0.15,0.111	0.056	MXE	A1_NCBP2	JC			149895472	149895560	149921133	149921227	149902071	149902162	149911977	149912083	2448			None	None	None	None	None	None	None	None	None	None
ENSG00000083312_3037	3037	ENSG00000083312	TNPO1	chr5	+								956,1282,998,782,1103	633,996,860,602,870	796,754,893	781,833,796	200	200	0.0022	0.022	0.602,0.563,0.537,0.565,0.559	0.505,0.475,0.529	0.062	MXE	A1_NCBP2	JC			72883063	72883232	72889785	72889957	72887069	72887222	72888077	72888303	3037			None	None	None	None	None	None	None	None	None	None
ENSG00000083544_4009	4009	ENSG00000083544	TDRD3	chr13	+								0,3,6,0,10	88,37,13,35,39	8,3,11	38,21,33	185	166	0.01	0.066	0.0,0.068,0.293,0.0,0.187	0.159,0.114,0.23	-0.058	MXE	A1_NCBP2	JCEC			60397292	60397405	60460379	60460540	60439687	60439772	60444682	60444748	4009			None	None	None	None	None	None	None	None	None	None
ENSG00000084093_2148	2148	ENSG00000084093	REST	chr4	+								33,56,62,49,59	203,189,261,209,292	26,33,28	236,281,270	200	184	1.2e-06	6.2e-05	0.13,0.214,0.179,0.177,0.157	0.092,0.098,0.087	0.079	MXE	A1_NCBP2	JC			56907899	56908213	56929840	56935844	56910629	56911536	56919786	56919870	2148			None	None	None	None	None	None	None	None	None	None
ENSG00000084676_2828	2828	ENSG00000084676	NCOA1	chr2	+								75,75,93,117,86	0,11,37,52,15	67,77,111	12,0,11	190	157	0.0081	0.057	1.0,0.849,0.675,0.65,0.826	0.822,1.0,0.893	-0.1	MXE	A1_NCBP2	JCEC			24757972	24758156	24768220	24770702	24762686	24762776	24768078	24768135	2828			None	None	None	None	None	None	None	None	None	None
ENSG00000085365_2300	2300	ENSG00000085365	SCAMP1	chr5	+								202,155,196,169,166	122,114,188,206,140	236,254,100	115,119,47	260	202	1.3e-05	0.0005	0.563,0.514,0.448,0.389,0.479	0.615,0.624,0.623	-0.14	MXE	A1_NCBP2	JCEC			78418774	78418903	78459244	78459362	78421800	78421960	78449932	78450034	2300			None	None	None	None	None	None	None	None	None	None
ENSG00000085511_3396	3396	ENSG00000085511	MAP3K4	chr6	+								94,85,129,34,134	3,0,0,0,0	34,53,53	12,0,0	200	200	0.00031	0.005	0.969,1.0,1.0,1.0,1.0	0.739,1.0,1.0	0.081	MXE	A1_NCBP2	JC			160991843	160992083	161067198	161067296	161034258	161034449	161048615	161049979	3396			None	None	None	None	None	None	None	None	None	None
ENSG00000085733_1339	1339	ENSG00000085733	CTTN	chr11	+								305,344,276,445,421	156,193,174,130,261	295,177,449	242,168,408	211	211	2.9e-06	0.00016	0.662,0.641,0.613,0.774,0.617	0.549,0.513,0.524	0.13	MXE	A1_NCBP2	JCEC			70419745	70419856	70422939	70422995	70420399	70420510	70421469	70421580	1339			None	None	None	None	None	None	None	None	None	None
ENSG00000085760_3911	3911	ENSG00000085760	MTIF2	chr2	-								30,37,14,22,27	95,166,149,68,121	37,34,43	162,93,84	262	167	0.011	0.07	0.168,0.124,0.057,0.171,0.125	0.127,0.189,0.246	-0.058	MXE	A1_NCBP2	JCEC			55263639	55263865	55269168	55269231	55267568	55267635	55268577	55268739	3911			None	None	None	None	None	None	None	None	None	None
ENSG00000086758_858	858	ENSG00000086758	HUWE1	chrX	-								344,556,658,571,863	121,160,153,37,137	627,572,957	51,78,172	303	228	0.015	0.087	0.681,0.723,0.764,0.921,0.826	0.902,0.847,0.807	-0.069	MXE	A1_NCBP2	JCEC			53542442	53542539	53545028	53545161	53543840	53543968	53544559	53544762	858			None	None	None	None	None	None	None	None	None	None
ENSG00000087263_397	397	ENSG00000087263	OGFOD1	chr16	+								95,94,183,130,118	134,172,267,139,105	186,77,145	145,64,137	214	180	0.0021	0.022	0.374,0.315,0.366,0.44,0.486	0.519,0.503,0.471	-0.1	MXE	A1_NCBP2	JCEC			56467164	56467293	56470486	56470791	56467904	56468018	56470002	56470082	397			None	None	None	None	None	None	None	None	None	None
ENSG00000087470_1786	1786	ENSG00000087470	DNM1L	chr12	+								22,43,70,37,85	28,67,50,29,101	22,34,10	108,66,54	178	133	2e-07	1.5e-05	0.37,0.324,0.511,0.488,0.386	0.132,0.278,0.122	0.24	MXE	A1_NCBP2	JC			32737104	32737161	32740063	32740240	32737864	32737942	32738263	32738296	1786			None	None	None	None	None	None	None	None	None	None
ENSG00000088298_808	808	ENSG00000088298	EDEM2	chr20	-								27,34,61,19,49	19,90,44,50,82	26,13,44	111,43,109	312	242	0.0018	0.02	0.524,0.227,0.518,0.228,0.317	0.154,0.19,0.238	0.17	MXE	A1_NCBP2	JCEC			35126250	35126375	35137879	35138005	35131641	35131783	35134737	35134949	808			None	None	None	None	None	None	None	None	None	None
ENSG00000088298_809	809	ENSG00000088298	EDEM2	chr20	-								0,20,17,0,21	30,36,40,21,73	30,19,16	36,13,36	226	312	0.00086	0.012	0.0,0.434,0.37,0.0,0.284	0.535,0.669,0.38	-0.31	MXE	A1_NCBP2	JCEC			35131641	35131783	35142372	35142478	35134737	35134949	35137879	35138005	809			None	None	None	None	None	None	None	None	None	None
ENSG00000088766_126	126	ENSG00000088766	CRLS1	chr20	+								134,118,214,161,126	120,202,128,154,132	174,132,143	322,180,255	200	186	0.00048	0.007	0.509,0.352,0.609,0.493,0.47	0.334,0.405,0.343	0.13	MXE	A1_NCBP2	JC			6009774	6009912	6032011	6032080	6015360	6015490	6031284	6031370	126			None	None	None	None	None	None	None	None	None	None
ENSG00000088812_131	131	ENSG00000088812	ATRN	chr20	+								44,23,14,42,34	132,120,185,58,124	71,39,43	70,62,130	200	200	0.003	0.028	0.25,0.161,0.07,0.42,0.215	0.504,0.386,0.249	-0.16	MXE	A1_NCBP2	JC			3540221	3540335	3549169	3549338	3545761	3545890	3547283	3547489	131			None	None	None	None	None	None	None	None	None	None
ENSG00000089022_769	769	ENSG00000089022	MAPKAPK5	chr12	+								34,26,39,17,46	87,112,145,127,74	42,18,26	178,140,199	200	190	0.0037	0.032	0.271,0.181,0.204,0.113,0.371	0.183,0.109,0.11	0.094	MXE	A1_NCBP2	JC			111867571	111867669	111871084	111871180	111868752	111868861	111870270	111870360	769			None	None	None	None	None	None	None	None	None	None
ENSG00000089177_148	148	ENSG00000089177	KIF16B	chr20	-								17,29,31,2,94	0,7,6,0,18	30,67,34	15,16,20	223	190	0.0042	0.037	1.0,0.779,0.815,1.0,0.816	0.63,0.781,0.592	0.21	MXE	A1_NCBP2	JCEC			16312334	16312418	16370585	16370636	16335925	16336015	16356329	16356452	148			None	None	None	None	None	None	None	None	None	None
ENSG00000089177_149	149	ENSG00000089177	KIF16B	chr20	-								11,6,0,4,8	22,56,48,20,64	0,0,7	40,58,53	200	197	0.0041	0.035	0.33,0.095,0.0,0.165,0.11	0.0,0.0,0.115	0.1	MXE	A1_NCBP2	JC			16370585	16370636	16378804	16380163	16371664	16371761	16374256	16374409	149			None	None	None	None	None	None	None	None	None	None
ENSG00000090686_3608	3608	ENSG00000090686	USP48	chr1	-								50,32,86,82,32	55,44,37,59,45	59,52,75	43,25,32	200	200	0.025	0.13	0.476,0.421,0.699,0.582,0.416	0.578,0.675,0.701	-0.13	MXE	A1_NCBP2	JC			21706125	21706187	21715388	21715457	21706466	21706589	21706743	21706868	3608			None	None	None	None	None	None	None	None	None	None
ENSG00000090686_3609	3609	ENSG00000090686	USP48	chr1	-								21,25,27,24,36	106,78,87,103,91	40,18,39	104,53,65	264	223	0.025	0.13	0.143,0.213,0.208,0.164,0.25	0.245,0.223,0.336	-0.072	MXE	A1_NCBP2	JCEC			21706125	21706187	21715388	21715457	21706466	21706589	21706743	21706907	3609			None	None	None	None	None	None	None	None	None	None
ENSG00000090686_3611	3611	ENSG00000090686	USP48	chr1	-								174,215,370,194,193	57,124,111,78,198	289,281,175	111,71,52	183	280	0.0091	0.061	0.824,0.726,0.836,0.792,0.599	0.799,0.858,0.837	-0.076	MXE	A1_NCBP2	JCEC			21729703	21729832	21748137	21748271	21736445	21736625	21747066	21747149	3611			None	None	None	None	None	None	None	None	None	None
ENSG00000090686_3612	3612	ENSG00000090686	USP48	chr1	-								84,96,241,100,150	39,32,58,27,79	210,120,255	43,17,75	200	183	0.0072	0.052	0.663,0.733,0.792,0.772,0.635	0.817,0.866,0.757	-0.094	MXE	A1_NCBP2	JC			21736445	21736625	21751506	21751615	21747066	21747149	21748137	21748271	3612			None	None	None	None	None	None	None	None	None	None
ENSG00000091039_800	800	ENSG00000091039	OSBPL8	chr12	-								114,119,226,42,180	168,220,249,186,356	123,96,17	418,350,122	238	171	6.3e-06	0.00029	0.328,0.28,0.395,0.14,0.266	0.175,0.165,0.091	0.14	MXE	A1_NCBP2	JCEC			76402688	76402766	76487509	76487618	76410563	76410634	76450850	76450988	800			None	None	None	None	None	None	None	None	None	None
ENSG00000091127_1598	1598	ENSG00000091127	PUS7	chr7	-								40,19,27,21,30	94,94,82,101,113	14,13,4	162,203,145	202	230	2.1e-13	2.8e-10	0.326,0.187,0.273,0.191,0.232	0.09,0.068,0.03	0.18	MXE	A1_NCBP2	JCEC			105459167	105459259	105468336	105468463	105462620	105462750	105465312	105465414	1598			None	None	None	None	None	None	None	None	None	None
ENSG00000092036_678	678	ENSG00000092036	HAUS4	chr14	-								44,54,62,104,70	24,14,14,14,7	65,49,68	0,8,4	200	197	0.00011	0.0022	0.644,0.792,0.814,0.88,0.908	1.0,0.858,0.944	-0.13	MXE	A1_NCBP2	JC			22947600	22947731	22952327	22952459	22950313	22950410	22951554	22951689	678			None	None	None	None	None	None	None	None	None	None
ENSG00000092108_672	672	ENSG00000092108	SCFD1	chr14	+								388,432,625,286,311	285,272,562,239,282	550,449,196	356,226,121	188	190	0.0014	0.017	0.579,0.616,0.529,0.547,0.527	0.61,0.668,0.621	-0.073	MXE	A1_NCBP2	JCEC			30638124	30638247	30649527	30649583	30639776	30639864	30643315	30643405	672			None	None	None	None	None	None	None	None	None	None
ENSG00000092140_673	673	ENSG00000092140	G2E3	chr14	+								67,41,91,10,71	104,67,232,125,197	68,59,6	95,86,3	200	200	0.016	0.092	0.392,0.38,0.282,0.074,0.265	0.417,0.407,0.667	-0.22	MXE	A1_NCBP2	JC			30593473	30593639	30601769	30601894	30597419	30597526	30598482	30598599	673			None	None	None	None	None	None	None	None	None	None
ENSG00000093167_1617	1617	ENSG00000093167	LRRFIP2	chr3	-								0,1,0,0,4	12,0,2,3,2	12,4,6	0,0,0	193	200	1.1e-11	4e-09	0.0,1.0,0.0,0.0,0.675	1.0,1.0,1.0	-0.67	MXE	A1_NCBP2	JC			37065809	37065942	37075023	37075116	37066223	37066325	37072789	37072882	1617			None	None	None	None	None	None	None	None	None	None
ENSG00000095002_3052	3052	ENSG00000095002	MSH2	chr2	+								400,669,497,423,610	144,283,248,97,222	326,454,384	139,221,203	200	200	0.017	0.094	0.735,0.703,0.667,0.813,0.733	0.701,0.673,0.654	0.054	MXE	A1_NCBP2	JC			47410093	47410372	47416295	47416429	47412413	47412560	47414268	47414418	3052			None	None	None	None	None	None	None	None	None	None
ENSG00000095777_3426	3426	ENSG00000095777	MYO3A	chr10	+								0,3,17,0,3	26,19,50,78,40	0,0,0	85,49,56	187	285	1.3e-06	8.5e-05	0.0,0.194,0.341,0.0,0.103	0.0,0.0,0.0	0.13	MXE	A1_NCBP2	JCEC			25934273	25934328	25954873	25955008	25935743	25935830	25952093	25952278	3426			None	None	None	None	None	None	None	None	None	None
ENSG00000095794_3566	3566	ENSG00000095794	CREM	chr10	+								10,16,28,2,5	0,0,9,0,0	14,15,8	0,0,0	200	136	0.012	0.071	1.0,1.0,0.679,1.0,1.0	1.0,1.0,1.0	-0.064	MXE	A1_NCBP2	JC			35179133	35179276	35206894	35207051	35188199	35188388	35201450	35201486	3566			None	None	None	None	None	None	None	None	None	None
ENSG00000096093_3309	3309	ENSG00000096093	EFHC1	chr6	+								76,113,129,144,131	4,44,62,72,108	109,151,201	8,61,27	200	200	0.0078	0.055	0.95,0.72,0.675,0.667,0.548	0.932,0.712,0.882	-0.13	MXE	A1_NCBP2	JC			52452687	52454287	52479036	52479250	52464894	52465115	52469332	52469473	3309			None	None	None	None	None	None	None	None	None	None
ENSG00000097046_1836	1836	ENSG00000097046	CDC7	chr1	+								331,650,492,426,618	94,82,109,49,79	511,471,356	116,132,94	350	196	0.0013	0.015	0.664,0.816,0.717,0.83,0.814	0.712,0.666,0.68	0.082	MXE	A1_NCBP2	JCEC			91511780	91511923	91514818	91514997	91513057	91513307	91513947	91514043	1836			None	None	None	None	None	None	None	None	None	None
ENSG00000099910_62	62	ENSG00000099910	KLHL22	chr22	-								0,0,6,0,13	74,53,113,81,47	0,0,0	51,99,112	200	200	0.00042	0.0063	0.0,0.0,0.05,0.0,0.217	0.0,0.0,0.0	0.053	MXE	A1_NCBP2	JC			20464857	20465576	20495759	20495795	20471349	20471515	20488984	20489244	62			None	None	None	None	None	None	None	None	None	None
ENSG00000099992_1778	1778	ENSG00000099992	TBC1D10A	chr22	-								8,4,12,52,8	8,18,29,16,43	0,0,7	20,10,25	200	208	0.00067	0.0098	0.51,0.188,0.301,0.772,0.162	0.0,0.0,0.226	0.31	MXE	A1_NCBP2	JCEC			30295736	30295843	30326672	30327046	30299443	30299551	30304530	30304630	1778			None	None	None	None	None	None	None	None	None	None
ENSG00000100077_56	56	ENSG00000100077	GRK3	chr22	+								126,147,200,100,76	105,154,282,123,166	162,107,141	111,106,119	152	192	0.0064	0.047	0.603,0.547,0.473,0.507,0.366	0.648,0.56,0.599	-0.1	MXE	A1_NCBP2	JC			25667738	25667800	25678815	25678915	25672295	25672347	25674436	25674528	56			None	None	None	None	None	None	None	None	None	None
ENSG00000100077_59	59	ENSG00000100077	GRK3	chr22	+								198,247,273,174,144	70,137,145,77,84	203,284,230	71,53,100	192	179	0.0038	0.033	0.725,0.627,0.637,0.678,0.615	0.727,0.833,0.682	-0.091	MXE	A1_NCBP2	JC			25672295	25672347	25687536	25687667	25674436	25674528	25685169	25685248	59			None	None	None	None	None	None	None	None	None	None
ENSG00000100354_3498	3498	ENSG00000100354	TNRC6B	chr22	+								3182,3678,4363,4282,4869	76,23,85,73,49	3816,3121,4400	26,11,56	2449	259	2.1e-05	0.00067	0.816,0.944,0.844,0.861,0.913	0.939,0.968,0.893	-0.058	MXE	A1_NCBP2	JCEC			40261831	40262173	40273424	40273600	40264687	40267036	40270121	40270280	3498			None	None	None	None	None	None	None	None	None	None
ENSG00000100354_3499	3499	ENSG00000100354	TNRC6B	chr22	+								3151,3657,4299,4269,4840	156,192,347,217,366	3812,3121,4379	209,118,193	2449	276	0.0051	0.042	0.695,0.682,0.583,0.689,0.598	0.673,0.749,0.719	-0.064	MXE	A1_NCBP2	JCEC			40261831	40262173	40277076	40277151	40264687	40267036	40273424	40273600	3499			None	None	None	None	None	None	None	None	None	None
ENSG00000100372_2440	2440	ENSG00000100372	SLC25A17	chr22	-								121,114,109,177,100	40,11,24,72,34	122,124,136	25,12,2	167	200	3.7e-06	0.00015	0.784,0.925,0.845,0.746,0.779	0.854,0.925,0.988	-0.11	MXE	A1_NCBP2	JC			40779008	40779125	40799022	40799083	40792524	40792676	40794513	40794580	2440			None	None	None	None	None	None	None	None	None	None
ENSG00000100372_2441	2441	ENSG00000100372	SLC25A17	chr22	-								47,66,50,57,81	40,11,24,72,29	70,70,125	25,12,2	161	200	3e-05	0.0008	0.593,0.882,0.721,0.496,0.776	0.777,0.879,0.987	-0.19	MXE	A1_NCBP2	JC			40779008	40779125	40819194	40819346	40792524	40792676	40799022	40799083	2441			None	None	None	None	None	None	None	None	None	None
ENSG00000100372_2442	2442	ENSG00000100372	SLC25A17	chr22	-								47,66,50,57,81	0,0,0,0,2	70,70,125	0,25,0	161	167	9.6e-06	0.00039	1.0,1.0,1.0,1.0,0.977	1.0,0.744,1.0	0.081	MXE	A1_NCBP2	JCEC			40779008	40779125	40819194	40819330	40794513	40794580	40799022	40799083	2442			None	None	None	None	None	None	None	None	None	None
ENSG00000100380_497	497	ENSG00000100380	ST13	chr22	-								555,764,1101,966,1034	458,700,703,706,683	1041,581,743	814,583,967	176	171	0.0072	0.052	0.541,0.515,0.603,0.571,0.595	0.554,0.492,0.427	0.074	MXE	A1_NCBP2	JC			40840625	40840692	40850822	40850880	40844838	40844909	40848293	40848369	497			None	None	None	None	None	None	None	None	None	None
ENSG00000100401_1582	1582	ENSG00000100401	RANGAP1	chr22	-								124,137,181,87,239	136,201,279,87,367	62,45,127	177,121,397	280	235	3e-10	1.3e-07	0.434,0.364,0.353,0.456,0.353	0.227,0.238,0.212	0.17	MXE	A1_NCBP2	JCEC			41257947	41258106	41268096	41268156	41261445	41261580	41264663	41264843	1582			None	None	None	None	None	None	None	None	None	None
ENSG00000100479_659	659	ENSG00000100479	POLE2	chr14	-								47,54,38,12,60	166,414,326,175,293	10,25,28	360,318,280	201	176	5.4e-07	4.3e-05	0.199,0.103,0.093,0.057,0.152	0.024,0.064,0.081	0.064	MXE	A1_NCBP2	JCEC			49674349	49674427	49688135	49688210	49679724	49679800	49683592	49683693	659			None	None	None	None	None	None	None	None	None	None
ENSG00000100490_653	653	ENSG00000100490	CDKL1	chr14	-								19,28,18,53,7	10,41,18,13,29	6,39,21	0,25,4	157	200	0.021	0.11	0.708,0.465,0.56,0.839,0.235	1.0,0.665,0.87	-0.28	MXE	A1_NCBP2	JC			50329403	50330181	50338946	50339029	50332261	50332432	50334564	50334621	653			None	None	None	None	None	None	None	None	None	None
ENSG00000100504_652	652	ENSG00000100504	PYGL	chr14	-								239,321,266,254,397	224,493,438,384,376	121,174,400	339,356,601	183	244	0.003	0.029	0.587,0.465,0.447,0.469,0.585	0.322,0.395,0.47	0.12	MXE	A1_NCBP2	JCEC			50916641	50916734	50920955	50921067	50916961	50917105	50920540	50920623	652			None	None	None	None	None	None	None	None	None	None
ENSG00000100519_2682	2682	ENSG00000100519	PSMC6	chr14	+								347,490,413,279,385	461,537,628,296,624	608,444,180	546,373,154	168	215	2.9e-05	0.00085	0.491,0.539,0.457,0.547,0.441	0.588,0.604,0.599	-0.1	MXE	A1_NCBP2	JCEC			52708763	52708816	52713880	52713968	52711100	52711168	52711409	52711524	2682			None	None	None	None	None	None	None	None	None	None
ENSG00000100528_2797	2797	ENSG00000100528	CNIH1	chr14	-								64,190,306,269,317	668,586,1033,814,840	273,210,416	748,515,719	169	200	0.00035	0.0054	0.102,0.277,0.26,0.281,0.309	0.302,0.325,0.406	-0.099	MXE	A1_NCBP2	JC			54430260	54430404	54441246	54441374	54432107	54432220	54436368	54436437	2797			None	None	None	None	None	None	None	None	None	None
ENSG00000100578_624	624	ENSG00000100578	KIAA0586	chr14	+								215,303,342,268,344	218,245,217,197,241	250,255,179	211,303,165	211	181	0.023	0.12	0.458,0.515,0.575,0.539,0.55	0.504,0.419,0.482	0.059	MXE	A1_NCBP2	JCEC			58467734	58467922	58474606	58474797	58470612	58470723	58472198	58472279	624			None	None	None	None	None	None	None	None	None	None
ENSG00000100578_627	627	ENSG00000100578	KIAA0586	chr14	+								102,139,167,70,117	233,395,477,450,345	178,143,89	319,336,235	200	200	0.0035	0.031	0.304,0.26,0.259,0.135,0.253	0.358,0.299,0.275	-0.068	MXE	A1_NCBP2	JC			58492143	58492275	58512521	58512627	58498782	58498960	58508554	58508709	627			None	None	None	None	None	None	None	None	None	None
ENSG00000100603_3573	3573	ENSG00000100603	SNW1	chr14	-								123,89,97,104,137	192,226,301,245,256	43,98,79	215,239,253	197	218	0.0096	0.063	0.415,0.304,0.263,0.32,0.372	0.181,0.312,0.257	0.085	MXE	A1_NCBP2	JCEC			77718366	77718530	77730987	77731129	77720710	77720828	77723180	77723277	3573			None	None	None	None	None	None	None	None	None	None
ENSG00000100605_566	566	ENSG00000100605	ITPK1	chr14	-								70,70,81,20,135	43,31,33,4,82	45,40,93	66,27,89	200	200	0.0014	0.015	0.619,0.693,0.711,0.833,0.622	0.405,0.597,0.511	0.19	MXE	A1_NCBP2	JC			92962750	92962849	93076594	93076619	92993879	92993997	93016675	93016801	566			None	None	None	None	None	None	None	None	None	None
ENSG00000100722_2478	2478	ENSG00000100722	ZC3H14	chr14	+								446,513,602,381,468	83,47,47,84,89	504,466,533	43,47,39	200	175	0.00014	0.0026	0.825,0.905,0.918,0.799,0.821	0.911,0.897,0.923	-0.057	MXE	A1_NCBP2	JC			88575839	88575940	88607242	88607363	88577984	88578140	88596733	88596808	2478			None	None	None	None	None	None	None	None	None	None
ENSG00000100865_729	729	ENSG00000100865	CINP	chr14	-								40,48,72,17,39	9,9,25,15,3	61,87,55	0,2,0	200	200	1.2e-12	5.4e-10	0.816,0.842,0.742,0.531,0.929	1.0,0.978,1.0	-0.22	MXE	A1_NCBP2	JC			102343634	102344389	102355767	102355897	102348278	102348759	102349918	102350048	729			None	None	None	None	None	None	None	None	None	None
ENSG00000100997_123	123	ENSG00000100997	ABHD12	chr20	-								243,135,184,175,203	192,126,186,86,200	213,88,232	207,132,330	183	179	0.0038	0.034	0.553,0.512,0.492,0.666,0.498	0.502,0.395,0.407	0.11	MXE	A1_NCBP2	JCEC			25302218	25302346	25307965	25308045	25303549	25303628	25306832	25306915	123			None	None	None	None	None	None	None	None	None	None
ENSG00000101003_121	121	ENSG00000101003	GINS1	chr20	+								187,270,143,146,173	281,413,276,400,264	168,191,292	291,234,261	199	191	0.016	0.092	0.39,0.386,0.332,0.259,0.386	0.357,0.439,0.518	-0.087	MXE	A1_NCBP2	JC			25413789	25413854	25425210	25425327	25417103	25417202	25418104	25418195	121			None	None	None	None	None	None	None	None	None	None
ENSG00000101019_108	108	ENSG00000101019	UQCC1	chr20	-								205,282,209,202,148	94,53,57,104,60	213,253,339	48,25,53	208	173	2.5e-06	0.00015	0.645,0.816,0.753,0.618,0.672	0.787,0.894,0.842	-0.14	MXE	A1_NCBP2	JCEC			35366556	35366614	35384037	35384133	35374183	35374256	35381917	35382025	108			None	None	None	None	None	None	None	None	None	None
ENSG00000101019_109	109	ENSG00000101019	UQCC1	chr20	-								200,246,207,199,134	94,53,57,104,60	188,242,309	48,25,53	200	173	7.7e-06	0.00034	0.648,0.801,0.759,0.623,0.659	0.772,0.893,0.835	-0.14	MXE	A1_NCBP2	JCEC			35366556	35366614	35384037	35384133	35374183	35374256	35381925	35382025	109			None	None	None	None	None	None	None	None	None	None
ENSG00000101057_1912	1912	ENSG00000101057	MYBL2	chr20	+								559,503,428,510,771	372,614,571,342,976	323,209,491	512,274,868	205	250	0.00049	0.0078	0.647,0.5,0.478,0.645,0.491	0.435,0.482,0.408	0.11	MXE	A1_NCBP2	JCEC			43711487	43711601	43715958	43716482	43713001	43713106	43715133	43715283	1912			None	None	None	None	None	None	None	None	None	None
ENSG00000101109_102	102	ENSG00000101109	STK4	chr20	+								295,440,352,386,391	173,320,409,256,227	416,436,470	275,192,257	268	238	0.028	0.14	0.602,0.55,0.433,0.572,0.605	0.573,0.669,0.619	-0.068	MXE	A1_NCBP2	JCEC			44987131	44987296	45000391	45000520	44995089	44995257	44997168	44997306	102			None	None	None	None	None	None	None	None	None	None
ENSG00000101639_4021	4021	ENSG00000101639	CEP192	chr18	+								101,121,144,111,91	450,585,727,730,536	174,198,97	621,611,481	227	231	0.00043	0.0071	0.186,0.174,0.168,0.134,0.147	0.222,0.248,0.17	-0.052	MXE	A1_NCBP2	JCEC			13030464	13030608	13048858	13049681	13040829	13040956	13042203	13042334	4021			None	None	None	None	None	None	None	None	None	None
ENSG00000101639_4022	4022	ENSG00000101639	CEP192	chr18	+								166,158,154,134,131	438,576,710,719,536	225,217,193	617,597,484	227	231	0.00011	0.0024	0.278,0.218,0.181,0.159,0.199	0.271,0.27,0.289	-0.07	MXE	A1_NCBP2	JCEC			13037236	13037301	13048858	13049681	13040829	13040956	13042203	13042334	4022			None	None	None	None	None	None	None	None	None	None
ENSG00000102898_1124	1124	ENSG00000102898	NUTF2	chr16	+								605,712,837,644,793	803,997,708,705,985	796,491,813	966,749,1557	172	199	0.014	0.083	0.466,0.452,0.578,0.514,0.482	0.488,0.431,0.377	0.066	MXE	A1_NCBP2	JC			67865101	67865229	67870799	67872567	67868339	67868411	67868500	67868599	1124			None	None	None	None	None	None	None	None	None	None
ENSG00000102984_372	372	ENSG00000102984	ZNF821	chr16	-								35,14,23,26,13	22,21,43,14,32	31,0,14	32,23,48	226	246	0.027	0.13	0.634,0.421,0.368,0.669,0.307	0.513,0.0,0.241	0.23	MXE	A1_NCBP2	JCEC			71864137	71864242	71879906	71880023	71864902	71865048	71867911	71868037	372			None	None	None	None	None	None	None	None	None	None
ENSG00000103222_422	422	ENSG00000103222	ABCC1	chr16	+								71,63,65,78,56	2,22,20,0,27	52,43,88	2,10,0	200	200	0.0048	0.038	0.973,0.741,0.765,1.0,0.675	0.963,0.811,1.0	-0.094	MXE	A1_NCBP2	JC			16007815	16007992	16033108	16033170	16009775	16009901	16016495	16016621	422			None	None	None	None	None	None	None	None	None	None
ENSG00000103274_429	429	ENSG00000103274	NUBP1	chr16	+								24,58,67,60,20	2,32,34,44,15	38,19,65	0,0,16	169	133	4.7e-05	0.0012	0.904,0.588,0.608,0.518,0.512	1.0,1.0,0.762	-0.29	MXE	A1_NCBP2	JC			10747142	10747276	10756689	10756780	10752609	10752678	10755720	10755753	429			None	None	None	None	None	None	None	None	None	None
ENSG00000103540_420	420	ENSG00000103540	CCP110	chr16	+								131,154,128,123,124	1855,2073,1861,1136,2179	58,60,20	1582,1722,898	229	1748	1.9e-10	9.5e-08	0.35,0.362,0.344,0.452,0.303	0.219,0.21,0.145	0.17	MXE	A1_NCBP2	JCEC			19527835	19528022	19540656	19540787	19532415	19532544	19535939	19537587	420			None	None	None	None	None	None	None	None	None	None
ENSG00000103671_491	491	ENSG00000103671	TRIP4	chr15	+								105,87,112,111,94	55,46,28,93,66	80,74,113	75,54,99	200	200	0.011	0.069	0.656,0.654,0.8,0.544,0.587	0.516,0.578,0.533	0.11	MXE	A1_NCBP2	JC			64393945	64394115	64400742	64400821	64395397	64395531	64397605	64397818	491			None	None	None	None	None	None	None	None	None	None
ENSG00000103994_2134	2134	ENSG00000103994	ZNF106	chr15	-								141,193,144,117,60	1100,1865,1160,963,652	76,71,156	1186,1356,1574	161	442	1.9e-05	0.00064	0.26,0.221,0.254,0.25,0.202	0.15,0.126,0.214	0.074	MXE	A1_NCBP2	JCEC			42439032	42439552	42444826	42444981	42442072	42442414	42444201	42444262	2134			None	None	None	None	None	None	None	None	None	None
ENSG00000103994_2135	2135	ENSG00000103994	ZNF106	chr15	-								54,82,45,48,45	1476,2172,1862,1272,1267	13,9,36	1384,1248,1579	162	734	1.5e-09	4.7e-07	0.142,0.146,0.099,0.146,0.139	0.041,0.032,0.094	0.079	MXE	A1_NCBP2	JCEC			42446588	42446658	42472235	42472321	42448071	42448705	42466052	42466114	2135			None	None	None	None	None	None	None	None	None	None
ENSG00000103994_2136	2136	ENSG00000103994	ZNF106	chr15	-								64,82,44,48,64	271,392,221,267,274	17,9,42	224,218,301	162	200	4.4e-08	4.7e-06	0.226,0.205,0.197,0.182,0.224	0.086,0.048,0.147	0.11	MXE	A1_NCBP2	JC			42449770	42451954	42472235	42472321	42456957	42457158	42466052	42466114	2136			None	None	None	None	None	None	None	None	None	None
ENSG00000104133_972	972	ENSG00000104133	SPG11	chr15	-								52,65,29,52,51	48,95,70,119,59	94,68,63	84,41,53	207	246	0.00054	0.0082	0.563,0.448,0.33,0.342,0.507	0.571,0.663,0.586	-0.17	MXE	A1_NCBP2	JCEC			44608443	44608605	44615362	44615566	44610839	44610985	44613429	44613536	972			None	None	None	None	None	None	None	None	None	None
ENSG00000104164_523	523	ENSG00000104164	BLOC1S6	chr15	+								139,102,149,75,72	203,334,265,211,185	55,55,56	318,314,280	242	188	1.6e-10	9.2e-08	0.347,0.192,0.304,0.216,0.232	0.118,0.12,0.134	0.13	MXE	A1_NCBP2	JCEC			45587378	45587525	45605427	45605514	45592134	45592276	45603099	45603187	523			None	None	None	None	None	None	None	None	None	None
ENSG00000104177_521	521	ENSG00000104177	MYEF2	chr15	-								108,44,52,23,17	18,83,17,24,20	21,6,15	63,43,29	200	152	1.6e-05	0.0005	0.82,0.287,0.699,0.421,0.392	0.202,0.096,0.282	0.33	MXE	A1_NCBP2	JC			48141796	48143071	48151472	48151571	48149031	48149083	48149162	48149371	521			None	None	None	None	None	None	None	None	None	None
ENSG00000104205_3729	3729	ENSG00000104205	SGK3	chr8	+								6,2,3,7,15	89,56,103,119,41	0,0,6	26,102,70	184	173	0.0048	0.038	0.06,0.032,0.027,0.052,0.256	0.0,0.0,0.075	0.06	MXE	A1_NCBP2	JC			66793613	66793832	66813852	66813928	66798541	66798625	66804374	66804447	3729			None	None	None	None	None	None	None	None	None	None
ENSG00000104375_3760	3760	ENSG00000104375	STK3	chr8	-								54,51,112,106,101	219,195,272,193,146	50,35,43	216,215,161	293	276	0.00019	0.0037	0.188,0.198,0.279,0.341,0.395	0.179,0.133,0.201	0.11	MXE	A1_NCBP2	JCEC			98454632	98456000	98579663	98579789	98526741	98526917	98547968	98548161	3760			None	None	None	None	None	None	None	None	None	None
ENSG00000104388_2956	2956	ENSG00000104388	RAB2A	chr8	+								40,85,110,99,215	349,421,461,382,383	164,89,188	478,228,466	172	168	0.0059	0.046	0.101,0.165,0.189,0.202,0.354	0.251,0.276,0.283	-0.068	MXE	A1_NCBP2	JCEC			60516986	60517253	60584207	60584290	60558851	60558923	60572045	60572113	2956			None	None	None	None	None	None	None	None	None	None
ENSG00000104687_3683	3683	ENSG00000104687	GSR	chr8	-								76,34,70,50,106	308,427,608,373,278	17,40,39	240,310,406	187	259	0.0045	0.039	0.255,0.099,0.138,0.157,0.346	0.089,0.152,0.117	0.08	MXE	A1_NCBP2	JCEC			30684087	30684199	30696379	30696479	30689160	30689319	30692968	30693055	3683			None	None	None	None	None	None	None	None	None	None
ENSG00000104728_3676	3676	ENSG00000104728	ARHGEF10	chr8	+								113,81,75,95,71	59,60,51,66,53	65,33,100	113,36,157	200	200	1.6e-07	1.3e-05	0.657,0.574,0.595,0.59,0.573	0.365,0.478,0.389	0.19	MXE	A1_NCBP2	JC			1898432	1898525	1922963	1923079	1903280	1903451	1909294	1909470	3676			None	None	None	None	None	None	None	None	None	None
ENSG00000105186_417	417	ENSG00000105186	ANKRD27	chr19	-								53,37,57,36,42	155,81,130,161,58	31,0,84	172,85,135	200	200	0.018	0.097	0.255,0.314,0.305,0.183,0.42	0.153,0.0,0.384	0.12	MXE	A1_NCBP2	JC			32644324	32644479	32658913	32659045	32646458	32646615	32649681	32649792	417			None	None	None	None	None	None	None	None	None	None
ENSG00000105186_418	418	ENSG00000105186	ANKRD27	chr19	-								15,16,12,32,25	93,129,106,93,149	6,3,17	78,52,163	200	200	0.0028	0.026	0.139,0.11,0.102,0.256,0.144	0.071,0.055,0.094	0.077	MXE	A1_NCBP2	JC			32646458	32646615	32675070	32675169	32649681	32649792	32658913	32659045	418			None	None	None	None	None	None	None	None	None	None
ENSG00000105662_2752	2752	ENSG00000105662	CRTC1	chr19	+								4,3,4,10,19	2,30,15,9,82	13,24,34	12,16,56	200	187	0.027	0.13	0.652,0.086,0.2,0.51,0.178	0.503,0.584,0.362	-0.16	MXE	A1_NCBP2	JC			18768484	18768793	18775640	18775821	18771441	18771546	18774899	18774986	2752			None	None	None	None	None	None	None	None	None	None
ENSG00000105793_1686	1686	ENSG00000105793	GTPBP10	chr7	+								9,51,46,7,37	50,92,62,67,110	87,78,26	80,55,49	153	208	0.00052	0.0082	0.197,0.43,0.502,0.124,0.314	0.597,0.658,0.419	-0.24	MXE	A1_NCBP2	JCEC			90372154	90372228	90378133	90378211	90374301	90374354	90377506	90377614	1686			None	None	None	None	None	None	None	None	None	None
ENSG00000105926_3425	3425	ENSG00000105926	MPP6	chr7	+								306,302,539,465,468	495,565,613,739,314	418,187,303	758,480,612	200	169	0.0013	0.015	0.343,0.311,0.426,0.347,0.557	0.318,0.248,0.295	0.11	MXE	A1_NCBP2	JC			24663589	24663721	24668498	24668660	24665587	24665687	24666020	24666089	3425			None	None	None	None	None	None	None	None	None	None
ENSG00000105983_3666	3666	ENSG00000105983	LMBR1	chr7	-								76,57,28,80,86	142,87,150,119,149	132,124,178	168,172,235	200	200	0.01	0.066	0.349,0.396,0.157,0.402,0.366	0.44,0.419,0.431	-0.096	MXE	A1_NCBP2	JC			156763668	156763795	156833752	156833792	156796388	156796492	156826604	156826744	3666			None	None	None	None	None	None	None	None	None	None
ENSG00000105983_3667	3667	ENSG00000105983	LMBR1	chr7	-								11,16,14,24,15	138,100,137,126,152	95,32,22	135,174,226	173	204	0.027	0.13	0.086,0.159,0.108,0.183,0.104	0.453,0.178,0.103	-0.12	MXE	A1_NCBP2	JCEC			156763668	156763795	156892927	156892987	156796388	156796492	156836812	156836885	3667			None	None	None	None	None	None	None	None	None	None
ENSG00000106070_1484	1484	ENSG00000106070	GRB10	chr7	-								0,0,3,0,4	26,82,31,75,26	12,5,10	28,24,91	188	200	8.2e-08	7.2e-06	0.0,0.0,0.093,0.0,0.141	0.313,0.181,0.105	-0.15	MXE	A1_NCBP2	JC			50669721	50669863	50755886	50756056	50674435	50674658	50703820	50703908	1484			None	None	None	None	None	None	None	None	None	None
ENSG00000106133_3501	3501	ENSG00000106133	NSUN5P2	chr7	-								7,17,6,3,26	0,11,0,0,3	16,2,4	0,0,0	216	279	0.00027	0.0049	1.0,0.666,1.0,1.0,0.918	1.0,1.0,1.0	-0.083	MXE	A1_NCBP2	JCEC			72948891	72949102	72950057	72950196	72949312	72949491	72949845	72949961	3501			None	None	None	None	None	None	None	None	None	None
ENSG00000106701_1707	1707	ENSG00000106701	FSD1L	chr9	+								9,24,19,4,33	29,10,47,6,29	31,16,6	7,24,0	202	222	0.028	0.14	0.254,0.725,0.308,0.423,0.556	0.83,0.423,1.0	-0.3	MXE	A1_NCBP2	JCEC			105468192	105468324	105506398	105506608	105471903	105472005	105484380	105484502	1707			None	None	None	None	None	None	None	None	None	None
ENSG00000106723_3876	3876	ENSG00000106723	SPIN1	chr9	+								442,555,621,421,510	460,595,841,423,677	632,426,514	446,352,599	354	334	0.017	0.098	0.476,0.468,0.411,0.484,0.415	0.572,0.533,0.447	-0.067	MXE	A1_NCBP2	JCEC			88448940	88448989	88475077	88478694	88462495	88462749	88468371	88468605	3876			None	None	None	None	None	None	None	None	None	None
ENSG00000107036_3815	3815	ENSG00000107036	RIC1	chr9	+								12,30,28,48,58	47,28,22,16,20	34,22,54	10,1,9	208	180	0.00013	0.0028	0.181,0.481,0.524,0.722,0.715	0.746,0.95,0.839	-0.32	MXE	A1_NCBP2	JCEC			5629024	5629453	5713895	5714003	5656582	5656690	5689958	5690038	3815			None	None	None	None	None	None	None	None	None	None
ENSG00000107779_3230	3230	ENSG00000107779	BMPR1A	chr10	+								88,21,26,52,39	332,445,345,338,244	49,29,10	492,301,398	200	200	0.00053	0.0076	0.21,0.045,0.07,0.133,0.138	0.091,0.088,0.025	0.051	MXE	A1_NCBP2	JC			86838864	86838979	86892126	86892229	86875866	86876085	86890061	86890224	3230			None	None	None	None	None	None	None	None	None	None
ENSG00000107789_3246	3246	ENSG00000107789	MINPP1	chr10	+								196,294,285,223,209	157,291,276,209,278	180,205,227	387,307,232	198	200	0.011	0.07	0.558,0.505,0.511,0.519,0.432	0.32,0.403,0.497	0.098	MXE	A1_NCBP2	JC			87508335	87508533	87552081	87553460	87513123	87513221	87521035	87521169	3246			None	None	None	None	None	None	None	None	None	None
ENSG00000107862_2104	2104	ENSG00000107862	GBF1	chr10	+								150,158,188,140,259	122,197,239,162,180	108,115,211	152,198,303	266	312	0.0018	0.02	0.591,0.485,0.48,0.503,0.628	0.455,0.405,0.45	0.1	MXE	A1_NCBP2	JCEC			102358505	102358729	102361021	102361120	102359269	102359435	102360183	102360395	2104			None	None	None	None	None	None	None	None	None	None
ENSG00000108061_1527	1527	ENSG00000108061	SHOC2	chr10	+								2296,2263,3022,1661,3099	432,482,633,541,569	2603,2264,1473	566,352,201	1037	238	0.029	0.14	0.55,0.519,0.523,0.413,0.556	0.513,0.596,0.627	-0.066	MXE	A1_NCBP2	JCEC			110919546	110919657	111000414	111000545	110964124	110965061	110985627	110985765	1527			None	None	None	None	None	None	None	None	None	None
ENSG00000108100_3953	3953	ENSG00000108100	CCNY	chr10	+								509,684,549,660,405	547,460,617,916,437	736,579,673	565,436,644	175	201	0.031	0.15	0.517,0.631,0.505,0.453,0.516	0.599,0.604,0.546	-0.059	MXE	A1_NCBP2	JCEC			35336508	35337207	35525963	35525999	35483403	35483478	35516522	35516623	3953			None	None	None	None	None	None	None	None	None	None
ENSG00000108100_3960	3960	ENSG00000108100	CCNY	chr10	+								338,390,342,339,269	547,447,660,928,431	450,403,441	575,445,646	135	201	0.013	0.079	0.479,0.565,0.436,0.352,0.482	0.538,0.574,0.504	-0.076	MXE	A1_NCBP2	JCEC			35483403	35483478	35525963	35525999	35501500	35501535	35516522	35516623	3960			None	None	None	None	None	None	None	None	None	None
ENSG00000108100_3961	3961	ENSG00000108100	CCNY	chr10	+								376,410,324,337,257	236,295,423,470,297	496,405,439	357,277,247	135	136	0.0027	0.026	0.616,0.583,0.436,0.419,0.466	0.583,0.596,0.642	-0.1	MXE	A1_NCBP2	JC			35483403	35483478	35529972	35530030	35501500	35501535	35525963	35525999	3961			None	None	None	None	None	None	None	None	None	None
ENSG00000108219_3143	3143	ENSG00000108219	TSPAN14	chr10	+								19,11,7,0,15	138,99,89,38,165	0,0,2	71,51,192	151	200	7.2e-10	1.3e-07	0.154,0.128,0.094,0.0,0.107	0.0,0.0,0.014	0.092	MXE	A1_NCBP2	JC			80489216	80489314	80512143	80512269	80504727	80504778	80509300	80509471	3143			None	None	None	None	None	None	None	None	None	None
ENSG00000108239_3116	3116	ENSG00000108239	TBC1D12	chr10	+								0,0,11,11,29	104,152,174,225,140	42,17,15	143,119,201	200	200	4.9e-05	0.0012	0.0,0.0,0.059,0.047,0.172	0.227,0.125,0.069	-0.085	MXE	A1_NCBP2	JC			94402540	94403584	94493364	94493447	94441895	94442019	94474667	94474783	3116			None	None	None	None	None	None	None	None	None	None
ENSG00000108423_1191	1191	ENSG00000108423	TUBD1	chr17	-								69,66,87,66,67	141,147,129,186,133	103,119,110	141,126,107	200	200	5.9e-06	0.00022	0.329,0.31,0.403,0.262,0.335	0.422,0.486,0.507	-0.14	MXE	A1_NCBP2	JC			59860224	59860424	59878102	59878334	59863663	59863847	59874538	59874703	1191			None	None	None	None	None	None	None	None	None	None
ENSG00000108423_1195	1195	ENSG00000108423	TUBD1	chr17	-								57,134,104,48,149	94,128,134,14,82	45,70,99	110,124,107	248	241	0.012	0.077	0.371,0.504,0.43,0.769,0.638	0.284,0.354,0.473	0.17	MXE	A1_NCBP2	JCEC			59863663	59863847	59890830	59891003	59866608	59866749	59886082	59886230	1195			None	None	None	None	None	None	None	None	None	None
ENSG00000108423_1199	1199	ENSG00000108423	TUBD1	chr17	-								149,129,99,222,115	242,454,305,433,281	116,117,164	386,487,436	311	332	0.014	0.084	0.397,0.233,0.257,0.354,0.304	0.243,0.204,0.287	0.064	MXE	A1_NCBP2	JCEC			59866608	59866749	59892696	59892920	59878102	59878334	59890830	59891041	1199			None	None	None	None	None	None	None	None	None	None
ENSG00000108423_1200	1200	ENSG00000108423	TUBD1	chr17	-								76,143,104,54,164	147,176,112,218,308	61,70,99	201,225,294	248	317	0.0026	0.026	0.398,0.509,0.543,0.24,0.405	0.279,0.285,0.301	0.13	MXE	A1_NCBP2	JCEC			59878102	59878334	59890830	59891003	59880893	59881110	59886082	59886230	1200			None	None	None	None	None	None	None	None	None	None
ENSG00000108433_298	298	ENSG00000108433	GOSR2	chr17	+								296,301,338,427,346	121,109,136,154,143	518,305,620	99,78,150	200	200	3.7e-07	2.4e-05	0.71,0.734,0.713,0.735,0.708	0.84,0.796,0.805	-0.094	MXE	A1_NCBP2	JC			46931098	46931207	46938598	46938704	46932066	46932199	46935028	46935169	298			None	None	None	None	None	None	None	None	None	None
ENSG00000108506_2403	2403	ENSG00000108506	INTS2	chr17	-								48,64,28,39,76	223,341,320,143,266	73,60,112	294,253,249	169	235	0.015	0.09	0.23,0.207,0.108,0.275,0.284	0.257,0.248,0.385	-0.076	MXE	A1_NCBP2	JCEC			61891512	61891689	61897468	61897583	61893764	61893899	61895314	61895383	2403			None	None	None	None	None	None	None	None	None	None
ENSG00000108510_271	271	ENSG00000108510	MED13	chr17	-								527,584,401,440,721	392,328,450,344,428	607,731,695	302,271,351	200	200	2.2e-05	0.00063	0.573,0.64,0.471,0.561,0.628	0.668,0.73,0.664	-0.11	MXE	A1_NCBP2	JC			61960866	61961090	61965005	61965468	61961587	61961779	61962751	61962971	271			None	None	None	None	None	None	None	None	None	None
ENSG00000108510_272	272	ENSG00000108510	MED13	chr17	-								144,270,170,175,238	165,129,110,141,107	217,258,294	75,123,105	200	200	0.00071	0.0095	0.466,0.677,0.607,0.554,0.69	0.743,0.677,0.737	-0.12	MXE	A1_NCBP2	JC			61968034	61968258	61984170	61984367	61972726	61972888	61982197	61983114	272			None	None	None	None	None	None	None	None	None	None
ENSG00000108559_1725	1725	ENSG00000108559	NUP88	chr17	-								231,460,345,348,192	233,297,320,259,333	371,360,323	247,178,252	202	259	0.0092	0.062	0.56,0.665,0.58,0.633,0.425	0.658,0.722,0.622	-0.095	MXE	A1_NCBP2	JCEC			5387778	5387904	5394890	5394981	5388801	5388960	5391560	5391662	1725			None	None	None	None	None	None	None	None	None	None
ENSG00000108559_1728	1728	ENSG00000108559	NUP88	chr17	-								59,147,92,16,86	246,275,342,370,215	111,111,77	203,371,235	200	199	0.031	0.15	0.193,0.347,0.211,0.041,0.285	0.352,0.229,0.246	-0.06	MXE	A1_NCBP2	JC			5394890	5394981	5405056	5405243	5399551	5399650	5404098	5404246	1728			None	None	None	None	None	None	None	None	None	None
ENSG00000108599_555	555	ENSG00000108599	AKAP10	chr17	-								72,110,75,117,57	27,39,54,52,13	89,62,69	12,4,8	200	200	1.4e-08	1.6e-06	0.727,0.738,0.581,0.692,0.814	0.881,0.939,0.896	-0.2	MXE	A1_NCBP2	JC			19920035	19920118	19936285	19936430	19924407	19924517	19931804	19931978	555			None	None	None	None	None	None	None	None	None	None
ENSG00000109171_2491	2491	ENSG00000109171	SLAIN2	chr4	+								285,376,246,142,340	513,850,938,623,882	321,244,304	688,502,638	200	200	0.016	0.091	0.357,0.307,0.208,0.186,0.278	0.318,0.327,0.323	-0.055	MXE	A1_NCBP2	JC			48341528	48342128	48379689	48379848	48369848	48369997	48377895	48378060	2491			None	None	None	None	None	None	None	None	None	None
ENSG00000109685_1824	1824	ENSG00000109685	NSD2	chr4	+								16,22,2,38,16	13,4,0,0,29	46,14,17	6,0,0	200	200	0.011	0.07	0.552,0.846,1.0,1.0,0.356	0.885,1.0,1.0	-0.21	MXE	A1_NCBP2	JC			1892781	1892891	1900625	1901251	1893729	1893909	1899220	1899395	1824			None	None	None	None	None	None	None	None	None	None
ENSG00000109919_1049	1049	ENSG00000109919	MTCH2	chr11	-								251,293,301,240,148	622,621,635,601,308	373,364,291	620,383,561	148	176	0.0026	0.025	0.324,0.359,0.36,0.322,0.364	0.417,0.531,0.382	-0.098	MXE	A1_NCBP2	JC			47617316	47618919	47628952	47629046	47622700	47622776	47627079	47627127	1049			None	None	None	None	None	None	None	None	None	None
ENSG00000110063_926	926	ENSG00000110063	DCPS	chr11	+								153,219,247,132,265	72,92,124,79,144	197,76,173	114,77,176	246	214	0.0012	0.015	0.649,0.674,0.634,0.592,0.616	0.601,0.462,0.461	0.12	MXE	A1_NCBP2	JCEC			126306569	126306744	126343306	126343417	126331404	126331550	126338285	126338399	926			None	None	None	None	None	None	None	None	None	None
ENSG00000110075_1005	1005	ENSG00000110075	PPP6R3	chr11	+								744,982,654,738,936	266,202,203,187,389	763,964,1007	203,178,178	200	200	0.00016	0.0029	0.737,0.829,0.763,0.798,0.706	0.79,0.844,0.85	-0.061	MXE	A1_NCBP2	JC			68551120	68551186	68564302	68564432	68554144	68554257	68558565	68558679	1005			None	None	None	None	None	None	None	None	None	None
ENSG00000110075_1008	1008	ENSG00000110075	PPP6R3	chr11	+								72,100,120,132,103	13,37,2,21,31	142,81,87	34,28,35	186	187	0.011	0.068	0.848,0.731,0.984,0.863,0.77	0.808,0.744,0.714	0.084	MXE	A1_NCBP2	JC			68574108	68574224	68587944	68588024	68575957	68576043	68583042	68583129	1008			None	None	None	None	None	None	None	None	None	None
ENSG00000110076_2031	2031	ENSG00000110076	NRXN2	chr11	-								0,4,2,0,17	100,125,175,35,231	3,25,11	115,72,73	190	426	0.00022	0.0042	0.0,0.067,0.025,0.0,0.142	0.055,0.438,0.253	-0.2	MXE	A1_NCBP2	JCEC			64620293	64620372	64630401	64630573	64622752	64623078	64626462	64626552	2031			None	None	None	None	None	None	None	None	None	None
ENSG00000110321_4139	4139	ENSG00000110321	EIF4G2	chr11	-								2885,3753,3116,3360,2699	1218,1492,1862,1272,1382	3353,3332,3839	1618,1104,1002	252	211	0.018	0.1	0.665,0.678,0.584,0.689,0.621	0.634,0.716,0.762	-0.057	MXE	A1_NCBP2	JCEC			10803210	10803294	10804136	10804203	10803479	10803590	10803898	10804050	4139			None	None	None	None	None	None	None	None	None	None
ENSG00000110435_4157	4157	ENSG00000110435	PDHX	chr11	+								59,63,122,116,102	134,158,99,86,61	79,95,39	159,120,144	201	159	0.031	0.15	0.258,0.24,0.494,0.516,0.569	0.282,0.385,0.176	0.13	MXE	A1_NCBP2	JCEC			34931403	34931484	34984569	34984728	34947505	34947606	34978123	34978182	4157			None	None	None	None	None	None	None	None	None	None
ENSG00000110700_4148	4148	ENSG00000110700	RPS13	chr11	-								2787,2949,4247,2517,3677	5220,6640,5560,7797,6052	4161,2112,3867	8573,6996,10782	200	200	0.0072	0.052	0.348,0.308,0.433,0.244,0.378	0.327,0.232,0.264	0.068	MXE	A1_NCBP2	JC			17074387	17074466	17077167	17077246	17075096	17075197	17075453	17075623	4148			None	None	None	None	None	None	None	None	None	None
ENSG00000110721_1010	1010	ENSG00000110721	CHKA	chr11	-								20,2,57,0,7	50,51,97,104,92	5,0,5	91,33,65	154	200	0.011	0.07	0.342,0.048,0.433,0.0,0.09	0.067,0.0,0.091	0.13	MXE	A1_NCBP2	JC			68070723	68070857	68097018	68097130	68074716	68074830	68081403	68081457	1010			None	None	None	None	None	None	None	None	None	None
ENSG00000110958_829	829	ENSG00000110958	PTGES3	chr12	-								1174,1385,1437,1392,684	928,1569,1081,1377,544	1411,960,1089	1509,1331,1216	163	125	0.00067	0.0092	0.492,0.404,0.505,0.437,0.491	0.418,0.356,0.407	0.072	MXE	A1_NCBP2	JC			56663348	56664498	56670274	56670364	56664775	56664800	56666203	56666266	829			None	None	None	None	None	None	None	None	None	None
ENSG00000111206_1790	1790	ENSG00000111206	FOXM1	chr12	-								471,609,299,135,468	924,1467,473,510,687	465,282,558	1280,1000,1618	200	200	0.0027	0.025	0.338,0.293,0.387,0.209,0.405	0.266,0.22,0.256	0.079	MXE	A1_NCBP2	JC			2865354	2865399	2872095	2872247	2866392	2866521	2868562	2868754	1790			None	None	None	None	None	None	None	None	None	None
ENSG00000111231_2389	2389	ENSG00000111231	GPN3	chr12	-								35,27,65,66,42	144,157,189,151,100	44,9,25	157,164,103	200	200	0.0068	0.05	0.196,0.147,0.256,0.304,0.296	0.219,0.052,0.195	0.084	MXE	A1_NCBP2	JC			110455814	110455930	110465105	110465214	110457509	110457634	110459694	110459862	2389			None	None	None	None	None	None	None	None	None	None
ENSG00000111358_3055	3055	ENSG00000111358	GTF2H3	chr12	+								30,68,54,61,80	88,78,65,133,92	98,79,59	81,99,48	175	169	0.011	0.068	0.248,0.457,0.445,0.307,0.456	0.539,0.435,0.543	-0.12	MXE	A1_NCBP2	JC			123652706	123652735	123659794	123659930	123654923	123654998	123659515	123659584	3055			None	None	None	None	None	None	None	None	None	None
ENSG00000111596_907	907	ENSG00000111596	CNOT2	chr12	+								124,98,127,83,162	225,218,164,179,279	57,81,124	249,212,330	223	167	1.8e-05	0.0006	0.292,0.252,0.367,0.258,0.303	0.146,0.222,0.22	0.098	MXE	A1_NCBP2	JCEC			70278131	70278274	70329422	70329570	70310894	70311017	70319297	70319364	907			None	None	None	None	None	None	None	None	None	None
ENSG00000111727_784	784	ENSG00000111727	HCFC2	chr12	+								26,50,27,10,30	0,19,10,7,24	26,27,27	98,20,19	268	153	0.0033	0.031	1.0,0.6,0.607,0.449,0.416	0.132,0.435,0.448	0.28	MXE	A1_NCBP2	JCEC			104082712	104082901	104093385	104093563	104086846	104087014	104087985	104088038	784			None	None	None	None	None	None	None	None	None	None
ENSG00000111752_2374	2374	ENSG00000111752	PHC1	chr12	+								176,226,96,75,206	50,33,10,26,22	171,152,415	18,10,35	200	200	0.00011	0.0022	0.779,0.873,0.906,0.743,0.904	0.905,0.938,0.922	-0.081	MXE	A1_NCBP2	JC			8920984	8921065	8930434	8930927	8921600	8921750	8922632	8922788	2374			None	None	None	None	None	None	None	None	None	None
ENSG00000111752_2375	2375	ENSG00000111752	PHC1	chr12	+								176,226,96,75,206	33,34,4,26,27	171,152,415	14,10,31	200	200	0.00022	0.0038	0.842,0.869,0.96,0.743,0.884	0.924,0.938,0.93	-0.071	MXE	A1_NCBP2	JC			8920984	8921065	8930434	8930927	8921600	8921750	8922656	8922788	2375			None	None	None	None	None	None	None	None	None	None
ENSG00000111785_783	783	ENSG00000111785	RIC8B	chr12	+								18,13,23,58,41	56,61,59,72,30	27,4,5	65,54,137	200	195	0.0001	0.0021	0.239,0.172,0.275,0.44,0.571	0.288,0.067,0.034	0.21	MXE	A1_NCBP2	JC			106783996	106784044	106842588	106842817	106814695	106815304	106825725	106825820	783			None	None	None	None	None	None	None	None	None	None
ENSG00000111845_2699	2699	ENSG00000111845	PAK1IP1	chr6	+								4,22,24,16,25	168,176,135,136,128	30,29,58	103,148,141	175	153	1.6e-06	7.6e-05	0.02,0.099,0.135,0.093,0.146	0.203,0.146,0.265	-0.11	MXE	A1_NCBP2	JC			10702368	10702489	10704506	10704652	10702564	10702639	10703404	10703457	2699			None	None	None	None	None	None	None	None	None	None
ENSG00000111880_2651	2651	ENSG00000111880	RNGTT	chr6	-								99,97,103,43,72	24,21,28,16,15	81,102,70	0,10,26	172	200	0.012	0.071	0.827,0.843,0.811,0.758,0.848	1.0,0.922,0.758	-0.076	MXE	A1_NCBP2	JC			88769769	88769874	88853628	88853764	88844356	88844521	88849754	88849826	2651			None	None	None	None	None	None	None	None	None	None
ENSG00000112130_2449	2449	ENSG00000112130	RNF8	chr6	+								25,37,20,12,38	49,41,43,21,45	34,30,49	117,67,95	163	190	0.022	0.12	0.373,0.513,0.352,0.4,0.496	0.253,0.343,0.375	0.1	MXE	A1_NCBP2	JC			37368483	37369218	37376925	37377033	37371511	37371574	37374619	37374709	2449			None	None	None	None	None	None	None	None	None	None
ENSG00000112186_2500	2500	ENSG00000112186	CAP2	chr6	+								93,94,142,74,80	324,431,375,488,413	54,76,50	522,433,585	186	290	2.6e-06	0.00015	0.309,0.254,0.371,0.191,0.232	0.139,0.215,0.118	0.11	MXE	A1_NCBP2	JCEC			17507168	17507312	17540972	17541148	17507640	17507726	17539268	17539458	2500			None	None	None	None	None	None	None	None	None	None
ENSG00000112511_1525	1525	ENSG00000112511	PHF1	chr6	+								19,2,28,0,19	12,29,24,35,121	1,0,4	45,51,79	200	195	7.2e-06	0.00026	0.607,0.063,0.532,0.0,0.133	0.021,0.0,0.047	0.24	MXE	A1_NCBP2	JC			33414724	33414829	33415589	33415670	33414965	33415144	33415234	33415329	1525			None	None	None	None	None	None	None	None	None	None
ENSG00000112531_3401	3401	ENSG00000112531	QKI	chr6	+								270,263,512,590,287	694,828,803,1064,997	366,212,270	996,773,1017	217	244	0.0066	0.049	0.304,0.263,0.418,0.384,0.245	0.292,0.236,0.23	0.07	MXE	A1_NCBP2	JCEC			163455278	163455421	163561981	163562069	163478779	163478896	163534981	163535125	3401			None	None	None	None	None	None	None	None	None	None
ENSG00000112584_2267	2267	ENSG00000112584	FAM120B	chr6	+								102,85,95,111,87	26,45,60,27,70	108,72,127	73,99,105	200	200	0.0019	0.019	0.797,0.654,0.613,0.804,0.554	0.597,0.421,0.547	0.16	MXE	A1_NCBP2	JC			170323078	170323259	170358225	170358318	170330448	170330550	170348150	170348323	2267			None	None	None	None	None	None	None	None	None	None
ENSG00000112715_1531	1531	ENSG00000112715	VEGFA	chr6	+								0,12,0,0,0	25,28,21,56,40	0,0,0	22,17,36	172	197	0.013	0.082	0.0,0.329,0.0,0.0,0.0	0.0,0.0,0.0	0.066	MXE	A1_NCBP2	JCEC			43778888	43778918	43784540	43784562	43780731	43780803	43781955	43782052	1531			None	None	None	None	None	None	None	None	None	None
ENSG00000112851_3577	3577	ENSG00000112851	ERBIN	chr5	+								655,919,1111,723,1066	328,348,604,253,514	924,956,581	272,285,203	170	200	4.9e-05	0.0012	0.701,0.757,0.684,0.771,0.709	0.8,0.798,0.771	-0.065	MXE	A1_NCBP2	JC			66026301	66026417	66043076	66043198	66028273	66028343	66038382	66038482	3577			None	None	None	None	None	None	None	None	None	None
ENSG00000112851_3578	3578	ENSG00000112851	ERBIN	chr5	+								0,3,34,11,23	163,114,75,23,113	0,11,0	78,58,74	244	223	0.0043	0.038	0.0,0.023,0.293,0.304,0.157	0.0,0.148,0.0	0.11	MXE	A1_NCBP2	JCEC			66053405	66054951	66075023	66075230	66068876	66069020	66072168	66072291	3578			None	None	None	None	None	None	None	None	None	None
ENSG00000113013_3438	3438	ENSG00000113013	HSPA9	chr5	-								272,274,184,300,359	340,514,445,385,382	202,208,322	458,445,572	225	174	0.013	0.082	0.382,0.292,0.242,0.376,0.421	0.254,0.265,0.303	0.069	MXE	A1_NCBP2	JCEC			138567454	138567561	138570959	138571141	138567648	138567722	138568924	138569049	3438			None	None	None	None	None	None	None	None	None	None
ENSG00000113068_3109	3109	ENSG00000113068	PFDN1	chr5	-								142,98,241,111,180	178,191,211,128,212	63,65,85	224,86,172	267	185	0.0021	0.022	0.356,0.262,0.442,0.375,0.37	0.163,0.344,0.255	0.11	MXE	A1_NCBP2	JCEC			140245034	140246057	140303040	140303101	140281448	140281533	140300415	140300582	3109			None	None	None	None	None	None	None	None	None	None
ENSG00000113300_1091	1091	ENSG00000113300	CNOT6	chr5	+								456,809,938,566,532	238,332,332,353,237	712,462,548	282,374,427	255	331	0.031	0.15	0.713,0.76,0.786,0.675,0.744	0.766,0.616,0.625	0.067	MXE	A1_NCBP2	JCEC			180567087	180567242	180571229	180571432	180567848	180568003	180569109	180569340	1091			None	None	None	None	None	None	None	None	None	None
ENSG00000113384_2976	2976	ENSG00000113384	GOLPH3	chr5	-								80,107,307,160,180	343,444,647,517,400	137,90,119	550,439,579	232	215	0.00051	0.0081	0.178,0.183,0.305,0.223,0.294	0.188,0.16,0.16	0.067	MXE	A1_NCBP2	JCEC			32124715	32126636	32173809	32174319	32135571	32135686	32143748	32143880	2976			None	None	None	None	None	None	None	None	None	None
ENSG00000113575_1095	1095	ENSG00000113575	PPP2CA	chr5	-								746,778,1018,699,477	699,995,664,1008,712	784,586,600	1116,909,929	310	274	0.018	0.099	0.485,0.409,0.575,0.38,0.372	0.383,0.363,0.363	0.075	MXE	A1_NCBP2	JCEC			134200984	134201074	134225759	134226073	134201847	134202021	134205921	134206131	1095			None	None	None	None	None	None	None	None	None	None
ENSG00000113761_3394	3394	ENSG00000113761	ZNF346	chr5	+								218,269,442,284,196	37,110,115,99,110	232,173,360	126,121,162	286	194	0.0023	0.024	0.8,0.624,0.723,0.661,0.547	0.555,0.492,0.601	0.12	MXE	A1_NCBP2	JCEC			177044388	177044533	177064511	177067985	177050750	177050936	177062057	177062151	3394			None	None	None	None	None	None	None	None	None	None
ENSG00000113845_2065	2065	ENSG00000113845	TIMMDC1	chr3	+								231,242,226,169,326	45,75,111,80,112	276,294,327	51,79,64	266	179	0.0015	0.017	0.776,0.685,0.578,0.587,0.662	0.785,0.715,0.775	-0.1	MXE	A1_NCBP2	JCEC			119498546	119498927	119517204	119517315	119500694	119500860	119513640	119513719	2065			None	None	None	None	None	None	None	None	None	None
ENSG00000114107_1618	1618	ENSG00000114107	CEP70	chr3	-								60,70,253,58,108	159,171,263,41,187	119,87,43	282,256,110	175	206	0.011	0.068	0.308,0.325,0.531,0.625,0.405	0.332,0.286,0.315	0.13	MXE	A1_NCBP2	JCEC			138505294	138505465	138529198	138529287	138508438	138508544	138525489	138525564	1618			None	None	None	None	None	None	None	None	None	None
ENSG00000114126_1274	1274	ENSG00000114126	TFDP2	chr3	-								78,101,117,82,112	106,131,194,125,69	158,113,109	116,73,124	200	200	0.031	0.15	0.424,0.435,0.376,0.396,0.619	0.577,0.608,0.468	-0.1	MXE	A1_NCBP2	JC			141993537	141993585	142093060	142093127	141995019	141995141	142005440	142005544	1274			None	None	None	None	None	None	None	None	None	None
ENSG00000114520_1568	1568	ENSG00000114520	SNX4	chr3	-								151,163,164,104,227	123,306,281,147,219	118,73,100	183,211,186	222	236	0.012	0.077	0.566,0.362,0.383,0.429,0.524	0.407,0.269,0.364	0.11	MXE	A1_NCBP2	JCEC			125497833	125497983	125520031	125520202	125498058	125498194	125504622	125504744	1568			None	None	None	None	None	None	None	None	None	None
ENSG00000114904_2551	2551	ENSG00000114904	NEK4	chr3	-								171,220,182,116,118	58,58,23,51,23	194,183,279	45,31,36	200	200	0.015	0.087	0.747,0.791,0.888,0.695,0.837	0.812,0.855,0.886	-0.059	MXE	A1_NCBP2	JC			52746733	52746904	52763469	52763624	52751931	52752336	52760794	52760936	2551			None	None	None	None	None	None	None	None	None	None
ENSG00000114999_1495	1495	ENSG00000114999	TTL	chr2	+								480,547,521,416,514	149,221,213,227,253	466,358,694	96,117,306	200	200	0.025	0.13	0.763,0.712,0.71,0.647,0.67	0.829,0.754,0.694	-0.059	MXE	A1_NCBP2	JC			112494142	112494375	112520281	112520425	112501205	112501341	112502911	112503181	1495			None	None	None	None	None	None	None	None	None	None
ENSG00000115109_1704	1704	ENSG00000115109	EPB41L5	chr2	+								40,59,82,50,25	73,46,58,4,27	54,29,25	51,45,70	142	200	0.017	0.092	0.436,0.644,0.666,0.946,0.566	0.599,0.476,0.335	0.18	MXE	A1_NCBP2	JC			120164835	120164910	120174840	120179119	120167465	120167507	120167876	120168007	1704			None	None	None	None	None	None	None	None	None	None
ENSG00000115170_2686	2686	ENSG00000115170	ACVR1	chr2	-								72,62,67,24,46	32,44,40,30,73	50,23,53	53,77,78	275	174	0.0065	0.049	0.587,0.471,0.515,0.336,0.285	0.374,0.159,0.301	0.16	MXE	A1_NCBP2	JCEC			157780336	157780600	157826527	157826646	157799426	157799500	157818384	157818559	2686			None	None	None	None	None	None	None	None	None	None
ENSG00000115170_2687	2687	ENSG00000115170	ACVR1	chr2	-								72,65,77,24,64	32,44,40,30,72	50,26,56	53,77,78	275	174	0.0016	0.018	0.587,0.483,0.549,0.336,0.36	0.374,0.176,0.312	0.18	MXE	A1_NCBP2	JCEC			157780336	157780600	157875795	157875842	157799426	157799500	157818384	157818559	2687			None	None	None	None	None	None	None	None	None	None
ENSG00000115355_2315	2315	ENSG00000115355	CCDC88A	chr2	-								243,279,668,43,517	699,874,1386,85,871	254,209,45	679,763,197	200	193	0.0015	0.016	0.251,0.236,0.317,0.328,0.364	0.265,0.209,0.181	0.081	MXE	A1_NCBP2	JC			55308808	55309023	55315927	55316114	55309161	55309254	55312433	55312579	2315			None	None	None	None	None	None	None	None	None	None
ENSG00000115355_2319	2319	ENSG00000115355	CCDC88A	chr2	-								127,166,448,41,270	78,77,244,4,195	101,130,32	79,150,39	184	241	0.00033	0.0057	0.681,0.738,0.706,0.931,0.645	0.626,0.532,0.518	0.18	MXE	A1_NCBP2	JCEC			55355578	55355751	55372451	55372510	55362307	55362448	55363949	55364033	2319			None	None	None	None	None	None	None	None	None	None
ENSG00000115368_1128	1128	ENSG00000115368	WDR75	chr2	+								173,187,313,190,143	763,1243,1204,1332,694	120,84,124	1002,887,754	196	200	9.9e-06	0.00032	0.188,0.133,0.21,0.127,0.174	0.109,0.088,0.144	0.053	MXE	A1_NCBP2	JC			189468474	189468569	189470818	189470878	189469343	189469439	189470075	189470245	1128			None	None	None	None	None	None	None	None	None	None
ENSG00000115464_2666	2666	ENSG00000115464	USP34	chr2	-								268,229,268,3,391	391,360,430,290,385	228,180,173	266,283,126	200	166	0.0033	0.03	0.363,0.346,0.341,0.009,0.457	0.416,0.346,0.533	-0.13	MXE	A1_NCBP2	JC			61257203	61257350	61265983	61266167	61259710	61259776	61265396	61265557	2666			None	None	None	None	None	None	None	None	None	None
ENSG00000115761_1869	1869	ENSG00000115761	NOL10	chr2	-								162,238,292,276,257	454,601,540,608,557	243,265,316	391,514,510	153	227	0.0027	0.026	0.346,0.37,0.445,0.402,0.406	0.48,0.433,0.479	-0.07	MXE	A1_NCBP2	JCEC			10603077	10603157	10654480	10654547	10607184	10607311	10644319	10644372	1869			None	None	None	None	None	None	None	None	None	None
ENSG00000115761_1873	1873	ENSG00000115761	NOL10	chr2	-								528,672,440,882,510	156,243,162,185,204	470,444,562	221,273,211	250	167	0.0014	0.017	0.693,0.649,0.645,0.761,0.625	0.587,0.521,0.64	0.092	MXE	A1_NCBP2	JCEC			10644319	10644372	10659171	10659250	10654480	10654547	10657741	10657891	1873			None	None	None	None	None	None	None	None	None	None
ENSG00000115827_3266	3266	ENSG00000115827	DCAF17	chr2	+								86,59,67,46,66	88,113,120,133,135	91,63,73	98,93,77	205	243	0.013	0.078	0.537,0.382,0.398,0.291,0.367	0.524,0.445,0.529	-0.1	MXE	A1_NCBP2	JCEC			171453123	171453213	171473865	171473975	171457970	171458075	171468887	171469030	3266			None	None	None	None	None	None	None	None	None	None
ENSG00000116127_1709	1709	ENSG00000116127	ALMS1	chr2	+								61,58,106,43,99	78,117,86,62,182	26,74,23	100,122,77	200	200	0.0042	0.035	0.439,0.331,0.552,0.41,0.352	0.206,0.378,0.23	0.14	MXE	A1_NCBP2	JC			73489633	73491498	73550266	73550437	73519774	73520016	73534823	73534949	1709			None	None	None	None	None	None	None	None	None	None
ENSG00000116171_2170	2170	ENSG00000116171	SCP2	chr1	+								14,16,29,23,27	8,11,12,2,26	8,8,5	25,7,9	232	165	0.0011	0.014	0.554,0.508,0.632,0.891,0.425	0.185,0.448,0.283	0.3	MXE	A1_NCBP2	JCEC			52948008	52948080	52961502	52961629	52950754	52950886	52954739	52954804	2170			None	None	None	None	None	None	None	None	None	None
ENSG00000116212_2043	2043	ENSG00000116212	LRRC42	chr1	+								63,53,115,109,100	189,215,133,341,142	35,75,115	286,193,361	232	219	0.013	0.082	0.239,0.189,0.449,0.232,0.399	0.104,0.268,0.231	0.1	MXE	A1_NCBP2	JCEC			53951985	53952472	53962033	53962122	53958148	53958280	53960355	53960474	2043			None	None	None	None	None	None	None	None	None	None
ENSG00000116761_2760	2760	ENSG00000116761	CTH	chr1	+								101,117,89,95,75	12,22,5,17,22	215,196,162	6,14,19	200	158	0.00026	0.0043	0.869,0.808,0.934,0.815,0.729	0.966,0.917,0.871	-0.087	MXE	A1_NCBP2	JC			70421565	70421675	70430316	70430394	70424284	70424416	70429793	70429851	2760			None	None	None	None	None	None	None	None	None	None
ENSG00000117020_3553	3553	ENSG00000117020	AKT3	chr1	-								460,718,634,605,554	191,132,222,290,227	801,591,589	225,122,173	200	200	0.0097	0.063	0.707,0.845,0.741,0.676,0.709	0.781,0.829,0.773	-0.059	MXE	A1_NCBP2	JC			243637610	243637742	243695590	243695716	243645892	243646037	243664771	243664883	3553			None	None	None	None	None	None	None	None	None	None
ENSG00000117020_3554	3554	ENSG00000117020	AKT3	chr1	-								178,146,213,95,216	168,188,227,191,316	315,186,211	295,142,144	200	200	0.00019	0.0034	0.514,0.437,0.484,0.332,0.406	0.516,0.567,0.594	-0.12	MXE	A1_NCBP2	JC			243645892	243646037	243843124	243843236	243664771	243664883	243695590	243695716	3554			None	None	None	None	None	None	None	None	None	None
ENSG00000117543_3652	3652	ENSG00000117543	DPH5	chr1	-								128,63,97,48,39	216,113,212,150,126	174,77,100	207,153,174	200	178	0.018	0.095	0.345,0.332,0.289,0.222,0.216	0.428,0.309,0.338	-0.078	MXE	A1_NCBP2	JC			100995109	100995149	101021640	101021765	101001466	101001544	101013709	101013818	3652			None	None	None	None	None	None	None	None	None	None
ENSG00000117543_3653	3653	ENSG00000117543	DPH5	chr1	-								138,69,117,74,51	321,209,284,261,229	196,81,132	332,182,279	209	221	0.00048	0.0078	0.313,0.259,0.303,0.231,0.191	0.384,0.32,0.333	-0.086	MXE	A1_NCBP2	JCEC			100995109	100995149	101021640	101021765	101001466	101001587	101013709	101013818	3653			None	None	None	None	None	None	None	None	None	None
ENSG00000117625_3642	3642	ENSG00000117625	RCOR3	chr1	+								135,123,200,183,204	19,32,73,45,31	232,139,201	45,23,8	178	158	0.0028	0.026	0.863,0.773,0.709,0.783,0.854	0.821,0.843,0.957	-0.077	MXE	A1_NCBP2	JC			211289177	211289396	211312719	211312961	211295675	211295753	211304082	211304140	3642			None	None	None	None	None	None	None	None	None	None
ENSG00000117691_2400	2400	ENSG00000117691	NENF	chr1	+								25,11,24,11,66	260,262,358,252,390	12,8,14	327,274,637	161	200	1.5e-08	1.7e-06	0.107,0.05,0.077,0.051,0.174	0.044,0.035,0.027	0.056	MXE	A1_NCBP2	JC			212432919	212433120	212445829	212446379	212442564	212442625	212444338	212444442	2400			None	None	None	None	None	None	None	None	None	None
ENSG00000118007_1287	1287	ENSG00000118007	STAG1	chr3	-								35,20,9,4,3	137,249,176,221,175	0,11,0	232,227,124	197	177	3.1e-06	0.00016	0.187,0.067,0.044,0.016,0.015	0.0,0.042,0.0	0.052	MXE	A1_NCBP2	JCEC			136521212	136521417	136586801	136586926	136542118	136542195	136568764	136568861	1287			None	None	None	None	None	None	None	None	None	None
ENSG00000118007_1288	1288	ENSG00000118007	STAG1	chr3	-								35,26,27,23,45	137,255,192,221,178	10,22,6	227,227,130	197	177	2.5e-06	0.00015	0.187,0.084,0.112,0.086,0.185	0.038,0.08,0.04	0.078	MXE	A1_NCBP2	JCEC			136521212	136521417	136604308	136604473	136542118	136542195	136568764	136568861	1288			None	None	None	None	None	None	None	None	None	None
ENSG00000118007_1289	1289	ENSG00000118007	STAG1	chr3	-								4,5,0,0,4	152,90,177,187,229	24,16,14	137,111,60	225	197	0	0	0.023,0.046,0.0,0.0,0.015	0.133,0.112,0.17	-0.12	MXE	A1_NCBP2	JCEC			136542118	136542195	136604308	136604473	136568764	136568861	136586801	136586926	1289			None	None	None	None	None	None	None	None	None	None
ENSG00000118181_933	933	ENSG00000118181	RPS25	chr11	-								1641,1773,2938,2193,1909	10240,13215,10061,13261,10382	2889,1387,2290	16642,13320,19805	196	284	0.00012	0.0026	0.188,0.163,0.297,0.193,0.21	0.201,0.131,0.143	0.052	MXE	A1_NCBP2	JCEC			119015840	119015939	119018281	119018343	119017361	119017545	119017957	119018053	933			None	None	None	None	None	None	None	None	None	None
ENSG00000118276_213	213	ENSG00000118276	B4GALT6	chr18	-								28,16,17,9,14	33,50,15,42,68	22,14,19	22,16,25	225	217	0.018	0.1	0.45,0.236,0.522,0.171,0.166	0.491,0.458,0.423	-0.15	MXE	A1_NCBP2	JCEC			31630958	31631146	31657975	31658089	31638643	31638760	31645354	31645479	213			None	None	None	None	None	None	None	None	None	None
ENSG00000118276_215	215	ENSG00000118276	B4GALT6	chr18	-								10,14,12,8,25	0,14,11,17,24	19,3,0	20,20,8	214	225	0.0097	0.064	1.0,0.513,0.534,0.331,0.523	0.5,0.136,0.0	0.37	MXE	A1_NCBP2	JCEC			31638643	31638760	31684311	31684571	31645354	31645479	31657975	31658089	215			None	None	None	None	None	None	None	None	None	None
ENSG00000118276_216	216	ENSG00000118276	B4GALT6	chr18	-								2,32,44,41,42	0,14,11,17,24	18,23,9	20,20,8	217	225	0.0038	0.035	1.0,0.703,0.806,0.714,0.645	0.483,0.544,0.538	0.25	MXE	A1_NCBP2	JCEC			31638643	31638760	31684311	31684723	31645354	31645479	31666255	31666372	216			None	None	None	None	None	None	None	None	None	None
ENSG00000118482_2067	2067	ENSG00000118482	PHF3	chr6	+								0,15,49,18,29	45,14,105,15,113	0,0,0	10,71,25	200	200	1.4e-11	4.6e-09	0.0,0.517,0.318,0.545,0.204	0.0,0.0,0.0	0.32	MXE	A1_NCBP2	JC			63636110	63636150	63684128	63685911	63646526	63646795	63679999	63680161	2067			None	None	None	None	None	None	None	None	None	None
ENSG00000118482_2069	2069	ENSG00000118482	PHF3	chr6	+								34,47,80,28,132	284,338,558,105,435	17,42,12	268,244,92	200	200	0.0074	0.052	0.107,0.122,0.125,0.211,0.233	0.06,0.147,0.115	0.052	MXE	A1_NCBP2	JC			63646525	63646795	63694580	63694764	63679999	63680161	63691736	63692043	2069			None	None	None	None	None	None	None	None	None	None
ENSG00000118513_3431	3431	ENSG00000118513	MYB	chr6	+								6,8,0,0,0	57,73,63,45,31	14,0,15	80,77,84	200	200	0.0052	0.04	0.095,0.099,0.0,0.0,0.0	0.149,0.0,0.152	-0.062	MXE	A1_NCBP2	JC			135193837	135193918	135198907	135199050	135194355	135194460	135195747	135196002	3431			None	None	None	None	None	None	None	None	None	None
ENSG00000119471_3778	3778	ENSG00000119471	HSDL2	chr9	+								75,142,120,70,127	193,337,360,242,205	54,50,77	393,304,240	200	199	4.2e-06	0.00017	0.279,0.295,0.249,0.223,0.381	0.12,0.141,0.242	0.12	MXE	A1_NCBP2	JC			112380107	112380180	112408906	112409021	112403994	112404158	112405623	112405722	3778			None	None	None	None	None	None	None	None	None	None
ENSG00000119471_3779	3779	ENSG00000119471	HSDL2	chr9	+								203,105,172,211,112	476,682,337,323,343	131,107,113	610,541,414	199	200	0.0012	0.014	0.3,0.134,0.339,0.396,0.247	0.178,0.166,0.215	0.097	MXE	A1_NCBP2	JC			112403994	112404158	112416840	112416944	112405623	112405722	112408906	112409021	3779			None	None	None	None	None	None	None	None	None	None
ENSG00000119471_3783	3783	ENSG00000119471	HSDL2	chr9	+								143,215,152,245,109	263,556,334,361,312	260,125,95	591,417,409	199	200	0.0041	0.034	0.353,0.28,0.314,0.405,0.26	0.307,0.232,0.189	0.08	MXE	A1_NCBP2	JC			112416840	112416944	112441698	112441770	112418859	112418958	112438430	112438625	3783			None	None	None	None	None	None	None	None	None	None
ENSG00000119509_2157	2157	ENSG00000119509	INVS	chr9	+								21,33,66,56,40	26,39,60,26,45	56,23,34	73,65,43	200	200	0.02	0.11	0.447,0.458,0.524,0.683,0.471	0.434,0.261,0.442	0.14	MXE	A1_NCBP2	JC			100226061	100226235	100242569	100242679	100229659	100229827	100240059	100240240	2157			None	None	None	None	None	None	None	None	None	None
ENSG00000119509_2158	2158	ENSG00000119509	INVS	chr9	+								45,38,50,81,34	60,54,75,52,83	33,57,81	27,15,48	200	200	0.00062	0.0086	0.429,0.413,0.4,0.609,0.291	0.55,0.792,0.628	-0.23	MXE	A1_NCBP2	JC			100252282	100252438	100272863	100273076	100252906	100253136	100264821	100264928	2158			None	None	None	None	None	None	None	None	None	None
ENSG00000119522_3275	3275	ENSG00000119522	DENND1A	chr9	-								51,35,68,2,42	255,214,171,236,193	74,61,38	165,133,148	220	170	6.6e-06	0.00029	0.134,0.112,0.235,0.007,0.144	0.257,0.262,0.166	-0.1	MXE	A1_NCBP2	JCEC			123671290	123671371	123769513	123769563	123676719	123676789	123757702	123757822	3275			None	None	None	None	None	None	None	None	None	None
ENSG00000119661_585	585	ENSG00000119661	DNAL1	chr14	+								0,1,0,0,6	189,139,200,160,166	8,16,0	161,105,200	139	200	4.7e-07	2.8e-05	0.0,0.01,0.0,0.0,0.049	0.067,0.18,0.0	-0.071	MXE	A1_NCBP2	JC			73644985	73645042	73661986	73662042	73654846	73654885	73658846	73658956	585			None	None	None	None	None	None	None	None	None	None
ENSG00000119661_586	586	ENSG00000119661	DNAL1	chr14	+								0,0,0,0,6	59,39,63,67,39	8,12,8	81,63,55	139	156	3.3e-08	3.7e-06	0.0,0.0,0.0,0.0,0.147	0.1,0.176,0.14	-0.11	MXE	A1_NCBP2	JC			73644985	73645042	73671541	73671597	73654846	73654885	73661986	73662042	586			None	None	None	None	None	None	None	None	None	None
ENSG00000119681_579	579	ENSG00000119681	LTBP2	chr14	-								14,35,55,0,124	23,18,143,65,163	67,53,98	61,41,82	200	200	0.0036	0.032	0.378,0.66,0.278,0.0,0.432	0.523,0.564,0.544	-0.19	MXE	A1_NCBP2	JC			74510090	74510213	74521910	74522039	74511244	74511364	74516821	74516941	579			None	None	None	None	None	None	None	None	None	None
ENSG00000119820_1363	1363	ENSG00000119820	YIPF4	chr2	+								288,282,327,397,223	96,65,230,184,72	340,407,309	88,58,72	200	178	7.1e-05	0.0017	0.728,0.794,0.559,0.658,0.734	0.775,0.862,0.793	-0.12	MXE	A1_NCBP2	JC			32290482	32290636	32301381	32301495	32292176	32292348	32298233	32298311	1363			None	None	None	None	None	None	None	None	None	None
ENSG00000120071_2802	2802	ENSG00000120071	KANSL1	chr17	-								398,278,359,591,376	84,108,72,91,209	447,506,587	110,37,138	200	200	0.012	0.074	0.826,0.72,0.833,0.867,0.643	0.803,0.932,0.81	-0.071	MXE	A1_NCBP2	JC			46038537	46038686	46050532	46050704	46039026	46039215	46039701	46039884	2802			None	None	None	None	None	None	None	None	None	None
ENSG00000120253_2398	2398	ENSG00000120253	NUP43	chr6	-								279,355,254,335,223	123,147,73,111,142	242,324,293	137,182,162	236	252	0.011	0.069	0.708,0.721,0.788,0.763,0.626	0.654,0.655,0.659	0.065	MXE	A1_NCBP2	JCEC			149731612	149731735	149742389	149742570	149736470	149736622	149738642	149738778	2398			None	None	None	None	None	None	None	None	None	None
ENSG00000120253_2399	2399	ENSG00000120253	NUP43	chr6	-								465,696,496,863,500	145,230,144,60,173	473,471,553	223,347,277	200	200	6.5e-09	8e-07	0.762,0.752,0.775,0.935,0.743	0.68,0.576,0.666	0.15	MXE	A1_NCBP2	JC			149736470	149736622	149743637	149743715	149738642	149738778	149742389	149742570	2399			None	None	None	None	None	None	None	None	None	None
ENSG00000120265_3380	3380	ENSG00000120265	PCMT1	chr6	+								231,213,298,205,209	186,248,241,260,223	130,114,243	238,286,261	186	200	0.0038	0.033	0.572,0.48,0.571,0.459,0.502	0.37,0.3,0.5	0.13	MXE	A1_NCBP2	JC			149793548	149793669	149810615	149811420	149796414	149796500	149802199	149802369	3380			None	None	None	None	None	None	None	None	None	None
ENSG00000120265_3381	3381	ENSG00000120265	PCMT1	chr6	+								231,213,298,205,209	196,242,184,185,168	130,114,243	163,153,273	186	200	0.0016	0.017	0.559,0.486,0.635,0.544,0.572	0.462,0.445,0.489	0.094	MXE	A1_NCBP2	JC			149793548	149793669	149810615	149811420	149796414	149796500	149802199	149802416	3381			None	None	None	None	None	None	None	None	None	None
ENSG00000120370_2655	2655	ENSG00000120370	GORAB	chr1	+								0,16,6,10,13	23,37,22,38,17	56,6,4	35,8,0	288	212	0.0043	0.038	0.0,0.241,0.167,0.162,0.36	0.541,0.356,1.0	-0.45	MXE	A1_NCBP2	JCEC			170532150	170532284	170539209	170539567	170533463	170533651	170536309	170536421	2655			None	None	None	None	None	None	None	None	None	None
ENSG00000120910_1734	1734	ENSG00000120910	PPP3CC	chr8	+								7,16,12,2,1	24,11,20,8,28	31,16,12	15,6,8	200	200	1.5e-05	0.00046	0.226,0.593,0.375,0.2,0.034	0.674,0.727,0.6	-0.38	MXE	A1_NCBP2	JC			22475499	22475624	22513292	22513432	22498000	22498112	22511085	22511231	1734			None	None	None	None	None	None	None	None	None	None
ENSG00000120992_3723	3723	ENSG00000120992	LYPLA1	chr8	-								272,373,361,286,208	386,512,480,360,422	421,342,353	470,339,329	174	200	0.00024	0.0041	0.448,0.456,0.464,0.477,0.362	0.507,0.537,0.552	-0.091	MXE	A1_NCBP2	JC			54051011	54051188	54062253	54062324	54052654	54052756	54055059	54055133	3723			None	None	None	None	None	None	None	None	None	None
ENSG00000121766_1830	1830	ENSG00000121766	ZCCHC17	chr1	+								18,30,40,1,34	104,142,143,104,116	15,5,25	159,88,199	158	200	0.0084	0.057	0.18,0.211,0.261,0.012,0.271	0.107,0.067,0.137	0.083	MXE	A1_NCBP2	JC			31310043	31310164	31338956	31339048	31319108	31319166	31337174	31337275	1830			None	None	None	None	None	None	None	None	None	None
ENSG00000121774_2423	2423	ENSG00000121774	KHDRBS1	chr1	+								51,97,59,46,80	161,224,326,180,197	26,33,75	193,219,210	200	159	0.017	0.093	0.201,0.256,0.126,0.169,0.244	0.097,0.107,0.221	0.058	MXE	A1_NCBP2	JC			32030297	32030422	32042526	32042624	32033187	32033334	32039514	32039573	2423			None	None	None	None	None	None	None	None	None	None
ENSG00000121900_2471	2471	ENSG00000121900	TMEM54	chr1	-								28,48,59,16,44	150,196,106,137,305	70,40,131	113,101,394	160	289	0.0034	0.032	0.252,0.307,0.501,0.174,0.207	0.528,0.417,0.375	-0.15	MXE	A1_NCBP2	JCEC			32895304	32895439	32898125	32898319	32895554	32895743	32895909	32895969	2471			None	None	None	None	None	None	None	None	None	None
ENSG00000122008_4109	4109	ENSG00000122008	POLK	chr5	+								106,68,106,32,94	38,34,137,63,77	114,55,28	162,72,48	200	200	0.023	0.12	0.736,0.667,0.436,0.337,0.55	0.413,0.433,0.368	0.14	MXE	A1_NCBP2	JC			75573737	75573869	75583292	75583417	75576779	75576933	75581208	75581448	4109			None	None	None	None	None	None	None	None	None	None
ENSG00000122203_3174	3174	ENSG00000122203	KIAA1191	chr5	-								76,100,131,179,102	171,242,282,480,240	119,154,332	311,224,409	187	227	0.026	0.13	0.35,0.334,0.361,0.312,0.34	0.317,0.455,0.496	-0.083	MXE	A1_NCBP2	JCEC			176350612	176350737	176359810	176359918	176352621	176352748	176359480	176359567	3174			None	None	None	None	None	None	None	None	None	None
ENSG00000122203_3177	3177	ENSG00000122203	KIAA1191	chr5	-								74,96,129,171,107	35,17,25,95,44	115,152,332	36,4,54	187	200	0.00034	0.0053	0.693,0.858,0.847,0.658,0.722	0.774,0.976,0.868	-0.12	MXE	A1_NCBP2	JC			176352621	176352748	176359810	176359918	176355570	176355749	176359480	176359567	3177			None	None	None	None	None	None	None	None	None	None
ENSG00000122203_3179	3179	ENSG00000122203	KIAA1191	chr5	-								119,80,66,41,144	33,16,25,84,41	86,63,188	30,4,38	200	200	0.03	0.15	0.783,0.833,0.725,0.328,0.778	0.741,0.94,0.832	-0.15	MXE	A1_NCBP2	JC			176352621	176352748	176361601	176361764	176355570	176355749	176359810	176359918	3179			None	None	None	None	None	None	None	None	None	None
ENSG00000122390_437	437	ENSG00000122390	NAA60	chr16	+								264,184,295,243,236	586,727,660,646,632	174,103,248	682,566,1116	200	197	1e-07	8.6e-06	0.307,0.2,0.306,0.27,0.269	0.201,0.152,0.18	0.093	MXE	A1_NCBP2	JC			3476221	3476337	3483362	3483597	3479470	3479600	3482501	3482598	437			None	None	None	None	None	None	None	None	None	None
ENSG00000122483_2468	2468	ENSG00000122483	CCDC18	chr1	+								63,144,174,54,98	14,11,58,32,34	77,32,20	23,0,0	268	243	0.018	0.1	0.803,0.922,0.731,0.605,0.723	0.752,1.0,1.0	-0.16	MXE	A1_NCBP2	JCEC			93226332	93226449	93239309	93239473	93232425	93232593	93236247	93236390	2468			None	None	None	None	None	None	None	None	None	None
ENSG00000122692_3217	3217	ENSG00000122692	SMU1	chr9	-								314,507,415,578,555	298,301,456,428,328	596,529,513	386,270,283	311	253	0.0098	0.064	0.462,0.578,0.425,0.523,0.579	0.557,0.614,0.596	-0.076	MXE	A1_NCBP2	JCEC			33068823	33068934	33076582	33076674	33071739	33071892	33073595	33073806	3217			None	None	None	None	None	None	None	None	None	None
ENSG00000122705_3091	3091	ENSG00000122705	CLTA	chr9	+								0,0,0,0,0	24,9,11,4,19	2,0,7	12,8,62	154	136	0.00071	0.0095	0.0,0.0,0.0,0.0,0.0	0.128,0.0,0.091	-0.073	MXE	A1_NCBP2	JC			36204067	36204179	36211602	36212059	36209266	36209320	36210624	36210660	3091			None	None	None	None	None	None	None	None	None	None
ENSG00000122958_4027	4027	ENSG00000122958	VPS26A	chr10	+								76,76,189,146,78	693,623,849,693,404	43,36,39	671,692,550	200	176	2.2e-16	2.9e-13	0.088,0.097,0.164,0.156,0.145	0.053,0.044,0.059	0.078	MXE	A1_NCBP2	JC			69124177	69124280	69157006	69157163	69132897	69133047	69155811	69155887	4027			None	None	None	None	None	None	None	None	None	None
ENSG00000122966_759	759	ENSG00000122966	CIT	chr12	-								176,289,273,174,264	145,257,173,115,192	135,145,168	218,283,282	194	200	2.2e-16	2.9e-13	0.556,0.537,0.619,0.609,0.586	0.39,0.346,0.38	0.21	MXE	A1_NCBP2	JC			119822819	119822973	119834085	119834228	119825164	119825368	119832770	119832864	759			None	None	None	None	None	None	None	None	None	None
ENSG00000123106_876	876	ENSG00000123106	CCDC91	chr12	+								102,78,228,79,81	0,13,44,10,32	90,82,43	52,19,26	178	200	6e-05	0.0015	1.0,0.871,0.853,0.899,0.74	0.66,0.829,0.65	0.16	MXE	A1_NCBP2	JC			28307644	28307749	28450160	28450253	28362437	28362515	28391303	28391411	876			None	None	None	None	None	None	None	None	None	None
ENSG00000123146_167	167	ENSG00000123146	ADGRE5	chr19	+								26,17,31,22,38	4,2,2,0,1	23,22,15	5,0,8	200	200	0.0095	0.063	0.867,0.895,0.939,1.0,0.974	0.821,1.0,0.652	0.11	MXE	A1_NCBP2	JC			14390923	14391079	14397657	14397804	14396341	14396473	14397076	14397223	167			None	None	None	None	None	None	None	None	None	None
ENSG00000123983_1522	1522	ENSG00000123983	ACSL3	chr2	+								503,604,902,334,357	425,535,638,667,349	521,387,542	367,271,372	273	175	0.0071	0.051	0.431,0.42,0.475,0.243,0.396	0.476,0.478,0.483	-0.086	MXE	A1_NCBP2	JCEC			222924455	222924595	222930620	222930812	222927016	222927189	222928861	222928936	1522			None	None	None	None	None	None	None	None	None	None
ENSG00000124164_3942	3942	ENSG00000124164	VAPB	chr20	+								187,222,353,275,222	177,267,248,286,243	176,171,202	291,178,249	181	200	0.03	0.14	0.539,0.479,0.611,0.515,0.502	0.401,0.515,0.473	0.066	MXE	A1_NCBP2	JC			58434601	58434705	58444076	58451101	58438944	58439025	58440906	58441083	3942			None	None	None	None	None	None	None	None	None	None
ENSG00000124177_389	389	ENSG00000124177	CHD6	chr20	-								293,301,290,412,252	60,74,116,64,147	475,461,569	70,66,62	200	200	1.4e-06	6.7e-05	0.83,0.803,0.714,0.866,0.632	0.872,0.875,0.902	-0.11	MXE	A1_NCBP2	JC			41512845	41512995	41551304	41551360	41514804	41514952	41533049	41533570	389			None	None	None	None	None	None	None	None	None	None
ENSG00000124226_3665	3665	ENSG00000124226	RNF114	chr20	+								447,642,564,728,421	186,191,309,259,205	657,441,723	202,107,232	200	200	0.0011	0.014	0.706,0.771,0.646,0.738,0.673	0.765,0.805,0.757	-0.069	MXE	A1_NCBP2	JC			49945381	49945488	49952075	49953885	49946135	49946250	49949247	49949355	3665			None	None	None	None	None	None	None	None	None	None
ENSG00000124275_2967	2967	ENSG00000124275	MTRR	chr5	+								172,174,238,233,151	71,24,17,67,125	248,191,213	85,83,115	189	281	0.013	0.081	0.783,0.915,0.954,0.838,0.642	0.813,0.774,0.734	0.053	MXE	A1_NCBP2	JCEC			7885700	7885854	7891371	7891414	7886614	7886703	7889094	7889275	2967			None	None	None	None	None	None	None	None	None	None
ENSG00000124571_3046	3046	ENSG00000124571	XPO5	chr6	-								203,196,279,294,204	375,352,336,398,363	169,106,207	373,381,414	200	200	0.0003	0.0049	0.351,0.358,0.454,0.425,0.36	0.312,0.218,0.333	0.1	MXE	A1_NCBP2	JC			43549892	43549934	43555835	43555964	43551297	43551453	43553372	43553503	3046			None	None	None	None	None	None	None	None	None	None
ENSG00000124702_2255	2255	ENSG00000124702	KLHDC3	chr6	+								64,100,94,58,197	424,532,535,463,655	152,86,272	485,309,556	200	200	4.3e-07	2.7e-05	0.131,0.158,0.149,0.111,0.231	0.239,0.218,0.329	-0.11	MXE	A1_NCBP2	JC			43017133	43017346	43018144	43018216	43017518	43017695	43017852	43017968	2255			None	None	None	None	None	None	None	None	None	None
ENSG00000124782_2606	2606	ENSG00000124782	RREB1	chr6	+								38,33,11,37,37	26,2,0,18,2	12,6,35	18,4,18	200	190	0.0014	0.015	0.581,0.94,1.0,0.661,0.946	0.388,0.588,0.649	0.28	MXE	A1_NCBP2	JC			7181123	7181246	7189158	7189322	7181869	7182082	7187433	7187523	2606			None	None	None	None	None	None	None	None	None	None
ENSG00000124786_3199	3199	ENSG00000124786	SLC35B3	chr6	-								24,17,45,31,45	20,52,31,20,43	51,35,9	111,55,30	198	193	0.0085	0.059	0.539,0.242,0.586,0.602,0.505	0.309,0.383,0.226	0.19	MXE	A1_NCBP2	JCEC			8416883	8416995	8420720	8420828	8417401	8417494	8419579	8419677	3199			None	None	None	None	None	None	None	None	None	None
ENSG00000124788_1502	1502	ENSG00000124788	ATXN1	chr6	-								31,38,18,83,27	19,13,11,0,22	30,66,81	8,0,4	200	200	6.4e-05	0.0015	0.62,0.745,0.621,1.0,0.551	0.789,1.0,0.953	-0.21	MXE	A1_NCBP2	JC			16299111	16306859	16522626	16522688	16326393	16328470	16485971	16486109	1502			None	None	None	None	None	None	None	None	None	None
ENSG00000124788_1503	1503	ENSG00000124788	ATXN1	chr6	-								13,4,10,33,15	123,88,73,127,68	10,0,4	68,69,103	200	200	0.00069	0.0093	0.096,0.043,0.12,0.206,0.181	0.128,0.0,0.037	0.074	MXE	A1_NCBP2	JC			16522626	16522688	16753232	16753347	16585779	16585907	16657775	16657901	1503			None	None	None	None	None	None	None	None	None	None
ENSG00000124788_1504	1504	ENSG00000124788	ATXN1	chr6	-								48,28,14,83,75	71,73,41,93,151	18,22,3	58,72,149	215	226	1.1e-05	0.00042	0.415,0.287,0.264,0.484,0.343	0.246,0.243,0.021	0.19	MXE	A1_NCBP2	JCEC			16585779	16585907	16761297	16761460	16657775	16657901	16753232	16753347	1504			None	None	None	None	None	None	None	None	None	None
ENSG00000124813_3297	3297	ENSG00000124813	RUNX2	chr6	+								264,313,389,323,596	224,229,250,285,606	265,256,485	164,156,356	274	262	0.031	0.15	0.53,0.567,0.598,0.52,0.485	0.607,0.611,0.566	-0.055	MXE	A1_NCBP2	JCEC			45437946	45438051	45545216	45545282	45491940	45492114	45512245	45512407	3297			None	None	None	None	None	None	None	None	None	None
ENSG00000125107_3144	3144	ENSG00000125107	CNOT1	chr16	-								124,154,176,123,130	277,392,288,239,407	80,161,153	338,416,543	208	199	0.00087	0.012	0.3,0.273,0.369,0.33,0.234	0.185,0.27,0.212	0.079	MXE	A1_NCBP2	JCEC			58587344	58587413	58599235	58599511	58587779	58587878	58588798	58588906	3144			None	None	None	None	None	None	None	None	None	None
ENSG00000125450_253	253	ENSG00000125450	NUP85	chr17	+								31,95,130,80,87	21,62,102,32,161	44,48,54	144,74,96	222	235	5.6e-05	0.0015	0.61,0.619,0.574,0.726,0.364	0.244,0.407,0.373	0.24	MXE	A1_NCBP2	JCEC			75215753	75215823	75225341	75225464	75218184	75218306	75225102	75225237	253			None	None	None	None	None	None	None	None	None	None
ENSG00000125458_255	255	ENSG00000125458	NT5C	chr17	-								27,10,17,0,38	52,67,65,72,73	23,9,39	56,25,79	161	200	0.022	0.12	0.392,0.156,0.245,0.0,0.393	0.338,0.309,0.38	-0.1	MXE	A1_NCBP2	JC			75130227	75130642	75131180	75131281	75130752	75130867	75131044	75131105	255			None	None	None	None	None	None	None	None	None	None
ENSG00000125686_309	309	ENSG00000125686	MED1	chr17	-								251,313,336,343,303	440,560,464,563,304	180,311,257	577,659,521	174	190	0.0001	0.0021	0.384,0.379,0.442,0.399,0.521	0.254,0.34,0.35	0.11	MXE	A1_NCBP2	JC			39424626	39424738	39431941	39432016	39427700	39427790	39431114	39431188	309			None	None	None	None	None	None	None	None	None	None
ENSG00000125966_843	843	ENSG00000125966	MMP24	chr20	+								45,121,48,22,246	155,199,152,112,241	137,59,243	163,104,152	262	315	0.0049	0.041	0.259,0.422,0.275,0.191,0.551	0.503,0.405,0.658	-0.18	MXE	A1_NCBP2	JCEC			35254449	35254754	35269759	35269898	35263790	35263952	35267204	35267419	843			None	None	None	None	None	None	None	None	None	None
ENSG00000126012_18	18	ENSG00000126012	KDM5C	chrX	-								67,94,109,123,72	118,215,328,283,303	137,94,218	218,160,273	178	223	2.3e-05	0.00072	0.416,0.354,0.294,0.353,0.229	0.441,0.424,0.5	-0.13	MXE	A1_NCBP2	JCEC			53217795	53217966	53224739	53225176	53218275	53218398	53220838	53220916	18			None	None	None	None	None	None	None	None	None	None
ENSG00000126858_323	323	ENSG00000126858	RHOT1	chr17	+								117,69,50,82,43	178,201,241,230,191	40,57,58	293,262,228	153	200	0.004	0.034	0.462,0.31,0.213,0.318,0.227	0.151,0.221,0.25	0.099	MXE	A1_NCBP2	JC			32175961	32176015	32183170	32183272	32176160	32176213	32182756	32182865	323			None	None	None	None	None	None	None	None	None	None
ENSG00000126858_324	324	ENSG00000126858	RHOT1	chr17	+								91,141,120,105,85	256,247,256,354,254	98,99,40	439,260,280	209	202	0.0012	0.014	0.256,0.356,0.312,0.223,0.244	0.177,0.269,0.121	0.089	MXE	A1_NCBP2	JCEC			32176160	32176213	32192200	32192299	32182756	32182865	32183170	32183272	324			None	None	None	None	None	None	None	None	None	None
ENSG00000127022_3188	3188	ENSG00000127022	CANX	chr5	+								889,1233,1166,1288,1187	934,1549,1294,1096,1529	1195,964,1204	1513,1415,1837	200	180	0.0025	0.024	0.461,0.417,0.448,0.514,0.411	0.415,0.38,0.371	0.062	MXE	A1_NCBP2	JC			179723659	179723779	179728590	179730925	179724656	179724783	179726679	179726759	3188			None	None	None	None	None	None	None	None	None	None
ENSG00000127952_3512	3512	ENSG00000127952	STYXL1	chr7	-								70,47,73,98,70	185,172,324,388,88	19,24,77	133,180,301	200	200	0.0019	0.02	0.275,0.215,0.184,0.202,0.443	0.125,0.118,0.204	0.12	MXE	A1_NCBP2	JC			76003757	76003855	76028641	76028703	76005258	76005404	76021850	76021992	3512			None	None	None	None	None	None	None	None	None	None
ENSG00000128656_1607	1607	ENSG00000128656	CHN1	chr2	-								85,73,77,77,76	0,2,0,0,5	40,52,46	0,9,4	389	178	0.00018	0.0036	1.0,0.944,1.0,1.0,0.874	1.0,0.726,0.84	0.11	MXE	A1_NCBP2	JCEC			174846879	174846957	174915057	174915171	174875787	174875865	174877839	174878128	1607			None	None	None	None	None	None	None	None	None	None
ENSG00000128708_1996	1996	ENSG00000128708	HAT1	chr2	+								286,386,286,223,344	214,208,301,98,250	267,237,97	98,98,40	176	200	0.00014	0.0027	0.603,0.678,0.519,0.721,0.61	0.756,0.733,0.734	-0.12	MXE	A1_NCBP2	JC			171925536	171925641	171965337	171965517	171946707	171946783	171952880	171953001	1996			None	None	None	None	None	None	None	None	None	None
ENSG00000128731_3354	3354	ENSG00000128731	HERC2	chr15	-								61,38,55,68,17	46,62,38,27,25	39,13,35	65,48,104	200	200	4.9e-05	0.0012	0.57,0.38,0.591,0.716,0.405	0.375,0.213,0.252	0.25	MXE	A1_NCBP2	JC			28280067	28280287	28321361	28321464	28292887	28293022	28299401	28299516	3354			None	None	None	None	None	None	None	None	None	None
ENSG00000128881_3114	3114	ENSG00000128881	TTBK2	chr15	-								6,11,42,35,9	26,10,15,11,6	0,1,23	14,10,27	200	200	0.0021	0.021	0.188,0.524,0.737,0.761,0.6	0.0,0.091,0.46	0.38	MXE	A1_NCBP2	JC			42783418	42783635	42811687	42811780	42794643	42794801	42810613	42810739	3114			None	None	None	None	None	None	None	None	None	None
ENSG00000128908_3481	3481	ENSG00000128908	INO80	chr15	-								6,16,2,24,9	39,41,60,23,15	0,4,4	41,19,38	228	195	0.00069	0.0099	0.116,0.25,0.028,0.472,0.339	0.0,0.153,0.083	0.16	MXE	A1_NCBP2	JCEC			40997528	40997601	41020899	41021125	41005592	41005687	41016087	41016215	3481			None	None	None	None	None	None	None	None	None	None
ENSG00000129197_386	386	ENSG00000129197	RPAIN	chr17	+								27,35,24,6,15	11,7,5,0,0	37,3,20	0,0,0	200	164	8.3e-07	4.5e-05	0.668,0.804,0.797,1.0,1.0	1.0,1.0,1.0	-0.15	MXE	A1_NCBP2	JC			5422768	5422829	5432541	5432876	5425970	5426082	5426235	5426299	386			None	None	None	None	None	None	None	None	None	None
ENSG00000129255_339	339	ENSG00000129255	MPDU1	chr17	+								76,79,73,37,141	42,48,54,26,57	128,46,125	4,32,68	166	200	0.029	0.14	0.686,0.665,0.62,0.632,0.749	0.975,0.634,0.689	-0.096	MXE	A1_NCBP2	JC			7583851	7583965	7586691	7586777	7585731	7585797	7585945	7586078	339			None	None	None	None	None	None	None	None	None	None
ENSG00000129351_470	470	ENSG00000129351	ILF3	chr19	+								23,34,14,0,55	41,96,88,45,189	57,16,41	94,42,96	200	200	0.0051	0.04	0.359,0.262,0.137,0.0,0.225	0.377,0.276,0.299	-0.12	MXE	A1_NCBP2	JC			10683916	10683970	10689178	10692417	10687345	10687708	10688549	10688678	470			None	None	None	None	None	None	None	None	None	None
ENSG00000129515_3937	3937	ENSG00000129515	SNX6	chr14	-								74,156,135,85,126	96,167,210,68,90	155,78,37	222,130,157	176	140	0.0013	0.015	0.38,0.426,0.338,0.499,0.527	0.357,0.323,0.158	0.15	MXE	A1_NCBP2	JC			34575755	34575842	34593044	34593150	34581560	34581600	34586229	34586305	3937			None	None	None	None	None	None	None	None	None	None
ENSG00000130024_3048	3048	ENSG00000130024	PHF10	chr6	-								174,274,431,306,215	225,210,364,444,205	184,224,142	353,293,231	200	184	0.00059	0.0082	0.416,0.546,0.521,0.388,0.491	0.324,0.413,0.361	0.11	MXE	A1_NCBP2	JC			169715954	169716088	169721004	169721111	169717822	169717906	169718787	169718918	3048			None	None	None	None	None	None	None	None	None	None
ENSG00000130382_179	179	ENSG00000130382	MLLT1	chr19	-								123,240,159,36,252	163,168,124,118,185	209,140,284	160,93,171	244	226	0.023	0.12	0.411,0.57,0.543,0.22,0.558	0.547,0.582,0.606	-0.12	MXE	A1_NCBP2	JCEC			6222120	6222684	6262227	6262310	6226976	6227102	6230569	6230713	179			None	None	None	None	None	None	None	None	None	None
ENSG00000130638_3605	3605	ENSG00000130638	ATXN10	chr22	+								152,65,128,159,113	605,513,445,1022,398	104,40,182	714,642,889	183	181	0.00048	0.007	0.199,0.111,0.221,0.133,0.219	0.126,0.058,0.168	0.059	MXE	A1_NCBP2	JC			45689711	45689903	45729424	45729590	45692995	45693078	45718412	45718493	3605			None	None	None	None	None	None	None	None	None	None
ENSG00000130695_1643	1643	ENSG00000130695	CEP85	chr1	+								31,47,50,45,52	165,205,205,168,200	51,24,58	138,101,149	177	253	0.029	0.14	0.212,0.247,0.259,0.277,0.271	0.346,0.254,0.357	-0.066	MXE	A1_NCBP2	JCEC			26234201	26234310	26255170	26255865	26239761	26239838	26244165	26244318	1643			None	None	None	None	None	None	None	None	None	None
ENSG00000130707_3153	3153	ENSG00000130707	ASS1	chr9	+								327,196,363,211,302	773,387,678,608,536	357,189,237	967,540,937	200	200	5.9e-05	0.0014	0.297,0.336,0.349,0.258,0.36	0.27,0.259,0.202	0.076	MXE	A1_NCBP2	JC			130480384	130480449	130499504	130499570	130489332	130489464	130494866	130495023	3153			None	None	None	None	None	None	None	None	None	None
ENSG00000130876_161	161	ENSG00000130876	SLC7A10	chr19	-								4,24,67,41,33	0,10,7,0,23	27,6,5	0,0,0	200	197	3.8e-06	0.00015	1.0,0.703,0.904,1.0,0.586	1.0,1.0,1.0	-0.16	MXE	A1_NCBP2	JC			33210466	33210616	33211413	33211537	33210801	33210898	33211224	33211328	161			None	None	None	None	None	None	None	None	None	None
ENSG00000130962_1461	1461	ENSG00000130962	PRRG1	chrX	+								8,0,6,0,2	15,44,26,34,29	0,0,0	54,37,41	151	200	1.7e-05	0.00051	0.414,0.0,0.234,0.0,0.084	0.0,0.0,0.0	0.15	MXE	A1_NCBP2	JC			37349274	37349395	37453135	37457295	37406208	37406259	37425839	37426000	1461			None	None	None	None	None	None	None	None	None	None
ENSG00000131373_2213	2213	ENSG00000131373	HACL1	chr3	-								29,38,48,32,61	49,41,49,28,59	16,25,16	29,43,91	178	195	0.00095	0.012	0.393,0.504,0.518,0.556,0.531	0.377,0.389,0.162	0.19	MXE	A1_NCBP2	JCEC			15582876	15582989	15589539	15589612	15585247	15585342	15586524	15586602	2213			None	None	None	None	None	None	None	None	None	None
ENSG00000131373_2214	2214	ENSG00000131373	HACL1	chr3	-								31,5,25,12,29	10,2,2,0,2	55,56,50	0,0,0	173	178	3.8e-06	0.0002	0.761,0.72,0.928,1.0,0.937	1.0,1.0,1.0	-0.13	MXE	A1_NCBP2	JCEC			15582876	15582989	15591599	15591680	15586524	15586602	15589539	15589612	2214			None	None	None	None	None	None	None	None	None	None
ENSG00000131373_2215	2215	ENSG00000131373	HACL1	chr3	-								31,5,23,12,29	57,35,57,62,22	63,56,28	54,36,30	173	178	0.00018	0.0036	0.359,0.128,0.293,0.166,0.576	0.546,0.615,0.49	-0.25	MXE	A1_NCBP2	JCEC			15585247	15585342	15591599	15591680	15586524	15586602	15589539	15589612	2215			None	None	None	None	None	None	None	None	None	None
ENSG00000131373_2216	2216	ENSG00000131373	HACL1	chr3	-								0,1,4,0,6	32,25,70,38,55	12,2,26	19,40,23	181	173	2.6e-06	0.00012	0.0,0.037,0.052,0.0,0.094	0.376,0.046,0.519	-0.28	MXE	A1_NCBP2	JC			15586524	15586602	15596383	15596424	15589539	15589612	15591599	15591680	2216			None	None	None	None	None	None	None	None	None	None
ENSG00000131374_4074	4074	ENSG00000131374	TBC1D5	chr3	-								325,403,368,534,331	47,56,70,153,104	496,527,544	18,71,91	186	200	3.1e-06	0.00013	0.881,0.886,0.85,0.79,0.774	0.967,0.889,0.865	-0.071	MXE	A1_NCBP2	JC			17214206	17214370	17291894	17292001	17238162	17238419	17258505	17258591	4074			None	None	None	None	None	None	None	None	None	None
ENSG00000131374_4078	4078	ENSG00000131374	TBC1D5	chr3	-								9,6,12,8,3	45,155,236,269,117	6,0,2	210,185,191	165	200	0.00025	0.0042	0.195,0.045,0.058,0.035,0.03	0.033,0.0,0.013	0.057	MXE	A1_NCBP2	JC			17428449	17428519	17739342	17740907	17508473	17508605	17623848	17623913	4078			None	None	None	None	None	None	None	None	None	None
ENSG00000131467_4002	4002	ENSG00000131467	PSME3	chr17	+								347,553,508,574,385	258,278,318,383,223	502,440,599	311,175,280	168	155	0.026	0.13	0.554,0.647,0.596,0.58,0.614	0.598,0.699,0.664	-0.055	MXE	A1_NCBP2	JC			42838691	42838799	42839293	42839380	42838944	42839012	42839111	42839166	4002			None	None	None	None	None	None	None	None	None	None
ENSG00000131508_2320	2320	ENSG00000131508	UBE2D2	chr5	+								91,49,72,60,97	472,519,464,342,386	35,23,49	454,407,760	164	132	8.2e-13	4.6e-10	0.134,0.071,0.111,0.124,0.168	0.058,0.044,0.049	0.071	MXE	A1_NCBP2	JC			139561338	139561815	139614696	139614774	139600371	139600435	139614585	139614617	2320			None	None	None	None	None	None	None	None	None	None
ENSG00000131725_2	2	ENSG00000131725	WDR44	chrX	+								8,4,22,15,20	14,13,11,71,40	0,4,14	40,34,35	134	175	0.0032	0.029	0.427,0.287,0.723,0.216,0.395	0.0,0.133,0.343	0.25	MXE	A1_NCBP2	JC			118346105	118346580	118392631	118393271	118378418	118378452	118387339	118387414	2			None	None	None	None	None	None	None	None	None	None
ENSG00000131844_2343	2343	ENSG00000131844	MCCC2	chr5	+								22,17,24,21,37	99,105,223,108,139	7,12,15	248,91,111	167	185	0.0001	0.0021	0.198,0.152,0.107,0.177,0.228	0.03,0.127,0.13	0.077	MXE	A1_NCBP2	JC			71587287	71587554	71599658	71599760	71592925	71592992	71596279	71596364	2343			None	None	None	None	None	None	None	None	None	None
ENSG00000132122_2725	2725	ENSG00000132122	SPATA6	chr1	-								26,34,81,26,47	44,96,158,167,81	41,25,31	138,139,178	200	181	0.0014	0.015	0.348,0.243,0.317,0.123,0.344	0.212,0.14,0.136	0.11	MXE	A1_NCBP2	JC			48399350	48399644	48471957	48472010	48403801	48403882	48452993	48453131	2725			None	None	None	None	None	None	None	None	None	None
ENSG00000132321_1733	1733	ENSG00000132321	IQCA1	chr2	-								90,63,57,84,43	95,47,75,99,66	51,57,59	129,79,100	223	176	0.0064	0.048	0.428,0.514,0.375,0.401,0.34	0.238,0.363,0.318	0.1	MXE	A1_NCBP2	JCEC			236392243	236392350	236441039	236441124	236399412	236399488	236419148	236419271	1733			None	None	None	None	None	None	None	None	None	None
ENSG00000132466_2890	2890	ENSG00000132466	ANKRD17	chr4	-								185,159,187,234,165	331,325,307,284,334	147,158,160	395,299,467	200	200	0.0018	0.019	0.359,0.329,0.379,0.452,0.331	0.271,0.346,0.255	0.079	MXE	A1_NCBP2	JC			73090666	73092300	73098072	73098520	73094078	73094228	73097116	73097272	2890			None	None	None	None	None	None	None	None	None	None
ENSG00000132549_3762	3762	ENSG00000132549	VPS13B	chr8	+								116,111,250,179,180	42,64,72,22,66	196,213,233	77,23,19	167	242	0.0019	0.021	0.8,0.715,0.834,0.922,0.798	0.787,0.931,0.947	-0.075	MXE	A1_NCBP2	JCEC			99502835	99502950	99511103	99511512	99507136	99507203	99507769	99507911	3762			None	None	None	None	None	None	None	None	None	None
ENSG00000132676_2587	2587	ENSG00000132676	DAP3	chr1	+								267,366,355,351,263	262,251,317,404,234	285,190,418	386,300,470	190	218	0.00029	0.0052	0.539,0.626,0.562,0.499,0.563	0.459,0.421,0.505	0.096	MXE	A1_NCBP2	JCEC			155731355	155731415	155738156	155738526	155731943	155732033	155736945	155737063	2587			None	None	None	None	None	None	None	None	None	None
ENSG00000132680_3912	3912	ENSG00000132680	KHDC4	chr1	-								23,31,53,24,52	33,50,19,116,44	33,27,24	86,61,73	153	200	0.023	0.12	0.477,0.448,0.785,0.213,0.607	0.334,0.367,0.301	0.17	MXE	A1_NCBP2	JC			155925631	155925843	155929295	155929375	155926675	155926839	155927103	155927156	3912			None	None	None	None	None	None	None	None	None	None
ENSG00000132970_722	722	ENSG00000132970	WASF3	chr13	+								54,97,53,122,139	0,0,2,0,27	55,42,137	30,0,12	276	267	0.012	0.077	1.0,1.0,0.962,1.0,0.833	0.639,1.0,0.917	0.11	MXE	A1_NCBP2	JCEC			26671871	26671989	26681053	26681320	26676548	26676724	26680034	26680201	722			None	None	None	None	None	None	None	None	None	None
ENSG00000133059_2735	2735	ENSG00000133059	DSTYK	chr1	-								78,49,57,85,48	3,13,38,63,14	98,48,114	0,13,4	200	200	6.7e-06	0.00024	0.963,0.79,0.6,0.574,0.774	1.0,0.787,0.966	-0.18	MXE	A1_NCBP2	JC			205142504	205147745	205157272	205157386	205148204	205148339	205150679	205150794	2735			None	None	None	None	None	None	None	None	None	None
ENSG00000133424_1475	1475	ENSG00000133424	LARGE1	chr22	-								28,36,59,13,123	91,139,69,83,128	44,26,56	173,191,368	379	247	4.7e-05	0.0013	0.167,0.144,0.358,0.093,0.385	0.142,0.081,0.09	0.12	MXE	A1_NCBP2	JCEC			33277059	33277255	33316084	33316248	33283201	33283348	33304228	33304507	1475			None	None	None	None	None	None	None	None	None	None
ENSG00000133454_1669	1669	ENSG00000133454	MYO18B	chr22	+								118,95,109,56,131	5,17,36,9,74	62,122,203	5,4,4	200	200	1.8e-10	4.4e-08	0.959,0.848,0.752,0.862,0.639	0.925,0.968,0.981	-0.15	MXE	A1_NCBP2	JC			25770026	25770176	25777582	25777781	25770871	25770984	25772333	25772510	1669			None	None	None	None	None	None	None	None	None	None
ENSG00000133454_1670	1670	ENSG00000133454	MYO18B	chr22	+								5,19,13,12,45	11,9,2,18,14	31,9,25	0,0,2	164	200	3.4e-09	5.2e-07	0.357,0.72,0.888,0.448,0.797	1.0,1.0,0.938	-0.34	MXE	A1_NCBP2	JC			25781733	25781834	25823504	25823678	25785427	25785491	25797952	25798097	1670			None	None	None	None	None	None	None	None	None	None
ENSG00000133739_4115	4115	ENSG00000133739	LRRCC1	chr8	+								0,12,53,2,52	159,170,294,47,120	17,50,8	98,142,57	200	200	0.0065	0.048	0.0,0.066,0.153,0.041,0.302	0.148,0.26,0.123	-0.065	MXE	A1_NCBP2	JC			85115099	85115275	85124791	85124939	85115374	85115584	85123412	85123606	4115			None	None	None	None	None	None	None	None	None	None
ENSG00000133739_4116	4116	ENSG00000133739	LRRCC1	chr8	+								0,10,40,0,56	74,101,212,10,80	13,42,8	80,67,19	200	200	0.013	0.079	0.0,0.09,0.159,0.0,0.412	0.14,0.385,0.296	-0.14	MXE	A1_NCBP2	JC			85115099	85115275	85126688	85126837	85115374	85115584	85124791	85124939	4116			None	None	None	None	None	None	None	None	None	None
ENSG00000133789_4135	4135	ENSG00000133789	SWAP70	chr11	+								46,85,113,31,93	316,455,600,642,318	20,42,40	410,445,555	241	274	6.6e-07	4.8e-05	0.142,0.175,0.176,0.052,0.25	0.053,0.097,0.076	0.084	MXE	A1_NCBP2	JCEC			9664076	9664278	9724657	9724885	9694145	9694286	9713465	9713639	4135			None	None	None	None	None	None	None	None	None	None
ENSG00000133961_588	588	ENSG00000133961	NUMB	chr14	-								18,59,74,6,11	51,58,117,78,93	101,60,26	72,72,43	175	200	0.00098	0.012	0.287,0.538,0.42,0.081,0.119	0.616,0.488,0.409	-0.21	MXE	A1_NCBP2	JC			73286192	73287314	73323129	73323204	73292733	73292874	73297210	73297285	588			None	None	None	None	None	None	None	None	None	None
ENSG00000133997_2668	2668	ENSG00000133997	MED6	chr14	-								336,281,543,394,214	543,680,868,728,516	562,426,466	902,524,838	209	216	0.023	0.12	0.39,0.299,0.393,0.359,0.3	0.392,0.457,0.365	-0.056	MXE	A1_NCBP2	JCEC			70585755	70585783	70593295	70593378	70591265	70591381	70592879	70592988	2668			None	None	None	None	None	None	None	None	None	None
ENSG00000134255_2344	2344	ENSG00000134255	CEPT1	chr1	+								125,36,249,165,98	119,124,154,98,113	102,72,87	235,154,144	200	185	0.0043	0.036	0.493,0.212,0.599,0.609,0.445	0.286,0.302,0.359	0.16	MXE	A1_NCBP2	JC			111159379	111159527	111182186	111182318	111161154	111161296	111174878	111174963	2344			None	None	None	None	None	None	None	None	None	None
ENSG00000134283_864	864	ENSG00000134283	PPHLN1	chr12	+								90,49,57,58,58	256,369,365,322,488	59,26,17	305,247,468	162	312	0.008	0.056	0.404,0.204,0.231,0.258,0.186	0.271,0.169,0.065	0.088	MXE	A1_NCBP2	JCEC			42335882	42335974	42387455	42387535	42355160	42355222	42374862	42375074	864			None	None	None	None	None	None	None	None	None	None
ENSG00000134283_865	865	ENSG00000134283	PPHLN1	chr12	+								80,49,43,54,61	489,612,897,694,506	59,22,17	824,621,645	162	200	9.3e-07	4.8e-05	0.168,0.09,0.056,0.088,0.13	0.081,0.042,0.032	0.055	MXE	A1_NCBP2	JC			42335882	42335974	42441314	42441429	42355160	42355222	42398853	42398994	865			None	None	None	None	None	None	None	None	None	None
ENSG00000134283_866	866	ENSG00000134283	PPHLN1	chr12	+								51,28,46,80,25	489,612,899,694,503	39,3,17	824,621,645	162	200	1.1e-09	2e-07	0.114,0.053,0.059,0.125,0.058	0.055,0.006,0.032	0.051	MXE	A1_NCBP2	JC			42351884	42352049	42441314	42441429	42355160	42355222	42398853	42398994	866			None	None	None	None	None	None	None	None	None	None
ENSG00000134574_1773	1773	ENSG00000134574	DDB2	chr11	+								11,35,40,0,86	143,158,210,124,147	6,0,31	193,110,161	200	200	0.0045	0.037	0.071,0.181,0.16,0.0,0.369	0.03,0.0,0.161	0.093	MXE	A1_NCBP2	JC			47216335	47216472	47234572	47234672	47216857	47217049	47232813	47232959	1773			None	None	None	None	None	None	None	None	None	None
ENSG00000134758_212	212	ENSG00000134758	RNF138	chr18	+								4,11,2,10,16	68,62,59,39,85	6,0,2	131,69,94	200	200	2.2e-06	0.0001	0.056,0.151,0.033,0.204,0.158	0.044,0.0,0.021	0.099	MXE	A1_NCBP2	JC			32091873	32092235	32113744	32113860	32092699	32092886	32111753	32111919	212			None	None	None	None	None	None	None	None	None	None
ENSG00000134759_995	995	ENSG00000134759	ELP2	chr18	+								122,100,130,95,96	271,353,411,512,158	82,54,104	426,356,425	167	200	0.00052	0.0074	0.35,0.253,0.275,0.182,0.421	0.187,0.154,0.227	0.11	MXE	A1_NCBP2	JC			36141136	36141201	36144938	36145034	36142280	36142347	36142825	36142966	995			None	None	None	None	None	None	None	None	None	None
ENSG00000135040_2537	2537	ENSG00000135040	NAA35	chr9	+								8,17,10,0,0	230,258,190,168,139	63,22,33	269,284,215	134	200	1.9e-11	5.8e-09	0.049,0.09,0.073,0.0,0.0	0.259,0.104,0.186	-0.14	MXE	A1_NCBP2	JC			85942154	85942283	85959792	85959867	85956359	85956393	85958471	85958586	2537			None	None	None	None	None	None	None	None	None	None
ENSG00000135049_3863	3863	ENSG00000135049	AGTPBP1	chr9	-								246,286,341,250,231	72,57,31,46,79	276,316,263	34,43,36	225	168	0.0059	0.046	0.718,0.789,0.891,0.802,0.686	0.858,0.846,0.845	-0.072	MXE	A1_NCBP2	JCEC			85678334	85678398	85712501	85712566	85681267	85681335	85692688	85692813	3863			None	None	None	None	None	None	None	None	None	None
ENSG00000135069_3855	3855	ENSG00000135069	PSAT1	chr9	+								82,115,56,52,113	42,67,53,69,43	186,102,141	57,36,65	161	170	0.0027	0.025	0.673,0.644,0.527,0.443,0.735	0.775,0.749,0.696	-0.14	MXE	A1_NCBP2	JC			78297124	78297270	78304734	78304940	78300601	78300662	78301953	78302023	3855			None	None	None	None	None	None	None	None	None	None
ENSG00000135093_777	777	ENSG00000135093	USP30	chr12	+								9,33,29,20,36	50,52,41,82,66	23,30,11	108,65,137	210	283	0.027	0.14	0.195,0.461,0.488,0.247,0.424	0.223,0.383,0.098	0.13	MXE	A1_NCBP2	JCEC			109052575	109052761	109067523	109067627	109056681	109056791	109057925	109058108	777			None	None	None	None	None	None	None	None	None	None
ENSG00000135720_391	391	ENSG00000135720	DYNC1LI2	chr16	-								74,109,209,115,132	281,250,372,204,209	42,87,106	285,283,232	218	217	0.0054	0.043	0.208,0.303,0.359,0.359,0.386	0.128,0.234,0.313	0.098	MXE	A1_NCBP2	JCEC			66720892	66723822	66728200	66728242	66725827	66725944	66727687	66727805	391			None	None	None	None	None	None	None	None	None	None
ENSG00000135720_392	392	ENSG00000135720	DYNC1LI2	chr16	-								47,74,71,98,122	69,113,221,72,126	3,58,53	136,106,86	142	200	0.011	0.07	0.49,0.48,0.312,0.657,0.577	0.03,0.435,0.465	0.19	MXE	A1_NCBP2	JC			66725827	66725944	66729039	66729099	66727687	66727805	66728200	66728242	392			None	None	None	None	None	None	None	None	None	None
ENSG00000135766_2524	2524	ENSG00000135766	EGLN1	chr1	-								126,148,137,62,95	168,111,149,182,146	184,97,130	115,95,107	200	200	0.0041	0.034	0.429,0.571,0.479,0.254,0.394	0.615,0.505,0.549	-0.13	MXE	A1_NCBP2	JC			231367568	231367636	231420997	231422287	231370561	231370698	231373979	231374099	2524			None	None	None	None	None	None	None	None	None	None
ENSG00000135999_2999	2999	ENSG00000135999	EPC2	chr2	+								164,161,158,126,169	163,194,185,218,130	154,74,118	192,183,184	200	200	0.026	0.13	0.502,0.454,0.461,0.366,0.565	0.445,0.288,0.391	0.095	MXE	A1_NCBP2	JC			148644750	148645170	148753926	148754133	148690213	148690373	148743621	148743767	2999			None	None	None	None	None	None	None	None	None	None
ENSG00000136153_1851	1851	ENSG00000136153	LMO7	chr13	+								25,14,45,7,34	168,301,314,390,230	16,19,12	337,300,497	171	200	9e-05	0.0019	0.148,0.052,0.144,0.021,0.147	0.053,0.069,0.027	0.053	MXE	A1_NCBP2	JC			75636329	75636726	75795400	75795431	75713181	75713252	75760931	75761038	1851			None	None	None	None	None	None	None	None	None	None
ENSG00000136295_3414	3414	ENSG00000136295	TTYH3	chr7	+								27,59,40,24,183	90,72,97,68,357	68,35,129	95,67,163	274	176	0.012	0.077	0.162,0.345,0.209,0.185,0.248	0.315,0.251,0.337	-0.071	MXE	A1_NCBP2	JCEC			2656397	2656534	2661667	2664802	2658285	2658459	2658939	2659015	3414			None	None	None	None	None	None	None	None	None	None
ENSG00000136643_2558	2558	ENSG00000136643	RPS6KC1	chr1	+								12,23,29,18,8	168,180,221,251,127	18,12,0	163,251,164	136	221	0.0084	0.058	0.104,0.172,0.176,0.104,0.093	0.152,0.072,0.0	0.055	MXE	A1_NCBP2	JCEC			213051232	213051509	213104453	213104569	213071005	213071041	213077695	213077816	2558			None	None	None	None	None	None	None	None	None	None
ENSG00000136643_2563	2563	ENSG00000136643	RPS6KC1	chr1	+								0,5,22,0,4	15,18,14,12,4	0,0,4	13,30,16	200	148	0.0022	0.022	0.0,0.171,0.538,0.0,0.425	0.0,0.0,0.156	0.17	MXE	A1_NCBP2	JC			213129526	213129889	213232122	213232255	213167857	213167973	213230496	213230544	2563			None	None	None	None	None	None	None	None	None	None
ENSG00000136643_2564	2564	ENSG00000136643	RPS6KC1	chr1	+								49,27,54,30,95	28,40,22,22,29	9,18,41	60,44,25	193	148	0.0033	0.03	0.573,0.341,0.653,0.511,0.715	0.103,0.239,0.557	0.26	MXE	A1_NCBP2	JC			213167857	213167973	213232122	213232255	213176399	213176492	213230496	213230544	2564			None	None	None	None	None	None	None	None	None	None
ENSG00000136643_2565	2565	ENSG00000136643	RPS6KC1	chr1	+								49,28,60,30,106	8,29,21,56,44	9,23,48	27,34,63	193	233	0.0014	0.017	0.881,0.538,0.775,0.393,0.744	0.287,0.45,0.479	0.26	MXE	A1_NCBP2	JCEC			213167857	213167973	213240701	213242297	213176399	213176492	213232122	213232255	2565			None	None	None	None	None	None	None	None	None	None
ENSG00000136715_1764	1764	ENSG00000136715	SAP130	chr2	-								303,485,559,467,814	330,380,340,310,658	524,338,749	258,180,405	222	403	7.6e-05	0.0019	0.625,0.699,0.749,0.732,0.692	0.787,0.773,0.77	-0.077	MXE	A1_NCBP2	JCEC			127986784	127986962	127996349	127996491	127989563	127989866	127993186	127993308	1764			None	None	None	None	None	None	None	None	None	None
ENSG00000136828_3913	3913	ENSG00000136828	RALGPS1	chr9	+								6,9,0,15,4	41,74,30,22,18	0,0,0	53,43,2	151	184	4.7e-08	4.7e-06	0.151,0.129,0.0,0.454,0.213	0.0,0.0,0.0	0.19	MXE	A1_NCBP2	JC			126965843	126965951	127050042	127050132	126977694	126977745	127034430	127034514	3913			None	None	None	None	None	None	None	None	None	None
ENSG00000136925_2813	2813	ENSG00000136925	TSTD2	chr9	-								46,48,39,23,43	36,121,76,143,100	34,19,45	127,83,184	200	200	0.016	0.091	0.561,0.284,0.339,0.139,0.301	0.211,0.186,0.197	0.13	MXE	A1_NCBP2	JC			97606142	97606261	97617756	97617877	97610345	97610451	97611573	97611699	2813			None	None	None	None	None	None	None	None	None	None
ENSG00000136933_2532	2532	ENSG00000136933	RABEPK	chr9	+								56,61,29,35,44	6,40,6,26,20	16,51,34	55,31,55	253	262	0.00051	0.0081	0.906,0.612,0.833,0.582,0.695	0.232,0.63,0.39	0.31	MXE	A1_NCBP2	JCEC			125207563	125207721	125227909	125228059	125213369	125213522	125220538	125220700	2532			None	None	None	None	None	None	None	None	None	None
ENSG00000137074_3830	3830	ENSG00000137074	APTX	chr9	-								39,18,80,25,29	190,265,257,222,202	30,17,16	249,188,355	147	200	0.00039	0.006	0.218,0.085,0.298,0.133,0.163	0.141,0.11,0.058	0.076	MXE	A1_NCBP2	JC			32985970	32986030	32989758	32989895	32987543	32987731	32988082	32988129	3830			None	None	None	None	None	None	None	None	None	None
ENSG00000137074_3832	3832	ENSG00000137074	APTX	chr9	-								39,18,80,25,29	190,258,258,202,199	30,17,16	247,188,348	147	200	0.00025	0.0042	0.218,0.087,0.297,0.144,0.165	0.142,0.11,0.059	0.079	MXE	A1_NCBP2	JC			32985970	32986030	32989758	32989895	32987543	32987846	32988082	32988129	3832			None	None	None	None	None	None	None	None	None	None
ENSG00000137135_2244	2244	ENSG00000137135	ARHGEF39	chr9	-								112,113,35,49,46	32,36,42,0,35	61,37,71	69,25,53	200	200	0.0061	0.046	0.778,0.758,0.455,1.0,0.568	0.469,0.597,0.573	0.17	MXE	A1_NCBP2	JC			35662178	35662267	35663321	35663392	35662511	35662741	35662945	35663074	2244			None	None	None	None	None	None	None	None	None	None
ENSG00000137145_2036	2036	ENSG00000137145	DENND4C	chr9	+								51,41,54,56,30	119,147,222,176,103	74,62,91	164,110,163	245	276	7.2e-05	0.0018	0.326,0.239,0.215,0.264,0.247	0.337,0.388,0.386	-0.11	MXE	A1_NCBP2	JCEC			19299228	19299287	19316416	19316517	19300186	19300331	19305351	19305527	2036			None	None	None	None	None	None	None	None	None	None
ENSG00000137207_2108	2108	ENSG00000137207	YIPF3	chr6	-								176,198,156,169,291	456,434,468,505,544	282,146,289	777,606,936	193	200	0.0036	0.032	0.286,0.321,0.257,0.257,0.357	0.273,0.2,0.242	0.057	MXE	A1_NCBP2	JC			43512760	43512874	43513587	43513633	43513068	43513200	43513358	43513451	2108			None	None	None	None	None	None	None	None	None	None
ENSG00000137478_990	990	ENSG00000137478	FCHSD2	chr11	-								28,21,55,10,37	69,56,107,72,43	62,52,61	51,62,49	200	200	2.2e-05	0.00063	0.289,0.273,0.34,0.122,0.462	0.549,0.456,0.555	-0.22	MXE	A1_NCBP2	JC			72843448	72843532	72887469	72887574	72849754	72849889	72867864	72868026	990			None	None	None	None	None	None	None	None	None	None
ENSG00000137522_996	996	ENSG00000137522	RNF121	chr11	+								51,37,4,103,74	134,180,102,217,170	23,16,50	180,226,344	255	208	5.5e-06	0.00026	0.237,0.144,0.031,0.279,0.262	0.094,0.055,0.106	0.11	MXE	A1_NCBP2	JCEC			71960749	71960891	71990596	71990717	71982760	71982915	71987003	71987111	996			None	None	None	None	None	None	None	None	None	None
ENSG00000137522_997	997	ENSG00000137522	RNF121	chr11	+								38,40,71,54,96	87,44,77,28,80	94,94,110	78,56,58	200	200	0.028	0.14	0.304,0.476,0.48,0.659,0.545	0.547,0.627,0.655	-0.12	MXE	A1_NCBP2	JC			71990596	71990717	71996194	71997597	71994718	71994852	71995439	71995551	997			None	None	None	None	None	None	None	None	None	None
ENSG00000137764_4108	4108	ENSG00000137764	MAP2K5	chr15	+								29,7,17,51,16	0,2,2,0,0	11,12,22	0,5,10	172	130	4e-06	0.00016	1.0,0.726,0.865,1.0,1.0	1.0,0.645,0.624	0.16	MXE	A1_NCBP2	JC			67693517	67693568	67748230	67748257	67703336	67703408	67727915	67727945	4108			None	None	None	None	None	None	None	None	None	None
ENSG00000137812_536	536	ENSG00000137812	KNL1	chr15	+								0,0,22,12,3	57,49,90,31,53	0,0,0	53,12,4	134	138	8.2e-06	0.00028	0.0,0.0,0.201,0.285,0.055	0.0,0.0,0.0	0.11	MXE	A1_NCBP2	JC			40610244	40610297	40618958	40619011	40611477	40611511	40615340	40615378	536			None	None	None	None	None	None	None	None	None	None
ENSG00000137955_1881	1881	ENSG00000137955	RABGGTB	chr1	+								298,491,561,366,543	121,161,232,221,126	706,646,448	187,143,102	298	206	0.00051	0.0081	0.63,0.678,0.626,0.534,0.749	0.723,0.757,0.752	-0.1	MXE	A1_NCBP2	JCEC			75787496	75787604	75791284	75791337	75789158	75789356	75789951	75790057	1881			None	None	None	None	None	None	None	None	None	None
ENSG00000138078_2530	2530	ENSG00000138078	PREPL	chr2	-								389,466,488,421,270	207,164,346,193,242	541,415,634	230,183,212	200	200	0.0098	0.064	0.653,0.74,0.585,0.686,0.527	0.702,0.694,0.749	-0.077	MXE	A1_NCBP2	JC			44328936	44329112	44339146	44339363	44332458	44332656	44338350	44338536	2530			None	None	None	None	None	None	None	None	None	None
ENSG00000138101_1795	1795	ENSG00000138101	DTNB	chr2	-								2,9,23,0,14	0,0,0,8,2	17,2,64	0,0,0	190	154	0.013	0.076	1.0,1.0,1.0,0.0,0.85	1.0,1.0,1.0	-0.23	MXE	A1_NCBP2	JC			25379289	25379323	25388201	25388361	25383835	25383889	25387288	25387378	1795			None	None	None	None	None	None	None	None	None	None
ENSG00000138231_2883	2883	ENSG00000138231	DBR1	chr3	-								92,113,77,92,50	80,177,70,100,89	153,126,140	90,68,130	200	181	0.0012	0.014	0.51,0.366,0.499,0.454,0.337	0.606,0.626,0.494	-0.14	MXE	A1_NCBP2	JC			138163348	138163494	138170106	138170192	138163777	138163858	138167080	138167305	2883			None	None	None	None	None	None	None	None	None	None
ENSG00000138381_1813	1813	ENSG00000138381	ASNSD1	chr2	+								137,162,327,191,140	3709,5081,5586,3880,3934	136,87,52	4241,3885,2855	176	1656	3.1e-06	0.00016	0.258,0.231,0.355,0.317,0.251	0.232,0.174,0.146	0.098	MXE	A1_NCBP2	JCEC			189663900	189663954	189667763	189667945	189665375	189665451	189666040	189667596	1813			None	None	None	None	None	None	None	None	None	None
ENSG00000138385_1616	1616	ENSG00000138385	SSB	chr2	+								160,184,331,150,252	621,968,1001,506,830	196,60,78	647,528,404	175	200	0.014	0.082	0.227,0.178,0.274,0.253,0.258	0.257,0.115,0.181	0.054	MXE	A1_NCBP2	JC			169798870	169798976	169805664	169805839	169800951	169801026	169805473	169805577	1616			None	None	None	None	None	None	None	None	None	None
ENSG00000138443_1550	1550	ENSG00000138443	ABI2	chr2	+								294,345,306,426,463	155,158,160,171,179	226,217,585	159,134,369	259	187	0.00031	0.0055	0.578,0.612,0.58,0.643,0.651	0.506,0.539,0.534	0.086	MXE	A1_NCBP2	JCEC			203366876	203367044	203416907	203417081	203402575	203402734	203411284	203411371	1550			None	None	None	None	None	None	None	None	None	None
ENSG00000138468_2732	2732	ENSG00000138468	SENP7	chr3	-								91,57,46,42,118	47,64,143,79,97	114,99,85	74,42,28	198	298	0.0002	0.004	0.745,0.573,0.326,0.444,0.647	0.699,0.78,0.82	-0.22	MXE	A1_NCBP2	JCEC			101372007	101372126	101493872	101493968	101417592	101417790	101458954	101459052	2732			None	None	None	None	None	None	None	None	None	None
ENSG00000138468_2733	2733	ENSG00000138468	SENP7	chr3	-								91,60,46,42,115	65,85,173,83,182	96,91,95	115,53,40	198	298	0.0013	0.016	0.678,0.515,0.286,0.432,0.487	0.557,0.721,0.781	-0.21	MXE	A1_NCBP2	JCEC			101398860	101399055	101493872	101493968	101417592	101417790	101458954	101459052	2733			None	None	None	None	None	None	None	None	None	None
ENSG00000138604_3213	3213	ENSG00000138604	GLCE	chr15	+								9,29,3,13,15	94,53,83,51,41	49,23,35	46,48,21	191	200	5.5e-06	0.00021	0.091,0.364,0.036,0.211,0.277	0.527,0.334,0.636	-0.3	MXE	A1_NCBP2	JC			69160634	69160757	69261086	69261329	69210315	69210406	69255793	69256392	3213			None	None	None	None	None	None	None	None	None	None
ENSG00000138663_1613	1613	ENSG00000138663	COPS4	chr4	+								252,284,259,308,250	101,155,337,221,135	276,244,305	123,101,106	200	185	0.0036	0.032	0.698,0.629,0.416,0.563,0.631	0.675,0.691,0.727	-0.11	MXE	A1_NCBP2	JC			83063075	83063246	83075296	83075818	83066437	83066553	83068437	83068522	1613			None	None	None	None	None	None	None	None	None	None
ENSG00000138698_2060	2060	ENSG00000138698	RAP1GDS1	chr4	+								215,280,302,240,146	18,61,56,25,32	173,199,201	64,53,45	223	226	0.00011	0.0025	0.924,0.823,0.845,0.907,0.822	0.733,0.792,0.819	0.083	MXE	A1_NCBP2	JCEC			98293404	98293515	98391951	98392080	98343138	98343261	98352475	98352601	2060			None	None	None	None	None	None	None	None	None	None
ENSG00000138698_2061	2061	ENSG00000138698	RAP1GDS1	chr4	+								122,197,190,93,91	184,133,129,81,94	108,148,131	74,57,65	200	200	0.00092	0.012	0.399,0.597,0.596,0.534,0.492	0.593,0.722,0.668	-0.14	MXE	A1_NCBP2	JC			98343138	98343261	98391951	98392080	98352475	98352601	98379016	98379163	2061			None	None	None	None	None	None	None	None	None	None
ENSG00000138750_2330	2330	ENSG00000138750	NUP54	chr4	-								73,27,28,56,74	403,458,642,480,369	46,23,21	481,446,467	244	327	0.0012	0.015	0.195,0.073,0.055,0.135,0.212	0.114,0.065,0.057	0.055	MXE	A1_NCBP2	JCEC			76134174	76134362	76144389	76144473	76136185	76136412	76144148	76144292	2330			None	None	None	None	None	None	None	None	None	None
ENSG00000138777_2494	2494	ENSG00000138777	PPA2	chr4	-								126,74,69,224,65	50,47,84,26,33	114,60,133	119,71,88	220	187	0.0076	0.054	0.682,0.572,0.411,0.88,0.626	0.449,0.418,0.562	0.16	MXE	A1_NCBP2	JCEC			105424195	105424322	105453597	105453642	105437949	105438036	105446382	105446502	2494			None	None	None	None	None	None	None	None	None	None
ENSG00000139117_870	870	ENSG00000139117	CPNE8	chr12	-								239,246,305,341,191	24,26,39,3,45	252,292,182	16,18,12	204	140	0.025	0.13	0.872,0.867,0.843,0.987,0.744	0.915,0.918,0.912	-0.052	MXE	A1_NCBP2	JCEC			38829378	38829455	38873003	38873050	38839915	38839955	38848558	38848662	870			None	None	None	None	None	None	None	None	None	None
ENSG00000139618_719	719	ENSG00000139618	BRCA2	chr13	+								57,89,137,4,84	56,95,146,30,136	39,37,2	108,170,29	200	196	0.0004	0.0061	0.499,0.479,0.479,0.116,0.377	0.261,0.176,0.063	0.22	MXE	A1_NCBP2	JC			32332271	32333387	32346826	32346896	32336264	32341196	32344557	32344653	719			None	None	None	None	None	None	None	None	None	None
ENSG00000140043_584	584	ENSG00000140043	PTGR2	chr14	+								6,5,14,22,16	69,53,96,67,84	34,15,15	88,83,47	200	200	0.016	0.091	0.08,0.086,0.127,0.247,0.16	0.279,0.153,0.242	-0.085	MXE	A1_NCBP2	JC			73874022	73874214	73880054	73880176	73876997	73877168	73879095	73879305	584			None	None	None	None	None	None	None	None	None	None
ENSG00000140367_1975	1975	ENSG00000140367	UBE2Q2	chr15	+								116,174,201,227,167	74,65,105,52,88	154,110,135	133,63,77	241	161	0.014	0.086	0.512,0.641,0.561,0.745,0.559	0.436,0.538,0.539	0.099	MXE	A1_NCBP2	JCEC			75868950	75869010	75879097	75879188	75873427	75873568	75877960	75878021	1975			None	None	None	None	None	None	None	None	None	None
ENSG00000140367_1979	1979	ENSG00000140367	UBE2Q2	chr15	+								204,286,279,259,349	132,102,108,133,198	243,298,240	290,149,164	196	167	0.024	0.12	0.568,0.705,0.688,0.624,0.6	0.417,0.63,0.555	0.1	MXE	A1_NCBP2	JC			75890434	75890483	75899426	75901078	75890918	75891014	75896994	75897061	1979			None	None	None	None	None	None	None	None	None	None
ENSG00000140455_1633	1633	ENSG00000140455	USP3	chr15	+								101,108,71,258,127	527,500,445,463,494	84,35,121	528,456,521	200	184	0.0013	0.015	0.15,0.166,0.128,0.339,0.191	0.128,0.066,0.176	0.071	MXE	A1_NCBP2	JC			63532505	63532707	63556666	63556748	63537024	63537156	63553714	63553798	1633			None	None	None	None	None	None	None	None	None	None
ENSG00000140455_1634	1634	ENSG00000140455	USP3	chr15	+								627,659,619,671,581	429,367,455,433,392	659,567,724	363,215,349	183	214	0.00013	0.0028	0.631,0.677,0.614,0.644,0.634	0.68,0.755,0.708	-0.074	MXE	A1_NCBP2	JCEC			63556666	63556748	63562894	63563008	63558105	63558188	63559856	63559970	1634			None	None	None	None	None	None	None	None	None	None
ENSG00000140905_358	358	ENSG00000140905	GCSH	chr16	-								15,54,27,42,76	403,326,314,413,164	30,24,22	457,322,248	180	164	0.0047	0.038	0.033,0.131,0.073,0.085,0.297	0.056,0.064,0.075	0.059	MXE	A1_NCBP2	JC			81084462	81084594	81096130	81096425	81087600	81087664	81090600	81090680	358			None	None	None	None	None	None	None	None	None	None
ENSG00000140945_3042	3042	ENSG00000140945	CDH13	chr16	+								59,56,104,137,179	197,258,321,211,294	48,68,81	373,344,349	309	217	3.7e-07	3.5e-05	0.174,0.132,0.185,0.313,0.3	0.083,0.122,0.14	0.11	MXE	A1_NCBP2	JCEC			82858361	82858473	83217344	83217497	83032009	83032218	83125384	83125501	3042			None	None	None	None	None	None	None	None	None	None
ENSG00000140945_3043	3043	ENSG00000140945	CDH13	chr16	+								312,303,514,494,337	207,170,486,395,353	420,503,540	305,268,339	241	283	0.032	0.15	0.639,0.677,0.554,0.595,0.529	0.618,0.688,0.652	-0.054	MXE	A1_NCBP2	JCEC			83486476	83486655	83678207	83678461	83602453	83602594	83670789	83670972	3043			None	None	None	None	None	None	None	None	None	None
ENSG00000141385_919	919	ENSG00000141385	AFG3L2	chr18	-								126,71,56,27,133	158,152,71,153,151	64,40,79	201,165,187	200	200	0.014	0.081	0.444,0.318,0.441,0.15,0.468	0.242,0.195,0.297	0.12	MXE	A1_NCBP2	JC			12328943	12329783	12344131	12344247	12337340	12337535	12340200	12340401	919			None	None	None	None	None	None	None	None	None	None
ENSG00000141447_3157	3157	ENSG00000141447	OSBPL1A	chr18	-								8,8,0,0,7	20,45,28,41,49	2,3,0	42,49,51	176	235	0.0056	0.044	0.348,0.192,0.0,0.0,0.16	0.06,0.076,0.0	0.095	MXE	A1_NCBP2	JCEC			24179737	24179835	24225041	24225198	24181144	24181279	24196124	24196200	3157			None	None	None	None	None	None	None	None	None	None
ENSG00000141551_242	242	ENSG00000141551	CSNK1D	chr17	-								63,31,16,41,47	275,360,374,228,373	65,65,47	298,194,514	200	200	0.017	0.094	0.186,0.079,0.041,0.152,0.112	0.179,0.251,0.084	-0.057	MXE	A1_NCBP2	JC			82252433	82252604	82265685	82265796	82253015	82253244	82255428	82255577	242			None	None	None	None	None	None	None	None	None	None
ENSG00000141568_239	239	ENSG00000141568	FOXK2	chr17	+								601,516,514,516,529	103,97,113,99,94	588,442,757	46,12,128	200	200	8.1e-08	7.2e-06	0.854,0.842,0.82,0.839,0.849	0.927,0.974,0.855	-0.078	MXE	A1_NCBP2	JC			82568053	82568201	82584012	82584188	82571723	82571870	82582740	82582934	239			None	None	None	None	None	None	None	None	None	None
ENSG00000141580_1047	1047	ENSG00000141580	WDR45B	chr17	-								995,748,838,779,780	1027,979,691,1272,649	780,684,1153	1043,1019,1621	200	188	0.023	0.12	0.477,0.418,0.533,0.365,0.53	0.413,0.387,0.401	0.064	MXE	A1_NCBP2	JC			82625388	82625483	82643948	82644023	82627203	82627291	82630920	82631022	1047			None	None	None	None	None	None	None	None	None	None
ENSG00000141627_1620	1620	ENSG00000141627	DYM	chr18	-								190,236,155,274,94	201,239,149,176,133	358,367,269	191,259,237	203	283	0.013	0.078	0.569,0.579,0.592,0.685,0.496	0.723,0.664,0.613	-0.082	MXE	A1_NCBP2	JCEC			49097401	49097515	49257009	49257104	49118743	49118926	49163684	49163787	1620			None	None	None	None	None	None	None	None	None	None
ENSG00000141644_2467	2467	ENSG00000141644	MBD1	chr18	-								16,42,19,30,51	12,30,11,6,28	14,28,50	0,14,11	169	200	0.027	0.13	0.612,0.624,0.671,0.855,0.683	1.0,0.703,0.843	-0.16	MXE	A1_NCBP2	JC			50273563	50273863	50275128	50275245	50274185	50274353	50274976	50275045	2467			None	None	None	None	None	None	None	None	None	None
ENSG00000141696_2693	2693	ENSG00000141696	P3H4	chr17	-								91,70,41,57,106	26,25,55,37,84	84,37,122	34,11,26	229	246	0.0042	0.037	0.79,0.75,0.445,0.623,0.575	0.726,0.783,0.834	-0.14	MXE	A1_NCBP2	JCEC			41806795	41806879	41810862	41811034	41807858	41808004	41809705	41809834	2693			None	None	None	None	None	None	None	None	None	None
ENSG00000141905_1449	1449	ENSG00000141905	NFIC	chr19	+								23,78,117,30,136	206,193,160,108,354	40,4,93	218,137,470	254	186	2.4e-05	0.00075	0.076,0.228,0.349,0.169,0.22	0.118,0.021,0.127	0.12	MXE	A1_NCBP2	JCEC			3452481	3452666	3462751	3469217	3453762	3453916	3456549	3456635	1449			None	None	None	None	None	None	None	None	None	None
ENSG00000142166_78	78	ENSG00000142166	IFNAR1	chr21	+								61,103,159,94,87	216,359,320,183,338	68,36,54	228,377,275	200	200	6.7e-05	0.0016	0.22,0.223,0.332,0.339,0.205	0.23,0.087,0.164	0.1	MXE	A1_NCBP2	JC			33335523	33335647	33345245	33345360	33340998	33341174	33343534	33343676	78			None	None	None	None	None	None	None	None	None	None
ENSG00000142230_145	145	ENSG00000142230	SAE1	chr19	+								823,972,876,784,820	328,490,447,276,436	877,617,1007	302,219,372	200	170	0.0066	0.048	0.681,0.628,0.625,0.707,0.615	0.712,0.705,0.697	-0.053	MXE	A1_NCBP2	JC			47169817	47169923	47209158	47210636	47197232	47197377	47203670	47203740	145			None	None	None	None	None	None	None	None	None	None
ENSG00000142945_1383	1383	ENSG00000142945	KIF2C	chr1	+								656,993,383,551,850	125,91,166,228,48	489,946,1437	111,58,116	200	200	0.0047	0.038	0.84,0.916,0.698,0.707,0.947	0.815,0.942,0.925	-0.072	MXE	A1_NCBP2	JC			44747651	44747700	44753732	44753833	44750441	44750564	44753131	44753254	1383			None	None	None	None	None	None	None	None	None	None
ENSG00000143164_3613	3613	ENSG00000143164	DCAF6	chr1	+								16,41,81,68,37	332,263,423,413,227	15,27,32	421,374,326	162	193	1.2e-06	8.2e-05	0.054,0.157,0.186,0.164,0.163	0.041,0.079,0.105	0.07	MXE	A1_NCBP2	JCEC			167936707	167937008	167974829	167975015	167951799	167951861	167966628	167966721	3613			None	None	None	None	None	None	None	None	None	None
ENSG00000143190_2703	2703	ENSG00000143190	POU2F1	chr1	+								25,37,30,12,80	84,108,109,135,147	13,29,28	65,160,143	289	227	0.028	0.14	0.189,0.212,0.178,0.065,0.299	0.136,0.125,0.133	0.057	MXE	A1_NCBP2	JCEC			167371916	167372036	167383856	167383951	167374107	167374296	167376028	167376155	2703			None	None	None	None	None	None	None	None	None	None
ENSG00000143207_3535	3535	ENSG00000143207	COP1	chr1	-								47,65,116,82,66	198,175,154,248,119	32,26,49	219,190,167	169	158	1.1e-05	0.00042	0.182,0.258,0.413,0.236,0.341	0.12,0.113,0.215	0.14	MXE	A1_NCBP2	JCEC			176085775	176085890	176162868	176162988	176116623	176116681	176149005	176149074	3535			None	None	None	None	None	None	None	None	None	None
ENSG00000143207_3536	3536	ENSG00000143207	COP1	chr1	-								8,15,26,16,14	198,173,141,244,119	3,4,10	219,190,168	169	158	5.9e-06	0.00027	0.036,0.075,0.147,0.058,0.099	0.013,0.019,0.053	0.055	MXE	A1_NCBP2	JCEC			176085775	176085890	176175909	176176007	176116623	176116681	176149005	176149074	3536			None	None	None	None	None	None	None	None	None	None
ENSG00000143207_3538	3538	ENSG00000143207	COP1	chr1	-								76,69,123,93,79	165,137,220,84,217	37,46,78	183,168,130	169	177	0.025	0.13	0.325,0.345,0.369,0.537,0.276	0.175,0.223,0.386	0.11	MXE	A1_NCBP2	JCEC			176116623	176116681	176162868	176162988	176135009	176135086	176149005	176149074	3538			None	None	None	None	None	None	None	None	None	None
ENSG00000143207_3542	3542	ENSG00000143207	COP1	chr1	-								51,15,37,17,29	111,78,80,144,129	103,36,27	109,40,117	169	160	0.0098	0.064	0.303,0.154,0.305,0.101,0.175	0.472,0.46,0.179	-0.16	MXE	A1_NCBP2	JC			176135009	176135086	176184632	176184692	176136487	176136547	176149005	176149074	3542			None	None	None	None	None	None	None	None	None	None
ENSG00000143207_3544	3544	ENSG00000143207	COP1	chr1	-								28,49,72,41,52	8,15,26,16,14	67,45,58	3,4,10	177	169	9.4e-06	0.00038	0.77,0.757,0.726,0.71,0.78	0.955,0.915,0.847	-0.16	MXE	A1_NCBP2	JCEC			176085775	176085890	176175909	176176007	176149005	176149074	176163814	176163891	3544			None	None	None	None	None	None	None	None	None	None
ENSG00000143207_3547	3547	ENSG00000143207	COP1	chr1	-								47,69,110,20,69	46,80,134,126,85	109,80,73	83,58,65	200	169	0.0018	0.018	0.463,0.422,0.41,0.118,0.407	0.526,0.538,0.487	-0.15	MXE	A1_NCBP2	JC			176136487	176136547	176163814	176163891	176149005	176149074	176162868	176162988	3547			None	None	None	None	None	None	None	None	None	None
ENSG00000143337_2689	2689	ENSG00000143337	TOR1AIP1	chr1	+								98,86,128,97,78	387,348,450,505,308	146,112,85	401,309,349	142	187	0.017	0.098	0.25,0.246,0.273,0.202,0.25	0.324,0.323,0.243	-0.052	MXE	A1_NCBP2	JCEC			179889312	179889369	179903965	179904022	179900125	179900167	179901301	179901388	2689			None	None	None	None	None	None	None	None	None	None
ENSG00000143337_2690	2690	ENSG00000143337	TOR1AIP1	chr1	+								361,343,493,389,211	280,284,425,301,201	407,327,453	222,260,256	187	157	0.0069	0.05	0.52,0.503,0.493,0.52,0.468	0.606,0.514,0.598	-0.072	MXE	A1_NCBP2	JC			179900125	179900167	179907822	179907864	179901301	179901388	179903965	179904022	2690			None	None	None	None	None	None	None	None	None	None
ENSG00000143376_3949	3949	ENSG00000143376	SNX27	chr1	+								66,49,81,150,95	77,170,139,109,148	30,39,84	119,134,320	200	179	6.8e-06	0.00024	0.434,0.205,0.343,0.552,0.365	0.184,0.207,0.19	0.19	MXE	A1_NCBP2	JC			151660797	151660862	151668471	151668635	151662165	151662270	151665932	151666011	3949			None	None	None	None	None	None	None	None	None	None
ENSG00000143401_2511	2511	ENSG00000143401	ANP32E	chr1	-								667,1132,1010,587,1192	404,580,446,419,511	799,606,416	524,572,374	250	223	3.8e-05	0.0011	0.596,0.635,0.669,0.555,0.675	0.576,0.486,0.498	0.11	MXE	A1_NCBP2	JCEC			150229071	150229237	150235732	150236112	150230570	150230693	150231776	150231926	2511			None	None	None	None	None	None	None	None	None	None
ENSG00000143436_1345	1345	ENSG00000143436	MRPL9	chr1	-								373,477,275,219,483	104,123,208,134,183	446,433,556	57,78,226	200	184	0.0018	0.019	0.767,0.781,0.549,0.601,0.708	0.878,0.836,0.694	-0.12	MXE	A1_NCBP2	JC			151759646	151760181	151762104	151762155	151760815	151760899	151761450	151761552	1345			None	None	None	None	None	None	None	None	None	None
ENSG00000143457_2662	2662	ENSG00000143457	GOLPH3L	chr1	-								94,95,152,53,98	111,113,168,209,97	155,130,154	115,95,91	232	215	9.1e-05	0.0021	0.44,0.438,0.456,0.19,0.484	0.555,0.559,0.611	-0.17	MXE	A1_NCBP2	JCEC			150646229	150648748	150694655	150694850	150661813	150661928	150663631	150663763	2662			None	None	None	None	None	None	None	None	None	None
ENSG00000143469_2054	2054	ENSG00000143469	SYT14	chr1	+								27,91,129,207,112	4,14,8,0,36	135,151,130	6,0,10	305	221	0.0015	0.017	0.83,0.825,0.921,1.0,0.693	0.942,1.0,0.904	-0.095	MXE	A1_NCBP2	JCEC			209952708	209952756	210013632	210013797	209953054	209953259	209965892	209966013	2054			None	None	None	None	None	None	None	None	None	None
ENSG00000143545_2628	2628	ENSG00000143545	RAB13	chr1	-								247,247,258,301,283	156,162,121,124,201	328,173,205	91,70,107	178	190	0.0064	0.048	0.628,0.619,0.695,0.722,0.6	0.794,0.725,0.672	-0.078	MXE	A1_NCBP2	JCEC			153982534	153982600	153983520	153983581	153982718	153982808	153983218	153983296	2628			None	None	None	None	None	None	None	None	None	None
ENSG00000143727_2935	2935	ENSG00000143727	ACP1	chr2	+								389,518,595,357,522	231,231,396,166,242	519,304,401	432,193,302	200	200	0.00025	0.0042	0.627,0.692,0.6,0.683,0.683	0.546,0.612,0.57	0.081	MXE	A1_NCBP2	JC			271865	271939	275139	275201	272036	272150	272191	272305	2935			None	None	None	None	None	None	None	None	None	None
ENSG00000143786_3011	3011	ENSG00000143786	CNIH3	chr1	+								4,0,0,1,5	64,46,36,50,89	7,0,15	63,25,59	148	213	0.00026	0.0048	0.083,0.0,0.0,0.028,0.075	0.138,0.0,0.268	-0.098	MXE	A1_NCBP2	JCEC			224680957	224681026	224734562	224734706	224684795	224684843	224730461	224730574	3011			None	None	None	None	None	None	None	None	None	None
ENSG00000143919_3112	3112	ENSG00000143919	CAMKMT	chr2	+								26,13,48,52,15	6,14,9,7,26	31,0,6	20,8,23	175	164	0.0025	0.024	0.802,0.465,0.833,0.874,0.351	0.592,0.0,0.196	0.4	MXE	A1_NCBP2	JC			44715286	44715353	44766429	44766561	44743621	44743696	44754054	44754118	3112			None	None	None	None	None	None	None	None	None	None
ENSG00000144036_2952	2952	ENSG00000144036	EXOC6B	chr2	-								28,16,35,36,57	194,190,271,214,156	56,7,7	176,181,322	148	200	0.016	0.089	0.163,0.102,0.149,0.185,0.331	0.301,0.05,0.029	0.059	MXE	A1_NCBP2	JC			72575491	72575668	72741303	72741469	72718102	72718307	72733070	72733118	2952			None	None	None	None	None	None	None	None	None	None
ENSG00000144118_2055	2055	ENSG00000144118	RALB	chr2	+								70,63,139,66,88	118,121,148,112,167	56,28,67	173,78,150	261	309	0.00053	0.0082	0.413,0.381,0.526,0.411,0.384	0.277,0.298,0.346	0.12	MXE	A1_NCBP2	JCEC			120252851	120252980	120289579	120289757	120278617	120278778	120285873	120286082	2055			None	None	None	None	None	None	None	None	None	None
ENSG00000144134_2137	2137	ENSG00000144134	RABL2A	chr2	+								15,6,24,10,15	0,1,0,0,0	5,0,22	10,21,0	180	198	2.3e-07	1.6e-05	1.0,0.868,1.0,1.0,1.0	0.355,0.0,1.0	0.52	MXE	A1_NCBP2	JC			113634152	113634232	113641780	113641864	113635050	113635130	113641352	113641450	2137			None	None	None	None	None	None	None	None	None	None
ENSG00000144134_2138	2138	ENSG00000144134	RABL2A	chr2	+								15,6,24,10,15	0,2,0,0,0	5,0,22	5,9,0	180	195	1.8e-05	0.00052	1.0,0.765,1.0,1.0,1.0	0.52,0.0,1.0	0.45	MXE	A1_NCBP2	JC			113634152	113634232	113641780	113641864	113635050	113635130	113641355	113641450	2138			None	None	None	None	None	None	None	None	None	None
ENSG00000144224_3308	3308	ENSG00000144224	UBXN4	chr2	+								77,38,152,43,129	157,191,148,173,232	46,29,44	139,169,237	228	203	0.0015	0.017	0.304,0.15,0.478,0.181,0.331	0.228,0.133,0.142	0.12	MXE	A1_NCBP2	JCEC			135770570	135770735	135778947	135779079	135772419	135772547	135776248	135776351	3308			None	None	None	None	None	None	None	None	None	None
ENSG00000144231_1663	1663	ENSG00000144231	POLR2D	chr2	-								424,558,327,691,733	160,92,79,28,157	557,404,627	174,125,238	281	196	8.5e-05	0.002	0.649,0.809,0.743,0.945,0.765	0.691,0.693,0.648	0.1	MXE	A1_NCBP2	JCEC			127843552	127848185	127858027	127858155	127850589	127850685	127852924	127853105	1663			None	None	None	None	None	None	None	None	None	None
ENSG00000144283_1628	1628	ENSG00000144283	PKP4	chr2	+								58,33,43,24,54	82,111,135,61,73	15,9,50	104,53,89	200	135	0.026	0.13	0.323,0.167,0.177,0.21,0.333	0.089,0.103,0.275	0.086	MXE	A1_NCBP2	JC			158533179	158533316	158620989	158621121	158577270	158577383	158603069	158603104	1628			None	None	None	None	None	None	None	None	None	None
ENSG00000144354_1610	1610	ENSG00000144354	CDCA7	chr2	+								84,80,23,93,124	54,136,75,55,170	79,74,51	205,95,205	250	237	0.023	0.12	0.596,0.358,0.225,0.616,0.409	0.268,0.425,0.191	0.15	MXE	A1_NCBP2	JCEC			173365451	173365592	173367633	173368904	173366282	173366432	173367149	173367286	1610			None	None	None	None	None	None	None	None	None	None
ENSG00000144381_2105	2105	ENSG00000144381	HSPD1	chr2	-								1491,2373,2440,1733,2037	1909,2534,3961,2554,1584	1457,1590,1469	1642,1250,1143	183	196	0.011	0.073	0.455,0.501,0.398,0.421,0.579	0.487,0.577,0.579	-0.077	MXE	A1_NCBP2	JCEC			197494156	197494250	197497139	197497392	197494656	197494752	197495293	197495376	2105			None	None	None	None	None	None	None	None	None	None
ENSG00000144445_3594	3594	ENSG00000144445	KANSL1L	chr2	-								38,114,106,149,103	89,65,53,81,36	66,102,128	41,39,15	200	200	0.025	0.13	0.299,0.637,0.667,0.648,0.741	0.617,0.723,0.895	-0.15	MXE	A1_NCBP2	JC			210043432	210044104	210104103	210104301	210075551	210075756	210098085	210098207	3594			None	None	None	None	None	None	None	None	None	None
ENSG00000144554_2193	2193	ENSG00000144554	FANCD2	chr3	+								319,462,432,500,360	79,133,112,142,83	486,367,469	101,34,130	241	168	0.025	0.13	0.738,0.708,0.729,0.711,0.751	0.77,0.883,0.715	-0.062	MXE	A1_NCBP2	JCEC			10028619	10028721	10034694	10034798	10032831	10032972	10034468	10034536	2193			None	None	None	None	None	None	None	None	None	None
ENSG00000144554_2195	2195	ENSG00000144554	FANCD2	chr3	+								309,327,331,266,307	505,604,611,463,285	187,234,332	501,579,534	209	211	0.015	0.086	0.382,0.353,0.354,0.367,0.521	0.274,0.29,0.386	0.079	MXE	A1_NCBP2	JCEC			10065863	10065979	10073252	10073362	10067208	10067317	10072870	10072981	2195			None	None	None	None	None	None	None	None	None	None
ENSG00000144642_1433	1433	ENSG00000144642	RBMS3	chr3	+								0,25,30,14,88	87,77,127,38,133	39,33,43	100,85,71	200	159	0.023	0.12	0.0,0.205,0.158,0.227,0.345	0.237,0.236,0.325	-0.079	MXE	A1_NCBP2	JC			29281451	29281756	29587113	29587205	29434745	29434915	29488440	29488499	1433			None	None	None	None	None	None	None	None	None	None
ENSG00000144642_1434	1434	ENSG00000144642	RBMS3	chr3	+								41,49,97,27,95	98,59,108,85,135	77,76,42	62,54,46	159	192	0.00074	0.0098	0.336,0.501,0.52,0.277,0.459	0.6,0.63,0.524	-0.17	MXE	A1_NCBP2	JC			29434742	29434915	29739719	29739877	29488440	29488499	29587113	29587205	1434			None	None	None	None	None	None	None	None	None	None
ENSG00000144674_1425	1425	ENSG00000144674	GOLGA4	chr3	+								79,342,794,153,483	43,15,32,15,58	458,309,220	14,20,6	415	148	0.0028	0.027	0.396,0.89,0.898,0.784,0.748	0.921,0.846,0.929	-0.15	MXE	A1_NCBP2	JCEC			37273535	37273601	37289234	37289291	37281957	37282272	37286013	37286061	1425			None	None	None	None	None	None	None	None	None	None
ENSG00000144724_2335	2335	ENSG00000144724	PTPRG	chr3	+								57,38,97,49,32	393,430,601,530,508	6,13,27	576,350,439	205	280	1.6e-12	1.3e-09	0.165,0.108,0.181,0.112,0.079	0.014,0.048,0.077	0.083	MXE	A1_NCBP2	JCEC			61561570	61562372	62003348	62003497	61748877	61748982	61989624	61989804	2335			None	None	None	None	None	None	None	None	None	None
ENSG00000145391_1329	1329	ENSG00000145391	SETD7	chr4	-								17,16,24,29,36	120,168,176,254,169	6,2,14	145,86,186	302	290	1.1e-05	0.00042	0.12,0.084,0.116,0.099,0.17	0.038,0.022,0.067	0.075	MXE	A1_NCBP2	JCEC			139523353	139523435	139546919	139547049	139529030	139529220	139533164	139533366	1329			None	None	None	None	None	None	None	None	None	None
ENSG00000145495_2973	2973	ENSG00000145495	MARCH6	chr5	+								770,778,574,967,678	127,122,222,150,195	736,870,1097	125,73,148	200	173	3.5e-05	0.0009	0.84,0.847,0.691,0.848,0.75	0.836,0.912,0.865	-0.076	MXE	A1_NCBP2	JC			10378758	10378832	10390331	10390500	10381799	10381943	10386993	10387066	2973			None	None	None	None	None	None	None	None	None	None
ENSG00000145536_2679	2679	ENSG00000145536	ADAMTS16	chr5	+								36,16,11,24,58	23,15,16,41,38	29,5,38	32,27,96	200	200	0.012	0.072	0.61,0.516,0.407,0.369,0.604	0.475,0.156,0.284	0.2	MXE	A1_NCBP2	JC			5191684	5191790	5222788	5222884	5200131	5200269	5209092	5209246	2679			None	None	None	None	None	None	None	None	None	None
ENSG00000145604_2983	2983	ENSG00000145604	SKP2	chr5	+								79,181,108,73,192	276,617,379,374,448	108,96,98	523,437,490	200	200	0.0026	0.025	0.223,0.227,0.222,0.163,0.3	0.171,0.18,0.167	0.054	MXE	A1_NCBP2	JC			36163644	36163756	36170343	36170442	36166518	36166662	36168312	36168447	2983			None	None	None	None	None	None	None	None	None	None
ENSG00000145687_1310	1310	ENSG00000145687	SSBP2	chr5	-								48,52,28,42,66	64,35,51,36,17	14,8,42	34,36,36	190	160	0.024	0.13	0.387,0.556,0.316,0.496,0.766	0.257,0.158,0.496	0.2	MXE	A1_NCBP2	JCEC			81474495	81474562	81615472	81615557	81489249	81489309	81513627	81513717	1310			None	None	None	None	None	None	None	None	None	None
ENSG00000145687_1314	1314	ENSG00000145687	SSBP2	chr5	-								37,30,52,21,49	34,52,28,46,65	73,22,28	13,5,43	173	185	0.019	0.1	0.538,0.382,0.665,0.328,0.446	0.857,0.825,0.41	-0.23	MXE	A1_NCBP2	JCEC			81513627	81513717	81750980	81751253	81615472	81615557	81650266	81650339	1314			None	None	None	None	None	None	None	None	None	None
ENSG00000145725_2789	2789	ENSG00000145725	PPIP5K2	chr5	+								123,105,135,78,81	11,46,89,25,42	82,93,28	44,60,20	220	163	0.022	0.12	0.892,0.628,0.529,0.698,0.588	0.58,0.535,0.509	0.13	MXE	A1_NCBP2	JCEC			103184671	103184744	103190841	103190982	103186319	103186439	103187313	103187376	2789			None	None	None	None	None	None	None	None	None	None
ENSG00000145734_2285	2285	ENSG00000145734	BDP1	chr5	+								274,279,367,139,350	14,18,38,13,44	170,292,49	0,26,2	305	140	0.012	0.076	0.9,0.877,0.816,0.831,0.785	1.0,0.838,0.918	-0.077	MXE	A1_NCBP2	JCEC			71549419	71549606	71559981	71560237	71553115	71553320	71556885	71556925	2285			None	None	None	None	None	None	None	None	None	None
ENSG00000146592_3429	3429	ENSG00000146592	CREB5	chr7	+								118,83,97,54,59	61,20,19,20,19	132,66,115	27,9,28	194	222	0.015	0.089	0.689,0.826,0.854,0.755,0.78	0.848,0.894,0.825	-0.075	MXE	A1_NCBP2	JCEC			28488174	28488246	28570364	28570537	28494905	28494999	28507615	28507737	3429			None	None	None	None	None	None	None	None	None	None
ENSG00000146592_3430	3430	ENSG00000146592	CREB5	chr7	+								65,41,37,50,19	25,22,14,4,37	27,48,8	49,51,89	200	200	6.9e-05	0.0016	0.722,0.651,0.725,0.926,0.339	0.355,0.485,0.082	0.36	MXE	A1_NCBP2	JC			28494905	28494999	28718752	28718879	28507615	28507737	28570364	28570537	3430			None	None	None	None	None	None	None	None	None	None
ENSG00000146776_3687	3687	ENSG00000146776	ATXN7L1	chr7	-								14,12,0,36,27	140,112,78,142,142	0,9,22	146,202,228	222	1055	0.026	0.13	0.322,0.337,0.0,0.546,0.475	0.0,0.175,0.314	0.17	MXE	A1_NCBP2	JCEC			105610528	105610603	105624074	105624267	105613861	105614816	105620199	105620321	3687			None	None	None	None	None	None	None	None	None	None
ENSG00000146963_2024	2024	ENSG00000146963	LUC7L2	chr7	+								40,102,70,55,75	138,122,191,129,248	177,58,79	193,95,112	130	200	0.00076	0.01	0.308,0.563,0.361,0.396,0.318	0.585,0.484,0.52	-0.14	MXE	A1_NCBP2	JC			139409562	139409654	139422162	139423151	139412550	139412580	139417537	139417729	2024			None	None	None	None	None	None	None	None	None	None
ENSG00000147050_22	22	ENSG00000147050	KDM6A	chrX	+								60,29,51,25,23	89,115,113,122,57	15,21,24	154,133,105	159	221	8.4e-05	0.002	0.484,0.26,0.385,0.222,0.359	0.119,0.18,0.241	0.16	MXE	A1_NCBP2	JCEC			44974665	44974715	45034930	45034985	45010960	45011019	45020609	45020730	22			None	None	None	None	None	None	None	None	None	None
ENSG00000147316_3677	3677	ENSG00000147316	MCPH1	chr8	+								21,21,0,17,35	208,214,205,215,179	76,25,46	387,249,274	188	215	0.00063	0.0092	0.104,0.101,0.0,0.083,0.183	0.183,0.103,0.161	-0.055	MXE	A1_NCBP2	JCEC			6414764	6414883	6438952	6439096	6431498	6431586	6436047	6436162	3677			None	None	None	None	None	None	None	None	None	None
ENSG00000147535_3680	3680	ENSG00000147535	PLPP5	chr8	-								0,10,5,13,21	6,7,2,0,18	0,0,35	29,13,14	191	164	0.0046	0.037	0.0,0.551,0.682,1.0,0.5	0.0,0.0,0.682	0.32	MXE	A1_NCBP2	JC			38267266	38267391	38268881	38268990	38267896	38267960	38268370	38268461	3680			None	None	None	None	None	None	None	None	None	None
ENSG00000147862_3819	3819	ENSG00000147862	NFIB	chr9	-								204,218,253,146,259	6,21,42,16,31	276,138,246	63,36,69	200	183	4.8e-09	6.3e-07	0.969,0.905,0.846,0.893,0.884	0.8,0.778,0.765	0.12	MXE	A1_NCBP2	JC			14081847	14088326	14120439	14120624	14112998	14113081	14116207	14116346	3819			None	None	None	None	None	None	None	None	None	None
ENSG00000147862_3820	3820	ENSG00000147862	NFIB	chr9	-								355,402,764,527,506	471,722,761,511,986	473,368,568	992,865,1219	219	235	8e-05	0.0019	0.447,0.374,0.519,0.525,0.355	0.338,0.313,0.333	0.12	MXE	A1_NCBP2	JCEC			14120439	14120624	14150144	14150265	14125631	14125766	14146688	14146807	3820			None	None	None	None	None	None	None	None	None	None
ENSG00000147905_3744	3744	ENSG00000147905	ZCCHC7	chr9	+								62,45,84,82,53	338,557,536,526,532	62,25,24	533,413,544	144	226	4.9e-05	0.0013	0.224,0.113,0.197,0.197,0.135	0.154,0.087,0.065	0.071	MXE	A1_NCBP2	JCEC			37126311	37126942	37305543	37305714	37302187	37302231	37304187	37304313	3744			None	None	None	None	None	None	None	None	None	None
ENSG00000147905_3745	3745	ENSG00000147905	ZCCHC7	chr9	+								172,265,371,309,252	173,246,301,231,238	378,284,325	253,226,172	200	200	0.0072	0.052	0.499,0.519,0.552,0.572,0.514	0.599,0.557,0.654	-0.072	MXE	A1_NCBP2	JC			37302187	37302231	37327798	37327834	37304187	37304313	37305543	37305714	3745			None	None	None	None	None	None	None	None	None	None
ENSG00000148110_3210	3210	ENSG00000148110	MFSD14B	chr9	+								104,69,62,72,106	135,147,194,103,185	53,59,102	173,142,306	215	319	0.0044	0.038	0.533,0.411,0.322,0.509,0.459	0.313,0.381,0.331	0.1	MXE	A1_NCBP2	JCEC			94438400	94438528	94446822	94446936	94440984	94441099	94444963	94445182	3210			None	None	None	None	None	None	None	None	None	None
ENSG00000148468_3976	3976	ENSG00000148468	FAM171A1	chr10	-								103,137,78,48,132	85,47,53,66,75	159,134,135	75,24,84	193	259	0.023	0.12	0.619,0.796,0.664,0.494,0.703	0.74,0.882,0.683	-0.11	MXE	A1_NCBP2	JCEC			15248638	15248815	15283877	15284105	15254720	15254879	15275854	15275947	3976			None	None	None	None	None	None	None	None	None	None
ENSG00000148498_3996	3996	ENSG00000148498	PARD3	chr10	-								141,91,117,107,142	52,26,34,4,40	174,69,132	87,62,42	232	192	0.0023	0.024	0.692,0.743,0.74,0.957,0.746	0.623,0.479,0.722	0.17	MXE	A1_NCBP2	JCEC			34384128	34384254	34470084	34470263	34401825	34401917	34450316	34450448	3996			None	None	None	None	None	None	None	None	None	None
ENSG00000148516_4082	4082	ENSG00000148516	ZEB1	chr10	+								22,7,24,0,11	136,71,251,44,232	0,0,0	91,56,68	163	200	3.9e-09	5.3e-07	0.166,0.108,0.105,0.0,0.055	0.0,0.0,0.0	0.087	MXE	A1_NCBP2	JC			31461036	31461237	31510672	31510875	31495775	31495838	31502347	31502509	4082			None	None	None	None	None	None	None	None	None	None
ENSG00000148677_4068	4068	ENSG00000148677	ANKRD1	chr10	-								567,254,758,690,435	854,610,1355,1014,982	466,307,438	1227,737,864	200	200	0.015	0.085	0.399,0.294,0.359,0.405,0.307	0.275,0.294,0.336	0.051	MXE	A1_NCBP2	JC			90917731	90917830	90920168	90920348	90918864	90918972	90919130	90919268	4068			None	None	None	None	None	None	None	None	None	None
ENSG00000148690_4070	4070	ENSG00000148690	FRA10AC1	chr10	-								44,49,37,14,43	113,170,180,120,130	84,42,38	148,127,77	143	219	0.0028	0.027	0.374,0.306,0.239,0.152,0.336	0.465,0.336,0.43	-0.13	MXE	A1_NCBP2	JCEC			93676652	93676691	93685245	93685359	93681479	93681598	93684055	93684098	4070			None	None	None	None	None	None	None	None	None	None
ENSG00000148737_4095	4095	ENSG00000148737	TCF7L2	chr10	+								28,49,45,33,59	182,280,334,178,420	6,9,39	164,156,233	169	200	0.0044	0.036	0.154,0.172,0.138,0.18,0.143	0.041,0.064,0.165	0.067	MXE	A1_NCBP2	JC			112951482	112951607	113141183	113141316	112964555	112964624	113040024	113040126	4095			None	None	None	None	None	None	None	None	None	None
ENSG00000148737_4097	4097	ENSG00000148737	TCF7L2	chr10	+								95,65,52,94,134	4,7,23,0,18	106,68,101	14,18,36	151	173	0.002	0.02	0.965,0.914,0.721,1.0,0.895	0.897,0.812,0.763	0.075	MXE	A1_NCBP2	JC			113158020	113158069	113165554	113167678	113158666	113158717	113160618	113160691	4097			None	None	None	None	None	None	None	None	None	None
ENSG00000149179_1052	1052	ENSG00000149179	C11orf49	chr11	+								0,4,10,18,19	48,26,53,35,26	43,6,20	15,14,23	200	200	0.00082	0.011	0.0,0.133,0.159,0.34,0.422	0.741,0.3,0.465	-0.29	MXE	A1_NCBP2	JC			46936746	46936851	47137644	47137729	46987207	46987310	47052387	47052518	1052			None	None	None	None	None	None	None	None	None	None
ENSG00000149196_1596	1596	ENSG00000149196	HIKESHI	chr11	+								54,134,144,55,199	480,676,589,723,470	96,46,126	697,730,709	200	200	0.0089	0.059	0.101,0.165,0.196,0.071,0.297	0.121,0.059,0.151	0.056	MXE	A1_NCBP2	JC			86302210	86302478	86344602	86345638	86306244	86306482	86337378	86337530	1596			None	None	None	None	None	None	None	None	None	None
ENSG00000149532_1031	1031	ENSG00000149532	CPSF7	chr11	-								305,283,263,303,346	107,104,164,101,206	245,156,288	158,94,172	319	204	0.014	0.082	0.646,0.635,0.506,0.657,0.518	0.498,0.515,0.517	0.082	MXE	A1_NCBP2	JCEC			61419921	61420094	61429181	61429290	61420469	61420573	61421389	61421608	1031			None	None	None	None	None	None	None	None	None	None
ENSG00000150093_2906	2906	ENSG00000150093	ITGB1	chr10	-								5504,6507,5377,7100,4589	3207,2988,4637,4026,2910	6502,7530,7715	3776,3348,3168	196	190	0.0071	0.052	0.625,0.679,0.529,0.631,0.605	0.625,0.686,0.702	-0.057	MXE	A1_NCBP2	JCEC			32920244	32920385	32923584	32923740	32922256	32922346	32922639	32922735	2906			None	None	None	None	None	None	None	None	None	None
ENSG00000150403_686	686	ENSG00000150403	TMCO3	chr13	+								77,126,84,139,179	31,35,21,12,58	123,182,162	16,23,23	251	180	0.002	0.021	0.64,0.721,0.742,0.893,0.689	0.846,0.85,0.835	-0.11	MXE	A1_NCBP2	JCEC			113534044	113534240	113548302	113548452	113539356	113539507	113547299	113547379	686			None	None	None	None	None	None	None	None	None	None
ENSG00000150403_687	687	ENSG00000150403	TMCO3	chr13	+								77,128,81,128,175	0,32,26,25,61	123,178,155	11,10,15	251	250	2.1e-05	0.00067	1.0,0.799,0.756,0.836,0.741	0.918,0.947,0.911	-0.099	MXE	A1_NCBP2	JCEC			113534044	113534240	113549424	113550229	113539356	113539507	113548302	113548452	687			None	None	None	None	None	None	None	None	None	None
ENSG00000150471_3894	3894	ENSG00000150471	ADGRL3	chr4	+								58,80,27,8,19	50,37,0,0,5	114,59,97	43,72,50	181	200	0.029	0.14	0.562,0.705,1.0,1.0,0.808	0.746,0.475,0.682	0.18	MXE	A1_NCBP2	JC			61732753	61733554	61895730	61895834	61813808	61813889	61892655	61892958	3894			None	None	None	None	None	None	None	None	None	None
ENSG00000150672_971	971	ENSG00000150672	DLG2	chr11	-								49,54,104,114,83	2,2,9,13,11	96,68,58	51,7,10	200	200	0.00066	0.0092	0.961,0.964,0.92,0.898,0.883	0.653,0.907,0.853	0.12	MXE	A1_NCBP2	JC			83874419	83874488	83965323	83965468	83930327	83930483	83962884	83963023	971			None	None	None	None	None	None	None	None	None	None
ENSG00000150768_943	943	ENSG00000150768	DLAT	chr11	+								339,533,474,286,376	345,368,492,297,250	488,337,488	314,227,315	200	200	0.0072	0.052	0.496,0.592,0.491,0.491,0.601	0.608,0.598,0.608	-0.07	MXE	A1_NCBP2	JC			112045137	112045230	112059902	112060065	112045862	112045970	112051233	112051349	943			None	None	None	None	None	None	None	None	None	None
ENSG00000150938_1360	1360	ENSG00000150938	CRIM1	chr2	+								456,540,474,986,617	227,188,365,346,292	450,417,742	120,126,185	274	343	4.8e-06	0.00023	0.715,0.782,0.619,0.781,0.726	0.824,0.806,0.834	-0.097	MXE	A1_NCBP2	JCEC			36355777	36356623	36442614	36442735	36396613	36396787	36441257	36441500	1360			None	None	None	None	None	None	None	None	None	None
ENSG00000151092_1664	1664	ENSG00000151092	NGLY1	chr3	-								27,29,10,12,9	190,201,130,152,161	85,20,24	182,250,168	192	246	0.027	0.13	0.154,0.156,0.09,0.092,0.067	0.374,0.093,0.155	-0.096	MXE	A1_NCBP2	JCEC			25733871	25733982	25737333	25737455	25736003	25736149	25736308	25736400	1664			None	None	None	None	None	None	None	None	None	None
ENSG00000151327_3155	3155	ENSG00000151327	FAM177A1	chr14	+								1,5,26,8,51	146,158,289,202,168	35,53,21	199,165,199	200	167	5.1e-05	0.0013	0.006,0.026,0.07,0.032,0.202	0.128,0.211,0.081	-0.073	MXE	A1_NCBP2	JC			35046402	35046628	35078926	35079024	35053277	35053451	35077149	35077216	3155			None	None	None	None	None	None	None	None	None	None
ENSG00000151422_3076	3076	ENSG00000151422	FER	chr5	+								6,18,63,24,39	186,234,421,96,433	26,3,9	311,234,99	246	366	0.0069	0.05	0.046,0.103,0.182,0.271,0.118	0.111,0.019,0.119	0.061	MXE	A1_NCBP2	JCEC			108747896	108748000	108832769	108832943	108768092	108768238	108798123	108798389	3076			None	None	None	None	None	None	None	None	None	None
ENSG00000151687_2128	2128	ENSG00000151687	ANKAR	chr2	+								11,5,2,12,18	34,27,77,16,25	0,5,0	36,14,32	262	259	0.00052	0.0082	0.242,0.155,0.025,0.426,0.416	0.0,0.261,0.0	0.17	MXE	A1_NCBP2	JCEC			189728266	189728420	189738564	189738682	189728659	189728821	189737682	189737841	2128			None	None	None	None	None	None	None	None	None	None
ENSG00000151692_3878	3878	ENSG00000151692	RNF144A	chr2	+								14,11,5,4,38	106,66,60,64,58	22,28,36	39,47,101	300	246	0.00012	0.0025	0.098,0.12,0.064,0.049,0.349	0.316,0.328,0.226	-0.15	MXE	A1_NCBP2	JCEC			6917411	6917622	7014453	7014558	6940947	6941147	6996915	6997061	3878			None	None	None	None	None	None	None	None	None	None
ENSG00000151748_3933	3933	ENSG00000151748	SAV1	chr14	-								944,1154,1070,1308,1102	214,263,311,235,359	1198,1191,1140	499,331,431	371	244	0.00035	0.0058	0.744,0.743,0.694,0.785,0.669	0.612,0.703,0.635	0.077	MXE	A1_NCBP2	JCEC			50633579	50635384	50665178	50665619	50640749	50640893	50644743	50645014	3933			None	None	None	None	None	None	None	None	None	None
ENSG00000151893_4111	4111	ENSG00000151893	CACUL1	chr10	-								682,905,863,1148,553	269,171,234,258,234	865,938,1048	218,150,197	190	239	0.00043	0.0071	0.761,0.869,0.823,0.848,0.748	0.833,0.887,0.87	-0.054	MXE	A1_NCBP2	JCEC			118686597	118686641	118701305	118701408	118691264	118691403	118695140	118695230	4111			None	None	None	None	None	None	None	None	None	None
ENSG00000152056_1794	1794	ENSG00000152056	AP1S3	chr2	-								22,66,79,39,34	80,114,50,62,42	37,34,24	127,105,117	209	238	0.00016	0.0033	0.238,0.397,0.643,0.417,0.48	0.249,0.269,0.189	0.2	MXE	A1_NCBP2	JCEC			223756988	223758750	223777690	223777869	223765212	223765350	223775900	223776009	1794			None	None	None	None	None	None	None	None	None	None
ENSG00000152102_2617	2617	ENSG00000152102	FAM168B	chr2	-								464,495,416,404,488	621,881,786,751,1303	498,418,905	555,587,1309	184	243	0.00077	0.011	0.497,0.426,0.411,0.415,0.331	0.542,0.485,0.477	-0.085	MXE	A1_NCBP2	JCEC			131055271	131055449	131082576	131082657	131055552	131055695	131071854	131071938	2617			None	None	None	None	None	None	None	None	None	None
ENSG00000152127_2131	2131	ENSG00000152127	MGAT5	chr2	+								224,260,249,182,323	168,224,239,151,179	208,194,327	253,198,283	234	250	0.017	0.096	0.588,0.554,0.527,0.563,0.658	0.468,0.511,0.552	0.068	MXE	A1_NCBP2	JCEC			134349804	134349938	134412868	134413015	134362274	134362408	134402987	134403137	2131			None	None	None	None	None	None	None	None	None	None
ENSG00000152208_1100	1100	ENSG00000152208	GRID2	chr4	+								0,1,0,0,2	85,98,94,8,31	10,8,6	97,108,99	200	200	2.2e-07	1.6e-05	0.0,0.01,0.0,0.0,0.061	0.093,0.069,0.057	-0.059	MXE	A1_NCBP2	JC			92590130	92590286	93207403	93207457	93084994	93085279	93110747	93110953	1100			None	None	None	None	None	None	None	None	None	None
ENSG00000152229_205	205	ENSG00000152229	PSTPIP2	chr18	-								8,54,48,28,22	51,75,30,56,57	48,64,83	37,78,83	199	197	0.025	0.13	0.134,0.416,0.613,0.331,0.276	0.562,0.448,0.497	-0.15	MXE	A1_NCBP2	JCEC			45991901	45991983	45997748	45997828	45992105	45992202	45993604	45993703	205			None	None	None	None	None	None	None	None	None	None
ENSG00000152242_619	619	ENSG00000152242	C18orf25	chr18	+								266,444,344,552,412	41,53,50,69,28	579,337,437	22,32,43	885	227	0.0096	0.064	0.625,0.682,0.638,0.672,0.791	0.871,0.73,0.723	-0.093	MXE	A1_NCBP2	JCEC			46174033	46174330	46262928	46266983	46215810	46216595	46253696	46253823	619			None	None	None	None	None	None	None	None	None	None
ENSG00000152270_4142	4142	ENSG00000152270	PDE3B	chr11	+								0,0,0,0,0	17,30,31,28,27	6,3,0	19,47,25	151	237	9.4e-05	0.0022	0.0,0.0,0.0,0.0,0.0	0.331,0.091,0.0	-0.14	MXE	A1_NCBP2	JCEC			14643803	14645053	14803943	14804050	14771936	14771987	14789105	14789242	4142			None	None	None	None	None	None	None	None	None	None
ENSG00000152457_3516	3516	ENSG00000152457	DCLRE1C	chr10	-								54,14,24,13,15	0,13,15,18,24	61,28,51	20,1,8	185	200	0.0085	0.057	1.0,0.538,0.634,0.438,0.403	0.767,0.968,0.873	-0.27	MXE	A1_NCBP2	JC			14945104	14945189	14949035	14949087	14945434	14945565	14947524	14947609	3516			None	None	None	None	None	None	None	None	None	None
ENSG00000152620_2985	2985	ENSG00000152620	NADK2	chr5	-								28,14,10,23,54	87,83,217,176,212	35,14,25	90,77,102	179	196	0.023	0.12	0.261,0.156,0.048,0.125,0.218	0.299,0.166,0.212	-0.064	MXE	A1_NCBP2	JCEC			36201105	36201161	36217747	36217884	36207169	36207265	36211843	36211922	2985			None	None	None	None	None	None	None	None	None	None
ENSG00000152942_3024	3024	ENSG00000152942	RAD17	chr5	+								121,147,227,87,102	295,301,303,330,168	218,197,135	225,246,149	200	200	1.3e-05	0.00041	0.291,0.328,0.428,0.209,0.378	0.492,0.445,0.475	-0.14	MXE	A1_NCBP2	JC			69371034	69371171	69374627	69374711	69372033	69372217	69373829	69374087	3024			None	None	None	None	None	None	None	None	None	None
ENSG00000153066_3664	3664	ENSG00000153066	TXNDC11	chr16	-								117,93,109,96,43	181,175,141,104,163	78,76,52	166,197,174	317	230	0.009	0.061	0.319,0.278,0.359,0.401,0.161	0.254,0.219,0.178	0.087	MXE	A1_NCBP2	JCEC			11721576	11721670	11742476	11742838	11730644	11730774	11736016	11736233	3664			None	None	None	None	None	None	None	None	None	None
ENSG00000153107_2544	2544	ENSG00000153107	ANAPC1	chr2	-								374,489,333,430,314	196,221,206,131,153	373,310,528	223,241,289	196	191	0.0084	0.057	0.65,0.683,0.612,0.762,0.667	0.62,0.556,0.64	0.069	MXE	A1_NCBP2	JC			111856613	111856679	111862388	111862598	111856795	111856886	111858305	111858401	2544			None	None	None	None	None	None	None	None	None	None
ENSG00000153339_4120	4120	ENSG00000153339	TRAPPC8	chr18	-								24,9,22,13,12	91,123,209,87,102	21,4,8	211,218,76	159	274	0.0049	0.041	0.312,0.112,0.154,0.205,0.169	0.146,0.031,0.154	0.08	MXE	A1_NCBP2	JCEC			31846715	31846817	31852594	31852663	31849565	31849739	31852445	31852504	4120			None	None	None	None	None	None	None	None	None	None
ENSG00000153339_4121	4121	ENSG00000153339	TRAPPC8	chr18	-								107,38,85,57,53	12,4,3,17,6	75,66,63	3,9,0	200	200	0.018	0.1	0.899,0.905,0.966,0.77,0.898	0.962,0.88,1.0	-0.06	MXE	A1_NCBP2	JC			31853848	31853945	31864626	31864781	31855659	31855807	31857539	31857982	4121			None	None	None	None	None	None	None	None	None	None
ENSG00000153391_210	210	ENSG00000153391	INO80C	chr18	-								47,21,26,22,41	7,35,20,36,28	21,13,32	18,59,75	200	200	0.013	0.078	0.87,0.375,0.565,0.379,0.594	0.538,0.181,0.299	0.22	MXE	A1_NCBP2	JC			35478281	35478349	35497718	35497991	35479299	35479411	35480452	35480563	210			None	None	None	None	None	None	None	None	None	None
ENSG00000153774_1414	1414	ENSG00000153774	CFDP1	chr16	-								642,829,680,655,656	121,160,211,103,278	773,716,782	75,127,98	220	259	4e-07	3.6e-05	0.862,0.859,0.791,0.882,0.735	0.924,0.869,0.904	-0.073	MXE	A1_NCBP2	JCEC			75293709	75294042	75411824	75411952	75305023	75305182	75395089	75395209	1414			None	None	None	None	None	None	None	None	None	None
ENSG00000153827_1516	1516	ENSG00000153827	TRIP12	chr2	-								31,91,198,36,125	422,442,354,382,384	43,34,84	336,408,555	200	200	0.0084	0.057	0.068,0.171,0.359,0.086,0.246	0.113,0.077,0.131	0.079	MXE	A1_NCBP2	JC			229840821	229840927	229921879	229921999	229858771	229859574	229879981	229880128	1516			None	None	None	None	None	None	None	None	None	None
ENSG00000154162_3836	3836	ENSG00000154162	CDH12	chr5	-								9,18,35,11,30	19,17,16,41,29	10,33,65	5,19,32	195	200	0.006	0.045	0.327,0.521,0.692,0.216,0.515	0.672,0.64,0.676	-0.21	MXE	A1_NCBP2	JC			22078445	22078862	22505269	22505364	22212497	22212643	22405256	22405351	3836			None	None	None	None	None	None	None	None	None	None
ENSG00000154240_265	265	ENSG00000154240	CEP112	chr17	-								157,148,274,154,215	36,78,133,54,170	110,159,82	99,92,59	244	255	0.009	0.061	0.82,0.665,0.683,0.749,0.569	0.537,0.644,0.592	0.11	MXE	A1_NCBP2	JCEC			66029122	66029252	66062962	66063081	66029868	66030023	66053735	66053879	265			None	None	None	None	None	None	None	None	None	None
ENSG00000154556_3700	3700	ENSG00000154556	SORBS2	chr4	-								10,10,10,29,11	11,10,21,24,10	8,2,20	0,12,0	150	193	0.014	0.081	0.539,0.563,0.38,0.609,0.586	1.0,0.177,1.0	-0.19	MXE	A1_NCBP2	JC			185678795	185678822	185775226	185775366	185684753	185684846	185690561	185690611	3700			None	None	None	None	None	None	None	None	None	None
ENSG00000154839_194	194	ENSG00000154839	SKA1	chr18	+								154,276,134,160,211	395,778,485,765,540	271,208,326	562,673,695	198	238	0.022	0.12	0.319,0.299,0.249,0.201,0.32	0.367,0.271,0.361	-0.055	MXE	A1_NCBP2	JCEC			50380125	50380250	50391123	50391293	50382128	50382226	50385215	50385353	194			None	None	None	None	None	None	None	None	None	None
ENSG00000155189_2704	2704	ENSG00000155189	AGPAT5	chr8	+								98,150,123,137,87	55,36,41,23,58	211,133,151	17,51,31	191	200	0.014	0.081	0.651,0.814,0.759,0.862,0.611	0.929,0.732,0.836	-0.093	MXE	A1_NCBP2	JC			6732560	6732650	6755050	6755174	6741660	6741751	6747669	6747828	2704			None	None	None	None	None	None	None	None	None	None
ENSG00000155189_2705	2705	ENSG00000155189	AGPAT5	chr8	+								91,174,141,72,99	120,256,303,210,220	209,144,171	205,139,146	200	200	8.1e-08	7.2e-06	0.431,0.405,0.318,0.255,0.31	0.505,0.509,0.539	-0.17	MXE	A1_NCBP2	JC			6741660	6741751	6757162	6761503	6747669	6747828	6755050	6755174	2705			None	None	None	None	None	None	None	None	None	None
ENSG00000155313_2518	2518	ENSG00000155313	USP25	chr21	+								178,92,91,19,121	73,50,143,53,89	147,117,70	46,58,42	177	174	0.011	0.073	0.706,0.644,0.385,0.261,0.572	0.759,0.665,0.621	-0.17	MXE	A1_NCBP2	JCEC			15805120	15805258	15818697	15818846	15808808	15808885	15811136	15811210	2518			None	None	None	None	None	None	None	None	None	None
ENSG00000155313_2521	2521	ENSG00000155313	USP25	chr21	+								0,0,13,0,5	73,74,71,31,35	0,0,0	97,80,64	214	196	0.00022	0.0043	0.0,0.0,0.144,0.0,0.116	0.0,0.0,0.0	0.052	MXE	A1_NCBP2	JCEC			15842397	15842540	15864267	15864446	15847662	15847776	15849776	15849872	2521			None	None	None	None	None	None	None	None	None	None
ENSG00000155508_2793	2793	ENSG00000155508	CNOT8	chr5	+								536,833,844,923,584	266,351,262,240,320	654,649,841	263,372,479	294	262	0.024	0.13	0.642,0.679,0.742,0.774,0.619	0.689,0.609,0.61	0.055	MXE	A1_NCBP2	JCEC			154863206	154863395	154871729	154871874	154865191	154865385	154870660	154870822	2793			None	None	None	None	None	None	None	None	None	None
ENSG00000155744_1662	1662	ENSG00000155744	FAM126B	chr2	-								6,11,6,0,5	43,63,55,17,58	2,1,0	46,21,35	198	181	0.00031	0.0055	0.113,0.138,0.091,0.0,0.073	0.038,0.042,0.0	0.056	MXE	A1_NCBP2	JCEC			201022830	201022932	201071609	201071665	201023958	201024039	201045495	201045593	1662			None	None	None	None	None	None	None	None	None	None
ENSG00000156162_2052	2052	ENSG00000156162	DPY19L4	chr8	+								45,34,29,63,55	214,229,298,162,161	35,17,12	293,297,163	200	199	3.8e-07	2.4e-05	0.173,0.129,0.088,0.279,0.254	0.106,0.054,0.068	0.11	MXE	A1_NCBP2	JC			94756035	94756159	94766611	94766685	94761699	94761834	94765710	94765809	2052			None	None	None	None	None	None	None	None	None	None
ENSG00000156471_3758	3758	ENSG00000156471	PTDSS1	chr8	+								394,379,249,591,191	301,250,358,394,271	402,440,568	245,251,366	145	200	0.0043	0.035	0.644,0.676,0.49,0.674,0.493	0.694,0.707,0.682	-0.099	MXE	A1_NCBP2	JC			96273298	96273390	96295097	96295256	96284108	96284153	96287021	96287146	3758			None	None	None	None	None	None	None	None	None	None
ENSG00000156875_2236	2236	ENSG00000156875	MFSD14A	chr1	+								416,540,586,800,499	177,252,251,261,199	485,463,708	260,234,382	214	172	0.0038	0.034	0.654,0.633,0.652,0.711,0.668	0.6,0.614,0.598	0.06	MXE	A1_NCBP2	JCEC			100067976	100068195	100077164	100077277	100068472	100068586	100069613	100069685	2236			None	None	None	None	None	None	None	None	None	None
ENSG00000156958_517	517	ENSG00000156958	GALK2	chr15	+								0,11,8,0,8	37,81,34,125,38	4,0,0	44,45,69	189	200	0.0012	0.014	0.0,0.126,0.199,0.0,0.182	0.088,0.0,0.0	0.072	MXE	A1_NCBP2	JC			49155764	49156016	49235850	49235941	49201161	49201250	49217189	49217313	517			None	None	None	None	None	None	None	None	None	None
ENSG00000157036_1422	1422	ENSG00000157036	EXOG	chr3	+								0,4,2,0,1	91,35,51,22,32	2,4,10	48,33,46	200	200	0.0001	0.0021	0.0,0.103,0.038,0.0,0.03	0.04,0.108,0.179	-0.075	MXE	A1_NCBP2	JC			38496339	38496530	38503614	38503691	38497628	38497778	38501354	38501494	1422			None	None	None	None	None	None	None	None	None	None
ENSG00000157106_2079	2079	ENSG00000157106	SMG1	chr16	-								232,187,260,173,148	192,296,218,189,280	183,126,130	274,251,249	251	290	0.0059	0.046	0.583,0.422,0.579,0.514,0.379	0.436,0.367,0.376	0.1	MXE	A1_NCBP2	JCEC			18829285	18829755	18832939	18833166	18829925	18830115	18830218	18830369	2079			None	None	None	None	None	None	None	None	None	None
ENSG00000157483_503	503	ENSG00000157483	MYO1E	chr15	-								18,34,50,71,28	5,15,41,85,40	23,10,25	77,49,64	199	245	1.8e-07	2.3e-05	0.816,0.736,0.6,0.507,0.463	0.269,0.201,0.325	0.36	MXE	A1_NCBP2	JCEC			59174125	59174240	59195460	59195567	59178392	59178537	59188117	59188216	503			None	None	None	None	None	None	None	None	None	None
ENSG00000157538_2235	2235	ENSG00000157538	VPS26C	chr21	-								57,38,82,53,84	56,83,66,34,75	9,22,35	48,40,130	200	181	4.2e-06	0.00017	0.479,0.293,0.529,0.585,0.503	0.145,0.332,0.196	0.25	MXE	A1_NCBP2	JC			37232376	37232451	37267237	37267334	37233361	37233442	37240495	37240639	2235			None	None	None	None	None	None	None	None	None	None
ENSG00000157654_1779	1779	ENSG00000157654	PALM2-AKAP2	chr9	+								38,78,73,23,53	122,110,138,220,211	115,68,56	142,106,128	181	200	0.0039	0.033	0.256,0.439,0.369,0.104,0.217	0.472,0.415,0.326	-0.13	MXE	A1_NCBP2	JC			109780197	109780533	109923734	109923849	109867490	109867571	109880550	109880681	1779			None	None	None	None	None	None	None	None	None	None
ENSG00000157796_1162	1162	ENSG00000157796	WDR19	chr4	+								0,9,12,2,13	8,13,33,53,28	33,11,18	9,22,34	192	166	0.0061	0.046	0.0,0.374,0.239,0.032,0.286	0.76,0.302,0.314	-0.27	MXE	A1_NCBP2	JC			39182503	39182563	39189655	39189781	39185725	39185817	39186538	39186604	1162			None	None	None	None	None	None	None	None	None	None
ENSG00000157796_1163	1163	ENSG00000157796	WDR19	chr4	+								59,36,29,9,38	43,33,66,42,32	19,15,45	56,83,73	166	200	0.03	0.14	0.623,0.568,0.346,0.205,0.589	0.29,0.179,0.426	0.17	MXE	A1_NCBP2	JC			39185725	39185817	39194543	39194659	39186538	39186604	39189655	39189781	1163			None	None	None	None	None	None	None	None	None	None
ENSG00000158019_1924	1924	ENSG00000158019	BABAM2	chr2	+								639,801,239,396,488	527,755,457,570,389	622,484,917	319,338,584	200	175	1.7e-05	0.0005	0.515,0.481,0.314,0.378,0.523	0.63,0.556,0.579	-0.15	MXE	A1_NCBP2	JC			27987992	27988087	28129270	28129380	28025225	28025420	28045724	28045799	1924			None	None	None	None	None	None	None	None	None	None
ENSG00000158321_2977	2977	ENSG00000158321	AUTS2	chr7	+								112,56,57,100,38	6,4,18,0,12	19,27,43	3,19,16	200	136	0.00095	0.012	0.927,0.905,0.683,1.0,0.683	0.812,0.491,0.646	0.19	MXE	A1_NCBP2	JC			69899285	69899498	70435751	70435781	70118131	70118233	70134535	70134571	2977			None	None	None	None	None	None	None	None	None	None
ENSG00000158987_3092	3092	ENSG00000158987	RAPGEF6	chr5	-								8,10,12,0,9	126,61,55,79,137	13,45,13	84,74,122	200	200	0.0014	0.016	0.06,0.141,0.179,0.0,0.062	0.134,0.378,0.096	-0.11	MXE	A1_NCBP2	JC			131439580	131439715	131453053	131453177	131442348	131442537	131446482	131446703	3092			None	None	None	None	None	None	None	None	None	None
ENSG00000159023_2675	2675	ENSG00000159023	EPB41	chr1	+								360,307,283,238,250	129,211,183,147,172	404,429,367	162,197,125	313	205	0.0022	0.023	0.646,0.488,0.503,0.515,0.488	0.62,0.588,0.658	-0.094	MXE	A1_NCBP2	JCEC			28987430	28987905	29011864	29011907	28993329	28993542	28997214	28997319	2675			None	None	None	None	None	None	None	None	None	None
ENSG00000159023_2676	2676	ENSG00000159023	EPB41	chr1	+								118,150,100,106,81	68,97,73,48,34	143,105,114	108,117,78	205	143	0.014	0.084	0.548,0.519,0.489,0.606,0.624	0.48,0.385,0.505	0.1	MXE	A1_NCBP2	JCEC			28993329	28993542	29015691	29015767	28997214	28997319	29011864	29011907	2676			None	None	None	None	None	None	None	None	None	None
ENSG00000159055_3115	3115	ENSG00000159055	MIS18A	chr21	-								104,187,219,240,178	240,481,416,309,333	191,109,126	473,348,355	200	197	0.0018	0.019	0.299,0.277,0.341,0.433,0.345	0.285,0.236,0.259	0.079	MXE	A1_NCBP2	JC			32268227	32269117	32274829	32274896	32269706	32269803	32270406	32270529	3115			None	None	None	None	None	None	None	None	None	None
ENSG00000160551_327	327	ENSG00000160551	TAOK1	chr17	+								100,57,114,105,122	365,337,367,272,284	72,37,47	333,426,210	172	202	0.00013	0.0027	0.243,0.166,0.267,0.312,0.335	0.203,0.093,0.208	0.097	MXE	A1_NCBP2	JCEC			29451454	29451680	29477660	29477706	29467144	29467216	29475669	29475771	327			None	None	None	None	None	None	None	None	None	None
ENSG00000160953_998	998	ENSG00000160953	PWWP3A	chr19	+								50,46,62,92,86	0,15,0,9,6	78,110,102	0,20,52	171	200	0.019	0.1	1.0,0.782,1.0,0.923,0.944	1.0,0.865,0.696	0.076	MXE	A1_NCBP2	JC			1357008	1357094	1360135	1361032	1358393	1358464	1358587	1358700	998			None	None	None	None	None	None	None	None	None	None
ENSG00000161040_2592	2592	ENSG00000161040	FBXL13	chr7	-								30,27,165,142,131	0,10,13,47,22	101,65,81	0,9,11	184	200	0.0091	0.061	1.0,0.746,0.932,0.767,0.866	1.0,0.887,0.889	-0.063	MXE	A1_NCBP2	JC			102822039	102822203	102877466	102877593	102832839	102832974	102854776	102854860	2592			None	None	None	None	None	None	None	None	None	None
ENSG00000161526_791	791	ENSG00000161526	SAP30BP	chr17	+								153,89,149,82,67	143,205,222,220,187	90,94,115	262,217,318	210	148	0.029	0.14	0.43,0.234,0.321,0.208,0.202	0.195,0.234,0.203	0.068	MXE	A1_NCBP2	JCEC			75667337	75667478	75693439	75693482	75668515	75668625	75671815	75671863	791			None	None	None	None	None	None	None	None	None	None
ENSG00000161533_1262	1262	ENSG00000161533	ACOX1	chr17	-								48,47,25,44,58	102,87,95,72,105	76,29,77	79,43,116	200	200	0.0062	0.046	0.32,0.351,0.208,0.379,0.356	0.49,0.403,0.399	-0.11	MXE	A1_NCBP2	JC			75957458	75957566	75978533	75978693	75960214	75960375	75973624	75973785	1262			None	None	None	None	None	None	None	None	None	None
ENSG00000162086_3259	3259	ENSG00000162086	ZNF75A	chr16	+								79,73,109,26,45	105,149,245,132,115	129,92,125	125,75,92	227	211	9e-10	3e-07	0.412,0.313,0.293,0.155,0.267	0.49,0.533,0.558	-0.24	MXE	A1_NCBP2	JCEC			3312676	3312768	3317189	3317925	3313048	3313175	3316911	3317022	3259			None	None	None	None	None	None	None	None	None	None
ENSG00000162419_2144	2144	ENSG00000162419	GMEB1	chr1	+								48,81,85,158,87	26,32,58,72,41	115,73,147	49,6,37	258	232	0.0024	0.024	0.624,0.695,0.569,0.664,0.656	0.679,0.916,0.781	-0.15	MXE	A1_NCBP2	JCEC			28692941	28693045	28704191	28704329	28696926	28697084	28702437	28702569	2144			None	None	None	None	None	None	None	None	None	None
ENSG00000162614_2450	2450	ENSG00000162614	NEXN	chr1	+								45,46,103,12,56	47,15,19,29,79	61,95,24	10,23,6	200	200	0.00052	0.0074	0.489,0.754,0.844,0.293,0.415	0.859,0.805,0.8	-0.26	MXE	A1_NCBP2	JC			77929315	77929504	77942022	77942208	77933281	77933479	77935822	77936044	2450			None	None	None	None	None	None	None	None	None	None
ENSG00000162623_1551	1551	ENSG00000162623	TYW3	chr1	+								83,99,74,127,82	28,54,58,42,72	69,125,81	32,34,21	199	172	0.016	0.091	0.719,0.613,0.524,0.723,0.496	0.651,0.761,0.769	-0.11	MXE	A1_NCBP2	JC			74736541	74736622	74752291	74752425	74738689	74738788	74748750	74748822	1551			None	None	None	None	None	None	None	None	None	None
ENSG00000162976_3681	3681	ENSG00000162976	SLC66A3	chr2	+								13,11,19,12,31	21,13,38,62,18	35,51,28	28,16,31	200	142	0.01	0.065	0.305,0.375,0.262,0.121,0.55	0.47,0.694,0.391	-0.2	MXE	A1_NCBP2	JC			11164203	11164261	11177736	11178856	11171924	11172045	11174967	11175009	3681			None	None	None	None	None	None	None	None	None	None
ENSG00000162994_1747	1747	ENSG00000162994	CLHC1	chr2	-								8,7,51,28,28	7,21,53,33,19	9,20,5	46,54,19	275	303	0.0001	0.0023	0.557,0.269,0.515,0.483,0.619	0.177,0.29,0.225	0.26	MXE	A1_NCBP2	JCEC			55177601	55177781	55206269	55206376	55180509	55180712	55181569	55181744	1747			None	None	None	None	None	None	None	None	None	None
ENSG00000163001_1087	1087	ENSG00000163001	CFAP36	chr2	+								168,235,249,281,210	134,85,110,178,116	226,285,205	90,103,92	202	215	0.025	0.13	0.572,0.746,0.707,0.627,0.658	0.728,0.747,0.703	-0.064	MXE	A1_NCBP2	JCEC			55522101	55522166	55533872	55533960	55523720	55523822	55528877	55528992	1087			None	None	None	None	None	None	None	None	None	None
ENSG00000163138_2301	2301	ENSG00000163138	PACRGL	chr4	+								33,19,16,10,21	38,22,41,19,11	56,22,36	41,13,23	168	191	0.016	0.095	0.497,0.495,0.307,0.374,0.685	0.608,0.658,0.64	-0.16	MXE	A1_NCBP2	JCEC			20704659	20704814	20712787	20712922	20707802	20707870	20709682	20709773	2301			None	None	None	None	None	None	None	None	None	None
ENSG00000163291_1464	1464	ENSG00000163291	PAQR3	chr4	-								92,97,108,116,80	7,19,5,6,4	79,61,115	31,54,19	191	200	2.4e-07	1.6e-05	0.932,0.842,0.958,0.953,0.954	0.727,0.542,0.864	0.22	MXE	A1_NCBP2	JC			78917760	78917880	78926520	78926718	78920533	78920681	78923856	78923947	1464			None	None	None	None	None	None	None	None	None	None
ENSG00000163319_2431	2431	ENSG00000163319	MRPS18C	chr4	+								117,144,104,125,139	121,98,56,36,61	103,89,136	89,104,111	184	158	0.0058	0.045	0.454,0.558,0.615,0.749,0.662	0.498,0.424,0.513	0.13	MXE	A1_NCBP2	JCEC			83456908	83456958	83460972	83461032	83458345	83458429	83459739	83459797	2431			None	None	None	None	None	None	None	None	None	None
ENSG00000163374_2582	2582	ENSG00000163374	YY1AP1	chr1	-								250,195,201,224,183	175,261,236,231,126	151,145,267	268,177,299	187	272	0.023	0.12	0.675,0.521,0.553,0.585,0.679	0.45,0.544,0.565	0.083	MXE	A1_NCBP2	JCEC			155670319	155670464	155676547	155676746	155672559	155672731	155675009	155675096	2582			None	None	None	None	None	None	None	None	None	None
ENSG00000163625_2200	2200	ENSG00000163625	WDFY3	chr4	-								26,23,16,8,64	228,162,184,304,191	14,23,6	149,244,219	194	200	0.0099	0.064	0.105,0.128,0.082,0.026,0.257	0.088,0.089,0.027	0.052	MXE	A1_NCBP2	JC			84849901	84850025	84966208	84966391	84860411	84860622	84932269	84932363	2200			None	None	None	None	None	None	None	None	None	None
ENSG00000163625_2201	2201	ENSG00000163625	WDFY3	chr4	-								47,43,20,20,92	143,161,162,108,204	13,36,17	206,154,222	194	200	4.5e-05	0.0013	0.253,0.216,0.113,0.16,0.317	0.061,0.194,0.073	0.1	MXE	A1_NCBP2	JCEC			84860411	84860622	84966208	84966391	84896910	84897010	84932269	84932363	2201			None	None	None	None	None	None	None	None	None	None
ENSG00000163629_1557	1557	ENSG00000163629	PTPN13	chr4	+								12,12,2,0,37	76,107,103,78,81	2,5,4	147,168,94	220	279	4.6e-05	0.0013	0.167,0.125,0.024,0.0,0.367	0.017,0.036,0.051	0.1	MXE	A1_NCBP2	JCEC			86594314	86594789	86686709	86686775	86635251	86635371	86672364	86672543	1557			None	None	None	None	None	None	None	None	None	None
ENSG00000163689_1331	1331	ENSG00000163689	C3orf67	chr3	-								6,24,43,8,33	58,89,46,70,72	26,30,11	32,46,26	173	200	0.014	0.081	0.107,0.238,0.519,0.117,0.346	0.484,0.43,0.328	-0.15	MXE	A1_NCBP2	JC			58913569	58913864	59046228	59046322	58937647	58937762	59039556	59039629	1331			None	None	None	None	None	None	None	None	None	None
ENSG00000163697_1154	1154	ENSG00000163697	APBB2	chr4	-								45,25,26,29,62	150,99,91,111,185	17,3,65	160,147,268	200	200	1.9e-05	0.00054	0.231,0.202,0.222,0.207,0.251	0.096,0.02,0.195	0.12	MXE	A1_NCBP2	JC			41065575	41065673	41214404	41214458	41100638	41100750	41142986	41143142	1154			None	None	None	None	None	None	None	None	None	None
ENSG00000163913_1737	1737	ENSG00000163913	IFT122	chr3	+								86,135,177,126,75	30,53,49,54,24	128,102,162	46,47,142	185	179	0.031	0.15	0.735,0.711,0.778,0.693,0.751	0.729,0.677,0.525	0.09	MXE	A1_NCBP2	JC			129449870	129449937	129461227	129461304	129451913	129451998	129458598	129458677	1737			None	None	None	None	None	None	None	None	None	None
ENSG00000163933_1899	1899	ENSG00000163933	RFT1	chr3	-								0,6,17,0,17	37,7,40,27,53	0,0,0	20,35,43	186	217	1.3e-07	1.7e-05	0.0,0.5,0.331,0.0,0.272	0.0,0.0,0.0	0.22	MXE	A1_NCBP2	JCEC			53122373	53122563	53130337	53130435	53123723	53123840	53125908	53125994	1899			None	None	None	None	None	None	None	None	None	None
ENSG00000164062_2034	2034	ENSG00000164062	APEH	chr3	+								196,174,347,190,343	135,103,105,96,90	144,89,247	84,43,209	264	238	0.03	0.15	0.567,0.604,0.749,0.641,0.775	0.607,0.651,0.516	0.076	MXE	A1_NCBP2	JCEC			49675890	49675966	49676608	49676700	49676055	49676219	49676377	49676515	2034			None	None	None	None	None	None	None	None	None	None
ENSG00000164073_1083	1083	ENSG00000164073	MFSD8	chr4	-								8,14,0,0,6	27,48,34,12,36	14,30,39	53,40,66	200	156	8.4e-05	0.0019	0.188,0.185,0.0,0.0,0.115	0.171,0.369,0.315	-0.19	MXE	A1_NCBP2	JC			127932984	127933093	127942044	127942158	127938782	127938838	127939852	127939997	1083			None	None	None	None	None	None	None	None	None	None
ENSG00000164073_1084	1084	ENSG00000164073	MFSD8	chr4	-								8,14,15,59,11	26,26,45,85,22	63,36,87	43,51,58	214	245	0.00032	0.0055	0.26,0.381,0.276,0.443,0.364	0.626,0.447,0.632	-0.22	MXE	A1_NCBP2	JCEC			127938782	127938838	127943751	127943992	127939852	127939997	127942044	127942158	1084			None	None	None	None	None	None	None	None	None	None
ENSG00000164077_2846	2846	ENSG00000164077	MON1A	chr3	-								32,15,9,25,18	36,76,50,26,151	6,5,4	113,30,138	586	866	2.9e-06	0.00016	0.568,0.226,0.21,0.587,0.15	0.073,0.198,0.041	0.24	MXE	A1_NCBP2	JCEC			49909252	49909400	49913219	49913359	49910118	49910884	49911525	49912011	2846			None	None	None	None	None	None	None	None	None	None
ENSG00000164081_1439	1439	ENSG00000164081	TEX264	chr3	+								47,36,82,70,70	234,264,202,321,310	79,26,35	330,265,529	392	322	0.0001	0.0023	0.142,0.101,0.25,0.152,0.156	0.164,0.075,0.052	0.063	MXE	A1_NCBP2	JCEC			51671231	51671288	51699405	51699574	51674270	51674562	51684412	51684634	1439			None	None	None	None	None	None	None	None	None	None
ENSG00000164180_1571	1571	ENSG00000164180	TMEM161B	chr5	-								0,2,0,0,8	43,34,55,50,39	8,4,0	28,13,32	204	184	0.0037	0.033	0.0,0.05,0.0,0.0,0.156	0.205,0.217,0.0	-0.099	MXE	A1_NCBP2	JCEC			88220562	88220719	88268720	88268848	88228444	88228528	88240812	88240916	1571			None	None	None	None	None	None	None	None	None	None
ENSG00000164190_2986	2986	ENSG00000164190	NIPBL	chr5	+								120,85,95,42,206	282,267,513,147,329	201,125,73	359,351,87	200	200	0.025	0.13	0.299,0.241,0.156,0.222,0.385	0.359,0.263,0.456	-0.099	MXE	A1_NCBP2	JC			36975775	36976402	37000372	37000570	36984675	36986301	36995621	36995804	2986			None	None	None	None	None	None	None	None	None	None
ENSG00000164219_3081	3081	ENSG00000164219	PGGT1B	chr5	-								1,31,30,9,19	58,51,92,57,47	27,23,11	29,54,24	146	200	0.013	0.077	0.023,0.454,0.309,0.178,0.356	0.561,0.368,0.386	-0.17	MXE	A1_NCBP2	JC			115216864	115216973	115236389	115236522	115221823	115222008	115230975	115231021	3081			None	None	None	None	None	None	None	None	None	None
ENSG00000164327_2992	2992	ENSG00000164327	RICTOR	chr5	-								184,189,264,114,219	73,56,109,54,107	154,157,71	104,96,32	168	168	0.0062	0.046	0.716,0.771,0.708,0.679,0.672	0.597,0.621,0.689	0.074	MXE	A1_NCBP2	JC			38971876	38971959	38981866	38982036	38975536	38975604	38978582	38978650	2992			None	None	None	None	None	None	None	None	None	None
ENSG00000164327_2993	2993	ENSG00000164327	RICTOR	chr5	-								266,362,417,178,341	37,63,154,4,81	289,337,107	89,62,52	270	168	0.02	0.11	0.817,0.781,0.628,0.965,0.724	0.669,0.772,0.561	0.12	MXE	A1_NCBP2	JCEC			38975536	38975604	38990948	38991075	38978582	38978650	38981866	38982036	2993			None	None	None	None	None	None	None	None	None	None
ENSG00000164327_2994	2994	ENSG00000164327	RICTOR	chr5	-								7,0,13,8,2	70,137,144,107,146	0,0,0	165,143,68	148	198	8.5e-07	4.5e-05	0.118,0.0,0.108,0.091,0.018	0.0,0.0,0.0	0.067	MXE	A1_NCBP2	JC			39003557	39003622	39074328	39074389	39021038	39021136	39074110	39074158	2994			None	None	None	None	None	None	None	None	None	None
ENSG00000164574_2759	2759	ENSG00000164574	GALNT10	chr5	+								189,361,225,235,343	86,129,125,73,126	367,271,571	85,66,117	267	286	7.6e-07	5.4e-05	0.702,0.75,0.658,0.775,0.745	0.822,0.815,0.839	-0.099	MXE	A1_NCBP2	JCEC			154297940	154298079	154380447	154380631	154329571	154329738	154376276	154376462	2759			None	None	None	None	None	None	None	None	None	None
ENSG00000164654_3420	3420	ENSG00000164654	MIOS	chr7	+								8,20,6,7,7	68,85,108,78,66	21,12,22	51,115,81	182	198	0.0096	0.063	0.113,0.204,0.057,0.089,0.103	0.309,0.102,0.228	-0.1	MXE	A1_NCBP2	JC			7566883	7567072	7572435	7573769	7567606	7567688	7568025	7568123	3420			None	None	None	None	None	None	None	None	None	None
ENSG00000164808_3628	3628	ENSG00000164808	SPIDR	chr8	+								306,273,450,425,276	882,1162,1482,1222,1025	344,187,211	1384,986,1176	264	351	2.5e-05	0.00075	0.316,0.238,0.288,0.316,0.264	0.248,0.201,0.193	0.07	MXE	A1_NCBP2	JCEC			47291032	47291137	47407860	47407961	47293866	47294030	47396375	47396626	3628			None	None	None	None	None	None	None	None	None	None
ENSG00000164808_3629	3629	ENSG00000164808	SPIDR	chr8	+								185,183,329,325,184	51,120,164,73,79	218,124,129	114,61,138	200	200	0.015	0.087	0.784,0.604,0.667,0.817,0.7	0.657,0.67,0.483	0.11	MXE	A1_NCBP2	JC			47291032	47291137	47440322	47440542	47293866	47294030	47407860	47407961	3629			None	None	None	None	None	None	None	None	None	None
ENSG00000164808_3632	3632	ENSG00000164808	SPIDR	chr8	+								216,223,290,192,304	87,84,237,86,160	240,135,251	187,109,191	201	320	0.00043	0.007	0.798,0.809,0.661,0.78,0.752	0.671,0.664,0.677	0.089	MXE	A1_NCBP2	JCEC			47396375	47396626	47595810	47596006	47407860	47407961	47440322	47440542	3632			None	None	None	None	None	None	None	None	None	None
ENSG00000164808_3634	3634	ENSG00000164808	SPIDR	chr8	+								39,34,101,48,80	32,11,47,36,18	94,48,84	9,10,0	200	200	5.7e-09	7.2e-07	0.549,0.756,0.682,0.571,0.816	0.913,0.828,1.0	-0.24	MXE	A1_NCBP2	JC			47440322	47440542	47673800	47673941	47595810	47596006	47598945	47599196	3634			None	None	None	None	None	None	None	None	None	None
ENSG00000164904_3088	3088	ENSG00000164904	ALDH7A1	chr5	-								135,121,175,194,201	230,185,448,410,333	235,124,238	320,131,216	195	207	6.5e-06	0.00029	0.384,0.41,0.293,0.334,0.391	0.438,0.501,0.539	-0.13	MXE	A1_NCBP2	JCEC			126552020	126552137	126561082	126561124	126554286	126554393	126559239	126559334	3088			None	None	None	None	None	None	None	None	None	None
ENSG00000165006_1171	1171	ENSG00000165006	UBAP1	chr9	+								10,9,25,6,27	147,113,176,175,118	5,4,0	81,76,60	141	225	0.0019	0.021	0.098,0.113,0.185,0.052,0.267	0.09,0.077,0.0	0.087	MXE	A1_NCBP2	JCEC			34179042	34179240	34241184	34242108	34220907	34220948	34234215	34234340	1171			None	None	None	None	None	None	None	None	None	None
ENSG00000165006_1172	1172	ENSG00000165006	UBAP1	chr9	+								78,67,54,31,46	113,147,215,213,290	53,19,55	239,166,439	200	200	0.0016	0.017	0.408,0.313,0.201,0.127,0.137	0.182,0.103,0.111	0.1	MXE	A1_NCBP2	JC			34220907	34220948	34249778	34249961	34234215	34234340	34241184	34242108	1172			None	None	None	None	None	None	None	None	None	None
ENSG00000165181_1404	1404	ENSG00000165181	SHOC1	chr9	-								224,227,362,106,200	207,249,348,82,201	267,334,66	221,211,56	200	170	0.016	0.091	0.479,0.437,0.469,0.524,0.458	0.507,0.574,0.5	-0.054	MXE	A1_NCBP2	JC			111706567	111706746	111722408	111722585	111707854	111707924	111714444	111714623	1404			None	None	None	None	None	None	None	None	None	None
ENSG00000165181_1406	1406	ENSG00000165181	SHOC1	chr9	-								480,576,994,196,652	261,303,422,123,237	665,647,150	318,124,46	279	173	0.011	0.073	0.533,0.541,0.594,0.497,0.63	0.565,0.764,0.669	-0.11	MXE	A1_NCBP2	JCEC			111707854	111707924	111722408	111722585	111713099	111713172	111714444	111714623	1406			None	None	None	None	None	None	None	None	None	None
ENSG00000165240_12	12	ENSG00000165240	ATP7A	chrX	+								10,30,11,19,45	0,2,0,0,5	33,15,40	10,13,2	200	200	8.9e-05	0.0019	1.0,0.938,1.0,1.0,0.9	0.767,0.536,0.952	0.22	MXE	A1_NCBP2	JC			78020243	78020398	78031399	78031582	78020944	78021079	78029249	78029444	12			None	None	None	None	None	None	None	None	None	None
ENSG00000165304_3235	3235	ENSG00000165304	MELK	chr9	+								217,355,257,178,249	205,315,188,147,271	150,215,128	228,261,264	196	200	1.2e-05	0.00039	0.519,0.535,0.582,0.553,0.484	0.402,0.457,0.331	0.14	MXE	A1_NCBP2	JC			36572861	36573007	36594627	36594771	36581643	36581739	36589535	36589652	3235			None	None	None	None	None	None	None	None	None	None
ENSG00000165304_3240	3240	ENSG00000165304	MELK	chr9	+								662,991,569,697,763	273,376,291,300,331	827,851,802	191,275,304	217	244	0.00025	0.0046	0.732,0.748,0.687,0.723,0.722	0.83,0.777,0.748	-0.063	MXE	A1_NCBP2	JCEC			36583626	36583712	36597221	36597290	36589535	36589652	36594627	36594771	3240			None	None	None	None	None	None	None	None	None	None
ENSG00000165304_3241	3241	ENSG00000165304	MELK	chr9	+								59,126,48,64,86	144,216,133,195,223	37,44,68	164,195,187	244	169	0.0014	0.017	0.221,0.288,0.2,0.185,0.211	0.135,0.135,0.201	0.064	MXE	A1_NCBP2	JCEC			36581643	36581739	36599393	36599486	36594627	36594771	36597221	36597290	3241			None	None	None	None	None	None	None	None	None	None
ENSG00000165406_1350	1350	ENSG00000165406	MARCH8	chr10	-								91,67,39,57,59	42,41,48,35,76	80,65,162	36,35,54	151	189	0.0024	0.024	0.731,0.672,0.504,0.671,0.493	0.736,0.699,0.79	-0.13	MXE	A1_NCBP2	JCEC			45461230	45461411	45533109	45533289	45464238	45464327	45489366	45489417	1350			None	None	None	None	None	None	None	None	None	None
ENSG00000165675_894	894	ENSG00000165675	ENOX2	chrX	-								11,64,66,67,64	12,28,73,26,51	105,147,76	18,21,58	307	334	0.0055	0.044	0.499,0.713,0.496,0.737,0.577	0.864,0.884,0.588	-0.17	MXE	A1_NCBP2	JCEC			130667529	130667742	130688862	130689018	130669964	130670198	130679541	130679748	894			None	None	None	None	None	None	None	None	None	None
ENSG00000165732_4035	4035	ENSG00000165732	DDX21	chr10	+								462,684,700,576,798	121,215,194,185,255	727,424,401	250,283,236	200	200	7.2e-05	0.0017	0.792,0.761,0.783,0.757,0.758	0.744,0.6,0.63	0.11	MXE	A1_NCBP2	JC			68962081	68962157	68967017	68967203	68963290	68963469	68965376	68965494	4035			None	None	None	None	None	None	None	None	None	None
ENSG00000165732_4036	4036	ENSG00000165732	DDX21	chr10	+								239,224,279,242,280	811,1031,865,783,842	166,223,158	1201,972,767	200	200	1.3e-06	6.5e-05	0.228,0.178,0.244,0.236,0.25	0.121,0.187,0.171	0.068	MXE	A1_NCBP2	JC			68963290	68963469	68968975	68969121	68965376	68965494	68967017	68967203	4036			None	None	None	None	None	None	None	None	None	None
ENSG00000165832_4100	4100	ENSG00000165832	TRUB1	chr10	+								18,18,24,24,30	98,64,31,98,49	24,24,2	108,69,97	156	173	0.016	0.088	0.169,0.238,0.462,0.214,0.404	0.198,0.278,0.022	0.13	MXE	A1_NCBP2	JC			114942644	114942743	114972134	114972274	114951093	114951149	114970367	114970440	4100			None	None	None	None	None	None	None	None	None	None
ENSG00000165996_2153	2153	ENSG00000165996	HACD1	chr10	-								21,19,14,4,0	161,225,222,304,146	35,16,27	296,204,286	119	189	0.0024	0.024	0.172,0.118,0.091,0.02,0.0	0.158,0.111,0.13	-0.053	MXE	A1_NCBP2	JC			17599289	17599411	17603929	17604047	17603559	17603648	17603725	17603744	2153			None	None	None	None	None	None	None	None	None	None
ENSG00000165997_3082	3082	ENSG00000165997	ARL5B	chr10	+								9,25,24,6,49	74,107,145,59,131	13,19,8	179,127,68	161	248	0.0073	0.053	0.158,0.265,0.203,0.135,0.366	0.101,0.187,0.153	0.078	MXE	A1_NCBP2	JCEC			18659430	18659683	18672621	18672705	18666574	18666635	18668529	18668677	3082			None	None	None	None	None	None	None	None	None	None
ENSG00000166012_3385	3385	ENSG00000166012	TAF1D	chr11	-								63,75,90,93,129	928,1684,2118,1246,1436	75,91,25	1888,1823,1055	195	491	9.1e-05	0.0021	0.146,0.101,0.097,0.158,0.184	0.091,0.112,0.056	0.051	MXE	A1_NCBP2	JCEC			93737063	93737239	93741321	93741493	93738108	93738499	93739236	93739331	3385			None	None	None	None	None	None	None	None	None	None
ENSG00000166025_955	955	ENSG00000166025	AMOTL1	chr11	+								10,20,8,49,27	184,253,339,236,249	7,0,0	303,213,282	200	200	2.4e-15	2.4e-12	0.052,0.073,0.023,0.172,0.098	0.023,0.0,0.0	0.076	MXE	A1_NCBP2	JC			94768341	94768560	94830049	94830194	94799389	94800311	94821529	94821821	955			None	None	None	None	None	None	None	None	None	None
ENSG00000166167_3858	3858	ENSG00000166167	BTRC	chr10	+								2,32,10,10,25	17,60,41,120,72	14,2,9	56,56,119	178	190	0.0077	0.054	0.112,0.363,0.207,0.082,0.27	0.211,0.037,0.075	0.099	MXE	A1_NCBP2	JC			101354106	101354228	101521638	101521870	101461980	101462058	101479367	101479457	3858			None	None	None	None	None	None	None	None	None	None
ENSG00000166233_844	844	ENSG00000166233	ARIH1	chr15	+								65,107,112,124,124	224,304,169,248,214	102,14,59	285,184,290	168	200	8.5e-05	0.0019	0.257,0.295,0.441,0.373,0.408	0.299,0.083,0.195	0.16	MXE	A1_NCBP2	JC			72474329	72475014	72555270	72555363	72518066	72518134	72544819	72544964	844			None	None	None	None	None	None	None	None	None	None
ENSG00000166262_516	516	ENSG00000166262	FAM227B	chr15	-								0,0,0,0,0	48,24,54,56,21	0,10,5	122,37,74	154	332	4.8e-07	4.1e-05	0.0,0.0,0.0,0.0,0.0	0.0,0.368,0.127	-0.17	MXE	A1_NCBP2	JCEC			49588015	49588083	49615120	49615243	49589775	49590007	49611214	49611268	516			None	None	None	None	None	None	None	None	None	None
ENSG00000166435_2352	2352	ENSG00000166435	XRRA1	chr11	-								26,21,43,46,86	4,43,24,11,13	36,20,30	32,37,50	173	200	0.0004	0.0061	0.883,0.361,0.674,0.829,0.884	0.565,0.385,0.41	0.27	MXE	A1_NCBP2	JC			74907144	74907273	74933800	74933872	74921213	74921347	74930299	74930372	2352			None	None	None	None	None	None	None	None	None	None
ENSG00000166439_1399	1399	ENSG00000166439	RNF169	chr11	+								114,177,210,149,213	72,112,138,78,143	167,169,282	59,51,76	200	200	3.1e-09	5e-07	0.613,0.612,0.603,0.656,0.598	0.739,0.768,0.788	-0.15	MXE	A1_NCBP2	JC			74810183	74810330	74835545	74842413	74817595	74817714	74834675	74834775	1399			None	None	None	None	None	None	None	None	None	None
ENSG00000166446_905	905	ENSG00000166446	CDYL2	chr16	-								289,299,385,266,406	46,30,46,84,58	264,275,392	14,35,43	692	318	0.011	0.069	0.743,0.821,0.794,0.593,0.763	0.897,0.783,0.807	-0.086	MXE	A1_NCBP2	JCEC			80620762	80620935	80804149	80804598	80633018	80633236	80684537	80685129	905			None	None	None	None	None	None	None	None	None	None
ENSG00000166478_1189	1189	ENSG00000166478	ZNF143	chr11	+								59,23,23,22,50	70,107,57,121,108	25,6,31	98,97,91	262	247	0.025	0.13	0.443,0.169,0.276,0.146,0.304	0.194,0.055,0.243	0.1	MXE	A1_NCBP2	JCEC			9512447	9512596	9527529	9527613	9516200	9516362	9525239	9525386	1189			None	None	None	None	None	None	None	None	None	None
ENSG00000166575_958	958	ENSG00000166575	TMEM135	chr11	+								237,228,234,199,439	127,104,123,159,127	236,227,319	93,91,83	228	193	0.018	0.1	0.612,0.65,0.617,0.514,0.745	0.682,0.679,0.765	-0.081	MXE	A1_NCBP2	JCEC			87037843	87038186	87091361	87091395	87067693	87067821	87071522	87071615	958			None	None	None	None	None	None	None	None	None	None
ENSG00000166575_961	961	ENSG00000166575	TMEM135	chr11	+								81,89,99,77,82	79,61,90,67,110	86,67,46	147,80,62	134	166	0.0061	0.047	0.56,0.644,0.577,0.587,0.48	0.42,0.509,0.479	0.1	MXE	A1_NCBP2	JCEC			87071522	87071615	87236637	87236684	87091361	87091395	87157340	87157406	961			None	None	None	None	None	None	None	None	None	None
ENSG00000166783_498	498	ENSG00000166783	MARF1	chr16	-								82,64,53,72,27	88,87,89,91,85	148,70,96	80,40,87	200	200	1.3e-05	0.00041	0.482,0.424,0.373,0.442,0.241	0.649,0.636,0.525	-0.21	MXE	A1_NCBP2	JC			15625015	15625173	15631380	15631498	15625371	15625797	15630331	15630504	498			None	None	None	None	None	None	None	None	None	None
ENSG00000166797_495	495	ENSG00000166797	CIAO2A	chr15	-								33,82,100,23,64	357,475,629,485,314	98,114,66	402,434,484	150	146	0.00024	0.0041	0.083,0.144,0.134,0.044,0.166	0.192,0.204,0.117	-0.057	MXE	A1_NCBP2	JC			64072564	64073028	64088686	64088851	64075491	64075537	64081101	64081151	495			None	None	None	None	None	None	None	None	None	None
ENSG00000166912_543	543	ENSG00000166912	MTMR10	chr15	-								8,12,54,36,43	299,340,310,403,158	49,10,8	483,370,358	161	200	0.0031	0.028	0.032,0.042,0.178,0.1,0.253	0.112,0.032,0.027	0.064	MXE	A1_NCBP2	JC			30974930	30975003	30991446	30991603	30976818	30976955	30990776	30990837	543			None	None	None	None	None	None	None	None	None	None
ENSG00000167196_862	862	ENSG00000167196	FBXO22	chr15	+								456,436,551,468,361	1156,1597,1334,1929,954	540,274,423	1642,1522,1568	196	265	0.017	0.098	0.348,0.27,0.358,0.247,0.338	0.308,0.196,0.267	0.055	MXE	A1_NCBP2	JCEC			75913202	75913290	75929883	75930049	75914109	75914205	75917229	75917394	862			None	None	None	None	None	None	None	None	None	None
ENSG00000168014_983	983	ENSG00000168014	C2CD3	chr11	-								13,25,25,11,73	8,10,27,26,8	31,54,71	12,4,6	239	165	0.0015	0.017	0.529,0.633,0.39,0.226,0.863	0.641,0.903,0.891	-0.28	MXE	A1_NCBP2	JCEC			74049336	74049542	74074252	74074600	74054606	74054671	74057405	74057544	983			None	None	None	None	None	None	None	None	None	None
ENSG00000168675_1013	1013	ENSG00000168675	LDLRAD4	chr18	+								45,23,34,23,50	0,5,2,12,46	29,13,38	5,0,0	200	200	0.0016	0.017	1.0,0.821,0.944,0.657,0.521	0.853,1.0,1.0	-0.16	MXE	A1_NCBP2	JC			13387340	13387762	13643358	13643412	13438243	13438384	13621116	13621271	1013			None	None	None	None	None	None	None	None	None	None
ENSG00000168803_526	526	ENSG00000168803	ADAL	chr15	+								19,11,0,8,12	75,68,56,70,45	14,11,13	20,57,31	200	200	0.0059	0.045	0.202,0.139,0.0,0.103,0.211	0.412,0.162,0.295	-0.16	MXE	A1_NCBP2	JC			43333310	43333434	43336625	43336686	43334944	43335170	43335695	43335826	526			None	None	None	None	None	None	None	None	None	None
ENSG00000168827_3225	3225	ENSG00000168827	GFM1	chr3	+								23,23,58,28,44	33,27,34,33,69	19,29,11	74,48,56	200	200	0.00019	0.0034	0.411,0.46,0.63,0.459,0.389	0.204,0.377,0.164	0.22	MXE	A1_NCBP2	JC			158681994	158682157	158691138	158691192	158684523	158684668	158690162	158690323	3225			None	None	None	None	None	None	None	None	None	None
ENSG00000169062_681	681	ENSG00000169062	UPF3A	chr13	+								18,33,5,0,66	82,80,47,108,77	45,31,25	55,76,56	200	200	0.0028	0.026	0.18,0.292,0.096,0.0,0.462	0.45,0.29,0.309	-0.14	MXE	A1_NCBP2	JC			114281627	114281846	114286518	114286629	114282020	114282127	114282836	114282943	681			None	None	None	None	None	None	None	None	None	None
ENSG00000169398_2782	2782	ENSG00000169398	PTK2	chr8	-								726,680,689,1077,572	439,555,491,534,388	665,442,861	550,363,687	188	155	0.016	0.089	0.577,0.503,0.536,0.624,0.549	0.499,0.501,0.508	0.055	MXE	A1_NCBP2	JC			140818879	140819020	140879470	140879637	140830471	140830526	140864311	140864399	2782			None	None	None	None	None	None	None	None	None	None
ENSG00000169764_2714	2714	ENSG00000169764	UGP2	chr2	+								284,243,249,325,232	449,706,1070,514,833	408,434,292	586,407,432	200	200	8e-06	0.00028	0.387,0.256,0.189,0.387,0.218	0.41,0.516,0.403	-0.16	MXE	A1_NCBP2	JC			63841709	63842204	63882465	63882651	63856305	63856433	63857828	63857936	2714			None	None	None	None	None	None	None	None	None	None
ENSG00000170004_3651	3651	ENSG00000170004	CHD3	chr17	+								6,27,40,26,117	77,100,56,69,248	29,12,26	127,46,247	264	227	0.0019	0.02	0.063,0.188,0.38,0.245,0.289	0.164,0.183,0.083	0.09	MXE	A1_NCBP2	JCEC			7909142	7909338	7911463	7912755	7910427	7910591	7910846	7910973	3651			None	None	None	None	None	None	None	None	None	None
ENSG00000170348_1579	1579	ENSG00000170348	TMED10	chr14	-								300,285,608,345,335	1274,1464,1662,1801,1389	448,201,278	1888,1912,2566	174	227	2e-05	0.00064	0.235,0.203,0.323,0.2,0.239	0.236,0.121,0.124	0.08	MXE	A1_NCBP2	JCEC			75131468	75135006	75152031	75152143	75135759	75135886	75147663	75147737	1579			None	None	None	None	None	None	None	None	None	None
ENSG00000170456_875	875	ENSG00000170456	DENND5B	chr12	-								289,395,385,428,326	94,79,105,124,50	298,299,264	130,133,114	200	200	4.7e-07	2.8e-05	0.755,0.833,0.786,0.775,0.867	0.696,0.692,0.698	0.11	MXE	A1_NCBP2	JC			31451701	31452476	31495809	31495902	31460193	31460381	31479588	31480255	875			None	None	None	None	None	None	None	None	None	None
ENSG00000170734_1141	1141	ENSG00000170734	POLH	chr6	+								63,188,158,133,89	204,450,397,539,345	92,123,99	490,514,578	166	200	2.2e-05	0.00063	0.271,0.335,0.324,0.229,0.237	0.184,0.224,0.171	0.086	MXE	A1_NCBP2	JC			43604614	43604738	43613659	43615660	43605253	43605319	43610553	43610723	1141			None	None	None	None	None	None	None	None	None	None
ENSG00000170832_281	281	ENSG00000170832	USP32	chr17	-								237,262,248,232,250	793,994,1166,1005,665	367,328,406	988,979,1046	200	200	0.00075	0.01	0.23,0.209,0.175,0.188,0.273	0.271,0.251,0.28	-0.052	MXE	A1_NCBP2	JC			60269449	60269557	60294682	60294801	60271349	60271481	60288522	60288682	281			None	None	None	None	None	None	None	None	None	None
ENSG00000170852_3436	3436	ENSG00000170852	KBTBD2	chr7	-								905,1084,994,1086,898	385,408,434,577,272	1298,1052,1008	458,329,322	608	266	0.024	0.12	0.507,0.538,0.501,0.452,0.591	0.554,0.583,0.578	-0.054	MXE	A1_NCBP2	JCEC			32868171	32870880	32891535	32891760	32874991	32875157	32879434	32879942	3436			None	None	None	None	None	None	None	None	None	None
ENSG00000170871_1375	1375	ENSG00000170871	KIAA0232	chr4	+								17,22,37,39,39	56,92,125,41,61	8,24,4	99,67,103	200	200	8.2e-05	0.0018	0.233,0.193,0.228,0.487,0.39	0.075,0.264,0.037	0.18	MXE	A1_NCBP2	JC			6782731	6782841	6857163	6857230	6824184	6824684	6842066	6842204	1375			None	None	None	None	None	None	None	None	None	None
ENSG00000170917_3358	3358	ENSG00000170917	NUDT6	chr4	-								15,8,27,6,26	13,34,20,21,26	16,4,0	62,32,21	156	155	0.00013	0.0024	0.534,0.189,0.573,0.221,0.498	0.204,0.11,0.0	0.3	MXE	A1_NCBP2	JC			122892576	122893225	122917500	122917704	122897623	122897678	122912567	122912623	3358			None	None	None	None	None	None	None	None	None	None
ENSG00000171428_2960	2960	ENSG00000171428	NAT1	chr8	+								10,18,0,45,15	0,6,31,7,0	21,10,32	0,4,0	484	218	0.019	0.1	1.0,0.575,0.0,0.743,1.0	1.0,0.53,1.0	-0.18	MXE	A1_NCBP2	JCEC			18211284	18211342	18219410	18219489	18212390	18212774	18216876	18216994	2960			None	None	None	None	None	None	None	None	None	None
ENSG00000171723_886	886	ENSG00000171723	GPHN	chr14	+								65,60,62,35,60	75,82,102,91,87	64,42,23	180,96,87	158	193	0.00068	0.0098	0.514,0.472,0.426,0.32,0.457	0.303,0.348,0.244	0.14	MXE	A1_NCBP2	JCEC			66681106	66681185	66879938	66880033	66776463	66776521	66824473	66824566	886			None	None	None	None	None	None	None	None	None	None
ENSG00000171723_888	888	ENSG00000171723	GPHN	chr14	+								68,60,54,35,20	41,54,57,29,55	72,43,66	41,23,30	188	174	0.0031	0.03	0.606,0.507,0.467,0.528,0.252	0.619,0.634,0.671	-0.17	MXE	A1_NCBP2	JCEC			67122255	67122377	67165161	67165226	67143361	67143449	67159414	67159488	888			None	None	None	None	None	None	None	None	None	None
ENSG00000172260_1730	1730	ENSG00000172260	NEGR1	chr1	-								177,74,79,38,33	248,386,119,74,147	119,81,83	344,419,318	200	200	0.024	0.12	0.416,0.161,0.399,0.339,0.183	0.257,0.162,0.207	0.091	MXE	A1_NCBP2	JC			71592816	71592968	71776171	71776297	71611025	71611146	71698007	71698139	1730			None	None	None	None	None	None	None	None	None	None
ENSG00000172530_3639	3639	ENSG00000172530	BANP	chr16	+								102,77,79,82,127	26,21,26,34,37	124,76,98	11,10,11	300	217	2.7e-07	2.8e-05	0.739,0.726,0.687,0.636,0.713	0.891,0.846,0.866	-0.17	MXE	A1_NCBP2	JCEC			87981035	87981127	88006089	88006265	87984059	87984259	88004294	88004411	3639			None	None	None	None	None	None	None	None	None	None
ENSG00000172785_3806	3806	ENSG00000172785	CBWD1	chr9	-								0,2,14,0,9	18,26,35,6,9	6,0,0	36,33,3	223	157	0.032	0.15	0.0,0.051,0.22,0.0,0.413	0.105,0.0,0.0	0.1	MXE	A1_NCBP2	JCEC			134978	135030	152033	152078	146101	146158	151304	151427	3806			None	None	None	None	None	None	None	None	None	None
ENSG00000172785_3807	3807	ENSG00000172785	CBWD1	chr9	-								40,40,26,25,24	0,1,25,0,0	66,31,29	21,21,0	145	157	0.0073	0.052	1.0,0.977,0.53,1.0,1.0	0.773,0.615,1.0	0.1	MXE	A1_NCBP2	JC			134978	135030	154708	154795	146101	146158	152033	152078	3807			None	None	None	None	None	None	None	None	None	None
ENSG00000172795_3080	3080	ENSG00000172795	DCP2	chr5	+								203,170,227,252,269	162,102,194,159,176	296,261,235	143,148,83	200	200	0.00049	0.007	0.556,0.625,0.539,0.613,0.604	0.674,0.638,0.739	-0.096	MXE	A1_NCBP2	JC			113001566	113001674	113010755	113010807	113003941	113004077	113007937	113008042	3080			None	None	None	None	None	None	None	None	None	None
ENSG00000172954_2417	2417	ENSG00000172954	LCLAT1	chr2	+								136,205,130,244,285	237,400,271,351,370	113,208,117	293,330,390	247	217	0.014	0.083	0.335,0.31,0.296,0.379,0.404	0.253,0.356,0.209	0.072	MXE	A1_NCBP2	JCEC			30533115	30533314	30640116	30644224	30562145	30562292	30568059	30568176	2417			None	None	None	None	None	None	None	None	None	None
ENSG00000173068_3825	3825	ENSG00000173068	BNC2	chr9	-								10,5,0,18,13	2,6,2,2,14	0,7,0	5,9,28	162	134	0.00037	0.0057	0.805,0.408,0.0,0.882,0.434	0.0,0.391,0.0	0.38	MXE	A1_NCBP2	JC			16418542	16419649	16435554	16436372	16421261	16421295	16435037	16435099	3825			None	None	None	None	None	None	None	None	None	None
ENSG00000173473_2507	2507	ENSG00000173473	SMARCC1	chr3	-								45,69,52,34,148	124,112,180,112,151	107,85,165	177,136,163	200	186	0.023	0.12	0.252,0.364,0.212,0.22,0.477	0.36,0.368,0.485	-0.099	MXE	A1_NCBP2	JC			47738028	47738110	47781602	47781893	47745907	47745993	47772816	47772936	2507			None	None	None	None	None	None	None	None	None	None
ENSG00000173889_2358	2358	ENSG00000173889	PHC3	chr3	-								138,138,208,186,149	133,162,127,200,188	149,145,198	88,97,152	199	200	0.0062	0.046	0.51,0.461,0.622,0.483,0.443	0.63,0.6,0.567	-0.095	MXE	A1_NCBP2	JC			170128683	170129552	170149085	170149244	170136418	170136665	170145422	170145521	2358			None	None	None	None	None	None	None	None	None	None
ENSG00000173960_2864	2864	ENSG00000173960	UBXN2A	chr2	+								56,79,77,47,86	609,640,1000,766,459	54,69,119	564,366,613	155	239	0.0028	0.027	0.124,0.16,0.106,0.086,0.224	0.129,0.225,0.23	-0.055	MXE	A1_NCBP2	JCEC			23940462	23940648	23976968	23977075	23958300	23958355	23971275	23971414	2864			None	None	None	None	None	None	None	None	None	None
ENSG00000174032_709	709	ENSG00000174032	SLC25A30	chr13	-								0,9,24,22,14	97,113,84,90,145	0,0,14	70,97,138	195	186	0.00034	0.0054	0.0,0.071,0.214,0.189,0.084	0.0,0.0,0.088	0.082	MXE	A1_NCBP2	JC			45402274	45402370	45411361	45411480	45404326	45404412	45405882	45405977	709			None	None	None	None	None	None	None	None	None	None
ENSG00000174032_710	710	ENSG00000174032	SLC25A30	chr13	-								16,8,31,0,28	77,52,41,80,69	11,5,12	45,103,101	219	195	0.029	0.14	0.156,0.12,0.402,0.0,0.265	0.179,0.041,0.096	0.083	MXE	A1_NCBP2	JCEC			45404326	45404412	45418299	45418373	45405882	45405977	45411361	45411480	710			None	None	None	None	None	None	None	None	None	None
ENSG00000174371_1333	1333	ENSG00000174371	EXO1	chr1	+								152,374,220,269,274	312,371,243,352,278	176,344,299	198,229,241	278	220	0.0076	0.054	0.278,0.444,0.417,0.377,0.438	0.413,0.543,0.495	-0.093	MXE	A1_NCBP2	JCEC			241848730	241849027	241853357	241853481	241850408	241850586	241852291	241852411	1333			None	None	None	None	None	None	None	None	None	None
ENSG00000174371_1334	1334	ENSG00000174371	EXO1	chr1	+								128,253,122,198,193	83,130,123,91,154	113,313,230	72,63,67	200	200	0.0017	0.018	0.607,0.661,0.498,0.685,0.556	0.611,0.832,0.774	-0.14	MXE	A1_NCBP2	JC			241848730	241849027	241857344	241857482	241850408	241850586	241853357	241853481	1334			None	None	None	None	None	None	None	None	None	None
ENSG00000174485_479	479	ENSG00000174485	DENND4A	chr15	-								91,63,159,47,89	143,148,249,130,147	84,39,82	242,187,163	200	170	0.0062	0.047	0.351,0.266,0.352,0.235,0.34	0.228,0.151,0.3	0.082	MXE	A1_NCBP2	JC			65738705	65738875	65756139	65756472	65741714	65741784	65752378	65752628	479			None	None	None	None	None	None	None	None	None	None
ENSG00000174718_2685	2685	ENSG00000174718	RESF1	chr12	+								30,71,116,26,52	56,60,101,33,106	105,53,15	55,36,4	200	200	0.00059	0.0083	0.349,0.542,0.535,0.441,0.329	0.656,0.596,0.789	-0.24	MXE	A1_NCBP2	JC			31960776	31960871	31987238	31987322	31970188	31970356	31980877	31985957	2685			None	None	None	None	None	None	None	None	None	None
ENSG00000174791_1017	1017	ENSG00000174791	RIN1	chr11	-								5,6,6,16,24	10,16,14,8,51	0,4,9	9,6,47	281	215	0.019	0.1	0.277,0.223,0.247,0.605,0.265	0.0,0.338,0.128	0.17	MXE	A1_NCBP2	JCEC			66335609	66335682	66336316	66336434	66335761	66335876	66335977	66336158	1017			None	None	None	None	None	None	None	None	None	None
ENSG00000174938_409	409	ENSG00000174938	SEZ6L2	chr16	-								39,52,65,32,118	6,10,13,0,6	64,37,111	6,0,3	292	139	0.0095	0.063	0.756,0.712,0.704,1.0,0.903	0.835,1.0,0.946	-0.11	MXE	A1_NCBP2	JCEC			29872408	29872526	29873537	29873729	29872704	29872743	29873239	29873431	409			None	None	None	None	None	None	None	None	None	None
ENSG00000175029_3926	3926	ENSG00000175029	CTBP2	chr10	-								70,32,19,33,90	166,136,180,147,227	89,66,59	144,115,162	204	259	0.00051	0.0081	0.349,0.23,0.118,0.222,0.335	0.44,0.422,0.316	-0.14	MXE	A1_NCBP2	JCEC			125003337	125003492	125160318	125160513	125038996	125039155	125110989	125111093	3926			None	None	None	None	None	None	None	None	None	None
ENSG00000175029_3927	3927	ENSG00000175029	CTBP2	chr10	-								43,35,36,33,66	155,140,189,134,227	99,47,55	144,115,161	204	259	0.00048	0.0078	0.26,0.241,0.195,0.238,0.27	0.466,0.342,0.303	-0.13	MXE	A1_NCBP2	JCEC			125003337	125003492	125160826	125161026	125038996	125039155	125110989	125111093	3927			None	None	None	None	None	None	None	None	None	None
ENSG00000175104_1059	1059	ENSG00000175104	TRAF6	chr11	-								96,65,120,112,135	59,94,68,114,108	118,111,136	146,144,143	200	172	0.032	0.15	0.583,0.373,0.603,0.458,0.518	0.41,0.399,0.45	0.087	MXE	A1_NCBP2	JC			36492550	36492628	36498489	36498640	36494975	36495047	36497107	36497266	1059			None	None	None	None	None	None	None	None	None	None
ENSG00000175198_691	691	ENSG00000175198	PCCA	chr13	+								75,55,118,67,65	18,5,21,14,23	91,88,61	14,0,7	200	200	0.00072	0.0097	0.806,0.917,0.849,0.827,0.739	0.867,1.0,0.897	-0.094	MXE	A1_NCBP2	JC			100330560	100330671	100425632	100425731	100340156	100340259	100368471	100368574	691			None	None	None	None	None	None	None	None	None	None
ENSG00000175221_188	188	ENSG00000175221	MED16	chr19	-								0,0,7,12,0	127,144,113,115,302	15,0,21	60,85,324	270	532	0.0019	0.02	0.0,0.0,0.109,0.171,0.0	0.33,0.0,0.113	-0.092	MXE	A1_NCBP2	JCEC			884902	885008	890136	890244	885769	886201	889637	889807	188			None	None	None	None	None	None	None	None	None	None
ENSG00000175354_224	224	ENSG00000175354	PTPN2	chr18	-								192,301,203,262,208	234,330,453,400,321	280,378,303	377,322,199	200	200	0.0041	0.034	0.451,0.477,0.309,0.396,0.393	0.426,0.54,0.604	-0.12	MXE	A1_NCBP2	JC			12801969	12802151	12830942	12831041	12814202	12814355	12825809	12825944	224			None	None	None	None	None	None	None	None	None	None
ENSG00000175455_2064	2064	ENSG00000175455	CCDC14	chr3	-								20,8,16,17,19	63,88,48,40,65	32,30,58	108,60,78	156	173	0.014	0.082	0.26,0.092,0.27,0.32,0.245	0.247,0.357,0.452	-0.12	MXE	A1_NCBP2	JC			123956045	123956115	123961143	123961229	123956354	123956427	123956739	123956795	2064			None	None	None	None	None	None	None	None	None	None
ENSG00000175893_3205	3205	ENSG00000175893	ZDHHC21	chr9	-								222,220,295,292,234	47,78,215,81,79	231,223,252	26,51,63	239	217	0.00094	0.012	0.811,0.719,0.555,0.766,0.729	0.89,0.799,0.784	-0.11	MXE	A1_NCBP2	JCEC			14619638	14619682	14662214	14662326	14639895	14640012	14658748	14658887	3205			None	None	None	None	None	None	None	None	None	None
ENSG00000176014_228	228	ENSG00000176014	TUBB6	chr18	+								118,208,199,87,223	64,98,85,43,68	154,112,250	95,63,172	200	200	0.0027	0.026	0.648,0.68,0.701,0.669,0.766	0.618,0.64,0.592	0.076	MXE	A1_NCBP2	JC			12308233	12308349	12329145	12329826	12308686	12308795	12310942	12311053	228			None	None	None	None	None	None	None	None	None	None
ENSG00000176148_3691	3691	ENSG00000176148	TCP11L1	chr11	+								29,94,84,62,122	458,428,341,281,360	38,61,59	461,427,621	200	200	6.8e-06	0.00024	0.06,0.18,0.198,0.181,0.253	0.076,0.125,0.087	0.078	MXE	A1_NCBP2	JC			33039571	33039792	33057114	33057235	33043749	33043936	33054592	33054725	3691			None	None	None	None	None	None	None	None	None	None
ENSG00000176261_1300	1300	ENSG00000176261	ZBTB8OS	chr1	-								40,24,13,12,42	46,61,44,55,28	12,8,1	68,55,37	125	183	5.3e-05	0.0013	0.56,0.365,0.302,0.242,0.687	0.205,0.176,0.038	0.29	MXE	A1_NCBP2	JC			32627507	32627544	32650432	32650560	32633644	32633727	32634767	32634792	1300			None	None	None	None	None	None	None	None	None	None
ENSG00000176542_2526	2526	ENSG00000176542	USF3	chr3	-								49,20,75,42,51	39,53,98,46,60	21,12,32	45,84,43	129	183	0.028	0.14	0.641,0.349,0.521,0.564,0.547	0.398,0.169,0.514	0.16	MXE	A1_NCBP2	JC			113664312	113664409	113674831	113674896	113670120	113670203	113673347	113673376	2526			None	None	None	None	None	None	None	None	None	None
ENSG00000176623_1400	1400	ENSG00000176623	RMDN1	chr8	-								185,109,210,197,241	68,137,109,182,104	95,88,96	98,162,119	218	131	0.00025	0.0046	0.62,0.323,0.537,0.394,0.582	0.368,0.246,0.326	0.18	MXE	A1_NCBP2	JCEC			86474819	86474953	86508491	86508686	86477293	86477324	86506994	86507112	1400			None	None	None	None	None	None	None	None	None	None
ENSG00000177054_4153	4153	ENSG00000177054	ZDHHC13	chr11	+								92,144,146,169,61	40,65,112,43,46	179,106,142	118,95,104	200	200	0.015	0.084	0.697,0.689,0.566,0.797,0.57	0.603,0.527,0.577	0.095	MXE	A1_NCBP2	JC			19152157	19152320	19158939	19159040	19152558	19152684	19155795	19155929	4153			None	None	None	None	None	None	None	None	None	None
ENSG00000177058_3421	3421	ENSG00000177058	SLC38A9	chr5	-								158,105,139,155,116	139,146,153,93,87	153,117,140	211,160,250	200	200	0.00045	0.0066	0.532,0.418,0.476,0.625,0.571	0.42,0.422,0.359	0.12	MXE	A1_NCBP2	JC			55645788	55645895	55656714	55656774	55649206	55649314	55652528	55652723	3421			None	None	None	None	None	None	None	None	None	None
ENSG00000177119_863	863	ENSG00000177119	ANO6	chr12	+								101,126,122,202,239	475,380,608,568,474	199,180,218	533,426,474	200	200	0.012	0.072	0.175,0.249,0.167,0.262,0.335	0.272,0.297,0.315	-0.057	MXE	A1_NCBP2	JC			45416698	45416904	45429104	45431782	45421070	45421273	45422956	45423062	863			None	None	None	None	None	None	None	None	None	None
ENSG00000177479_3470	3470	ENSG00000177479	ARIH2	chr3	+								32,50,43,31,88	121,126,104,98,134	54,2,32	113,108,285	200	164	0.00019	0.0034	0.178,0.246,0.253,0.206,0.35	0.282,0.015,0.084	0.12	MXE	A1_NCBP2	JC			48922747	48922811	48967124	48967275	48927461	48927813	48964918	48964982	3470			None	None	None	None	None	None	None	None	None	None
ENSG00000177479_3471	3471	ENSG00000177479	ARIH2	chr3	+								115,167,236,180,376	557,761,334,750,458	155,126,240	587,696,1110	452	168	8e-05	0.0019	0.071,0.075,0.208,0.082,0.234	0.089,0.063,0.074	0.059	MXE	A1_NCBP2	JCEC			48924717	48924839	48964918	48964982	48927461	48927813	48961611	48961679	3471			None	None	None	None	None	None	None	None	None	None
ENSG00000177663_3580	3580	ENSG00000177663	IL17RA	chr22	+								26,41,51,28,39	11,49,16,51,56	18,24,43	39,59,46	112	200	0.027	0.13	0.808,0.599,0.851,0.495,0.554	0.452,0.421,0.625	0.16	MXE	A1_NCBP2	JC			17104725	17104810	17107726	17107768	17105590	17105602	17105852	17105954	3580			None	None	None	None	None	None	None	None	None	None
ENSG00000177853_4063	4063	ENSG00000177853	ZNF518A	chr10	+								34,43,135,40,87	8,6,19,16,28	34,42,13	28,28,13	251	173	6.1e-07	4.5e-05	0.746,0.832,0.83,0.633,0.682	0.456,0.508,0.408	0.29	MXE	A1_NCBP2	JCEC			96133555	96133648	96155923	96156047	96151415	96151566	96155325	96155398	4063			None	None	None	None	None	None	None	None	None	None
ENSG00000177879_1859	1859	ENSG00000177879	AP3S1	chr5	+								190,104,348,297,144	522,692,935,724,505	157,126,75	811,616,657	200	172	3.8e-07	2.4e-05	0.238,0.114,0.242,0.261,0.197	0.143,0.15,0.089	0.083	MXE	A1_NCBP2	JC			115866669	115866761	115902884	115902992	115870016	115870128	115895086	115895158	1859			None	None	None	None	None	None	None	None	None	None
ENSG00000177879_1860	1860	ENSG00000177879	AP3S1	chr5	+								160,85,273,183,80	784,1174,1048,871,689	111,88,59	1112,1095,1093	200	200	4.9e-10	1e-07	0.169,0.068,0.207,0.174,0.104	0.091,0.074,0.051	0.072	MXE	A1_NCBP2	JC			115866669	115866761	115913361	115914011	115870016	115870128	115902884	115902992	1860			None	None	None	None	None	None	None	None	None	None
ENSG00000178691_518	518	ENSG00000178691	SUZ12	chr17	+								926,1131,1081,713,768	197,247,211,184,205	955,881,529	233,332,215	192	200	0.00016	0.003	0.83,0.827,0.842,0.801,0.796	0.81,0.734,0.719	0.065	MXE	A1_NCBP2	JC			31988319	31988497	31994563	31994721	31993241	31993333	31993864	31994008	518			None	None	None	None	None	None	None	None	None	None
ENSG00000178927_241	241	ENSG00000178927	CYBC1	chr17	-								0,3,2,0,5	61,13,19,9,30	26,0,20	23,14,40	142	174	0.0012	0.015	0.0,0.22,0.114,0.0,0.17	0.581,0.0,0.38	-0.22	MXE	A1_NCBP2	JCEC			82445250	82445960	82449169	82449292	82446622	82446696	82447579	82447621	241			None	None	None	None	None	None	None	None	None	None
ENSG00000179008_622	622	ENSG00000179008	C14orf39	chr14	-								65,60,135,46,60	62,55,112,66,47	84,32,29	109,87,102	200	190	0.0001	0.0021	0.499,0.509,0.534,0.398,0.548	0.423,0.259,0.213	0.2	MXE	A1_NCBP2	JC			60471551	60471739	60484880	60484937	60478299	60478389	60483690	60483817	622			None	None	None	None	None	None	None	None	None	None
ENSG00000179295_763	763	ENSG00000179295	PTPN11	chr12	+								361,545,330,299,564	474,672,625,365,549	353,397,446	635,733,598	200	200	0.026	0.13	0.432,0.448,0.346,0.45,0.507	0.357,0.351,0.427	0.058	MXE	A1_NCBP2	JC			112489023	112489175	112505824	112509913	112502143	112502256	112504694	112504796	763			None	None	None	None	None	None	None	None	None	None
ENSG00000181090_3951	3951	ENSG00000181090	EHMT1	chr9	+								657,643,919,608,1044	555,537,466,516,637	431,217,599	495,295,540	657	281	3.6e-05	0.001	0.336,0.339,0.458,0.335,0.412	0.271,0.239,0.322	0.099	MXE	A1_NCBP2	JCEC			137710966	137711030	137743370	137743528	137716625	137717182	137728348	137728529	3951			None	None	None	None	None	None	None	None	None	None
ENSG00000182150_3881	3881	ENSG00000182150	ERCC6L2	chr9	+								109,63,171,59,89	258,295,372,247,284	79,81,52	568,397,253	255	282	8.5e-06	0.00035	0.318,0.191,0.337,0.209,0.257	0.133,0.184,0.185	0.095	MXE	A1_NCBP2	JCEC			95972901	95973088	96012224	96014563	95978060	95978215	96004519	96004701	3881			None	None	None	None	None	None	None	None	None	None
ENSG00000182446_3323	3323	ENSG00000182446	NPLOC4	chr17	-								237,233,263,237,249	215,125,191,177,260	256,185,255	118,64,123	200	187	3.5e-06	0.00014	0.508,0.635,0.563,0.556,0.472	0.67,0.73,0.66	-0.14	MXE	A1_NCBP2	JC			81597244	81597316	81606690	81606814	81600340	81600427	81604547	81604727	3323			None	None	None	None	None	None	None	None	None	None
ENSG00000182446_3324	3324	ENSG00000182446	NPLOC4	chr17	-								45,90,34,38,100	215,138,177,181,264	67,50,113	118,66,128	149	187	4.5e-06	0.00022	0.208,0.45,0.194,0.209,0.322	0.416,0.487,0.526	-0.2	MXE	A1_NCBP2	JCEC			81597244	81597316	81613317	81613494	81600340	81600427	81610209	81610258	3324			None	None	None	None	None	None	None	None	None	None
ENSG00000182628_408	408	ENSG00000182628	SKA2	chr17	-								502,778,688,467,666	893,952,673,578,757	618,526,468	870,833,779	187	200	0.027	0.13	0.375,0.466,0.522,0.464,0.485	0.432,0.403,0.391	0.054	MXE	A1_NCBP2	JC			59109856	59112345	59155130	59155186	59119318	59119495	59131280	59131367	408			None	None	None	None	None	None	None	None	None	None
ENSG00000182919_957	957	ENSG00000182919	C11orf54	chr11	+								39,38,56,48,33	108,90,102,107,86	81,90,40	77,90,63	277	250	1.1e-05	0.00042	0.246,0.276,0.331,0.288,0.257	0.487,0.474,0.364	-0.16	MXE	A1_NCBP2	JCEC			93753935	93754037	93759741	93759858	93755209	93755386	93757315	93757465	957			None	None	None	None	None	None	None	None	None	None
ENSG00000182973_3654	3654	ENSG00000182973	CNOT10	chr3	+								220,321,239,331,194	57,82,61,66,122	305,396,322	30,51,47	200	187	2.3e-07	1.6e-05	0.783,0.785,0.786,0.824,0.598	0.905,0.879,0.865	-0.13	MXE	A1_NCBP2	JC			32708669	32708820	32717153	32717237	32713226	32713369	32716224	32716311	3654			None	None	None	None	None	None	None	None	None	None
ENSG00000182973_3655	3655	ENSG00000182973	CNOT10	chr3	+								177,233,201,271,232	21,47,48,62,65	185,172,281	28,10,43	187	184	0.00054	0.0083	0.892,0.83,0.805,0.811,0.778	0.867,0.944,0.865	-0.069	MXE	A1_NCBP2	JCEC			32713226	32713369	32720113	32720231	32716224	32716311	32717153	32717237	3655			None	None	None	None	None	None	None	None	None	None
ENSG00000183765_2474	2474	ENSG00000183765	CHEK2	chr22	-								120,201,166,175,184	26,68,108,91,58	300,229,194	72,59,48	225	191	0.0062	0.047	0.797,0.715,0.566,0.62,0.729	0.78,0.767,0.774	-0.088	MXE	A1_NCBP2	JCEC			28711908	28712017	28734402	28734721	28719394	28719485	28725242	28725367	2474			None	None	None	None	None	None	None	None	None	None
ENSG00000183856_2004	2004	ENSG00000183856	IQGAP3	chr1	-								20,38,9,24,31	16,14,17,21,16	46,20,41	0,8,16	200	200	0.0011	0.013	0.556,0.731,0.346,0.533,0.66	1.0,0.714,0.719	-0.25	MXE	A1_NCBP2	JC			156551973	156552095	156560933	156561021	156554234	156554392	156556532	156556693	2004			None	None	None	None	None	None	None	None	None	None
ENSG00000184014_1178	1178	ENSG00000184014	DENND5A	chr11	-								73,98,202,169,76	134,161,204,61,206	99,57,87	173,135,248	253	185	0.018	0.099	0.285,0.308,0.42,0.67,0.212	0.295,0.236,0.204	0.13	MXE	A1_NCBP2	JCEC			9150679	9150764	9165835	9165967	9152357	9152442	9160712	9160865	1178			None	None	None	None	None	None	None	None	None	None
ENSG00000184014_1179	1179	ENSG00000184014	DENND5A	chr11	-								148,93,147,101,100	110,184,116,98,177	81,23,89	195,116,238	200	200	2.1e-06	9.7e-05	0.574,0.336,0.559,0.508,0.361	0.293,0.165,0.272	0.22	MXE	A1_NCBP2	JC			9152357	9152442	9169855	9169949	9160712	9160865	9165835	9165967	1179			None	None	None	None	None	None	None	None	None	None
ENSG00000184182_1469	1469	ENSG00000184182	UBE2F	chr2	+								45,19,2,34,20	226,235,160,144,132	0,7,13	194,175,273	130	166	1.4e-08	1.6e-06	0.203,0.094,0.016,0.232,0.162	0.0,0.049,0.057	0.11	MXE	A1_NCBP2	JC			237973091	237973225	238016565	238016633	237987962	237987992	237994743	237994809	1469			None	None	None	None	None	None	None	None	None	None
ENSG00000184182_1470	1470	ENSG00000184182	UBE2F	chr2	+								39,15,2,19,19	340,265,219,339,181	0,7,9	235,233,331	130	168	4.9e-07	2.8e-05	0.129,0.068,0.012,0.068,0.119	0.0,0.037,0.034	0.056	MXE	A1_NCBP2	JC			237973091	237973225	238025341	238025412	237987962	237987992	238016565	238016633	1470			None	None	None	None	None	None	None	None	None	None
ENSG00000184182_1471	1471	ENSG00000184182	UBE2F	chr2	+								234,261,206,231,221	328,267,217,334,174	126,122,213	235,225,305	166	168	0.00081	0.011	0.419,0.497,0.49,0.412,0.562	0.352,0.354,0.414	0.1	MXE	A1_NCBP2	JC			237987962	237987992	238025341	238025412	237994743	237994809	238016565	238016633	1471			None	None	None	None	None	None	None	None	None	None
ENSG00000184182_1472	1472	ENSG00000184182	UBE2F	chr2	+								207,234,149,152,187	219,332,296,436,198	116,76,159	339,213,379	166	171	0.00059	0.0083	0.493,0.421,0.341,0.264,0.493	0.261,0.269,0.302	0.12	MXE	A1_NCBP2	JC			237987962	237987992	238030555	238030613	237994743	237994809	238025341	238025412	1472			None	None	None	None	None	None	None	None	None	None
ENSG00000184216_1251	1251	ENSG00000184216	IRAK1	chrX	-								13,29,33,22,60	0,1,5,0,3	22,17,61	6,10,1	166	200	0.0019	0.019	1.0,0.972,0.888,1.0,0.96	0.815,0.672,0.987	0.14	MXE	A1_NCBP2	JC			154013042	154013343	154016436	154016644	154014041	154014278	154016031	154016097	1251			None	None	None	None	None	None	None	None	None	None
ENSG00000184445_744	744	ENSG00000184445	KNTC1	chr12	+								218,271,225,127,146	218,281,240,118,182	271,257,162	408,367,171	190	200	0.027	0.13	0.513,0.504,0.497,0.531,0.458	0.411,0.424,0.499	0.056	MXE	A1_NCBP2	JC			122597730	122597938	122602828	122602887	122601535	122601625	122602568	122602740	744			None	None	None	None	None	None	None	None	None	None
ENSG00000184719_3405	3405	ENSG00000184719	RNLS	chr10	-								0,5,8,11,0	37,39,64,59,31	4,0,0	51,59,50	200	200	0.00077	0.01	0.0,0.114,0.111,0.157,0.0	0.073,0.0,0.0	0.052	MXE	A1_NCBP2	JC			88362551	88362725	88583072	88583318	88572902	88573061	88582201	88582307	3405			None	None	None	None	None	None	None	None	None	None
ENSG00000185379_2428	2428	ENSG00000185379	RAD51D	chr17	-								2,0,6,0,2	2,8,10,2,9	2,0,28	2,6,0	219	235	0.031	0.15	0.518,0.0,0.392,0.0,0.193	0.518,0.0,1.0	-0.28	MXE	A1_NCBP2	JCEC			35106440	35106481	35119110	35119157	35106987	35107122	35118500	35118619	2428			None	None	None	None	None	None	None	None	None	None
ENSG00000185379_2430	2430	ENSG00000185379	RAD51D	chr17	-								0,0,0,0,0	2,23,20,27,9	2,0,28	29,25,20	200	182	2.2e-05	0.00063	0.0,0.0,0.0,0.0,0.0	0.059,0.0,0.56	-0.21	MXE	A1_NCBP2	JC			35106987	35107122	35119110	35119172	35107365	35107447	35118500	35118619	2430			None	None	None	None	None	None	None	None	None	None
ENSG00000185480_3707	3707	ENSG00000185480	PARPBP	chr12	+								123,68,123,67,56	57,60,97,39,69	68,65,44	87,86,50	208	271	0.0028	0.027	0.738,0.596,0.623,0.691,0.514	0.505,0.496,0.534	0.12	MXE	A1_NCBP2	JCEC			102148229	102148463	102165728	102165883	102153868	102153976	102164437	102164608	3707			None	None	None	None	None	None	None	None	None	None
ENSG00000185480_3708	3708	ENSG00000185480	PARPBP	chr12	+								24,34,45,14,21	53,70,104,39,72	16,21,15	87,94,46	221	271	0.005	0.041	0.357,0.373,0.347,0.306,0.263	0.184,0.215,0.286	0.1	MXE	A1_NCBP2	JCEC			102123987	102124041	102165728	102165883	102153868	102153989	102164437	102164608	3708			None	None	None	None	None	None	None	None	None	None
ENSG00000185480_3709	3709	ENSG00000185480	PARPBP	chr12	+								45,40,42,0,55	20,12,9,43,25	57,36,20	4,12,2	255	179	0.0014	0.017	0.612,0.701,0.766,0.0,0.607	0.909,0.678,0.875	-0.28	MXE	A1_NCBP2	JCEC			102123987	102124041	102195950	102197361	102165728	102165883	102182548	102182627	3709			None	None	None	None	None	None	None	None	None	None
ENSG00000185480_3710	3710	ENSG00000185480	PARPBP	chr12	+								30,61,47,79,70	106,28,124,0,48	35,50,10	54,81,38	179	236	0.012	0.077	0.272,0.742,0.333,1.0,0.658	0.461,0.449,0.258	0.21	MXE	A1_NCBP2	JCEC			102165728	102165883	102195950	102197361	102182548	102182627	102195311	102195447	3710			None	None	None	None	None	None	None	None	None	None
ENSG00000185842_1865	1865	ENSG00000185842	DNAH14	chr1	+								97,133,131,159,78	103,80,110,112,49	134,103,165	28,67,75	163	200	0.002	0.02	0.536,0.671,0.594,0.635,0.661	0.854,0.654,0.73	-0.13	MXE	A1_NCBP2	JC			224968758	224968874	225023614	225024289	224974090	224974153	225007412	225007544	1865			None	None	None	None	None	None	None	None	None	None
ENSG00000185973_44	44	ENSG00000185973	TMLHE	chrX	-								24,63,194,44,47	5,6,23,8,19	136,32,68	14,0,0	200	200	0.00023	0.004	0.828,0.913,0.894,0.846,0.712	0.907,1.0,1.0	-0.13	MXE	A1_NCBP2	JC			155489010	155491666	155511672	155511792	155492356	155492495	155506897	155507134	44			None	None	None	None	None	None	None	None	None	None
ENSG00000185973_45	45	ENSG00000185973	TMLHE	chrX	-								128,76,102,94,104	133,128,169,224,128	159,105,143	145,107,109	282	277	0.00014	0.0029	0.486,0.368,0.372,0.292,0.444	0.519,0.491,0.563	-0.13	MXE	A1_NCBP2	JCEC			155513985	155514265	155612791	155612877	155524455	155524632	155545095	155545277	45			None	None	None	None	None	None	None	None	None	None
ENSG00000186001_2380	2380	ENSG00000186001	LRCH3	chr3	+								37,60,63,92,62	248,359,470,302,294	21,24,42	311,311,581	200	200	6e-11	1.6e-08	0.13,0.143,0.118,0.234,0.174	0.063,0.072,0.067	0.092	MXE	A1_NCBP2	JC			197791273	197791540	197826877	197827014	197814907	197815052	197820324	197820430	2380			None	None	None	None	None	None	None	None	None	None
ENSG00000186153_367	367	ENSG00000186153	WWOX	chr16	+								56,35,31,23,28	139,176,99,177,71	11,12,24	97,97,249	189	286	1.6e-05	0.00056	0.379,0.231,0.321,0.164,0.374	0.146,0.158,0.127	0.15	MXE	A1_NCBP2	JCEC			78164182	78164289	78432487	78432752	78386859	78386948	78424869	78425055	367			None	None	None	None	None	None	None	None	None	None
ENSG00000186166_934	934	ENSG00000186166	CCDC84	chr11	+								0,12,20,0,21	78,108,108,122,91	0,0,9	64,93,80	165	206	0.0046	0.039	0.0,0.122,0.188,0.0,0.224	0.0,0.0,0.123	0.066	MXE	A1_NCBP2	JCEC			119011220	119011283	119013231	119013262	119011938	119012003	119012148	119012254	934			None	None	None	None	None	None	None	None	None	None
ENSG00000187790_1800	1800	ENSG00000187790	FANCM	chr14	+								53,55,109,4,113	169,295,318,65,279	51,86,72	132,156,91	200	200	0.00027	0.0044	0.239,0.157,0.255,0.058,0.288	0.279,0.355,0.442	-0.16	MXE	A1_NCBP2	JC			45155372	45155459	45166949	45167163	45159095	45159280	45164358	45164565	1800			None	None	None	None	None	None	None	None	None	None
ENSG00000188428_2083	2083	ENSG00000188428	BLOC1S5	chr6	-								134,145,151,193,121	42,27,73,75,48	180,193,133	22,41,34	200	159	0.00084	0.011	0.717,0.81,0.622,0.672,0.667	0.867,0.789,0.757	-0.11	MXE	A1_NCBP2	JC			8013566	8015828	8062533	8062616	8026366	8026425	8041138	8041268	2083			None	None	None	None	None	None	None	None	None	None
ENSG00000188452_2609	2609	ENSG00000188452	CERKL	chr2	-								16,6,0,0,27	0,0,4,10,2	5,7,3	0,0,0	200	200	0.00014	0.0026	1.0,1.0,0.0,0.0,0.931	1.0,1.0,1.0	-0.41	MXE	A1_NCBP2	JC			181549633	181549708	181603836	181604079	181558565	181558708	181573752	181573884	2609			None	None	None	None	None	None	None	None	None	None
ENSG00000188501_3285	3285	ENSG00000188501	LCTL	chr15	-								36,76,77,111,135	47,80,91,72,94	72,66,165	20,51,108	196	262	0.019	0.1	0.506,0.559,0.531,0.673,0.658	0.828,0.634,0.671	-0.13	MXE	A1_NCBP2	JCEC			66552042	66552169	66561186	66561315	66557721	66557883	66561005	66561101	3285			None	None	None	None	None	None	None	None	None	None
ENSG00000188554_302	302	ENSG00000188554	NBR1	chr17	+								28,49,106,86,92	88,176,246,126,196	97,44,87	245,247,328	200	200	0.0089	0.059	0.241,0.218,0.301,0.406,0.319	0.284,0.151,0.21	0.082	MXE	A1_NCBP2	JC			43196480	43196591	43201685	43201780	43196941	43197106	43200166	43200608	302			None	None	None	None	None	None	None	None	None	None
ENSG00000188647_3772	3772	ENSG00000188647	PTAR1	chr9	-								210,197,222,136,276	189,208,143,151,358	223,193,216	182,166,92	314	405	0.026	0.13	0.589,0.55,0.667,0.537,0.499	0.612,0.6,0.752	-0.086	MXE	A1_NCBP2	JCEC			69709521	69718684	69734149	69734254	69723325	69723630	69732138	69732352	3772			None	None	None	None	None	None	None	None	None	None
ENSG00000189308_1110	1110	ENSG00000189308	LIN54	chr4	-								111,191,207,194,160	40,63,100,45,80	110,176,172	108,85,84	200	200	0.0095	0.063	0.735,0.752,0.674,0.812,0.667	0.505,0.674,0.672	0.11	MXE	A1_NCBP2	JC			82939888	82939962	82984160	82984876	82946257	82946474	82978882	82979006	1110			None	None	None	None	None	None	None	None	None	None
ENSG00000189308_1111	1111	ENSG00000189308	LIN54	chr4	-								17,15,25,0,15	30,44,60,45,51	2,23,3	108,54,47	200	200	0.016	0.09	0.362,0.254,0.294,0.0,0.227	0.018,0.299,0.06	0.1	MXE	A1_NCBP2	JC			82939888	82939962	82984823	82984876	82946257	82946474	82978882	82979006	1111			None	None	None	None	None	None	None	None	None	None
ENSG00000196151_4086	4086	ENSG00000196151	WDSUB1	chr2	-								24,68,84,63,53	64,89,139,176,71	68,70,85	88,100,90	280	241	0.019	0.1	0.244,0.397,0.342,0.236,0.391	0.399,0.376,0.448	-0.086	MXE	A1_NCBP2	JCEC			159235797	159236190	159275545	159275638	159248371	159248512	159256195	159256375	4086			None	None	None	None	None	None	None	None	None	None
ENSG00000196151_4088	4088	ENSG00000196151	WDSUB1	chr2	-								40,32,19,41,26	53,56,35,73,39	21,42,23	125,77,88	193	200	0.0013	0.015	0.439,0.372,0.36,0.368,0.409	0.148,0.361,0.213	0.15	MXE	A1_NCBP2	JC			159248371	159248512	159279760	159279945	159256195	159256375	159275545	159275638	4088			None	None	None	None	None	None	None	None	None	None
ENSG00000196233_4071	4071	ENSG00000196233	LCOR	chr10	+								47,65,140,52,148	449,465,602,474,676	72,26,24	387,427,395	233	388	0.0045	0.039	0.148,0.189,0.279,0.154,0.267	0.237,0.092,0.092	0.067	MXE	A1_NCBP2	JCEC			96907667	96907747	96952102	96952196	96944112	96944245	96949007	96949295	4071			None	None	None	None	None	None	None	None	None	None
ENSG00000196497_677	677	ENSG00000196497	IPO4	chr14	-								0,2,4,0,1	47,41,19,32,48	26,3,0	39,27,55	151	200	0.001	0.013	0.0,0.061,0.218,0.0,0.027	0.469,0.128,0.0	-0.14	MXE	A1_NCBP2	JC			24181954	24182163	24182975	24183161	24182277	24182403	24182791	24182842	677			None	None	None	None	None	None	None	None	None	None
ENSG00000196535_3722	3722	ENSG00000196535	MYO18A	chr17	-								18,23,42,36,13	15,16,59,19,9	7,11,0	26,3,29	200	145	0.029	0.14	0.465,0.51,0.34,0.579,0.512	0.163,0.727,0.0	0.18	MXE	A1_NCBP2	JC			29082315	29082438	29086935	29087121	29085603	29085648	29086437	29086577	3722			None	None	None	None	None	None	None	None	None	None
ENSG00000196712_2940	2940	ENSG00000196712	NF1	chr17	+								994,1053,1168,1323,1311	667,787,832,756,614	1095,827,1311	897,950,883	533	303	0.0072	0.052	0.459,0.432,0.444,0.499,0.548	0.41,0.331,0.458	0.077	MXE	A1_NCBP2	JCEC			31265228	31265339	31334837	31335031	31325819	31326252	31330295	31330498	2940			None	None	None	None	None	None	None	None	None	None
ENSG00000196821_3260	3260	ENSG00000196821	ILRUN	chr6	-								96,67,98,34,46	398,479,550,595,290	55,42,37	563,417,577	200	200	9.6e-05	0.002	0.194,0.123,0.151,0.054,0.137	0.089,0.092,0.06	0.051	MXE	A1_NCBP2	JC			34587287	34590600	34654624	34654779	34606554	34606904	34646600	34646798	3260			None	None	None	None	None	None	None	None	None	None
ENSG00000196924_1421	1421	ENSG00000196924	FLNA	chrX	-								1339,1294,1830,1587,1835	1376,1558,1558,1524,2350	1496,709,2160	1678,1368,3451	200	200	0.0017	0.018	0.493,0.454,0.54,0.51,0.438	0.471,0.341,0.385	0.088	MXE	A1_NCBP2	JC			154353295	154353457	154354150	154354291	154353553	154353727	154353914	154354043	1421			None	None	None	None	None	None	None	None	None	None
ENSG00000196935_1205	1205	ENSG00000196935	SRGAP1	chr12	+								67,46,61,62,49	0,0,0,18,4	38,39,103	0,0,0	200	134	3e-05	0.0008	1.0,1.0,1.0,0.698,0.891	1.0,1.0,1.0	-0.082	MXE	A1_NCBP2	JC			64086998	64087026	64094931	64094992	64091275	64091378	64091892	64091926	1205			None	None	None	None	None	None	None	None	None	None
ENSG00000197140_2891	2891	ENSG00000197140	ADAM32	chr8	+								147,138,177,196,72	11,4,10,11,6	198,97,209	35,22,7	169	182	0.00043	0.0064	0.935,0.974,0.95,0.95,0.928	0.859,0.826,0.97	0.062	MXE	A1_NCBP2	JC			39151376	39151548	39186908	39187045	39160896	39160965	39169915	39169997	2891			None	None	None	None	None	None	None	None	None	None
ENSG00000197157_3623	3623	ENSG00000197157	SND1	chr7	+								335,206,378,321,359	282,272,438,377,307	527,144,387	673,319,556	200	190	0.0021	0.021	0.53,0.418,0.451,0.447,0.526	0.427,0.3,0.398	0.099	MXE	A1_NCBP2	JC			127707556	127707647	127844323	127844424	127721286	127721400	127807483	127807573	3623			None	None	None	None	None	None	None	None	None	None
ENSG00000197321_2665	2665	ENSG00000197321	SVIL	chr10	-								6,8,7,0,34	0,1,0,2,22	18,0,12	10,20,20	181	200	0.00092	0.012	1.0,0.898,1.0,0.0,0.631	0.665,0.0,0.399	0.35	MXE	A1_NCBP2	JC			29532001	29532172	29550596	29551263	29532528	29533458	29535988	29536069	2665			None	None	None	None	None	None	None	None	None	None
ENSG00000197323_2181	2181	ENSG00000197323	TRIM33	chr1	-								54,42,39,33,61	277,248,372,340,376	32,18,18	365,357,230	219	245	7.9e-06	0.00034	0.179,0.159,0.105,0.098,0.154	0.089,0.053,0.081	0.065	MXE	A1_NCBP2	JCEC			114463103	114463236	114510550	114511160	114463411	114463556	114464269	114464388	2181			None	None	None	None	None	None	None	None	None	None
ENSG00000197818_97	97	ENSG00000197818	SLC9A8	chr20	+								7,6,20,10,36	95,161,153,146,99	0,4,11	152,99,249	200	181	8.5e-07	4.5e-05	0.063,0.033,0.106,0.058,0.248	0.0,0.035,0.038	0.077	MXE	A1_NCBP2	JC			49812880	49812948	49839540	49839599	49815007	49815189	49823060	49823141	97			None	None	None	None	None	None	None	None	None	None
ENSG00000198056_828	828	ENSG00000198056	PRIM1	chr12	-								563,703,446,527,489	245,387,314,312,344	713,806,592	249,296,220	200	200	6.3e-07	3.5e-05	0.697,0.645,0.587,0.628,0.587	0.741,0.731,0.729	-0.1	MXE	A1_NCBP2	JC			56746780	56746854	56752195	56752323	56746925	56747032	56751037	56751195	828			None	None	None	None	None	None	None	None	None	None
ENSG00000198176_945	945	ENSG00000198176	TFDP1	chr13	+								8,37,49,9,86	106,212,163,199,353	61,25,87	119,107,349	176	167	0.0011	0.013	0.067,0.142,0.222,0.041,0.188	0.327,0.181,0.191	-0.1	MXE	A1_NCBP2	JC			113584752	113584888	113623179	113623286	113585773	113585849	113610995	113611062	945			None	None	None	None	None	None	None	None	None	None
ENSG00000198561_1037	1037	ENSG00000198561	CTNND1	chr11	+								19,37,46,14,48	98,71,145,69,180	17,2,38	137,42,175	200	172	0.0021	0.021	0.143,0.309,0.214,0.149,0.187	0.096,0.039,0.157	0.1	MXE	A1_NCBP2	JC			57761796	57762046	57795576	57795729	57791384	57791673	57794009	57794081	1037			None	None	None	None	None	None	None	None	None	None
ENSG00000198561_1039	1039	ENSG00000198561	CTNND1	chr11	+								19,35,46,14,47	98,71,145,69,180	14,2,38	137,42,175	200	172	0.001	0.013	0.143,0.298,0.214,0.149,0.183	0.081,0.039,0.157	0.1	MXE	A1_NCBP2	JC			57761796	57762046	57795576	57795729	57791493	57791673	57794009	57794081	1039			None	None	None	None	None	None	None	None	None	None
ENSG00000198561_1040	1040	ENSG00000198561	CTNND1	chr11	+								19,35,46,14,47	96,67,122,69,168	14,2,38	121,37,164	200	172	0.002	0.02	0.145,0.31,0.245,0.149,0.194	0.09,0.044,0.166	0.11	MXE	A1_NCBP2	JC			57789036	57789155	57795576	57795729	57791493	57791673	57794009	57794081	1040			None	None	None	None	None	None	None	None	None	None
ENSG00000198586_2603	2603	ENSG00000198586	TLK1	chr2	-								280,381,485,466,604	110,159,128,97,212	430,252,261	170,170,121	289	167	0.0026	0.026	0.595,0.581,0.686,0.735,0.622	0.594,0.461,0.555	0.11	MXE	A1_NCBP2	JCEC			171014850	171014948	171049813	171049950	171028338	171028405	171046173	171046362	2603			None	None	None	None	None	None	None	None	None	None
ENSG00000198625_1758	1758	ENSG00000198625	MDM4	chr1	+								82,69,115,83,76	56,62,94,61,57	95,58,117	99,124,158	200	156	0.00027	0.0044	0.533,0.465,0.488,0.515,0.51	0.428,0.267,0.366	0.15	MXE	A1_NCBP2	JC			204526359	204526434	204538208	204538308	204530683	204530817	204532190	204532246	1758			None	None	None	None	None	None	None	None	None	None
ENSG00000198780_2044	2044	ENSG00000198780	FAM169A	chr5	-								10,24,51,33,22	16,16,18,21,68	6,0,3	16,18,32	200	200	1.7e-06	8.1e-05	0.385,0.6,0.739,0.611,0.244	0.273,0.0,0.086	0.4	MXE	A1_NCBP2	JC			74805155	74805284	74838964	74839050	74813839	74814019	74834425	74834597	2044			None	None	None	None	None	None	None	None	None	None
ENSG00000198780_2045	2045	ENSG00000198780	FAM169A	chr5	-								25,25,31,83,50	246,137,284,165,215	65,7,32	389,269,212	186	272	0.015	0.087	0.129,0.211,0.138,0.424,0.254	0.196,0.037,0.181	0.093	MXE	A1_NCBP2	JCEC			74813839	74814019	74840073	74840173	74834425	74834597	74838964	74839050	2045			None	None	None	None	None	None	None	None	None	None
ENSG00000198780_2046	2046	ENSG00000198780	FAM169A	chr5	-								29,45,76,43,43	4,6,0,4,16	51,43,29	0,0,0	200	186	2.1e-07	2.4e-05	0.871,0.875,1.0,0.909,0.714	1.0,1.0,1.0	-0.13	MXE	A1_NCBP2	JCEC			74813839	74814019	74841544	74841679	74838964	74839050	74840073	74840173	2046			None	None	None	None	None	None	None	None	None	None
ENSG00000198780_2047	2047	ENSG00000198780	FAM169A	chr5	-								42,46,81,60,43	14,27,45,37,15	45,43,29	0,0,3	200	186	7.8e-16	1.5e-12	0.736,0.613,0.626,0.601,0.727	1.0,1.0,0.9	-0.31	MXE	A1_NCBP2	JCEC			74834425	74834597	74841544	74841679	74838964	74839050	74840073	74840173	2047			None	None	None	None	None	None	None	None	None	None
ENSG00000198796_2870	2870	ENSG00000198796	ALPK2	chr18	-								62,41,55,71,102	47,108,157,125,95	30,23,41	135,112,84	200	200	0.0016	0.018	0.569,0.275,0.259,0.362,0.518	0.182,0.17,0.328	0.17	MXE	A1_NCBP2	JC			58523934	58524062	58578813	58580548	58529090	58529238	58534833	58538224	2870			None	None	None	None	None	None	None	None	None	None
ENSG00000198815_2229	2229	ENSG00000198815	FOXJ3	chr1	-								116,96,92,120,124	275,283,295,340,197	81,88,58	294,329,455	184	202	2.7e-05	0.00082	0.317,0.271,0.255,0.279,0.409	0.232,0.227,0.123	0.11	MXE	A1_NCBP2	JCEC			42199101	42199230	42311049	42311110	42205761	42205863	42227882	42227966	2229			None	None	None	None	None	None	None	None	None	None
ENSG00000198815_2230	2230	ENSG00000198815	FOXJ3	chr1	-								209,255,251,297,209	109,96,93,104,120	313,272,306	81,98,62	175	184	0.00026	0.0048	0.668,0.736,0.739,0.75,0.647	0.802,0.745,0.838	-0.087	MXE	A1_NCBP2	JCEC			42199101	42199230	42278347	42278672	42227882	42227966	42265114	42265189	2230			None	None	None	None	None	None	None	None	None	None
ENSG00000198815_2232	2232	ENSG00000198815	FOXJ3	chr1	-								911,1156,1034,1281,1239	204,382,370,294,265	1088,1008,1689	493,312,514	425	175	0.021	0.11	0.648,0.555,0.535,0.642,0.658	0.476,0.571,0.575	0.067	MXE	A1_NCBP2	JCEC			42227882	42227966	42311049	42311110	42265114	42265189	42278347	42278672	2232			None	None	None	None	None	None	None	None	None	None
ENSG00000198860_2341	2341	ENSG00000198860	TSEN15	chr1	+								358,435,527,420,472	168,282,221,228,167	451,299,379	170,79,177	236	254	0.031	0.15	0.696,0.624,0.72,0.665,0.753	0.741,0.803,0.697	-0.055	MXE	A1_NCBP2	JCEC			184054353	184054435	184072826	184074206	184054727	184054863	184072156	184072310	2341			None	None	None	None	None	None	None	None	None	None
ENSG00000198862_2995	2995	ENSG00000198862	LTN1	chr21	-								58,102,242,72,239	190,272,271,121,363	212,113,25	371,369,190	281	274	0.016	0.094	0.229,0.268,0.465,0.367,0.391	0.358,0.23,0.114	0.11	MXE	A1_NCBP2	JCEC			28970551	28970742	28982315	28982368	28971270	28971444	28981118	28981299	2995			None	None	None	None	None	None	None	None	None	None
ENSG00000198964_4015	4015	ENSG00000198964	SGMS1	chr10	-								20,47,47,31,60	81,99,114,49,102	115,44,114	107,42,65	200	200	5.4e-08	5.2e-06	0.198,0.322,0.292,0.387,0.37	0.518,0.512,0.637	-0.24	MXE	A1_NCBP2	JC			50311261	50311415	50433475	50433556	50327204	50327322	50343491	50344345	4015			None	None	None	None	None	None	None	None	None	None
ENSG00000198964_4016	4016	ENSG00000198964	SGMS1	chr10	-								62,26,40,67,3	47,117,82,100,48	84,4,8	107,161,109	181	200	0.02	0.11	0.593,0.197,0.35,0.425,0.065	0.465,0.027,0.075	0.14	MXE	A1_NCBP2	JC			50327204	50327322	50460672	50460814	50343491	50344345	50433475	50433556	4016			None	None	None	None	None	None	None	None	None	None
ENSG00000204120_2542	2542	ENSG00000204120	GIGYF2	chr2	+								6,4,6,7,4	0,10,0,0,31	9,3,12	15,16,14	213	170	0.0083	0.058	1.0,0.242,1.0,1.0,0.093	0.324,0.13,0.406	0.38	MXE	A1_NCBP2	JCEC			232703423	232703489	232735154	232735238	232731121	232731234	232734416	232734486	2542			None	None	None	None	None	None	None	None	None	None
ENSG00000204130_4026	4026	ENSG00000204130	RUFY2	chr10	-								112,148,156,152,167	166,246,317,194,169	103,128,70	323,332,185	166	170	4.7e-07	2.8e-05	0.409,0.381,0.335,0.445,0.503	0.246,0.283,0.279	0.14	MXE	A1_NCBP2	JC			68384050	68384152	68394074	68394136	68386058	68386128	68393137	68393203	4026			None	None	None	None	None	None	None	None	None	None
ENSG00000204469_2291	2291	ENSG00000204469	PRRC2A	chr6	+								657,534,433,525,763	123,201,257,192,439	629,473,1014	112,125,348	199	200	0.0054	0.042	0.843,0.728,0.629,0.733,0.636	0.849,0.792,0.745	-0.082	MXE	A1_NCBP2	JC			31636208	31636419	31637041	31637136	31636509	31636608	31636732	31636945	2291			None	None	None	None	None	None	None	None	None	None
ENSG00000204764_3163	3163	ENSG00000204764	RANBP17	chr5	+								214,168,320,218,249	102,94,97,166,128	279,242,324	106,78,115	267	166	0.014	0.084	0.566,0.526,0.672,0.449,0.547	0.621,0.659,0.637	-0.087	MXE	A1_NCBP2	JCEC			170881805	170881896	170909660	170909765	170892386	170892553	170896049	170896115	3163			None	None	None	None	None	None	None	None	None	None
ENSG00000204764_3165	3165	ENSG00000204764	RANBP17	chr5	+								101,111,109,212,42	176,115,167,113,122	93,88,64	171,171,182	174	200	0.032	0.15	0.397,0.526,0.429,0.683,0.284	0.385,0.372,0.288	0.12	MXE	A1_NCBP2	JC			170910968	170911134	170919440	170919613	170914166	170914240	170918712	170918859	3165			None	None	None	None	None	None	None	None	None	None
ENSG00000204764_3166	3166	ENSG00000204764	RANBP17	chr5	+								88,56,93,65,56	182,115,168,129,121	51,46,63	171,169,186	200	200	0.00015	0.0028	0.326,0.327,0.356,0.335,0.316	0.23,0.214,0.253	0.1	MXE	A1_NCBP2	JC			170914166	170914240	170919440	170919613	170916464	170916584	170918712	170918859	3166			None	None	None	None	None	None	None	None	None	None
ENSG00000205268_2968	2968	ENSG00000205268	PDE7A	chr8	-								150,170,155,112,102	61,125,101,119,141	113,97,73	137,125,117	196	200	0.0027	0.026	0.715,0.581,0.61,0.49,0.425	0.457,0.442,0.389	0.14	MXE	A1_NCBP2	JC			65727169	65727301	65745406	65745470	65734793	65734894	65739501	65739597	2968			None	None	None	None	None	None	None	None	None	None
ENSG00000206535_1344	1344	ENSG00000206535	LNP1	chr3	+								10,9,50,0,10	20,27,47,93,47	42,11,31	43,9,20	200	200	8e-06	0.00028	0.333,0.25,0.515,0.0,0.175	0.494,0.55,0.608	-0.3	MXE	A1_NCBP2	JC			100401538	100402439	100455776	100456319	100429696	100429885	100451718	100451949	1344			None	None	None	None	None	None	None	None	None	None
ENSG00000206560_2459	2459	ENSG00000206560	ANKRD28	chr3	-								181,316,322,406,382	66,70,131,94,125	350,427,309	84,53,79	171	200	0.00095	0.012	0.762,0.841,0.742,0.835,0.781	0.83,0.904,0.821	-0.059	MXE	A1_NCBP2	JC			15735409	15735497	15766233	15766312	15737032	15737233	15751749	15751820	2459			None	None	None	None	None	None	None	None	None	None
ENSG00000213722_2820	2820	ENSG00000213722	DDAH2	chr6	-								124,123,125,147,195	71,75,34,42,208	113,60,177	98,42,164	174	220	0.0056	0.045	0.688,0.675,0.823,0.816,0.542	0.593,0.644,0.577	0.1	MXE	A1_NCBP2	JCEC			31727542	31727692	31728645	31728745	31728172	31728292	31728450	31728524	2820			None	None	None	None	None	None	None	None	None	None
ENSG00000215114_1443	1443	ENSG00000215114	UBXN2B	chr8	+								361,232,327,298,282	62,46,63,49,72	413,297,253	96,100,80	251	184	0.00084	0.011	0.81,0.787,0.792,0.817,0.742	0.759,0.685,0.699	0.075	MXE	A1_NCBP2	JCEC			58416849	58416953	58434394	58434504	58430518	58430669	58433159	58433243	1443			None	None	None	None	None	None	None	None	None	None
ENSG00000216937_4133	4133	ENSG00000216937	CCDC7	chr10	+								15,1,14,11,19	158,90,165,214,139	0,4,2	245,58,142	135	374	2.2e-06	0.00013	0.208,0.03,0.19,0.125,0.275	0.0,0.16,0.038	0.1	MXE	A1_NCBP2	JCEC			32567835	32567891	32584231	32584304	32571858	32571893	32583033	32583307	4133			None	None	None	None	None	None	None	None	None	None
ENSG00000217128_3493	3493	ENSG00000217128	FNIP1	chr5	-								64,50,90,49,41	32,59,49,79,75	92,75,97	45,31,63	298	216	0.0069	0.05	0.592,0.381,0.571,0.31,0.284	0.597,0.637,0.527	-0.16	MXE	A1_NCBP2	JCEC			131641713	131644763	131670462	131670631	131647089	131647205	131651801	131651999	3493			None	None	None	None	None	None	None	None	None	None
ENSG00000217555_393	393	ENSG00000217555	CKLF	chr16	+								822,908,577,957,628	333,160,244,176,204	799,935,1103	234,123,193	259	196	0.011	0.068	0.651,0.811,0.642,0.804,0.7	0.721,0.852,0.812	-0.073	MXE	A1_NCBP2	JCEC			66552568	66552793	66565885	66566072	66558189	66558348	66563121	66563217	393			None	None	None	None	None	None	None	None	None	None
ENSG00000221968_1029	1029	ENSG00000221968	FADS3	chr11	-								60,27,51,98,78	106,132,126,84,215	54,7,40	151,108,219	161	177	0.0011	0.013	0.384,0.184,0.308,0.562,0.285	0.282,0.067,0.167	0.17	MXE	A1_NCBP2	JC			61876865	61876963	61878511	61878634	61877510	61877587	61878154	61878215	1029			None	None	None	None	None	None	None	None	None	None
ENSG00000223546_7	7	ENSG00000223546	LINC00630	chrX	+								0,8,7,14,31	33,52,19,50,77	1,0,5	48,74,87	169	276	3e-07	3e-05	0.0,0.201,0.376,0.314,0.397	0.033,0.0,0.086	0.22	MXE	A1_NCBP2	JCEC			102769178	102769341	102839800	102839863	102770351	102770420	102826968	102827144	7			None	None	None	None	None	None	None	None	None	None
ENSG00000230124_2912	2912	ENSG00000230124	ACBD6	chr1	-								159,129,203,224,189	21,25,35,10,35	121,94,248	28,22,71	190	131	0.0003	0.0049	0.839,0.781,0.8,0.939,0.788	0.749,0.747,0.707	0.095	MXE	A1_NCBP2	JC			180288229	180288517	180413365	180413471	180314691	180314722	180397515	180397605	2912			None	None	None	None	None	None	None	None	None	None
ENSG00000231925_3255	3255	ENSG00000231925	TAPBP	chr6	-								56,28,47,34,69	71,114,200,102,116	19,21,46	129,83,196	190	135	0.0011	0.013	0.359,0.149,0.143,0.191,0.297	0.095,0.152,0.143	0.098	MXE	A1_NCBP2	JC			33299693	33301771	33304296	33304638	33303954	33303989	33304127	33304217	3255			None	None	None	None	None	None	None	None	None	None
ENSG00000241058_3320	3320	ENSG00000241058	NSUN6	chr10	-								24,53,49,24,11	25,85,72,60,37	71,54,31	65,52,50	200	182	0.03	0.15	0.466,0.362,0.382,0.267,0.213	0.498,0.486,0.361	-0.11	MXE	A1_NCBP2	JC			18596207	18596327	18616183	18616293	18609844	18609926	18614459	18614613	3320			None	None	None	None	None	None	None	None	None	None
ENSG00000241058_3321	3321	ENSG00000241058	NSUN6	chr10	-								167,67,116,41,134	21,22,26,20,24	161,142,124	15,37,6	256	180	0.019	0.11	0.848,0.682,0.758,0.59,0.797	0.883,0.73,0.936	-0.12	MXE	A1_NCBP2	JCEC			18616183	18616293	18651128	18651587	18642475	18642555	18648489	18648645	3321			None	None	None	None	None	None	None	None	None	None
ENSG00000242247_33	33	ENSG00000242247	ARFGAP3	chr22	-								5,12,29,16,26	84,95,210,111,154	22,40,49	219,117,191	200	184	0.015	0.085	0.052,0.104,0.113,0.117,0.134	0.085,0.239,0.191	-0.068	MXE	A1_NCBP2	JC			42831548	42831636	42840943	42841016	42834241	42834325	42835361	42835493	33			None	None	None	None	None	None	None	None	None	None
ENSG00000242247_34	34	ENSG00000242247	ARFGAP3	chr22	-								16,23,28,50,28	162,166,245,511,282	31,0,37	329,237,415	173	232	0.0074	0.053	0.117,0.157,0.133,0.116,0.118	0.112,0.0,0.107	0.055	MXE	A1_NCBP2	JCEC			42834241	42834325	42847513	42847632	42835361	42835493	42840943	42841016	34			None	None	None	None	None	None	None	None	None	None
ENSG00000245910_3110	3110	ENSG00000245910	SNHG6	chr8	-								334,462,547,696,540	938,1199,1469,1596,894	690,443,673	2703,1602,1865	212	169	2.9e-05	0.00085	0.221,0.235,0.229,0.258,0.325	0.169,0.181,0.223	0.063	MXE	A1_NCBP2	JCEC			66921817	66922114	66925436	66925596	66922323	66922392	66922613	66922725	3110			None	None	None	None	None	None	None	None	None	None
ENSG00000251022_1113	1113	ENSG00000251022	THAP9-AS1	chr4	-								35,23,52,22,37	53,100,168,80,49	60,37,30	122,53,22	174	183	0.026	0.13	0.41,0.195,0.246,0.224,0.443	0.341,0.423,0.589	-0.15	MXE	A1_NCBP2	JCEC			82893008	82894847	82900076	82900223	82895691	82895774	82897988	82898062	1113			None	None	None	None	None	None	None	None	None	None
ENSG00000257621_632	632	ENSG00000257621	PSMA3-AS1	chr14	-								102,74,148,101,89	8,4,0,8,19	118,93,194	0,0,0	173	132	7.1e-10	1.3e-07	0.907,0.934,1.0,0.906,0.781	1.0,1.0,1.0	-0.094	MXE	A1_NCBP2	JC			58265364	58267393	58297954	58298129	58273978	58274010	58291634	58291707	632			None	None	None	None	None	None	None	None	None	None
ENSG00000258168_805	805	ENSG00000258168	AC025569.1	chr12	+								7,0,0,0,1	15,4,2,27,26	3,5,15	20,12,3	200	143	0.0021	0.021	0.25,0.0,0.0,0.0,0.027	0.097,0.23,0.781	-0.31	MXE	A1_NCBP2	JC			70510211	70510284	70520198	70520267	70510407	70510577	70513184	70513227	805			None	None	None	None	None	None	None	None	None	None
ENSG00000258168_806	806	ENSG00000258168	AC025569.1	chr12	+								1,4,2,20,11	2,0,0,0,6	14,0,0	0,1,6	169	164	0.012	0.075	0.327,1.0,1.0,1.0,0.64	1.0,0.0,0.0	0.46	MXE	A1_NCBP2	JC			70513184	70513227	70538049	70543040	70520198	70520267	70527674	70527738	806			None	None	None	None	None	None	None	None	None	None
ENSG00000259084_564	564	ENSG00000259084	AL133467.3	chr14	+								36,40,49,11,43	0,1,0,0,3	69,13,32	2,0,7	555	167	0.00032	0.0055	1.0,0.923,1.0,1.0,0.812	0.912,1.0,0.579	0.12	MXE	A1_NCBP2	JCEC			95663255	95665076	95670441	95670577	95668125	95668580	95669550	95669617	564			None	None	None	None	None	None	None	None	None	None
ENSG00000263711_2612	2612	ENSG00000263711	AC079062.1	chr18	-								120,147,199,89,136	17,12,48,16,15	188,157,200	14,6,21	237	289	0.00031	0.0055	0.896,0.937,0.835,0.872,0.917	0.942,0.97,0.921	-0.053	MXE	A1_NCBP2	JCEC			73161823	73161973	73255812	73255918	73169846	73170035	73200652	73200789	2612			None	None	None	None	None	None	None	None	None	None
ENSG00000264538_2557	2557	ENSG00000264538	SUZ12P1	chr17	+								46,28,14,25,22	130,126,151,227,77	14,32,12	206,188,247	169	149	0.00014	0.0026	0.238,0.164,0.076,0.089,0.201	0.057,0.13,0.041	0.078	MXE	A1_NCBP2	JC			30735032	30735097	30766502	30766588	30743300	30743369	30759490	30759539	2557			None	None	None	None	None	None	None	None	None	None
ENSG00000266412_3906	3906	ENSG00000266412	NCOA4	chr10	-								4105,4980,5791,4925,4718	416,482,490,547,497	4668,3191,5144	533,490,591	1084	241	0.0036	0.033	0.687,0.697,0.724,0.667,0.679	0.661,0.591,0.659	0.054	MXE	A1_NCBP2	JCEC			46005087	46006597	46012882	46013026	46009410	46009551	46010222	46011206	3906			None	None	None	None	None	None	None	None	None	None
ENSG00000278535_319	319	ENSG00000278535	DHRS11	chr17	+								23,30,40,2,24	37,22,32,37,36	40,39,66	30,25,34	193	166	0.0022	0.022	0.348,0.54,0.518,0.044,0.364	0.534,0.573,0.625	-0.21	MXE	A1_NCBP2	JC			36598920	36599050	36600161	36600804	36599670	36599763	36599971	36600037	319			None	None	None	None	None	None	None	None	None	None
ENSG00000014914_412	412	ENSG00000014914	MTMR11	chr1	-							412	4,12,1,33,18	35,62,34,73,56	5,2,3	59,34,67	200	100	8.8e-06	0.00024	0.054,0.088,0.014,0.184,0.138	0.041,0.029,0.022	0.065	RI	A1_NCBP2	JC	149930364	149930965	149930364	149930547	149930791	149930965								None	None	None	None	None	None	None	None	None	None
ENSG00000049246_713	713	ENSG00000049246	PER3	chr1	+							713	302,351,243,427,535	15,38,28,0,78	215,316,518	15,68,65	154	100	0.0034	0.022	0.929,0.857,0.849,1.0,0.817	0.903,0.751,0.838	0.06	RI	A1_NCBP2	JCEC	7829836	7830161	7829836	7829951	7830005	7830161								None	None	None	None	None	None	None	None	None	None
ENSG00000066654_126	126	ENSG00000066654	THUMPD1	chr16	-							126	311,308,242,132,189	0,12,9,0,9	225,223,107	3,2,0	601	100	0.0061	0.035	1.0,0.81,0.817,1.0,0.777	0.926,0.949,1.0	-0.078	RI	A1_NCBP2	JCEC	20733663	20737286	20733663	20736358	20736859	20737286								None	None	None	None	None	None	None	None	None	None
ENSG00000070778_169	169	ENSG00000070778	PTPN21	chr14	-							169	16,23,9,15,39	70,36,71,74,83	77,48,36	69,40,100	288	100	2e-05	0.00045	0.074,0.182,0.042,0.066,0.14	0.279,0.294,0.111	-0.13	RI	A1_NCBP2	JCEC	88469498	88470050	88469498	88469733	88469921	88470050								None	None	None	None	None	None	None	None	None	None
ENSG00000090905_146	146	ENSG00000090905	TNRC6A	chr16	+							146	64,42,12,17,28	37,109,67,17,77	12,12,14	41,29,102	200	100	0.0029	0.024	0.464,0.162,0.082,0.333,0.154	0.128,0.171,0.064	0.12	RI	A1_NCBP2	JC	24805013	24805733	24805013	24805151	24805604	24805733								None	None	None	None	None	None	None	None	None	None
ENSG00000096093_677	677	ENSG00000096093	EFHC1	chr6	+							677	100,173,223,145,190	22,39,29,33,41	151,241,177	55,85,83	200	100	1.2e-06	6.9e-05	0.694,0.689,0.794,0.687,0.699	0.579,0.586,0.516	0.15	RI	A1_NCBP2	JC	52452687	52454287	52452687	52452837	52454094	52454287								None	None	None	None	None	None	None	None	None	None
ENSG00000099624_266	266	ENSG00000099624	ATP5F1D	chr19	+							266	42,87,46,28,149	7,4,13,0,53	66,35,137	0,0,0	396	100	1.9e-10	2.2e-08	0.602,0.846,0.472,1.0,0.415	1.0,1.0,1.0	-0.33	RI	A1_NCBP2	JCEC	1244314	1244825	1244314	1244440	1244736	1244825								None	None	None	None	None	None	None	None	None	None
ENSG00000099783_707	707	ENSG00000099783	HNRNPM	chr19	+							707	806,1032,1060,913,1374	281,125,260,217,147	876,568,1041	157,44,143	217	100	0.025	0.11	0.569,0.792,0.653,0.66,0.812	0.72,0.856,0.77	-0.085	RI	A1_NCBP2	JCEC	8465323	8465515	8465323	8465362	8465479	8465515								None	None	None	None	None	None	None	None	None	None
ENSG00000100201_217	217	ENSG00000100201	DDX17	chr22	-							217	17958,20457,29597,28687,22253	251,237,297,240,438	29575,29099,28984	251,157,269	4040	100	0.00021	0.0033	0.639,0.681,0.712,0.747,0.557	0.745,0.821,0.727	-0.097	RI	A1_NCBP2	JCEC	38487878	38492115	38487878	38488115	38492055	38492115								None	None	None	None	None	None	None	None	None	None
ENSG00000100288_763	763	ENSG00000100288	CHKB	chr22	-							763	99,89,91,30,182	0,0,0,0,2	59,38,174	0,0,8	486	100	0.00069	0.0075	1.0,1.0,1.0,1.0,0.949	1.0,1.0,0.817	0.051	RI	A1_NCBP2	JCEC	50581748	50582357	50581748	50581862	50582248	50582357								None	None	None	None	None	None	None	None	None	None
ENSG00000100395_47	47	ENSG00000100395	L3MBTL2	chr22	+							47	4,2,0,0,8	17,34,21,17,28	6,6,12	53,4,4	200	100	0.00065	0.0075	0.105,0.029,0.0,0.0,0.125	0.054,0.429,0.6	-0.31	RI	A1_NCBP2	JC	41227088	41227869	41227088	41227323	41227803	41227869								None	None	None	None	None	None	None	None	None	None
ENSG00000100650_556	556	ENSG00000100650	SRSF5	chr14	+							556	10472,12361,18524,16146,7110	501,594,663,633,402	18641,16488,14007	449,370,662	1315	100	0.0038	0.024	0.614,0.613,0.68,0.66,0.574	0.759,0.772,0.617	-0.088	RI	A1_NCBP2	JCEC	69768797	69770540	69768797	69769251	69770466	69770540								None	None	None	None	None	None	None	None	None	None
ENSG00000100938_675	675	ENSG00000100938	GMPR2	chr14	+							675	55,112,112,96,106	27,20,44,15,49	40,56,117	18,25,75	283	100	0.018	0.084	0.419,0.664,0.474,0.693,0.433	0.44,0.442,0.355	0.12	RI	A1_NCBP2	JCEC	24238245	24239242	24238245	24238405	24238588	24239242								None	None	None	None	None	None	None	None	None	None
ENSG00000103051_113	113	ENSG00000103051	COG4	chr16	-							113	341,470,368,282,373	64,118,59,22,52	368,341,414	95,63,102	866	100	0.03	0.12	0.381,0.315,0.419,0.597,0.453	0.309,0.385,0.319	0.095	RI	A1_NCBP2	JCEC	70508405	70509388	70508405	70508464	70509230	70509388								None	None	None	None	None	None	None	None	None	None
ENSG00000108465_97	97	ENSG00000108465	CDK5RAP3	chr17	+							97	11,13,3,0,6	4,11,23,12,5	36,22,15	8,0,10	200	100	0.00025	0.0039	0.579,0.371,0.061,0.0,0.375	0.692,1.0,0.429	-0.43	RI	A1_NCBP2	JC	47975513	47976013	47975513	47975653	47975868	47976013								None	None	None	None	None	None	None	None	None	None
ENSG00000108788_293	293	ENSG00000108788	MLX	chr17	+							293	4,9,7,24,20	14,25,7,55,35	8,4,0	50,39,79	200	100	2.5e-09	3.8e-07	0.125,0.153,0.333,0.179,0.222	0.074,0.049,0.0	0.16	RI	A1_NCBP2	JC	42569506	42570183	42569506	42569606	42569981	42570183								None	None	None	None	None	None	None	None	None	None
ENSG00000112531_697	697	ENSG00000112531	QKI	chr6	+							697	128,94,150,48,91	7,33,36,2,17	76,131,55	23,35,20	200	100	0.014	0.067	0.901,0.587,0.676,0.923,0.728	0.623,0.652,0.579	0.14	RI	A1_NCBP2	JC	163563419	163570145	163563419	163563719	163564666	163570145								None	None	None	None	None	None	None	None	None	None
ENSG00000113240_648	648	ENSG00000113240	CLK4	chr5	-							648	150,241,337,381,153	6,17,6,13,6	304,388,146	0,8,1	495	100	4.9e-05	0.001	0.835,0.741,0.919,0.856,0.837	1.0,0.907,0.967	-0.12	RI	A1_NCBP2	JCEC	178616881	178618778	178616881	178616948	178617343	178618778								None	None	None	None	None	None	None	None	None	None
ENSG00000114021_513	513	ENSG00000114021	NIT2	chr3	+							513	129,147,190,157,126	32,72,72,83,33	67,82,151	99,79,111	602	100	8.1e-10	7.6e-08	0.401,0.253,0.305,0.239,0.388	0.101,0.147,0.184	0.17	RI	A1_NCBP2	JCEC	100345584	100346255	100345584	100345678	100346180	100346255								None	None	None	None	None	None	None	None	None	None
ENSG00000115307_435	435	ENSG00000115307	AUP1	chr2	-							435	42,90,57,58,205	252,248,173,283,307	44,10,64	239,150,344	296	100	1.6e-07	6.3e-06	0.053,0.109,0.1,0.065,0.184	0.059,0.022,0.059	0.056	RI	A1_NCBP2	JCEC	74528750	74529282	74528750	74528935	74529131	74529282								None	None	None	None	None	None	None	None	None	None
ENSG00000115446_448	448	ENSG00000115446	UNC50	chr2	+							448	94,109,62,65,153	0,10,4,0,10	68,206,84	0,0,2	1016	100	5.7e-05	0.0011	1.0,0.518,0.604,1.0,0.601	1.0,1.0,0.805	-0.19	RI	A1_NCBP2	JCEC	98608578	98610039	98608578	98608726	98609642	98610039								None	None	None	None	None	None	None	None	None	None
ENSG00000115459_294	294	ENSG00000115459	ELMOD3	chr2	+							294	279,249,330,165,287	0,0,6,0,5	123,212,293	1,0,0	1896	100	0.0003	0.0043	1.0,1.0,0.744,1.0,0.752	0.866,1.0,1.0	-0.056	RI	A1_NCBP2	JCEC	85355075	85357252	85355075	85355170	85356966	85357252								None	None	None	None	None	None	None	None	None	None
ENSG00000117335_404	404	ENSG00000117335	CD46	chr1	+							404	203,197,178,186,162	238,248,281,331,217	225,241,237	232,220,247	200	100	0.00043	0.0055	0.299,0.284,0.241,0.219,0.272	0.327,0.354,0.324	-0.072	RI	A1_NCBP2	JC	207759638	207761446	207759638	207759724	207761248	207761446								None	None	None	None	None	None	None	None	None	None
ENSG00000117335_405	405	ENSG00000117335	CD46	chr1	+							405	2611,2070,3243,2635,2171	60,53,75,69,63	2673,2425,1801	57,43,14	3225	100	0.013	0.064	0.574,0.548,0.573,0.542,0.517	0.593,0.636,0.8	-0.13	RI	A1_NCBP2	JCEC	207767012	207770362	207767012	207767195	207770320	207770362								None	None	None	None	None	None	None	None	None	None
ENSG00000117410_302	302	ENSG00000117410	ATP6V0B	chr1	+							302	56,38,33,46,36	142,116,189,79,64	53,23,30	161,105,228	200	100	0.0012	0.013	0.165,0.141,0.08,0.225,0.22	0.141,0.099,0.062	0.066	RI	A1_NCBP2	JC	43977025	43978295	43977025	43977216	43977980	43978295								None	None	None	None	None	None	None	None	None	None
ENSG00000119707_331	331	ENSG00000119707	RBM25	chr14	+							331	4306,4380,7012,3927,4726	61,35,112,32,80	6139,6471,2997	106,124,71	3541	100	0.0011	0.01	0.666,0.779,0.639,0.776,0.625	0.621,0.596,0.544	0.11	RI	A1_NCBP2	JCEC	73099666	73103478	73099666	73099750	73103191	73103478								None	None	None	None	None	None	None	None	None	None
ENSG00000119707_332	332	ENSG00000119707	RBM25	chr14	+							332	325,412,498,269,494	375,580,556,280,459	484,569,309	876,804,660	472	100	3.4e-07	1.1e-05	0.155,0.131,0.159,0.169,0.186	0.105,0.13,0.09	0.052	RI	A1_NCBP2	JCEC	73110830	73111802	73110830	73111155	73111527	73111802								None	None	None	None	None	None	None	None	None	None
ENSG00000119844_612	612	ENSG00000119844	AFTPH	chr2	+							612	419,444,812,441,525	0,9,0,0,0	333,544,378	12,6,0	1743	100	0.002	0.015	1.0,0.739,1.0,1.0,1.0	0.614,0.839,1.0	0.13	RI	A1_NCBP2	JCEC	64579485	64581273	64579485	64579546	64581189	64581273								None	None	None	None	None	None	None	None	None	None
ENSG00000120008_784	784	ENSG00000120008	WDR11	chr10	+							784	418,406,357,402,334	0,8,32,0,31	360,452,414	32,25,18	854	100	0.0047	0.029	1.0,0.856,0.566,1.0,0.558	0.568,0.679,0.729	0.14	RI	A1_NCBP2	JCEC	120905875	120906855	120905875	120906021	120906775	120906855								None	None	None	None	None	None	None	None	None	None
ENSG00000120733_633	633	ENSG00000120733	KDM3B	chr5	+							633	58,112,126,75,119	7,0,0,8,6	77,44,110	2,0,0	198	100	0.00038	0.0049	0.807,1.0,1.0,0.826,0.909	0.951,1.0,1.0	-0.075	RI	A1_NCBP2	JCEC	138386021	138386621	138386021	138386190	138386288	138386621								None	None	None	None	None	None	None	None	None	None
ENSG00000121716_431	431	ENSG00000121716	PILRB	chr7	+							431	38,31,51,62,77	16,0,0,0,0	68,72,111	0,0,0	511	100	0.019	0.086	0.317,1.0,1.0,1.0,1.0	1.0,1.0,1.0	-0.14	RI	A1_NCBP2	JCEC	100353372	100354012	100353372	100353483	100353894	100354012								None	None	None	None	None	None	None	None	None	None
ENSG00000124782_545	545	ENSG00000124782	RREB1	chr6	+							545	78,54,65,54,63	38,30,11,37,37	104,54,80	12,6,35	200	100	0.01	0.056	0.506,0.474,0.747,0.422,0.46	0.812,0.818,0.533	-0.2	RI	A1_NCBP2	JC	7181123	7182082	7181123	7181246	7181869	7182082								None	None	None	None	None	None	None	None	None	None
ENSG00000130826_1	1	ENSG00000130826	DKC1	chrX	+							1	3,1,4,10,4	66,152,188,38,130	46,12,1	59,118,127	200	100	1.4e-05	0.00032	0.022,0.003,0.011,0.116,0.015	0.28,0.048,0.004	-0.077	RI	A1_NCBP2	JC	154774601	154775273	154774601	154774705	154775194	154775273								None	None	None	None	None	None	None	None	None	None
ENSG00000131697_687	687	ENSG00000131697	NPHP4	chr1	-							687	0,5,0,8,16	2,3,9,0,2	2,2,16	0,2,0	584	100	0.0056	0.033	0.0,0.222,0.0,1.0,0.578	1.0,0.146,1.0	-0.35	RI	A1_NCBP2	JCEC	5862810	5864033	5862810	5863405	5863889	5864033								None	None	None	None	None	None	None	None	None	None
ENSG00000131899_264	264	ENSG00000131899	LLGL1	chr17	+							264	10,0,16,0,46	0,3,1,14,8	6,15,18	0,0,0	1169	100	2.4e-13	3.7e-11	1.0,0.0,0.578,0.0,0.33	1.0,1.0,1.0	-0.62	RI	A1_NCBP2	JCEC	18235469	18236760	18235469	18235537	18236606	18236760								None	None	None	None	None	None	None	None	None	None
ENSG00000132330_261	261	ENSG00000132330	SCLY	chr2	+							261	99,125,145,197,238	0,0,0,0,0	65,47,103	6,0,0	3265	100	0.0066	0.037	1.0,1.0,1.0,1.0,1.0	0.249,1.0,1.0	0.25	RI	A1_NCBP2	JCEC	238091217	238094522	238091217	238091254	238094419	238094522								None	None	None	None	None	None	None	None	None	None
ENSG00000132382_107	107	ENSG00000132382	MYBBP1A	chr17	-							107	105,147,104,92,281	12,0,6,18,0	95,75,350	4,0,4	200	100	0.0012	0.013	0.814,1.0,0.897,0.719,1.0	0.922,1.0,0.978	-0.081	RI	A1_NCBP2	JC	4538901	4539967	4538901	4538975	4539438	4539967								None	None	None	None	None	None	None	None	None	None
ENSG00000133858_200	200	ENSG00000133858	ZFC3H1	chr12	-							200	258,162,345,71,206	71,51,68,14,26	175,181,85	49,45,51	788	100	0.029	0.12	0.316,0.287,0.392,0.392,0.501	0.312,0.338,0.175	0.1	RI	A1_NCBP2	JCEC	71611057	71611887	71611057	71611097	71611785	71611887								None	None	None	None	None	None	None	None	None	None
ENSG00000134909_656	656	ENSG00000134909	ARHGAP32	chr11	-							656	43,34,73,76,49	25,28,27,56,23	5,35,36	50,54,69	791	100	6.8e-14	3.2e-11	0.179,0.133,0.255,0.146,0.212	0.012,0.076,0.062	0.14	RI	A1_NCBP2	JCEC	128972452	128975002	128972452	128973432	128974123	128975002								None	None	None	None	None	None	None	None	None	None
ENSG00000136279_714	714	ENSG00000136279	DBNL	chr7	+							714	0,3,0,0,6	9,3,37,17,19	0,20,4	22,12,1	369	100	0.0013	0.012	0.0,0.213,0.0,0.0,0.079	0.0,0.311,0.52	-0.22	RI	A1_NCBP2	JCEC	44057781	44058280	44057781	44057859	44058128	44058280								None	None	None	None	None	None	None	None	None	None
ENSG00000136908_780	780	ENSG00000136908	DPM2	chr9	-							780	93,93,71,21,151	38,67,37,16,84	34,26,69	49,41,90	200	100	1.3e-07	1.5e-05	0.55,0.41,0.49,0.396,0.473	0.258,0.241,0.277	0.2	RI	A1_NCBP2	JC	127936552	127937523	127936552	127936655	127937433	127937523								None	None	None	None	None	None	None	None	None	None
ENSG00000137343_569	569	ENSG00000137343	ATAT1	chr6	+							569	55,66,78,60,113	0,0,0,0,1	37,37,77	0,0,6	617	100	0.0042	0.027	1.0,1.0,1.0,1.0,0.948	1.0,1.0,0.675	0.098	RI	A1_NCBP2	JCEC	30642767	30644679	30642767	30643011	30643528	30644679								None	None	None	None	None	None	None	None	None	None
ENSG00000138382_349	349	ENSG00000138382	METTL5	chr2	-							349	28,22,12,0,22	10,9,6,6,12	26,15,6	0,0,3	200	100	8.5e-05	0.0016	0.583,0.55,0.5,0.0,0.478	1.0,1.0,0.5	-0.41	RI	A1_NCBP2	JC	169824488	169824905	169824488	169824640	169824867	169824905								None	None	None	None	None	None	None	None	None	None
ENSG00000143322_564	564	ENSG00000143322	ABL2	chr1	-							564	145,169,115,211,197	52,46,17,8,58	138,102,217	69,37,89	200	100	0.00033	0.0049	0.582,0.648,0.772,0.93,0.629	0.5,0.58,0.549	0.17	RI	A1_NCBP2	JC	179107717	179109441	179107717	179108898	179109207	179109441								None	None	None	None	None	None	None	None	None	None
ENSG00000145476_800	800	ENSG00000145476	CYP4V2	chr4	+							800	43,6,32,20,36	11,21,3,0,1	15,10,30	0,0,0	3957	100	1.4e-13	3.4e-11	0.09,0.007,0.212,1.0,0.476	1.0,1.0,1.0	-0.64	RI	A1_NCBP2	JCEC	186201156	186205302	186201156	186201342	186205199	186205302								None	None	None	None	None	None	None	None	None	None
ENSG00000146063_652	652	ENSG00000146063	TRIM41	chr5	+							652	0,7,5,34,8	12,31,21,3,36	0,0,0	14,2,21	200	100	9.6e-06	0.00025	0.0,0.101,0.106,0.85,0.1	0.0,0.0,0.0	0.23	RI	A1_NCBP2	JC	181233412	181233763	181233412	181233435	181233635	181233763								None	None	None	None	None	None	None	None	None	None
ENSG00000148219_777	777	ENSG00000148219	ASTN2	chr9	-							777	64,72,60,96,60	0,0,0,0,0	96,38,62	0,8,0	349	100	0.0023	0.016	1.0,1.0,1.0,1.0,1.0	1.0,0.576,1.0	0.14	RI	A1_NCBP2	JCEC	116425227	116426088	116425227	116425626	116425875	116426088								None	None	None	None	None	None	None	None	None	None
ENSG00000149091_255	255	ENSG00000149091	DGKZ	chr11	+							255	0,9,20,14,6	8,18,34,0,93	0,0,0	20,16,34	200	100	5.6e-06	0.00017	0.0,0.2,0.227,1.0,0.031	0.0,0.0,0.0	0.29	RI	A1_NCBP2	JC	46379202	46379568	46379202	46379236	46379468	46379568								None	None	None	None	None	None	None	None	None	None
ENSG00000156239_608	608	ENSG00000156239	N6AMT1	chr21	-							608	106,135,235,171,115	31,15,0,12,1	264,110,194	26,34,24	200	100	0.0044	0.029	0.631,0.818,1.0,0.877,0.983	0.835,0.618,0.802	0.11	RI	A1_NCBP2	JC	28872190	28876491	28872190	28872739	28876311	28876491								None	None	None	None	None	None	None	None	None	None
ENSG00000160050_515	515	ENSG00000160050	CCDC28B	chr1	+							515	0,6,9,29,15	16,2,4,18,5	6,5,9	26,11,17	200	100	0.011	0.057	0.0,0.6,0.529,0.446,0.6	0.103,0.185,0.209	0.27	RI	A1_NCBP2	JC	32204597	32205387	32204597	32204620	32205193	32205387								None	None	None	None	None	None	None	None	None	None
ENSG00000160298_168	168	ENSG00000160298	C21orf58	chr21	-							168	10,10,2,4,6	0,0,0,0,0	0,12,0	2,0,4	524	100	7.6e-09	5.1e-07	1.0,1.0,1.0,1.0,1.0	0.0,1.0,0.0	0.67	RI	A1_NCBP2	JCEC	46314870	46315547	46314870	46315049	46315473	46315547								None	None	None	None	None	None	None	None	None	None
ENSG00000160688_462	462	ENSG00000160688	FLAD1	chr1	+							462	14,3,2,12,10	6,29,42,20,49	8,16,16	21,14,23	215	100	0.031	0.12	0.52,0.046,0.022,0.218,0.087	0.151,0.347,0.244	-0.069	RI	A1_NCBP2	JCEC	154992712	154993111	154992712	154992786	154992901	154993111								None	None	None	None	None	None	None	None	None	None
ENSG00000161010_651	651	ENSG00000161010	MRNIP	chr5	-							651	113,160,179,198,344	13,0,4,0,0	167,119,233	0,0,0	3086	100	0.00023	0.0035	0.22,1.0,0.592,1.0,1.0	1.0,1.0,1.0	-0.24	RI	A1_NCBP2	JCEC	179837275	179840959	179837275	179837885	179840871	179840959								None	None	None	None	None	None	None	None	None	None
ENSG00000161048_734	734	ENSG00000161048	NAPEPLD	chr7	-							734	104,102,149,74,72	4,4,8,2,4	106,198,119	7,17,16	200	100	0.0019	0.018	0.929,0.927,0.903,0.949,0.9	0.883,0.853,0.788	0.08	RI	A1_NCBP2	JC	103099775	103103554	103099775	103103122	103103423	103103554								None	None	None	None	None	None	None	None	None	None
ENSG00000163161_356	356	ENSG00000163161	ERCC3	chr2	-							356	94,121,195,135,108	43,145,205,100,146	89,88,199	145,170,225	287	100	0.0031	0.021	0.432,0.225,0.249,0.32,0.205	0.176,0.153,0.236	0.098	RI	A1_NCBP2	JCEC	127289336	127289824	127289336	127289501	127289688	127289824								None	None	None	None	None	None	None	None	None	None
ENSG00000163170_385	385	ENSG00000163170	BOLA3	chr2	-							385	51,149,96,178,118	31,42,9,69,63	107,76,198	0,4,16	2617	100	0.00022	0.0034	0.059,0.119,0.29,0.09,0.067	1.0,0.421,0.321	-0.46	RI	A1_NCBP2	JCEC	74145188	74147912	74145188	74145303	74147820	74147912								None	None	None	None	None	None	None	None	None	None
ENSG00000163728_402	402	ENSG00000163728	TTC14	chr3	+							402	268,191,315,115,256	54,37,44,73,41	306,283,110	42,36,13	200	100	0.014	0.067	0.713,0.721,0.782,0.441,0.757	0.785,0.797,0.809	-0.11	RI	A1_NCBP2	JC	180608700	180610003	180608700	180608810	180609629	180610003								None	None	None	None	None	None	None	None	None	None
ENSG00000165233_774	774	ENSG00000165233	CARD19	chr9	+							774	32,33,70,28,122	0,0,0,0,9	2,39,35	0,0,0	1596	100	0.014	0.066	1.0,1.0,1.0,1.0,0.459	1.0,1.0,1.0	-0.11	RI	A1_NCBP2	JCEC	93110567	93112289	93110567	93110721	93112217	93112289								None	None	None	None	None	None	None	None	None	None
ENSG00000165282_694	694	ENSG00000165282	PIGO	chr9	-							694	43,31,15,49,96	0,12,0,0,35	31,53,91	1,0,4	200	100	0.01	0.056	1.0,0.564,1.0,1.0,0.578	0.939,1.0,0.919	-0.12	RI	A1_NCBP2	JC	35091239	35092767	35091239	35091291	35092542	35092767								None	None	None	None	None	None	None	None	None	None
ENSG00000165359_2	2	ENSG00000165359	INTS6L	chrX	+							2	29,23,75,39,21	0,0,4,0,1	54,27,23	0,2,5	200	100	0.014	0.067	1.0,1.0,0.904,1.0,0.913	1.0,0.871,0.697	0.11	RI	A1_NCBP2	JC	135569336	135573033	135569336	135569431	135572814	135573033								None	None	None	None	None	None	None	None	None	None
ENSG00000168036_456	456	ENSG00000168036	CTNNB1	chr3	+							456	888,975,1071,1654,920	73,52,87,165,99	1667,1080,1407	23,45,77	405	100	1.8e-09	1.4e-07	0.75,0.822,0.752,0.712,0.696	0.947,0.856,0.819	-0.13	RI	A1_NCBP2	JCEC	41239133	41240443	41239133	41239354	41239659	41240443								None	None	None	None	None	None	None	None	None	None
ENSG00000168036_457	457	ENSG00000168036	CTNNB1	chr3	+							457	1388,1281,1637,2574,1216	48,83,105,136,86	2016,1406,1878	57,65,78	564	100	0.00089	0.0087	0.837,0.732,0.734,0.77,0.715	0.862,0.793,0.81	-0.064	RI	A1_NCBP2	JCEC	41239133	41240443	41239133	41239354	41239818	41240443								None	None	None	None	None	None	None	None	None	None
ENSG00000168488_657	657	ENSG00000168488	ATXN2L	chr16	+							657	63,110,140,22,228	19,9,6,0,24	152,70,89	5,2,3	705	100	0.021	0.094	0.32,0.634,0.768,1.0,0.574	0.812,0.832,0.808	-0.16	RI	A1_NCBP2	JCEC	28835932	28837237	28835932	28836122	28836727	28837237								None	None	None	None	None	None	None	None	None	None
ENSG00000168488_658	658	ENSG00000168488	ATXN2L	chr16	+							658	41,54,121,22,169	11,8,11,0,31	124,70,57	2,5,2	342	100	0.0008	0.0082	0.521,0.664,0.763,1.0,0.615	0.948,0.804,0.893	-0.17	RI	A1_NCBP2	JCEC	28835932	28837237	28835932	28836485	28836727	28837237								None	None	None	None	None	None	None	None	None	None
ENSG00000168488_660	660	ENSG00000168488	ATXN2L	chr16	+							660	22,15,24,31,44	0,2,0,0,8	25,21,14	0,0,0	200	100	0.0032	0.025	1.0,0.789,1.0,1.0,0.733	1.0,1.0,1.0	-0.096	RI	A1_NCBP2	JC	28835932	28837237	28835932	28836485	28836750	28837237								None	None	None	None	None	None	None	None	None	None
ENSG00000168906_417	417	ENSG00000168906	MAT2A	chr2	+							417	97,192,190,190,216	187,316,275,256,272	81,91,130	233,122,356	200	100	0.0033	0.026	0.206,0.233,0.257,0.271,0.284	0.148,0.272,0.154	0.059	RI	A1_NCBP2	JC	85542154	85542747	85542154	85542373	85542564	85542747								None	None	None	None	None	None	None	None	None	None
[truncated: 2,702 more rows]
[truncated: 15 more columns]

## Sheet: Enrichment
GroupID	Category	Term	Description	LogP	Log(q-value)	Genes	Symbols	InTerm_InList
[truncated: 192 more rows]
