# Supplementary material for: Nuclear RNA cap-chaperones eIF4E and NCBP2 govern distinct fates for 1000s of mRNAs uncovering an unexpected regulatory point in gene expression
Source: bioRxiv. 2025 Jul 31:2025.07.25.666897. Preprint. [Version 2] doi: 10.1101/2025.07.25.666897 (PMC12324239; doi:10.1101/2025.07.25.666897)
Supplement: Supplement 10 [file media-10.csv]

GeneID	geneSymbol
ENSG00000004897	CDC27
ENSG00000013306	SLC25A39
ENSG00000029363	BCLAF1
ENSG00000054654	SYNE2
ENSG00000064012	CASP8
ENSG00000075413	MARK3
ENSG00000100239	PPP6R2
ENSG00000101096	NFATC2
ENSG00000130177	CDC16
ENSG00000132321	IQCA1
ENSG00000139636	LMBR1L
ENSG00000146063	TRIM41
ENSG00000156531	PHF6
ENSG00000166197	NOLC1
ENSG00000166783	MARF1
ENSG00000168036	CTNNB1
ENSG00000173230	GOLGB1
ENSG00000173575	CHD2
ENSG00000178149	DALRD3
ENSG00000186104	CYP2R1
ENSG00000197249	SERPINA1
ENSG00000197343	ZNF655
ENSG00000198300	PEG3
ENSG00000115756	HPCAL1
ENSG00000134644	PUM1
ENSG00000140416	TPM1
ENSG00000160299	PCNT
ENSG00000172663	TMEM134
ENSG00000182400	TRAPPC6B
ENSG00000186575	NF2
ENSG00000189308	LIN54
ENSG00000007341	ST7L
ENSG00000010803	SCMH1
ENSG00000018189	RUFY3
ENSG00000022840	RNF10
ENSG00000026508	CD44
ENSG00000029153	ARNTL2
ENSG00000047249	ATP6V1H
ENSG00000047849	MAP4
ENSG00000050426	LETMD1
ENSG00000058673	ZC3H11A
ENSG00000062716	VMP1
ENSG00000066427	ATXN3
ENSG00000067798	NAV3
ENSG00000074201	CLNS1A
ENSG00000074657	ZNF532
ENSG00000075151	EIF4G3
ENSG00000076067	RBMS2
ENSG00000076685	NT5C2
ENSG00000078699	CBFA2T2
ENSG00000085365	SCAMP1
ENSG00000087157	PGS1
ENSG00000088305	DNMT3B
ENSG00000099783	HNRNPM
ENSG00000100181	TPTEP1
ENSG00000101019	UQCC1
ENSG00000101639	CEP192
ENSG00000103064	SLC7A6
ENSG00000106723	SPIN1
ENSG00000107185	RGP1
ENSG00000108423	TUBD1
ENSG00000108506	INTS2
ENSG00000110075	PPP6R3
ENSG00000110888	CAPRIN2
ENSG00000112584	FAM120B
ENSG00000112983	BRD8
ENSG00000113068	PFDN1
ENSG00000113761	ZNF346
ENSG00000114021	NIT2
ENSG00000114867	EIF4G1
ENSG00000115020	PIKFYVE
ENSG00000115091	ACTR3
ENSG00000115109	EPB41L5
ENSG00000115355	CCDC88A
ENSG00000116731	PRDM2
ENSG00000117020	AKT3
ENSG00000118007	STAG1
ENSG00000118181	RPS25
ENSG00000118482	PHF3
ENSG00000119522	DENND1A
ENSG00000119912	IDE
ENSG00000121774	KHDRBS1
ENSG00000122008	POLK
ENSG00000122390	NAA60
ENSG00000124214	STAU1
ENSG00000125966	MMP24
ENSG00000127463	EMC1
ENSG00000128656	CHN1
ENSG00000129103	SUMF2
ENSG00000129116	PALLD
ENSG00000130783	CCDC62
ENSG00000131778	CHD1L
ENSG00000132388	UBE2G1
ENSG00000132676	DAP3
ENSG00000132970	WASF3
ENSG00000135720	DYNC1LI2
ENSG00000136521	NDUFB5
ENSG00000136908	DPM2
ENSG00000137210	TMEM14B
ENSG00000138381	ASNSD1
ENSG00000138614	INTS14
ENSG00000138674	SEC31A
ENSG00000140374	ETFA
ENSG00000140455	USP3
ENSG00000140905	GCSH
ENSG00000141551	CSNK1D
ENSG00000141568	FOXK2
ENSG00000142230	SAE1
ENSG00000143207	COP1
ENSG00000143401	ANP32E
ENSG00000143486	EIF2D
ENSG00000144445	KANSL1L
ENSG00000150093	ITGB1
ENSG00000150403	TMCO3
ENSG00000150938	CRIM1
ENSG00000152942	RAD17
ENSG00000153310	FAM49B
ENSG00000153339	TRAPPC8
ENSG00000153827	TRIP12
ENSG00000155508	CNOT8
ENSG00000159023	EPB41
ENSG00000160218	TRAPPC10
ENSG00000163138	PACRGL
ENSG00000163517	HDAC11
ENSG00000163719	MTMR14
ENSG00000164162	ANAPC10
ENSG00000165006	UBAP1
ENSG00000165304	MELK
ENSG00000165732	DDX21
ENSG00000166377	ATP9B
ENSG00000167632	TRAPPC9
ENSG00000169398	PTK2
ENSG00000169826	CSGALNACT2
ENSG00000170871	KIAA0232
ENSG00000171723	GPHN
ENSG00000172530	BANP
ENSG00000173473	SMARCC1
ENSG00000175063	UBE2C
ENSG00000175581	MRPL48
ENSG00000176014	TUBB6
ENSG00000185480	PARPBP
ENSG00000185973	TMLHE
ENSG00000186522	SEPTIN10
ENSG00000187079	TEAD1
ENSG00000187109	NAP1L1
ENSG00000196535	MYO18A
ENSG00000198837	DENND4B
ENSG00000203791	EEF1AKMT2
ENSG00000221968	FADS3
ENSG00000235109	ZSCAN31
ENSG00000245910	SNHG6
ENSG00000251022	THAP9-AS1
ENSG00000266412	NCOA4
ENSG00000001631	KRIT1
ENSG00000070371	CLTCL1
ENSG00000075702	WDR62
ENSG00000100650	SRSF5
ENSG00000115446	UNC50
ENSG00000125686	MED1
ENSG00000132424	PNISR
ENSG00000137343	ATAT1
ENSG00000140632	GLYR1
ENSG00000163728	TTC14
ENSG00000164548	TRA2A
ENSG00000168488	ATXN2L
ENSG00000170291	ELP5
ENSG00000178761	FAM219B
ENSG00000185189	NRBP2
ENSG00000197386	HTT
ENSG00000002822	MAD1L1
ENSG00000009780	FAM76A
ENSG00000010626	LRRC23
ENSG00000012171	SEMA3B
ENSG00000013561	RNF14
ENSG00000013573	DDX11
ENSG00000018699	TTC27
ENSG00000024526	DEPDC1
ENSG00000041982	TNC
ENSG00000051180	RAD51
ENSG00000058063	ATP11B
ENSG00000065325	GLP2R
ENSG00000065559	MAP2K4
ENSG00000071054	MAP4K4
ENSG00000073921	PICALM
ENSG00000079156	OSBPL6
ENSG00000081177	EXD2
ENSG00000081803	CADPS2
ENSG00000082269	FAM135A
ENSG00000087206	UIMC1
ENSG00000087258	GNAO1
ENSG00000087586	AURKA
ENSG00000089022	MAPKAPK5
ENSG00000090621	PABPC4
ENSG00000091009	RBM27
ENSG00000092036	HAUS4
ENSG00000093000	NUP50
ENSG00000099290	WASHC2A
ENSG00000099968	BCL2L13
ENSG00000100354	TNRC6B
ENSG00000100503	NIN
ENSG00000101003	GINS1
ENSG00000101017	CD40
ENSG00000101247	NDUFAF5
ENSG00000101353	MROH8
ENSG00000101972	STAG2
ENSG00000102897	LYRM1
ENSG00000103222	ABCC1
ENSG00000105048	TNNT1
ENSG00000107036	RIC1
ENSG00000108100	CCNY
ENSG00000108599	AKAP10
ENSG00000109113	RAB34
ENSG00000111087	GLI1
ENSG00000111206	FOXM1
ENSG00000111237	VPS29
ENSG00000111271	ACAD10
ENSG00000111907	TPD52L1
ENSG00000112531	QKI
ENSG00000112624	BICRAL
ENSG00000112759	SLC29A1
ENSG00000113360	DROSHA
ENSG00000113658	SMAD5
ENSG00000114107	CEP70
ENSG00000114670	NEK11
ENSG00000115459	ELMOD3
ENSG00000115827	DCAF17
ENSG00000117448	AKR1A1
ENSG00000117543	DPH5
ENSG00000117625	RCOR3
ENSG00000118263	KLF7
ENSG00000118495	PLAGL1
ENSG00000119321	FKBP15
ENSG00000119844	AFTPH
ENSG00000120519	SLC10A7
ENSG00000122483	CCDC18
ENSG00000122966	CIT
ENSG00000123983	ACSL3
ENSG00000124155	PIGT
ENSG00000124782	RREB1
ENSG00000125485	DDX31
ENSG00000125733	TRIP10
ENSG00000127511	SIN3B
ENSG00000127952	STYXL1
ENSG00000129295	LRRC6
ENSG00000132849	PATJ
ENSG00000133454	MYO18B
ENSG00000133612	AGAP3
ENSG00000133739	LRRCC1
ENSG00000134574	DDB2
ENSG00000135124	P2RX4
ENSG00000135541	AHI1
ENSG00000135597	REPS1
ENSG00000136068	FLNB
ENSG00000137501	SYTL2
ENSG00000137601	NEK1
ENSG00000138101	DTNB
ENSG00000138443	ABI2
ENSG00000139178	C1RL
ENSG00000139370	SLC15A4
ENSG00000140157	NIPA2
ENSG00000140262	TCF12
ENSG00000140525	FANCI
ENSG00000141127	PRPSAP2
ENSG00000141556	TBCD
ENSG00000143344	RGL1
ENSG00000143469	SYT14
ENSG00000143786	CNIH3
ENSG00000145362	ANK2
ENSG00000145604	SKP2
ENSG00000145725	PPIP5K2
ENSG00000148153	INIP
ENSG00000148498	PARD3
ENSG00000148516	ZEB1
ENSG00000148985	PGAP2
ENSG00000149600	COMMD7
ENSG00000150471	ADGRL3
ENSG00000150787	PTS
ENSG00000150995	ITPR1
ENSG00000151422	FER
ENSG00000151692	RNF144A
ENSG00000151881	TMEM267
ENSG00000152061	RABGAP1L
ENSG00000152127	MGAT5
ENSG00000152348	ATG10
ENSG00000152683	SLC30A6
ENSG00000152749	GPR180
ENSG00000153029	MR1
ENSG00000155096	AZIN1
ENSG00000155313	USP25
ENSG00000155621	C9orf85
ENSG00000156374	PCGF6
ENSG00000157036	EXOG
ENSG00000158636	EMSY
ENSG00000161813	LARP4
ENSG00000162086	ZNF75A
ENSG00000162585	FAAP20
ENSG00000162639	HENMT1
ENSG00000163312	HELQ
ENSG00000163531	NFASC
ENSG00000163625	WDFY3
ENSG00000163629	PTPN13
ENSG00000163697	APBB2
ENSG00000163913	IFT122
ENSG00000163932	PRKCD
ENSG00000164002	EXO5
ENSG00000164038	SLC9B2
ENSG00000164327	RICTOR
ENSG00000164830	OXR1
ENSG00000165219	GAPVD1
ENSG00000165675	ENOX2
ENSG00000166435	XRRA1
ENSG00000166716	ZNF592
ENSG00000166912	MTMR10
ENSG00000168522	FNTA
ENSG00000169764	UGP2
ENSG00000170364	SETMAR
ENSG00000170791	CHCHD7
ENSG00000170802	FOXN2
ENSG00000171603	CLSTN1
ENSG00000173068	BNC2
ENSG00000173599	PC
ENSG00000174373	RALGAPA1
ENSG00000174652	ZNF266
ENSG00000174669	SLC29A2
ENSG00000175155	YPEL2
ENSG00000177054	ZDHHC13
ENSG00000177479	ARIH2
ENSG00000177879	AP3S1
ENSG00000177990	DPY19L2
ENSG00000178209	PLEC
ENSG00000179818	PCBP1-AS1
ENSG00000179832	MROH1
ENSG00000180776	ZDHHC20
ENSG00000183856	IQGAP3
ENSG00000184319	RPL23AP82
ENSG00000185917	SETD4
ENSG00000186951	PPARA
ENSG00000187239	FNBP1
ENSG00000188002	AC026412.1
ENSG00000188157	AGRN
ENSG00000196233	LCOR
ENSG00000196236	XPNPEP3
ENSG00000196367	TRRAP
ENSG00000197321	SVIL
ENSG00000197619	ZNF615
ENSG00000198363	ASPH
ENSG00000198690	FAN1
ENSG00000198780	FAM169A
ENSG00000203805	PLPP4
ENSG00000206530	CFAP44
ENSG00000213020	ZNF611
ENSG00000213658	LAT
ENSG00000214253	FIS1
ENSG00000216937	CCDC7
ENSG00000221926	TRIM16
ENSG00000223482	NUTM2A-AS1
ENSG00000234127	TRIM26
ENSG00000241973	PI4KA
ENSG00000242516	LINC00960
ENSG00000242715	CCDC169
ENSG00000249859	PVT1
ENSG00000256269	HMBS
ENSG00000263753	LINC00667
ENSG00000266173	STRADA
ENSG00000278535	DHRS11
