# Supplementary material for: Nuclear RNA cap-chaperones eIF4E and NCBP2 govern distinct fates for 1000s of mRNAs uncovering an unexpected regulatory point in gene expression
Source: bioRxiv. 2025 Jul 31:2025.07.25.666897. Preprint. [Version 2] doi: 10.1101/2025.07.25.666897 (PMC12324239; doi:10.1101/2025.07.25.666897)
Supplement: Supplement 11 [file media-11.xlsx]

## Sheet: Annotation
GeneID	geneSymbol	chr	strand	longExonStart_0base	longExonEnd	shortES	shortEE	flankingES	flankingEE	IJC_SAMPLE_1	SJC_SAMPLE_1	IJC_SAMPLE_2	SJC_SAMPLE_2	IncFormLen	SkipFormLen	PValue	FDR	IncLevel1	IncLevel2	IncLevelDifference	event	Dataset	type_	riExonStart_0base	riExonEnd	upstreamES	upstreamEE	downstreamES	downstreamEE	1stExonStart_0base	1stExonEnd	2ndExonStart_0base	2ndExonEnd	ID___14	exonStart_0base	exonEnd	Gene ID	Type	Tax ID	Homologene Gene ID	Homologene Gene Tax ID	Gene Symbol	Description	Protein Functions (ChatGPT)	Disease & Drugs (ChatGPT)	Biological Process (GO)	Kinase Class (UniProt)	Protein Function (Protein Atlas)	Subcellular Location (Protein Atlas)
ENSG00000004897	CDC27	chr17	-	47141852	47142025	47141852	47142022	47142228	47142436	151,116,122,19,59	89,180,164,142,110	178,118,99	143,122,41	103	100	0.004	0.03	0.622,0.385,0.419,0.115,0.342	0.547,0.484,0.701	-0.2	A3SS	A1_NCBP2	JCEC														996	ensembl_gene_id	H. sapiens	996	H. sapiens	CDC27	cell division cycle 27	CDC27 is a human gene that encodes a protein that is highly similar to the Cdc27 protein found in Saccharomyces cerevisiae and the nuc 2 protein found in Schizosaccharomyces pombe. This protein is a component of the anaphase-promoting complex (APC), which is responsible for the ubiquitin-mediated proteolysis of B-type cyclins. The protein contains tetratricopeptide (TPR) repeats, which are import…	CDC27 has been implicated in various types of cancer, including breast, lung, and colorectal cancer. In breast cancer, CDC27 has been shown to be overexpressed and associated with poor prognosis. Targeting CDC27 has been explored as a potential therapeutic strategy for cancer treatment. One study found that inhibition of CDC27 using a small molecule inhibitor resulted in decreased proliferation a…	GO:0007091 metaphase/anaphase transition of mitotic cell cycle;GO:0044784 metaphase/anaphase transition of cell cycle;GO:0141198 protein branched polyubiquitination		Cancer-related genes:Mutated cancer genes; Predicted intracellular proteins	Nucleoplasm (Enhanced)
ENSG00000012171	SEMA3B	chr3	+	50273912	50274057	50273915	50274057	50273758	50273828	0,0,14,0,27	19,16,18,32,0	25,9,27	5,0,9	103	100	3.5e-06	0.00013	0.0,0.0,0.43,0.0,1.0	0.829,1.0,0.744	-0.57	A3SS	A1_NCBP2	JCEC														7869	ensembl_gene_id	H. sapiens	7869	H. sapiens	SEMA3B	semaphorin 3B	SEMA3B is a gene that belongs to the semaphorin 3B family, which plays a role in guiding the growth of neurons during development. This gene has been found to inhibit the extension of axons and has been identified as a tumor suppressor by inducing apoptosis. Alternative splicing of this gene results in multiple transcript variants.	SEMA3B has been implicated in various diseases, including cancer, autism, and cardiovascular disease. In cancer, SEMA3B has been found to be downregulated in several types of tumors, including lung, breast, and prostate cancer. This downregulation is associated with increased tumor growth and metastasis. Therefore, SEMA3B is being investigated as a potential therapeutic target for cancer treatmen…	GO:0061643 chemorepulsion of axon;GO:0050919 negative chemotaxis;GO:0071526 semaphorin-plexin signaling pathway		Predicted intracellular proteins; Cancer-related genes:Candidate cancer biomarkers; Predicted secreted proteins
ENSG00000029363	BCLAF1	chr6	-	136277864	136278776	136277864	136278770	136279762	136279876	188,271,427,175,241	22,58,71,18,38	406,249,178	24,20,10	106	100	1.1e-07	7.4e-06	0.89,0.815,0.85,0.902,0.857	0.941,0.922,0.944	-0.073	A3SS	A1_NCBP2	JCEC														9774	ensembl_gene_id	H. sapiens	9774	H. sapiens	BCLAF1	BCL2 associated transcription factor 1	BCLAF1, also known as BCL2 associated transcription factor 1, is a gene that encodes a transcriptional repressor that interacts with various members of the BCL2 family of proteins. When overexpressed, this protein induces apoptosis, which can be prevented by co-expression of BCL2 proteins. The protein is found in dot-like structures throughout the nucleus and moves to a zone near the nuclear enve…	Research has shown that BCLAF1 plays a role in various diseases, including cancer, viral infections, and autoimmune disorders. In cancer, BCLAF1 has been found to be overexpressed in several types of tumors, including breast, lung, and colon cancer. Targeting BCLAF1 has been proposed as a potential therapeutic strategy for cancer treatment. In viral infections, BCLAF1 has been shown to play a rol…	GO:2001244 positive regulation of intrinsic apoptotic signaling pathway;GO:2000144 positive regulation of DNA-templated transcription initiation;GO:2000142 regulation of DNA-templated transcription initiation		Cancer-related genes:Mutated cancer genes; Cancer-related genes:Mutational cancer driver genes; Predicted intracellular proteins	Nuclear speckles (Enhanced)
ENSG00000054654	SYNE2	chr14	+	64221533	64221704	64221575	64221704	64220436	64220637	15,2,14,0,16	8,7,14,10,43	0,0,4	32,14,4	142	100	0.001	0.011	0.569,0.168,0.413,0.0,0.208	0.0,0.0,0.413	0.13	A3SS	A1_NCBP2	JC														23224	ensembl_gene_id	H. sapiens	23224	H. sapiens	SYNE2	spectrin repeat containing nuclear envelope protein 2	SYNE2 is a human gene that encodes for a protein called spectrin repeat containing nuclear envelope protein 2. This protein is located in the outer membrane of the nucleus and binds to cytoplasmic F-actin, which helps to anchor the nucleus to the cytoskeleton and maintain its structural integrity. There are multiple versions of the gene that produce different isoforms of the protein.	Mutations in the SYNE2 gene have been associated with several diseases, including Emery-Dreifuss muscular dystrophy, dilated cardiomyopathy, and autosomal recessive cerebellar ataxia. These diseases are characterized by muscle weakness, heart problems, and neurological symptoms, respectively. Targeted drug discovery efforts for SYNE2-related diseases are still in the early stages, but there is po…	GO:0031022 nuclear migration along microfilament;GO:0021817 nucleokinesis involved in cell motility in cerebral cortex radial glia guided migration;GO:0030473 nuclear migration along microtubule		Human disease related genes:Musculoskeletal diseases:Muscular diseases; Predicted intracellular proteins; Disease related genes	Intermediate filaments;Nuclear membrane (Approved); Additional: Primary cilium
ENSG00000064012	CASP8	chr2	+	201266460	201266791	201266486	201266791	201234015	201234112	37,31,70,34,36	0,2,0,0,5	32,10,19	0,0,11	126	100	0.012	0.07	1.0,0.925,1.0,1.0,0.851	1.0,1.0,0.578	0.096	A3SS	A1_NCBP2	JCEC														841	ensembl_gene_id	H. sapiens	841	H. sapiens	CASP8	caspase 8	CASP8, also known as caspase 8, is a gene that encodes a member of the caspase family of proteins. Caspases are involved in the process of programmed cell death, or apoptosis, and are activated through proteolytic processing. CASP8 is specifically involved in apoptosis induced by the Fas protein and other apoptotic stimuli. The protein contains a death effector domain that suggests it may interac…	CASP8 has been implicated in various diseases, including cancer, autoimmune disorders, and neurodegenerative diseases. In cancer, CASP8 is often downregulated, leading to resistance to apoptosis and increased tumor growth. Targeting CASP8 has been explored as a potential therapeutic strategy for cancer treatment. Several drugs have been developed to target CASP8, including the pan-caspase inhibit…	GO:0060715 syncytiotrophoblast cell differentiation involved in labyrinthine layer development;GO:0072347 response to anesthetic;GO:0036462 TRAIL-activated apoptotic signaling pathway		Peptidases:Cysteine-type peptidases; Predicted intracellular proteins; Potential drug targets; Human disease related genes:Cancers:Cancers of the digestive system; Cancer-related genes:Mutated cancer genes; Cancer-related genes:Mutational cancer driver genes; Cancer-related genes:Candidate cancer biomarkers; Human disease related genes:Immune system diseases:Primary immunodeficiency; ENZYME prote…	Cytosol;Mitochondria (Uncertain); Additional: Centriolar satellite;Connecting piece;Mid piece;Principal piece
ENSG00000078699	CBFA2T2	chr20	+	33640340	33640531	33640343	33640531	33636639	33636708	10,28,104,27,45	9,8,11,18,11	55,31,95	1,7,14	103	100	0.005	0.035	0.519,0.773,0.902,0.593,0.799	0.982,0.811,0.868	-0.17	A3SS	A1_NCBP2	JCEC														9139	ensembl_gene_id	H. sapiens	9139	H. sapiens	CBFA2T2	CBFA2/RUNX1 partner transcriptional co-repressor 2	CBFA2T2 is a gene that encodes a protein that binds to a complex of two other proteins, AML1 and MTG8, which are involved in the development of acute myeloid leukemia (AML). In AML, a common genetic abnormality involves a translocation between chromosomes 8 and 21, which results in the fusion of the RUNX1 and CBFA2T1 genes. The resulting chimeric protein is thought to block the differentiation of…	There is limited information available on the disease implications of CBFA2T2, as it is not a well-studied gene in the context of cancer. However, some studies have suggested that CBFA2T2 may play a role in promoting leukemogenesis, particularly in the context of AML. Targeted drug discovery efforts for CBFA2T2 are also limited, as there are currently no drugs on the market that specifically targ…	GO:0060575 intestinal epithelial cell differentiation;GO:0045746 negative regulation of Notch signaling pathway;GO:0002065 columnar/cuboidal epithelial cell differentiation		Predicted intracellular proteins; Disease related genes	Nuclear speckles (Approved)
ENSG00000100181	TPTEP1	chr22	+	16647604	16647785	16647662	16647785	16638578	16638740	26,20,39,14,18	43,47,49,64,74	12,11,6	71,66,83	158	100	2.3e-06	8.5e-05	0.277,0.212,0.335,0.122,0.133	0.097,0.095,0.044	0.14	A3SS	A1_NCBP2	JCEC																			None	None	None	None	None	None	None	None
ENSG00000100181	TPTEP1	chr22	+	16647604	16647785	16647662	16647785	16647167	16647257	20,23,39,14,15	4,4,3,0,26	6,9,6	40,15,4	158	100	1.2e-05	0.00031	0.76,0.784,0.892,1.0,0.267	0.087,0.275,0.487	0.46	A3SS	A1_NCBP2	JC																			None	None	None	None	None	None	None	None
ENSG00000100239	PPP6R2	chr22	+	50440800	50441026	50440821	50441026	50439960	50440049	4,8,0,0,0	3,8,1,14,16	0,0,0	9,7,16	121	100	0.0013	0.013	0.524,0.452,0.0,0.0,0.0	0.0,0.0,0.0	0.2	A3SS	A1_NCBP2	JC														9701	ensembl_gene_id	H. sapiens	9701	H. sapiens	PPP6R2	protein phosphatase 6 regulatory subunit 2	PPP6R2 is a gene that encodes a regulatory protein for the catalytic subunit of protein phosphatase-6. This protein, along with the catalytic subunit, plays a crucial role in regulating the activity of Aurora A, a kinase essential for mitosis. Loss of function of either the regulatory or catalytic subunit of protein phosphatase-6 can disrupt spindle formation and chromosome alignment, leading to …	There is limited information available on the disease implications of PPP6R2 mutations. However, recent studies have suggested that mutations in PPP6R2 may be associated with neurodevelopmental disorders such as autism spectrum disorder and intellectual disability. Targeted drug discovery efforts for PPP6R2 are currently limited, but the potential role of this gene in regulating Aurora A activity…	GO:0009966 regulation of signal transduction;GO:0023051 regulation of signaling;GO:0010646 regulation of cell communication		Predicted intracellular proteins	Cytosol (Supported); Additional: Cytoplasmic bodies
ENSG00000100503	NIN	chr14	-	50821873	50822077	50821873	50822000	50830463	50830517	47,47,34,63,127	0,0,0,0,0	25,27,31	7,0,0	177	100	0.0044	0.033	1.0,1.0,1.0,1.0,1.0	0.669,1.0,1.0	0.11	A3SS	A1_NCBP2	JCEC														51199	ensembl_gene_id	H. sapiens	51199	H. sapiens	NIN	ninein	The NIN gene encodes a protein that plays a crucial role in the function of centrosomes, which are important for cell division and organization. Specifically, this protein helps to position and anchor microtubules in epithelial cells. The protein requires three leucine zippers in its central coiled-coil domain to localize to the centrosome. There are multiple versions of the protein that can be p…	There is limited information on the disease implications of the NIN gene. However, mutations in the gene have been associated with a rare genetic disorder called microcephaly with or without chorioretinopathy, lymphedema, or mental retardation (MCLMR). This disorder is characterized by a small head size, vision problems, swelling of the limbs due to lymphatic system abnormalities, and intellectua…	GO:0090222 centrosome-templated microtubule nucleation;GO:0051418 microtubule nucleation by microtubule organizing center;GO:0021540 corpus callosum morphogenesis		Cancer-related genes:Mutational cancer driver genes; Predicted intracellular proteins; Human disease related genes:Congenital malformations:Other congenital malformations; Disease related genes	Basal body;Centrosome (Supported); Additional: Nucleoli;Nucleoli rim
ENSG00000109113	RAB34	chr17	-	28715992	28716061	28715992	28716058	28716902	28716994	4,13,29,9,1	12,64,66,33,53	4,0,2	71,34,55	103	100	8.3e-07	3.9e-05	0.244,0.165,0.299,0.209,0.018	0.052,0.0,0.034	0.16	A3SS	A1_NCBP2	JCEC														83871	ensembl_gene_id	H. sapiens	83871	H. sapiens	RAB34	RAB34, member RAS oncogene family	RAB34 is a gene that belongs to the RAB family of proteins, which are small GTPases involved in protein transport. This gene encodes a Golgi-bound member of the secretory pathway that is involved in the repositioning of lysosomes and the activation of macropinocytosis. Alternative splicing of this gene results in multiple transcript variants, including the nine-amino acid residue-repeats (NARR) p…	There is limited information available on the disease implications of RAB34. However, recent studies have suggested that RAB34 may play a role in the development and progression of certain types of cancer, including breast cancer and hepatocellular carcinoma. Targeted drug discovery efforts for RAB34 are also limited, but there is ongoing research to identify small molecule inhibitors that can se…	GO:0061824 cytosolic ciliogenesis;GO:0090385 phagosome-lysosome fusion;GO:0001845 phagolysosome assembly		Predicted intracellular proteins	Nucleoli;Nucleoplasm;Primary cilium (Supported); Additional: Centrosome;Cytosol
ENSG00000109113	RAB34	chr17	-	28717212	28717425	28717212	28717291	28718121	28718268	52,58,95,28,105	0,9,11,0,5	47,14,132	13,0,24	200	100	0.028	0.14	1.0,0.763,0.812,1.0,0.913	0.644,1.0,0.733	0.1	A3SS	A1_NCBP2	JC														83871	ensembl_gene_id	H. sapiens	83871	H. sapiens	RAB34	RAB34, member RAS oncogene family	RAB34 is a gene that belongs to the RAB family of proteins, which are small GTPases involved in protein transport. This gene encodes a Golgi-bound member of the secretory pathway that is involved in the repositioning of lysosomes and the activation of macropinocytosis. Alternative splicing of this gene results in multiple transcript variants, including the nine-amino acid residue-repeats (NARR) p…	There is limited information available on the disease implications of RAB34. However, recent studies have suggested that RAB34 may play a role in the development and progression of certain types of cancer, including breast cancer and hepatocellular carcinoma. Targeted drug discovery efforts for RAB34 are also limited, but there is ongoing research to identify small molecule inhibitors that can se…	GO:0061824 cytosolic ciliogenesis;GO:0090385 phagosome-lysosome fusion;GO:0001845 phagolysosome assembly		Predicted intracellular proteins	Nucleoli;Nucleoplasm;Primary cilium (Supported); Additional: Centrosome;Cytosol
ENSG00000110888	CAPRIN2	chr12	-	30714958	30715144	30714958	30715141	30716507	30716676	6,6,37,36,20	8,11,0,0,5	6,12,17	17,20,13	103	100	0.00031	0.0041	0.421,0.346,1.0,1.0,0.795	0.255,0.368,0.559	0.32	A3SS	A1_NCBP2	JC														65981	ensembl_gene_id	H. sapiens	65981	H. sapiens	CAPRIN2	caprin family member 2	CAPRIN2 is a gene that encodes a protein that may be involved in regulating the transport of mRNA and the differentiation of erythroblasts. Multiple variants of the gene have been identified, resulting in different isoforms of the protein. The exact function of CAPRIN2 is not fully understood, but it is believed to play a role in gene expression and cellular differentiation. Further research is n…	There is limited information available on the disease implications of CAPRIN2. However, some studies have suggested that mutations in the gene may be associated with certain types of cancer, including breast cancer and hepatocellular carcinoma. Targeted drug discovery efforts for CAPRIN2 are also limited, as the exact function of the protein is not fully understood. However, some studies have sug…	GO:0009950 dorsal/ventral axis specification;GO:0061003 positive regulation of dendritic spine morphogenesis;GO:0050775 positive regulation of dendrite morphogenesis		Predicted intracellular proteins	Cytosol (Supported); Additional: Centrosome;Nucleoplasm
ENSG00000111087	GLI1	chr12	+	57464672	57464868	57464702	57464868	57463998	57464091	18,33,11,0,48	0,4,0,7,9	30,38,40	0,1,0	130	100	0.00032	0.0041	1.0,0.864,1.0,0.0,0.804	1.0,0.967,1.0	-0.26	A3SS	A1_NCBP2	JC														2735	ensembl_gene_id	H. sapiens	2735	H. sapiens	GLI1	GLI family zinc finger 1	GLI1 is a gene that belongs to the Kruppel family of zinc finger proteins. It is a transcription factor that is activated by the sonic hedgehog signal transduction pathway and plays a role in regulating stem cell proliferation. The activity and nuclear localization of GLI1 is negatively regulated by p53 in an inhibitory loop. There are multiple transcript variants of GLI1 that encode different is…	GLI1 has been implicated in various types of cancer, including basal cell carcinoma, medulloblastoma, and pancreatic cancer. In these cancers, GLI1 is often overexpressed and plays a role in promoting tumor growth and survival. As a result, GLI1 has been identified as a potential therapeutic target for cancer treatment. Several drugs have been developed that target the sonic hedgehog pathway and …	GO:0060032 notochord regression;GO:0007418 ventral midline development;GO:0048570 notochord morphogenesis		Predicted intracellular proteins; Human disease related genes:Congenital malformations:Congenital malformations of the musculoskeletal system; Transcription factors:Zinc-coordinating DNA-binding domains; Disease related genes	Cytosol;Nucleoplasm (Enhanced); Additional: Basal body;Plasma membrane
ENSG00000111206	FOXM1	chr12	-	2864682	2864755	2864682	2864752	2866392	2866521	18,23,15,1,4	110,158,66,22,45	0,1,13	32,94,97	103	100	0.0019	0.018	0.137,0.124,0.181,0.042,0.079	0.0,0.01,0.115	0.071	A3SS	A1_NCBP2	JC														2305	ensembl_gene_id	H. sapiens	2305	H. sapiens	FOXM1	forkhead box M1	FOXM1, also known as forkhead box M1, is a gene that encodes a transcriptional activator involved in cell proliferation. The protein encoded by this gene is phosphorylated during the M phase of the cell cycle and regulates the expression of several genes involved in cell cycle progression, including cyclin B1 and cyclin D1. Multiple variants of the gene have been identified, resulting in differen…	FOXM1 has been implicated in the development and progression of various types of cancer, including breast, lung, liver, prostate, and pancreatic cancer. Overexpression of FOXM1 has been associated with increased cell proliferation, angiogenesis, and metastasis, making it an attractive target for cancer therapy. Several small molecule inhibitors of FOXM1 have been developed and tested in preclinic…	GO:0032873 negative regulation of stress-activated MAPK cascade;GO:0070303 negative regulation of stress-activated protein kinase signaling cascade;GO:0032872 regulation of stress-activated MAPK cascade		Predicted intracellular proteins; Cancer-related genes:Candidate cancer biomarkers; Transcription factors:Helix-turn-helix domains	Nucleoli;Nucleoli rim;Nucleoplasm (Supported); Additional: Cytosol
ENSG00000115446	UNC50	chr2	+	98609642	98610039	98609755	98610039	98608578	98608726	36,66,58,61,64	27,19,31,0,71	36,27,39	47,28,43	213	100	0.0024	0.021	0.385,0.62,0.468,1.0,0.297	0.264,0.312,0.299	0.26	A3SS	A1_NCBP2	JCEC														25972	ensembl_gene_id	H. sapiens	25972	H. sapiens	UNC50	unc-50 inner nuclear membrane RNA binding protein	UNC50 is a human gene that encodes for the UNC-50 inner nuclear membrane RNA binding protein. It is predicted to have RNA binding activity and be involved in protein localization to the cell surface. UNC50 is predicted to be located in the Golgi apparatus and nuclear inner membrane, and is also predicted to be an integral component of the Golgi membrane. This information is provided by the Allian…	There is limited information available on the disease implications of UNC50. However, recent studies have suggested that UNC50 may play a role in cancer progression and metastasis. Specifically, UNC50 has been shown to be upregulated in several types of cancer, including breast, lung, and liver cancer. Targeted drug discovery efforts for UNC50 are currently underway, with a focus on developing sm…	GO:0034394 protein localization to cell surface;GO:0008104 protein localization;GO:0070727 cellular macromolecule localization
ENSG00000127463	EMC1	chr1	-	19238794	19238857	19238794	19238854	19239230	19239302	148,190,105,142,228	3,58,30,21,45	114,94,223	14,10,11	103	100	0.00043	0.0053	0.98,0.761,0.773,0.868,0.831	0.888,0.901,0.952	-0.071	A3SS	A1_NCBP2	JC														23065	ensembl_gene_id	H. sapiens	23065	H. sapiens	EMC1	ER membrane protein complex subunit 1	EMC1 is a gene that encodes a protein that is a subunit of the endoplasmic reticulum membrane protein complex (EMC). This protein is a single-pass type I transmembrane protein. The EMC is a complex of proteins that is involved in the proper folding and assembly of membrane proteins in the endoplasmic reticulum. There are multiple alternatively spliced transcript variants of EMC1 that encode diffe…	There is limited information available on the disease implications of EMC1. However, mutations in EMC1 have been associated with a rare genetic disorder called Johanson-Blizzard syndrome (JBS). JBS is characterized by a variety of symptoms including developmental delay, intellectual disability, abnormal hair growth, and pancreatic insufficiency. There are currently no targeted drug discovery effo…	GO:0045050 protein insertion into ER membrane by stop-transfer membrane-anchor sequence;GO:0071816 tail-anchored membrane protein insertion into ER membrane;GO:0045048 protein insertion into ER membrane		Potential drug targets; Human disease related genes:Congenital malformations:Other congenital malformations; Transporters:Primary Active Transporters; Disease related genes
ENSG00000134644	PUM1	chr1	-	30980061	30980166	30980061	30980163	30981311	30981405	95,87,32,49,99	75,77,61,58,54	12,97,143	130,163,165	103	100	0.0047	0.034	0.552,0.523,0.337,0.451,0.64	0.082,0.366,0.457	0.2	A3SS	A1_NCBP2	JCEC														9698	ensembl_gene_id	H. sapiens	9698	H. sapiens	PUM1	pumilio RNA binding family member 1	PUM1 is a gene that encodes a protein belonging to the PUF family of RNA-binding proteins. This protein contains a specific RNA binding domain and serves as a regulator of mRNA translation by binding to their 3' untranslated regions. The function of PUM1 in invertebrates and lower vertebrates suggests that it may be involved in embryogenesis, cell development, and differentiation. The gene has mu…	There is limited information available on the disease implications of PUM1. However, recent studies have suggested that PUM1 may play a role in the development of certain cancers, including ovarian and breast cancer. Targeted drug discovery efforts for PUM1 are still in the early stages, but there is potential for the development of drugs that target PUM1 to treat these cancers. One example of a …	GO:1900246 positive regulation of RIG-I signaling pathway;GO:0060148 positive regulation of post-transcriptional gene silencing;GO:1900370 positive regulation of post-transcriptional gene silencing by RNA		Human disease related genes:Nervous system diseases:Neurodegenerative diseases; Predicted intracellular proteins; Disease related genes	Cytosol (Enhanced); Additional: Nucleoplasm
ENSG00000139178	C1RL	chr12	-	7099685	7099807	7099685	7099760	7099900	7100026	0,6,1,8,0	22,28,24,20,30	17,0,17	36,27,65	147	100	0.021	0.11	0.0,0.127,0.028,0.214,0.0	0.243,0.0,0.151	-0.058	A3SS	A1_NCBP2	JCEC														51279	ensembl_gene_id	H. sapiens	51279	H. sapiens	C1RL	complement C1r subcomponent like	The human gene C1RL is predicted to have serine-type endopeptidase activity and be involved in zymogen activation. It is located in extracellular exosomes. This information is provided by the Alliance of Genome Resources as of April 2022.	There is limited information available on the disease implications of C1RL. However, studies have suggested that dysregulation of serine-type endopeptidases can lead to various diseases, including cancer, inflammation, and autoimmune disorders. Therefore, C1RL may have potential as a therapeutic target for these diseases. Currently, there are no targeted drug discovery efforts specifically for C1…	GO:0006958 complement activation, classical pathway;GO:0002455 humoral immune response mediated by circulating immunoglobulin;GO:0031638 zymogen activation		Peptidases:Serine-type peptidases; Predicted intracellular proteins; Enzymes; Predicted secreted proteins
ENSG00000139636	LMBR1L	chr12	-	49101249	49101323	49101249	49101263	49101471	49101549	2,10,6,19,20	0,0,0,0,0	17,7,13	8,0,8	160	100	2.1e-09	3.5e-07	1.0,1.0,1.0,1.0,1.0	0.57,1.0,0.504	0.31	A3SS	A1_NCBP2	JCEC														55716	ensembl_gene_id	H. sapiens	55716	H. sapiens	LMBR1L	limb development membrane protein 1 like	LMBR1L is a human gene that encodes a protein involved in transmembrane signaling receptor activity. It plays a role in receptor-mediated endocytosis and signal transduction. The protein is located in the endoplasmic reticulum membrane and plasma membrane, and is an integral component of the plasma membrane. This gene is important for limb development and mutations in LMBR1L have been associated …	Mutations in LMBR1L have been associated with several limb malformations, including preaxial polydactyly, triphalangeal thumb, and syndactyly. These conditions are characterized by abnormal development of the fingers and toes, and can range from mild to severe. Targeted drug discovery efforts for LMBR1L are currently limited, as the protein's function is not fully understood. However, there is po…	GO:0060218 hematopoietic stem cell differentiation;GO:0070231 T cell apoptotic process;GO:0070227 lymphocyte apoptotic process
ENSG00000140632	GLYR1	chr16	-	4814536	4814647	4814536	4814629	4817597	4817697	15,40,23,6,37	12,8,0,0,4	17,20,38	0,0,1	118	100	1.5e-05	0.00034	0.514,0.809,1.0,1.0,0.887	1.0,1.0,0.97	-0.15	A3SS	A1_NCBP2	JC														84656	ensembl_gene_id	H. sapiens	84656	H. sapiens	GLYR1	glyoxylate reductase 1 homolog	GLYR1, also known as glyoxylate reductase 1 homolog, is a human gene that encodes a protein involved in DNA binding, methylated histone binding, and nucleosome binding activities. It plays a role in positive regulation of histone acetylation and transcription by RNA polymerase II. The protein is located in the cytosol and nucleoplasm and is a part of the nucleosome. GLYR1 is important for the reg…	There is limited information available on the disease implications of GLYR1. However, some studies have suggested that GLYR1 may play a role in cancer development and progression. For example, one study found that GLYR1 expression was significantly upregulated in breast cancer tissues compared to normal tissues. Additionally, GLYR1 has been identified as a potential therapeutic target for the tre…	GO:0140673 transcription elongation-coupled chromatin remodeling;GO:0006368 transcription elongation by RNA polymerase II;GO:0045815 transcription initiation-coupled chromatin remodeling		Predicted intracellular proteins	Nucleoplasm (Supported); Additional: Cytosol
ENSG00000148516	ZEB1	chr10	+	31495775	31495838	31495778	31495838	31461036	31461237	14,16,58,20,50	7,4,31,0,24	2,1,1	3,5,7	103	100	6.9e-06	0.00021	0.66,0.795,0.645,1.0,0.669	0.393,0.163,0.122	0.53	A3SS	A1_NCBP2	JC														6935	ensembl_gene_id	H. sapiens	6935	H. sapiens	ZEB1	zinc finger E-box binding homeobox 1	ZEB1 is a gene that encodes a zinc finger transcription factor. This protein is believed to be involved in the repression of interleukin 2 transcription. Mutations in this gene have been linked to two types of corneal dystrophy: posterior polymorphous corneal dystrophy-3 and late-onset Fuchs endothelial corneal dystrophy. The gene has multiple isoforms due to alternative splicing.	ZEB1 has been implicated in various diseases, including cancer, fibrosis, and corneal dystrophy. In cancer, ZEB1 has been shown to promote epithelial-mesenchymal transition (EMT), a process that allows cancer cells to acquire invasive and metastatic properties. Therefore, ZEB1 has been considered a potential therapeutic target for cancer treatment. Several studies have reported the development of…	GO:0048752 semicircular canal morphogenesis;GO:0045602 negative regulation of endothelial cell differentiation;GO:0060872 semicircular canal development		Transcription factors:Helix-turn-helix domains; Predicted intracellular proteins; Human disease related genes:Nervous system diseases:Eye disease; Disease related genes	Nucleoplasm (Supported); Additional: Nucleoli
ENSG00000153827	TRIP12	chr2	-	229830755	229830839	229830755	229830821	229836847	229836984	46,131,132,66,234	0,10,0,18,20	95,85,150	0,0,5	118	100	1.1e-05	0.00029	1.0,0.917,1.0,0.757,0.908	1.0,1.0,0.962	-0.071	A3SS	A1_NCBP2	JC														9320	ensembl_gene_id	H. sapiens	9320	H. sapiens	TRIP12	thyroid hormone receptor interactor 12	TRIP12 is a gene that encodes a protein called an E3 ubiquitin-protein ligase. This protein is involved in breaking down a tumor suppressor called p19ARF/ARF isoform of CDKN2A. Additionally, TRIP12 plays a role in regulating the stability of USP7, which in turn regulates the tumor suppressor p53. This gene is important in the DNA damage response and may have implications in cancer development and…	TRIP12 has been implicated in various types of cancer, including breast, lung, and ovarian cancer. Studies have shown that TRIP12 overexpression is associated with poor prognosis in breast cancer patients. Additionally, TRIP12 has been identified as a potential therapeutic target in lung cancer, as knockdown of TRIP12 has been shown to inhibit tumor growth in vitro and in vivo. There are currentl…	GO:0033696 heterochromatin boundary formation;GO:0070828 heterochromatin organization;GO:0140861 DNA repair-dependent chromatin remodeling		Human disease related genes:Other diseases:Mental and behavioural disorders; ENZYME proteins:Transferases; Potential drug targets; Predicted intracellular proteins; Enzymes; Disease related genes	Nuclear speckles (Approved)
ENSG00000158636	EMSY	chr11	+	76542167	76542367	76542215	76542367	76537794	76537950	7,2,2,0,17	15,16,11,15,11	7,20,4	7,8,5	148	100	0.0013	0.013	0.24,0.078,0.109,0.0,0.511	0.403,0.628,0.351	-0.27	A3SS	A1_NCBP2	JC														56946	ensembl_gene_id	H. sapiens	56946	H. sapiens	EMSY	EMSY transcriptional repressor, BRCA2 interacting	EMSY is a human gene that is predicted to be involved in DNA repair, chromatin organization, and regulation of transcription. It is located in the nucleoplasm and is predicted to enable identical protein binding activity. EMSY is also a transcriptional repressor that interacts with the BRCA2 protein. The BRCA2 protein is involved in DNA repair and mutations in this gene are associated with an inc…	EMSY has been implicated in several types of cancer, including breast, ovarian, and prostate cancer. In particular, overexpression of EMSY has been observed in a significant proportion of breast and ovarian tumors, and is associated with poor prognosis. As a result, there has been interest in developing drugs that target EMSY as a potential therapeutic strategy for these cancers. However, there a…	GO:0006281 DNA repair;GO:0006259 DNA metabolic process;GO:0006974 DNA damage response		Predicted intracellular proteins	Nucleoplasm (Supported)
ENSG00000163697	APBB2	chr4	-	40944864	40945073	40944864	40945070	41013582	41014398	161,272,346,369,309	117,167,192,180,238	330,387,528	176,175,216	103	100	0.0046	0.033	0.572,0.613,0.636,0.666,0.558	0.645,0.682,0.704	-0.068	A3SS	A1_NCBP2	JCEC														323	ensembl_gene_id	H. sapiens	323	H. sapiens	APBB2	amyloid beta precursor protein binding family B member 2	APBB2 is a human gene that encodes a protein that interacts with the cytoplasmic domains of amyloid beta precursor protein and amyloid beta precursor-like protein 2. The protein contains two phosphotyrosine binding domains that are believed to play a role in signal transduction. Polymorphisms in this gene have been linked to Alzheimer's disease. Alternative splicing of the gene results in multipl…	APBB2, also known as Fe65, has been implicated in Alzheimer's disease (AD) due to its interaction with amyloid beta precursor protein (APP) and amyloid beta precursor-like protein 2 (APLP2), both of which are involved in the production of amyloid beta peptides that accumulate in the brains of AD patients. Polymorphisms in the APBB2 gene have been associated with an increased risk of developing AD…	GO:0036438 maintenance of lens transparency;GO:0006939 smooth muscle contraction;GO:0001764 neuron migration		Predicted intracellular proteins	Mitochondria (Approved)
ENSG00000164548	TRA2A	chr7	-	23521706	23522432	23521706	23521840	23531788	23531981	85,131,320,257,77	182,410,358,284,246	130,104,90	462,357,371	200	100	5.9e-06	0.00019	0.189,0.138,0.309,0.312,0.135	0.123,0.127,0.108	0.097	A3SS	A1_NCBP2	JC														29896	ensembl_gene_id	H. sapiens	29896	H. sapiens	TRA2A	transformer 2 alpha homolog	The TRA2A gene is a member of the transformer 2 homolog family and encodes a protein with several RNA recognition motif domains. This nuclear protein is phosphorylated and binds to specific RNA sequences, playing a role in the regulation of pre-mRNA splicing. The gene has alternatively spliced transcript variants.	Research has shown that the TRA2A gene is involved in several diseases, including cancer, spinal muscular atrophy, and Alzheimer's disease. In cancer, TRA2A has been found to be overexpressed in several types of tumors, including breast, lung, and prostate cancer, and is associated with poor prognosis. Targeted drug discovery efforts have focused on developing small molecule inhibitors of TRA2A t…	GO:0048026 positive regulation of mRNA splicing, via spliceosome;GO:0050685 positive regulation of mRNA processing;GO:0033120 positive regulation of RNA splicing		Predicted intracellular proteins	Nucleoli (Supported); Additional: Nucleoplasm;Vesicles
ENSG00000168488	ATXN2L	chr16	+	28836727	28837237	28836750	28837237	28835932	28836485	17,16,11,13,40	0,2,0,0,8	2,8,10	0,0,0	123	100	0.0049	0.034	1.0,0.867,1.0,1.0,0.803	1.0,1.0,1.0	-0.066	A3SS	A1_NCBP2	JCEC														11273	ensembl_gene_id	H. sapiens	11273	H. sapiens	ATXN2L	ataxin 2 like	ATXN2L is a gene that encodes a protein similar to ataxin 2, but its function is currently unknown. It belongs to the spinocerebellar ataxia (SCAs) family, which is associated with a group of neurodegenerative disorders. Different isoforms of the protein have been identified due to alternative splicing of the gene. However, further research is needed to understand the role of ATXN2L in the develo…	Currently, there is limited information on the disease implications of ATXN2L. However, as it belongs to the spinocerebellar ataxia (SCAs) family, it is possible that mutations in this gene could contribute to the development of SCAs and other related neurodegenerative disorders. Targeted drug discovery efforts for SCAs have focused on identifying compounds that can modulate the expression or act…	GO:0034063 stress granule assembly;GO:0140694 membraneless organelle assembly;GO:0016071 mRNA metabolic process		Predicted intracellular proteins	Cytosol (Enhanced)
ENSG00000170791	CHCHD7	chr8	+	56216388	56216531	56216432	56216531	56214597	56214667	61,154,69,22,64	107,131,164,69,74	84,79,141	71,122,86	144	100	0.022	0.11	0.284,0.449,0.226,0.181,0.375	0.451,0.31,0.532	-0.13	A3SS	A1_NCBP2	JCEC														79145	ensembl_gene_id	H. sapiens	79145	H. sapiens	CHCHD7	coiled-coil-helix-coiled-coil-helix domain containing 7	The human gene CHCHD7 is predicted to be located in the mitochondrial intermembrane space. It contains a coiled-coil-helix-coiled-coil-helix domain and is involved in mitochondrial function. The exact function of CHCHD7 is not yet fully understood, but mutations in this gene have been linked to neurological disorders such as Parkinson's disease and amyotrophic lateral sclerosis (ALS). Further res…	Mutations in the CHCHD7 gene have been associated with several neurological disorders, including Parkinson's disease and amyotrophic lateral sclerosis (ALS). Targeted drug discovery efforts for these diseases have focused on improving mitochondrial function, as CHCHD7 is involved in this process. One example of a successful drug on the market is Riluzole, which is used to treat ALS by reducing gl…	GO:0033108 mitochondrial respiratory chain complex assembly;GO:0007005 mitochondrion organization;GO:0065003 protein-containing complex assembly		Predicted intracellular proteins; Disease related genes; Cancer-related genes	Cell Junctions (Approved); Additional: Aggresome
ENSG00000173575	CHD2	chr15	+	92978147	92978383	92978233	92978383	92974878	92974950	7,13,0,12,29	3,61,80,9,71	0,0,0	45,70,126	186	100	2.8e-11	7e-09	0.556,0.103,0.0,0.418,0.18	0.0,0.0,0.0	0.25	A3SS	A1_NCBP2	JC														1106	ensembl_gene_id	H. sapiens	1106	H. sapiens	CHD2	chromodomain helicase DNA binding protein 2	CHD2 is a human gene that encodes for the chromodomain helicase DNA binding protein 2. This gene belongs to the CHD family of proteins, which are known for their chromo domains and SNF2-related helicase/ATPase domains. CHD genes are thought to modify chromatin structure, which can alter gene expression by affecting the accessibility of the transcriptional apparatus to the DNA template. The CHD2 g…	Mutations in the CHD2 gene have been associated with several neurological disorders, including autism spectrum disorder (ASD), epilepsy, and intellectual disability. Studies have shown that CHD2 mutations can lead to altered gene expression and neuronal development, which may contribute to the pathogenesis of these disorders. Targeted drug discovery efforts for CHD2-related disorders are still in…	GO:0060218 hematopoietic stem cell differentiation;GO:0002244 hematopoietic progenitor cell differentiation;GO:0034728 nucleosome organization		Predicted intracellular proteins; Potential drug targets; Human disease related genes:Nervous system diseases:Epilepsy; Enzymes; ENZYME proteins:Hydrolases; Disease related genes	Nucleoplasm (Enhanced)
ENSG00000174669	SLC29A2	chr11	-	66366125	66366231	66366125	66366191	66366430	66366564	42,17,35,32,26	6,2,0,0,17	32,10,40	4,0,0	140	100	0.019	0.1	0.833,0.859,1.0,1.0,0.522	0.851,1.0,1.0	-0.11	A3SS	A1_NCBP2	JCEC														3177	ensembl_gene_id	H. sapiens	3177	H. sapiens	SLC29A2	solute carrier family 29 member 2	SLC29A2 is a gene that encodes a protein involved in the transport of nucleosides, which are essential for nucleotide synthesis in cells that lack the ability to produce them de novo. This gene plays a key role in regulating various physiological processes by affecting adenosine concentration at the cell surface.	Mutations in the SLC29A2 gene have been associated with a rare genetic disorder called H syndrome, which is characterized by hyperpigmentation, hypertrichosis, hearing loss, and other systemic manifestations. The exact mechanism by which SLC29A2 mutations cause H syndrome is not fully understood, but it is thought to involve dysregulation of immune responses and inflammation. There are currently …	GO:0035364 thymine transport;GO:0015857 uracil transport;GO:1903791 uracil transmembrane transport		Transporters:Electrochemical Potential-driven transporters
ENSG00000177054	ZDHHC13	chr11	+	19166301	19170568	19170410	19170568	19165051	19165145	465,402,421,486,435	0,1,8,0,0	497,606,332	0,0,0	4209	100	0.0074	0.047	1.0,0.905,0.556,1.0,1.0	1.0,1.0,1.0	-0.11	A3SS	A1_NCBP2	JCEC														54503	ensembl_gene_id	H. sapiens	54503	H. sapiens	ZDHHC13	zDHHC palmitoyltransferase 13	ZDHHC13 is a human gene that encodes for a protein called zinc finger DHHC-type palmitoyltransferase 13. This protein is predicted to have two main functions: magnesium ion transmembrane transporter activity and palmitoyltransferase activity. It is located in the endoplasmic reticulum and is involved in the positive regulation of I-kappaB kinase/NF-kappaB signaling. Palmitoylation is a post-trans…	There is limited information available on the disease implications of ZDHHC13. However, recent studies have suggested that mutations in this gene may be associated with intellectual disability and autism spectrum disorder. Targeted drug discovery efforts for ZDHHC13 are also limited, as its function and role in disease pathogenesis are not well understood. However, there have been some studies ex…	GO:1903830 magnesium ion transmembrane transport;GO:0015693 magnesium ion transport;GO:0043123 positive regulation of canonical NF-kappaB signal transduction		ENZYME proteins:Transferases; Transporters:Accessory Factors Involved in Transport; Enzymes	Vesicles (Approved); Additional: Golgi apparatus
ENSG00000179832	MROH1	chr8	+	144242210	144242515	144242368	144242515	144241394	144241517	22,5,10,0,0	0,22,2,18,26	0,0,0	6,17,12	200	100	4.5e-05	0.00079	1.0,0.102,0.714,0.0,0.0	0.0,0.0,0.0	0.36	A3SS	A1_NCBP2	JC														727957	ensembl_gene_id	H. sapiens	727957	H. sapiens	MROH1	maestro heat like repeat family member 1	Maestro heat like repeat family member 1 (MROH1) is a human gene that encodes a protein involved in the regulation of cell division and differentiation. The protein contains heat-like repeat domains and is thought to play a role in the formation of cilia, which are hair-like structures on the surface of cells that are involved in cell signaling and movement. Mutations in MROH1 have been associate…	There is limited information available on targeted drug discovery efforts for MROH1, as it is a relatively newly discovered gene. However, mutations in MROH1 have been associated with a variety of ciliopathies, including Joubert syndrome, Meckel-Gruber syndrome, and Bardet-Biedl syndrome. These disorders are characterized by a range of symptoms, including developmental abnormalities, kidney and l…	GO:0170064 lysosome fission;GO:0048285 organelle fission;GO:0006996 organelle organization		Predicted intracellular proteins	Nucleoplasm (Approved); Additional: Cytosol
ENSG00000180776	ZDHHC20	chr13	-	21381433	21381549	21381433	21381546	21381900	21381945	20,37,24,53,13	12,0,0,4,0	29,10,16	0,0,0	103	100	0.0006	0.007	0.618,1.0,1.0,0.928,1.0	1.0,1.0,1.0	-0.091	A3SS	A1_NCBP2	JC														253832	ensembl_gene_id	H. sapiens	253832	H. sapiens	ZDHHC20	zDHHC palmitoyltransferase 20	ZDHHC20 is a human gene that encodes for a protein called zinc finger DHHC-type palmitoyltransferase 20. This protein is involved in the process of peptidyl-L-cysteine S-palmitoylation, which is the addition of a fatty acid molecule called palmitate to a cysteine residue in a protein. ZDHHC20 has been shown to have protein-cysteine S-palmitoyltransferase activity and zinc ion binding activity. It…	There is limited information available on the disease implications of ZDHHC20. However, recent studies have suggested that mutations in this gene may be associated with intellectual disability and autism spectrum disorder. Targeted drug discovery efforts for ZDHHC20 are also limited, as the function of this protein is not fully understood. However, there have been some studies exploring the poten…	GO:0019062 virion attachment to host cell;GO:0044650 adhesion of symbiont to host cell;GO:0018230 peptidyl-L-cysteine S-palmitoylation		ENZYME proteins:Transferases; Transporters:Accessory Factors Involved in Transport; Enzymes	Plasma membrane;Vesicles (Supported)
ENSG00000198300	PEG3	chr19	-	56824261	56824741	56824261	56824427	56826387	56826463	15,31,37,9,17	0,11,4,0,31	0,2,10	10,9,7	200	100	2.5e-05	0.00051	1.0,0.585,0.822,1.0,0.215	0.0,0.1,0.417	0.55	A3SS	A1_NCBP2	JC														5178	ensembl_gene_id	H. sapiens	5178	H. sapiens	PEG3	paternally expressed 3	PEG3 (paternally expressed 3) is a human gene that belongs to the Kruppel C2H2-type zinc finger protein family. It is paternally expressed and shares multiple 5' exons and a common promoter with the ZIM2 gene. Alternative splicing events connect their shared 5' exons either with the remaining 4 exons unique to ZIM2 or with the remaining 2 exons unique to PEG3. PEG3 may play a role in cell prolife…	There is limited information available on the disease implications of PEG3. However, studies have shown that PEG3 may play a role in tumorigenesis and tumor suppression in glioma and ovarian cells. Targeted drug discovery efforts for PEG3 are also limited, as the gene is not well-characterized and its exact function is not fully understood. Currently, there are no drugs on the market that specifi…	GO:0000122 negative regulation of transcription by RNA polymerase II;GO:0006915 apoptotic process;GO:0012501 programmed cell death		Predicted intracellular proteins; Transcription factors:Zinc-coordinating DNA-binding domains	Nucleoplasm (Approved)
ENSG00000235109	ZSCAN31	chr6	-	28329302	28329778	28329302	28329714	28353861	28353952	75,129,182,191,114	0,0,0,0,8	225,146,91	10,6,12	164	100	2.2e-07	1.3e-05	1.0,1.0,1.0,1.0,0.897	0.932,0.937,0.822	0.082	A3SS	A1_NCBP2	JC														64288	ensembl_gene_id	H. sapiens	64288	H. sapiens	ZSCAN31	zinc finger and SCAN domain containing 31	ZSCAN31 is a human gene that encodes a protein with multiple C2H2-type zinc finger motifs. These motifs are involved in DNA binding and transcriptional regulation. Alternative splicing of the gene results in the production of multiple transcript variants. The function of ZSCAN31 is not well understood, but it is thought to play a role in the regulation of gene expression.	There is currently limited information on the disease implications of ZSCAN31. However, some studies have suggested that mutations in this gene may be associated with certain types of cancer, such as breast cancer and hepatocellular carcinoma. As for targeted drug discovery efforts, there are currently no drugs on the market that specifically target ZSCAN31. However, there is ongoing research int…	GO:0006357 regulation of transcription by RNA polymerase II;GO:0006355 regulation of DNA-templated transcription;GO:2001141 regulation of RNA biosynthetic process		Predicted intracellular proteins; Transcription factors:Zinc-coordinating DNA-binding domains	Nucleoplasm (Approved); Additional: Cytosol
ENSG00000071054	MAP4K4	chr2	+	101887087	101887261	101887087	101887237	101887777	101887937	437,338,431,353,247	619,624,755,586,447	443,409,518	459,553,711	124	100	0.00054	0.0065	0.363,0.304,0.315,0.327,0.308	0.438,0.374,0.37	-0.071	A5SS	A1_NCBP2	JCEC														9448	ensembl_gene_id	H. sapiens	9448	H. sapiens	MAP4K4	mitogen-activated protein kinase kinase kinase kinase 4	MAP4K4 is a serine/threonine protein kinase that activates MAPK8/JNK. It is involved in the TNF-alpha signaling pathway and functions through the MAP3K7-MAP2K4-MAP2K7 kinase cascade. The activation of MAPK8 by MAP4K4 is inhibited by dominant-negative mutants of MAP3K7/TAK1, MAP2K4/MKK4, and MAP2K7/MKK7. Different isoforms of MAP4K4 have been identified due to alternative splicing of transcript va…	MAP4K4 has been implicated in various diseases, including cancer, inflammation, and metabolic disorders. In cancer, MAP4K4 has been shown to promote tumor growth and metastasis in several types of cancer, including breast, lung, and pancreatic cancer. Inhibition of MAP4K4 has been proposed as a potential therapeutic strategy for cancer treatment. In inflammation, MAP4K4 has been shown to play a r…	GO:0032014 positive regulation of ARF protein signal transduction;GO:0120183 positive regulation of focal adhesion disassembly;GO:0120182 regulation of focal adhesion disassembly	yes	ENZYME proteins:Transferases; Kinases:STE Ser/Thr protein kinases; Predicted intracellular proteins; Enzymes
ENSG00000076067	RBMS2	chr12	+	56587553	56587664	56587553	56587659	56588293	56588374	179,187,235,168,195	23,26,24,27,5	226,154,310	24,0,2	105	100	2.1e-06	8.3e-05	0.881,0.873,0.903,0.856,0.974	0.9,1.0,0.993	-0.067	A5SS	A1_NCBP2	JCEC														5939	ensembl_gene_id	H. sapiens	5939	H. sapiens	RBMS2	RNA binding motif single stranded interacting protein 2	RBMS2 is a gene that encodes a protein belonging to a small family of proteins that bind single-stranded DNA/RNA. The protein contains two sets of ribonucleoprotein consensus sequence (RNP-CS) that contain conserved motifs, RNP1 and RNP2, required for DNA binding. RBMS proteins have been implicated in various functions such as DNA replication, gene transcription, cell cycle progression, and apopt…	RBMS2 has been implicated in various diseases, including cancer, cardiovascular disease, and neurological disorders. In cancer, RBMS2 has been shown to act as a tumor suppressor by regulating cell proliferation, apoptosis, and invasion. RBMS2 expression is frequently downregulated in various cancers, including breast, lung, and prostate cancer. Targeted drug discovery efforts for RBMS2 have focus…	GO:0006396 RNA processing;GO:0032774 RNA biosynthetic process;GO:0141187 nucleic acid biosynthetic process		Predicted intracellular proteins	Nucleoli fibrillar center (Approved); Additional: Cytosol;Nucleoplasm
ENSG00000087206	UIMC1	chr5	-	176968554	176969291	176969052	176969291	176958092	176958154	28,62,152,35,135	0,0,0,0,0	74,55,90	5,0,4	200	100	0.0014	0.014	1.0,1.0,1.0,1.0,1.0	0.881,1.0,0.918	0.067	A5SS	A1_NCBP2	JC														51720	ensembl_gene_id	H. sapiens	51720	H. sapiens	UIMC1	ubiquitin interaction motif containing 1	UIMC1 (Ubiquitin Interaction Motif Containing 1) is a nuclear protein that plays a crucial role in recognizing and repairing DNA lesions. It interacts with Brca1 (Breast Cancer 1) in a complex and binds to ubiquitinated lysine 63 of histone H2A and H2AX. UIMC1 is also believed to function as a transcriptional repressor. Alternative splicing of this gene results in multiple transcript variants. UI…	UIMC1 has been implicated in various types of cancer, including breast, ovarian, and lung cancer. Mutations in the Brca1 gene, which interacts with UIMC1, have been linked to an increased risk of breast and ovarian cancer. Targeting UIMC1 and its interaction with Brca1 has been explored as a potential therapeutic strategy for cancer treatment. However, there are currently no drugs specifically ta…	GO:0140861 DNA repair-dependent chromatin remodeling;GO:0007095 mitotic G2 DNA damage checkpoint signaling;GO:0044818 mitotic G2/M transition checkpoint		Predicted intracellular proteins	Nuclear bodies (Supported); Additional: Nucleoplasm
ENSG00000111237	VPS29	chr12	-	110499456	110499546	110499534	110499546	110496011	110496203	7,8,36,14,30	38,65,77,27,55	27,28,33	26,31,18	178	100	1.9e-06	9e-05	0.094,0.065,0.208,0.226,0.235	0.368,0.337,0.507	-0.24	A5SS	A1_NCBP2	JC														51699	ensembl_gene_id	H. sapiens	51699	H. sapiens	VPS29	VPS29 retromer complex component	VPS29 is a gene that belongs to a group of vacuolar protein sorting genes that are responsible for the efficient delivery of vacuolar hydrolases. The protein encoded by this gene is a component of a large multimeric complex called the retromer complex, which is involved in retrograde transport of proteins from endosomes to the trans-Golgi network. VPS29 may be involved in the formation of the inn…	Mutations in the VPS29 gene have been associated with several neurodegenerative disorders, including Parkinson's disease, Alzheimer's disease, and frontotemporal dementia. Studies have shown that dysfunction of the retromer complex, which includes VPS29, can lead to the accumulation of toxic proteins in the brain, contributing to the development of these diseases. As a result, there has been inte…	GO:0032456 endocytic recycling;GO:0042147 retrograde transport, endosome to Golgi;GO:0016482 cytosolic transport		Transporters; Predicted intracellular proteins	Cytosol;Vesicles (Supported)
ENSG00000115459	ELMOD3	chr2	+	85355554	85355716	85355554	85355598	85356966	85357252	8,13,35,30,25	0,7,2,0,7	4,33,61	0,0,2	200	100	0.00066	0.008	1.0,0.481,0.897,1.0,0.641	1.0,1.0,0.938	-0.18	A5SS	A1_NCBP2	JC														84173	ensembl_gene_id	H. sapiens	84173	H. sapiens	ELMOD3	ELMO domain containing 3	ELMOD3 is a gene that encodes a protein belonging to the engulfment and cell motility family of GTPase-activating proteins. These proteins regulate Arf GTPase proteins and are characterized by a conserved engulfment and cell motility domain. The encoded protein is found in stereocilia, kinocilia, and cuticular plate of developing hair cells in the rat cochlea, suggesting a role in cochlear sensor…	ELMOD3 has been linked to autosomal recessive nonsyndromic deafness-88 (DFNB88) in humans. DFNB88 is a rare form of hearing loss that affects the ability to hear high-frequency sounds. There is currently no targeted drug discovery effort for DFNB88 specifically, but research on ELMOD3 and related proteins may lead to potential therapeutic targets in the future. There are currently no drugs on the…	GO:0120045 stereocilium maintenance;GO:0060117 auditory receptor cell development;GO:0060122 inner ear receptor cell stereocilium organization		Predicted intracellular proteins; Human disease related genes:Nervous system diseases:Ear disease; Disease related genes
ENSG00000115756	HPCAL1	chr2	+	10422982	10425981	10422982	10423088	10426219	10426495	76,50,30,42,102	0,0,0,0,3	9,6,66	8,0,0	2993	100	0.0068	0.046	1.0,1.0,1.0,1.0,0.532	0.036,1.0,1.0	0.23	A5SS	A1_NCBP2	JCEC														3241	ensembl_gene_id	H. sapiens	3241	H. sapiens	HPCAL1	hippocalcin like 1	HPCAL1 is a gene that encodes a protein belonging to the neuron-specific calcium-binding protein family. The protein is found in the retina and brain and is highly similar to the human hippocalcin protein. It is also nearly identical to the hippocalcin like-1 proteins found in rats and mice. The protein may play a role in regulating rhodopsin phosphorylation in a calcium-dependent manner and may …	There is limited information available on the disease implications of HPCAL1. However, some studies have suggested that mutations in the gene may be associated with certain neurological disorders, such as schizophrenia and bipolar disorder. Targeted drug discovery efforts for HPCAL1 have been limited, but some studies have explored the potential of developing drugs that target the protein's calci…	GO:0009966 regulation of signal transduction;GO:0023051 regulation of signaling;GO:0010646 regulation of cell communication		Predicted intracellular proteins
ENSG00000118263	KLF7	chr2	-	207123975	207124404	207124343	207124404	207088457	207088581	0,42,47,14,51	2,0,0,7,0	26,25,49	0,0,0	200	100	0.024	0.13	0.0,1.0,1.0,0.5,1.0	1.0,1.0,1.0	-0.3	A5SS	A1_NCBP2	JC														8609	ensembl_gene_id	H. sapiens	8609	H. sapiens	KLF7	KLF transcription factor 7	KLF7, or KLF transcription factor 7, is a gene that belongs to the Kruppel-like transcriptional regulator family. This family of genes regulates cell proliferation, differentiation, and survival and contains three C2H2 zinc fingers at the C-terminus that mediate binding to GC-rich sites. KLF7 may contribute to the progression of type 2 diabetes by inhibiting insulin expression and secretion in pa…	There is limited information available on targeted drug discovery efforts for KLF7. However, research has shown that KLF7 may play a role in the progression of type 2 diabetes, making it a potential target for drug development. Inhibition of KLF7 may lead to increased insulin expression and secretion in pancreatic beta-cells and improved adipocytokine secretion in adipocytes, which could help to …	GO:1904178 negative regulation of adipose tissue development;GO:0061179 negative regulation of insulin secretion involved in cellular response to glucose stimulus;GO:1904177 regulation of adipose tissue development		Predicted intracellular proteins; Transcription factors:Zinc-coordinating DNA-binding domains	Nucleoplasm (Supported); Additional: Cytosol
ENSG00000119844	AFTPH	chr2	+	64579485	64581273	64579485	64579546	64585421	64585545	34,22,24,19,35	66,111,143,41,158	4,31,8	115,75,128	200	100	0.0022	0.02	0.205,0.09,0.077,0.188,0.1	0.017,0.171,0.03	0.059	A5SS	A1_NCBP2	JC														54812	ensembl_gene_id	H. sapiens	54812	H. sapiens	AFTPH	aftiphilin	AFTPH, also known as aftiphilin, is a human gene that plays a role in intracellular transport by enabling clathrin binding activity. It is located in the Golgi apparatus, cytosol, and nucleoplasm, and is part of the AP-1 adaptor complex. This gene is predicted to be involved in various cellular processes related to protein trafficking and sorting.	There is limited information available on the disease implications of AFTPH. However, recent studies have suggested that mutations in this gene may be associated with the development of certain types of cancer, including breast cancer and hepatocellular carcinoma. Targeted drug discovery efforts for AFTPH are currently underway, with a focus on developing small molecule inhibitors that can select…	GO:0015031 protein transport;GO:0046907 intracellular transport;GO:0045184 establishment of protein localization		Predicted intracellular proteins	Cytosol (Supported); Additional: Golgi apparatus;Vesicles
ENSG00000124155	PIGT	chr20	+	45416516	45416694	45416516	45416654	45419294	45419395	23,99,219,99,120	7,0,0,6,3	110,87,172	0,0,0	140	100	0.0038	0.029	0.701,1.0,1.0,0.922,0.966	1.0,1.0,1.0	-0.082	A5SS	A1_NCBP2	JCEC														51604	ensembl_gene_id	H. sapiens	51604	H. sapiens	PIGT	phosphatidylinositol glycan anchor biosynthesis class T	The PIGT gene is responsible for the production of a protein involved in the biosynthesis of glycosylphosphatidylinositol (GPI)-anchor, a glycolipid found on many blood cells that anchors proteins to the cell surface. The protein produced by PIGT is an essential component of the multisubunit enzyme, GPI transamidase, which mediates GPI anchoring in the endoplasmic reticulum by transferring fully …	Mutations in the PIGT gene have been associated with a rare genetic disorder called Multiple Congenital Anomalies-Hypotonia-Seizures Syndrome 2 (MCAHS2). This syndrome is characterized by developmental delay, hypotonia, seizures, and multiple congenital anomalies affecting various organs and systems. There are currently no targeted drug discovery efforts specifically for PIGT mutations, but treat…	GO:0016255 attachment of GPI anchor to protein;GO:0006505 GPI anchor metabolic process;GO:0006506 GPI anchor biosynthetic process		Human disease related genes:Cardiovascular diseases:Hematologic diseases; Predicted intracellular proteins; Human disease related genes:Congenital disorders of metabolism:Congenital disorders of lipid/glycolipid metabolism; Disease related genes
ENSG00000134644	PUM1	chr1	-	30950126	30950261	30950132	30950261	30945345	30945483	80,143,110,104,98	10,87,17,69,27	43,96,119	23,65,63	106	100	0.0077	0.052	0.883,0.608,0.859,0.587,0.774	0.638,0.582,0.641	0.12	A5SS	A1_NCBP2	JCEC														9698	ensembl_gene_id	H. sapiens	9698	H. sapiens	PUM1	pumilio RNA binding family member 1	PUM1 is a gene that encodes a protein belonging to the PUF family of RNA-binding proteins. This protein contains a specific RNA binding domain and serves as a regulator of mRNA translation by binding to their 3' untranslated regions. The function of PUM1 in invertebrates and lower vertebrates suggests that it may be involved in embryogenesis, cell development, and differentiation. The gene has mu…	There is limited information available on the disease implications of PUM1. However, recent studies have suggested that PUM1 may play a role in the development of certain cancers, including ovarian and breast cancer. Targeted drug discovery efforts for PUM1 are still in the early stages, but there is potential for the development of drugs that target PUM1 to treat these cancers. One example of a …	GO:1900246 positive regulation of RIG-I signaling pathway;GO:0060148 positive regulation of post-transcriptional gene silencing;GO:1900370 positive regulation of post-transcriptional gene silencing by RNA		Human disease related genes:Nervous system diseases:Neurodegenerative diseases; Predicted intracellular proteins; Disease related genes	Cytosol (Enhanced); Additional: Nucleoplasm
ENSG00000136068	FLNB	chr3	+	58141857	58141929	58141857	58141896	58142649	58142752	14,81,53,46,48	0,1,3,0,5	26,77,61	17,0,4	133	100	0.011	0.069	1.0,0.984,0.93,1.0,0.878	0.535,1.0,0.92	0.14	A5SS	A1_NCBP2	JCEC														2317	ensembl_gene_id	H. sapiens	2317	H. sapiens	FLNB	filamin B	FLNB, also known as filamin B, is a gene that belongs to the filamin family. The protein encoded by this gene interacts with glycoprotein Ib alpha to repair vascular injuries. The glycoprotein Ib complex includes glycoprotein Ib alpha, which binds the actin cytoskeleton. Mutations in FLNB have been linked to several conditions, including atelosteogenesis type 1 and type 3, boomerang dysplasia, au…	Mutations in the FLNB gene have been linked to several skeletal dysplasias, including atelosteogenesis type 1 and type 3, boomerang dysplasia, and autosomal dominant Larsen syndrome. These conditions are characterized by abnormal bone development and growth, leading to skeletal abnormalities and often severe physical disability. Spondylocarpotarsal synostosis syndrome, another condition associate…	GO:0003334 keratinocyte development;GO:0003382 epithelial cell morphogenesis;GO:0071346 cellular response to type II interferon		Human disease related genes:Congenital malformations:Other congenital malformations; Transporters:Accessory Factors Involved in Transport; Predicted intracellular proteins; Potential drug targets; Human disease related genes:Congenital malformations:Congenital malformations of the musculoskeletal system; Disease related genes	Plasma membrane (Supported); Additional: Actin filaments;Cytosol;Golgi apparatus
ENSG00000138674	SEC31A	chr4	-	82842139	82842481	82842184	82842481	82828999	82829058	179,261,229,224,373	61,40,60,25,127	268,201,428	96,81,149	145	100	0.0026	0.021	0.669,0.818,0.725,0.861,0.669	0.658,0.631,0.665	0.097	A5SS	A1_NCBP2	JCEC														22872	ensembl_gene_id	H. sapiens	22872	H. sapiens	SEC31A	SEC31 homolog A, COPII coat complex component	SEC31A is a human gene that encodes a protein similar to yeast Sec31 and is a component of the outer layer of the COPII coat protein complex. This protein is involved in vesicle budding from the endoplasmic reticulum and is required for ER-Golgi transport. It contains multiple WD repeats near the N-terminus and a proline-rich region in the C-terminal half. SEC31A associates with SEC13, a nuclear …	There is limited information on the disease implications of SEC31A. However, mutations in SEC31A have been associated with autosomal recessive osteogenesis imperfecta (OI), a genetic disorder characterized by brittle bones and increased susceptibility to fractures. Targeted drug discovery efforts for SEC31A are also limited, as the protein is involved in a fundamental cellular process and targeti…	GO:0090110 COPII-coated vesicle cargo loading;GO:0035459 vesicle cargo loading;GO:0090114 COPII-coated vesicle budding		Predicted intracellular proteins; Potential drug targets; Transporters:Primary Active Transporters; Human disease related genes:Congenital malformations:Congenital malformations of the nervous system; Disease related genes	Cytosol;Vesicles (Supported)
ENSG00000148985	PGAP2	chr11	+	3824269	3824376	3824269	3824364	3825019	3825128	20,14,19,24,14	0,10,0,0,1	6,15,16	9,17,29	112	100	8.3e-12	2.8e-09	1.0,0.556,1.0,1.0,0.926	0.373,0.441,0.33	0.52	A5SS	A1_NCBP2	JC														27315	ensembl_gene_id	H. sapiens	27315	H. sapiens	PGAP2	post-GPI attachment to proteins 2	PGAP2 is a human gene that is involved in the maturation of glycosylphosphatidylinositol (GPI) anchors on GPI-anchored proteins. Mutations in this gene have been linked to an autosomal recessive syndrome that is characterized by hyperphosphatasia and intellectual disability. The protein encoded by PGAP2 plays a crucial role in the attachment of GPI anchors to proteins, which is essential for thei…	Mutations in the PGAP2 gene have been linked to a rare autosomal recessive disorder known as hyperphosphatasia with intellectual disability syndrome (HPIDS). This disorder is characterized by elevated levels of alkaline phosphatase in the blood, intellectual disability, seizures, and other neurological symptoms. There is currently no cure for HPIDS, and treatment is mainly supportive and symptoma…	GO:0006505 GPI anchor metabolic process;GO:0006506 GPI anchor biosynthetic process;GO:0180046 GPI anchored protein biosynthesis		Predicted intracellular proteins; Potential drug targets; Human disease related genes:Congenital disorders of metabolism:Congenital disorders of lipid/glycolipid metabolism; Transporters; Disease related genes	Microtubules (Approved)
ENSG00000152061	RABGAP1L	chr1	+	174219124	174219295	174219124	174219184	174220971	174221164	80,75,218,84,118	13,2,2,16,10	181,105,51	0,1,0	200	100	3e-09	4e-07	0.755,0.949,0.982,0.724,0.855	1.0,0.981,1.0	-0.14	A5SS	A1_NCBP2	JC														9910	ensembl_gene_id	H. sapiens	9910	H. sapiens	RABGAP1L	RAB GTPase activating protein 1 like	RABGAP1L is a human gene that encodes for a protein called RAB GTPase activating protein 1 like. This protein has the ability to activate GTPase and bind to small GTPases. It plays a role in regulating protein localization, either upstream or within the process. RABGAP1L is found in various cellular locations, including the Golgi apparatus, early endosome, and nucleus.	There is limited information available on the disease implications of RABGAP1L. However, some studies have suggested that mutations in this gene may be associated with certain types of cancer, including breast cancer and lung adenocarcinoma. Targeted drug discovery efforts for RABGAP1L are also limited, as the function of this protein is not yet fully understood. However, some studies have sugges…	GO:0006897 endocytosis;GO:0098657 import into cell;GO:0032880 regulation of protein localization		Predicted intracellular proteins; Disease related genes
ENSG00000157036	EXOG	chr3	+	38497628	38497778	38497628	38497684	38501354	38501494	109,84,32,87,64	15,0,6,0,0	42,70,55	0,2,0	194	100	0.0011	0.012	0.789,1.0,0.733,1.0,1.0	1.0,0.947,1.0	-0.078	A5SS	A1_NCBP2	JC														9941	ensembl_gene_id	H. sapiens	9941	H. sapiens	EXOG	exo/endonuclease G	EXOG is a gene that encodes an enzyme with both endo and exonuclease activity. The enzyme is responsible for breaking down ester linkages at the 5' end of a nucleic acid chain. It is primarily found in the mitochondria and may play a role in programmed cell death. There are multiple variants of the gene due to alternative splicing, and a pseudogene exists on chromosome 18.	There is limited information available on the disease implications of EXOG. However, recent studies have suggested that mutations in the gene may be associated with mitochondrial dysfunction and neurodegenerative disorders such as Parkinson's disease. Targeted drug discovery efforts for EXOG are still in the early stages, but there is potential for the development of drugs that can modulate the e…	GO:0006309 apoptotic DNA fragmentation;GO:0030262 apoptotic nuclear changes;GO:0006921 cellular component disassembly involved in execution phase of apoptosis		Predicted intracellular proteins	Mitochondria (Supported)
ENSG00000160299	PCNT	chr21	+	46431528	46432215	46431528	46431978	46435903	46436148	18,14,8,8,21	0,2,0,24,3	15,23,24	0,1,0	200	100	0.00011	0.002	1.0,0.778,1.0,0.143,0.778	1.0,0.92,1.0	-0.23	A5SS	A1_NCBP2	JC														5116	ensembl_gene_id	H. sapiens	5116	H. sapiens	PCNT	pericentrin	The PCNT gene encodes a protein that binds to calmodulin and is expressed in the centrosome. It is a crucial component of the pericentriolar material (PCM) and interacts with gamma-tubulin, a microtubule nucleation component. The protein contains coiled-coil domains and a PCM targeting motif called the PACT domain. It plays a vital role in the normal functioning of the centrosomes, cytoskeleton, …	Mutations in the PCNT gene have been linked to several genetic disorders, including Seckel syndrome-4 and microcephalic osteodysplastic primordial dwarfism type II. Seckel syndrome-4 is a rare autosomal recessive disorder characterized by severe microcephaly, growth retardation, and intellectual disability. Microcephalic osteodysplastic primordial dwarfism type II is a rare genetic disorder chara…	GO:0007020 microtubule nucleation;GO:0046785 microtubule polymerization;GO:0031109 microtubule polymerization or depolymerization		Predicted intracellular proteins; Human disease related genes:Congenital malformations:Other congenital malformations; Disease related genes	Centrosome (Supported); Additional: Centriolar satellite;Cytosol;Flagellar centriole;Mid piece
ENSG00000163138	PACRGL	chr4	+	20700412	20700787	20700412	20700578	20704465	20704533	32,31,41,59,89	0,0,6,0,4	16,33,15	0,1,0	309	100	0.012	0.071	1.0,1.0,0.689,1.0,0.878	1.0,0.914,1.0	-0.058	A5SS	A1_NCBP2	JCEC														133015	ensembl_gene_id	H. sapiens	133015	H. sapiens	PACRGL	parkin coregulated like	PACRGL (Parkin Coregulated Like) is a gene that is located on chromosome 4 in humans. It is a member of the PACRG family of genes and is involved in the regulation of the parkin protein, which is important for the maintenance of healthy neurons. PACRGL has been shown to interact with parkin and may play a role in the degradation of damaged mitochondria. Mutations in PACRGL have been associated wi…	There is limited information available on the disease implications of PACRGL, as it is a relatively newly discovered gene. However, mutations in PACRGL have been associated with Parkinson's disease and other neurodegenerative disorders. Targeted drug discovery efforts for PACRGL are also limited, as its function is not yet fully understood. However, there is potential for the development of drugs…			Predicted intracellular proteins	Nucleoplasm;Vesicles (Approved)
ENSG00000165219	GAPVD1	chr9	+	125346818	125346995	125346818	125346941	125349389	125349519	16,4,0,0,11	51,89,40,20,36	0,0,5	74,34,102	154	100	3.1e-05	0.00075	0.169,0.028,0.0,0.0,0.166	0.0,0.0,0.031	0.062	A5SS	A1_NCBP2	JCEC														26130	ensembl_gene_id	H. sapiens	26130	H. sapiens	GAPVD1	GTPase activating protein and VPS9 domains 1	GAPVD1 is a human gene that encodes a protein with both GTPase activating protein binding activity and guanyl-nucleotide exchange factor activity. This protein is involved in regulating protein transport and is located in both the cytosol and plasma membrane. The gene's function is important for maintaining proper cellular processes and disruptions in its activity can lead to various diseases.	There is limited information available on the disease implications of GAPVD1. However, some studies have suggested that mutations in this gene may be associated with certain types of cancer, including breast cancer and colorectal cancer. Targeted drug discovery efforts for GAPVD1 are also limited, but some studies have explored the potential of small molecule inhibitors to target the protein's ac…	GO:0051223 regulation of protein transport;GO:0006897 endocytosis;GO:0070201 regulation of establishment of protein localization		Predicted intracellular proteins	Plasma membrane (Supported); Additional: Cytosol
ENSG00000166197	NOLC1	chr10	+	102159192	102159338	102159192	102159308	102159432	102159568	34,38,37,23,34	110,158,208,150,183	9,4,35	169,74,198	130	100	0.00027	0.0038	0.192,0.156,0.12,0.106,0.125	0.039,0.04,0.12	0.073	A5SS	A1_NCBP2	JCEC														9221	ensembl_gene_id	H. sapiens	9221	H. sapiens	NOLC1	nucleolar and coiled-body phosphoprotein 1	NOLC1, or nucleolar and coiled-body phosphoprotein 1, is a gene that plays a role in protein heterodimerization and protein-macromolecule adaptor activity. It is involved in neural crest cell development, neural crest formation, and regulation of translation. NOLC1 is located in the fibrillar center.	There is limited information available on the disease implications of NOLC1. However, some studies have suggested that mutations in NOLC1 may be associated with neurodevelopmental disorders such as autism spectrum disorder and intellectual disability. Targeted drug discovery efforts for NOLC1 are also limited, as the gene is not currently considered a major drug target. However, some studies have…	GO:0014029 neural crest formation;GO:0007000 nucleolus organization;GO:0014032 neural crest cell development		Predicted intracellular proteins	Nucleoli fibrillar center (Enhanced)
ENSG00000168522	FNTA	chr8	+	43077215	43080441	43077215	43077364	43084709	43084881	945,1050,1285,1044,1010	0,0,0,0,0	1165,1466,1353	0,0,16	3177	100	3.9e-06	0.00012	1.0,1.0,1.0,1.0,1.0	1.0,1.0,0.727	0.091	A5SS	A1_NCBP2	JCEC														2339	ensembl_gene_id	H. sapiens	2339	H. sapiens	FNTA	farnesyltransferase, CAAX box, subunit alpha	The FNTA gene encodes the alpha subunit of prenyltransferases, which can attach either a farnesyl or geranylgeranyl group to the cysteine residue of proteins with a C-terminal CAAX box. The CAAX geranylgeranyltransferase and CAAX farnesyltransferase are heterodimers that share the same alpha subunit but have different beta subunits. Alternative splicing of the FNTA gene results in multiple transc…	Mutations in the FNTA gene have been associated with several diseases, including progeroid syndrome, which is characterized by premature aging, and cancer. In cancer, prenylation of oncogenic proteins is a critical step in their activation and targeting FNTA has been explored as a potential therapeutic target. Several drugs targeting prenylation have been developed, including farnesyltransferase …	GO:0007323 peptide pheromone maturation;GO:0018343 protein farnesylation;GO:0018344 protein geranylgeranylation		ENZYME proteins:Transferases; Predicted intracellular proteins; FDA approved drug targets:Small molecule drugs; Enzymes	Cytosol (Approved)
ENSG00000172663	TMEM134	chr11	-	67468016	67468092	67468027	67468092	67467500	67467590	0,4,16,5,1	8,19,28,12,31	0,0,4	25,23,29	111	100	0.00081	0.0094	0.0,0.159,0.34,0.273,0.028	0.0,0.0,0.111	0.12	A5SS	A1_NCBP2	JCEC														80194	ensembl_gene_id	H. sapiens	80194	H. sapiens	TMEM134	transmembrane protein 134	TMEM134 is a human gene that encodes for a transmembrane protein located in the cytosol and perinuclear region of the cytoplasm. The function of this protein is not yet fully understood, but it is believed to play a role in cellular processes such as protein transport and signaling. The gene is expressed in various tissues throughout the body, including the brain, heart, and liver. Mutations in T…	There is limited information available on the disease implications of TMEM134 mutations. However, a study published in 2018 identified a de novo missense mutation in TMEM134 in a patient with developmental delay, intellectual disability, and seizures. This suggests that mutations in TMEM134 may be associated with neurological disorders. As of now, there are no targeted drug discovery efforts for …			Transporters	Cytosol (Supported)
ENSG00000173230	GOLGB1	chr3	-	121730847	121730973	121730875	121730973	121729864	121730017	21,22,86,0,32	60,148,229,38,208	26,13,2	178,166,57	128	100	0.0014	0.014	0.215,0.104,0.227,0.0,0.107	0.102,0.058,0.027	0.068	A5SS	A1_NCBP2	JCEC														2804	ensembl_gene_id	H. sapiens	2804	H. sapiens	GOLGB1	golgin B1	The human gene GOLGB1, also known as golgin B1, is involved in protein localization to the pericentriolar material and is located in the Golgi apparatus and endoplasmic reticulum-Golgi intermediate compartment. It enables RNA binding activity, which suggests a potential role in RNA processing or transport. This information is provided by the Alliance of Genome Resources as of April 2022.	There is limited information available on the disease implications of GOLGB1. However, some studies have suggested that mutations in this gene may be associated with certain types of cancer, including breast and lung cancer. Targeted drug discovery efforts for GOLGB1 are also limited, as the function of this gene is not well understood. However, some studies have suggested that targeting the Golg…	GO:1905793 protein localization to pericentriolar material;GO:0071539 protein localization to centrosome;GO:1905508 protein localization to microtubule organizing center		Predicted intracellular proteins	Golgi apparatus (Enhanced)
ENSG00000196367	TRRAP	chr7	+	98983263	98983492	98983263	98983459	98984092	98984358	12,49,32,35,43	92,82,50,168,113	44,12,21	99,184,148	133	100	0.0088	0.056	0.089,0.31,0.325,0.135,0.222	0.25,0.047,0.096	0.085	A5SS	A1_NCBP2	JCEC														8295	ensembl_gene_id	H. sapiens	8295	H. sapiens	TRRAP	transformation/transcription domain associated protein	TRRAP is a gene that encodes a large protein belonging to the PIKK family. It is a crucial component of many histone acetyltransferase (HAT) complexes and is involved in transcription and DNA repair by recruiting HAT complexes to chromatin. The gene is alternatively spliced, resulting in multiple isoforms. Deregulation of TRRAP may contribute to the development of various cancers, including gliob…	TRRAP has been implicated in various cancers, including glioblastoma multiforme, breast cancer, and lung cancer. In glioblastoma multiforme, TRRAP has been shown to be overexpressed and associated with poor prognosis. Targeting TRRAP has been proposed as a potential therapeutic strategy for cancer treatment. However, there are currently no drugs specifically targeting TRRAP on the market. Some dr…	GO:0140861 DNA repair-dependent chromatin remodeling;GO:1905168 positive regulation of double-strand break repair via homologous recombination;GO:0045911 positive regulation of DNA recombination		Predicted intracellular proteins; Human disease related genes:Nervous system diseases:Ear disease; Disease related genes; Cancer-related genes	Nucleoplasm (Supported); Additional: Golgi apparatus
ENSG00000263753	LINC00667	chr18	+	5241698	5241889	5241698	5241812	5243593	5246508	112,66,42,44,26	35,20,8,8,4	126,110,122	0,22,21	177	100	0.006	0.042	0.644,0.651,0.748,0.757,0.786	1.0,0.739,0.766	-0.12	A5SS	A1_NCBP2	JCEC														339290	ensembl_gene_id	H. sapiens	339290	H. sapiens	LINC00667	long intergenic non-protein coding RNA 667
ENSG00000009780	FAM76A	chr1	+							59,43,35,38,66	49,41,66,65,55	0,43,37	52,43,92	187	200	0.0098	0.064	0.563,0.529,0.362,0.385,0.562	0.0,0.517,0.301	0.21	MXE	A1_NCBP2	JC			27744653	27744811	27759525	27759627	27749067	27749154	27755194	27755330	2627			199870	ensembl_gene_id	H. sapiens	199870	H. sapiens	FAM76A	family with sequence similarity 76 member A	FAM76A is a human gene that is a member of the family with sequence similarity 76. It is located in the nucleoplasm, which is the fluid inside the nucleus of a cell. The function of this gene is not yet fully understood, but it is believed to play a role in DNA repair and maintenance. Further research is needed to fully understand the function of FAM76A and its potential implications for human he…	There is currently limited information available on the disease implications of FAM76A. However, some studies have suggested that mutations in this gene may be associated with an increased risk of cancer, particularly breast cancer. Targeted drug discovery efforts for FAM76A are also limited, as the function of this gene is not yet fully understood. There are currently no drugs on the market that…			Predicted intracellular proteins	Cytosol;Nucleoplasm (Approved)
ENSG00000010626	LRRC23	chr12	+							67,33,17,7,41	51,37,22,0,27	34,35,49	15,0,25	231	237	0.028	0.14	0.574,0.478,0.442,1.0,0.609	0.699,1.0,0.668	-0.17	MXE	A1_NCBP2	JCEC			6906408	6906662	6912729	6913027	6907314	6907445	6909889	6910026	901			10233	ensembl_gene_id	H. sapiens	10233	H. sapiens	LRRC23	leucine rich repeat containing 23	LRRC23, or leucine rich repeat containing 23, is a human gene that is predicted to be active in the cytosol. The gene contains instructions for making a protein that contains leucine-rich repeats, which are structural motifs commonly found in proteins involved in protein-protein interactions. However, the specific function of the LRRC23 protein is currently unknown. The gene is located on chromos…	There is limited information available on the disease implications and targeted drug discovery efforts for LRRC23. However, some studies have suggested that variations in the gene may be associated with susceptibility to autoimmune diseases such as systemic lupus erythematosus (SLE) and rheumatoid arthritis (RA). These findings suggest that LRRC23 may play a role in the immune system and inflamma…	GO:0062177 radial spoke assembly;GO:0035082 axoneme assembly;GO:0001578 microtubule bundle formation		Predicted intracellular proteins	Nucleoli;Nucleoli rim (Approved)
ENSG00000010626	LRRC23	chr12	+							58,41,21,7,41	21,20,26,11,5	34,37,49	6,0,12	231	237	0.00079	0.011	0.739,0.678,0.453,0.395,0.894	0.853,1.0,0.807	-0.26	MXE	A1_NCBP2	JCEC			6906408	6906662	6913890	6914228	6907314	6907445	6909889	6910026	902			10233	ensembl_gene_id	H. sapiens	10233	H. sapiens	LRRC23	leucine rich repeat containing 23	LRRC23, or leucine rich repeat containing 23, is a human gene that is predicted to be active in the cytosol. The gene contains instructions for making a protein that contains leucine-rich repeats, which are structural motifs commonly found in proteins involved in protein-protein interactions. However, the specific function of the LRRC23 protein is currently unknown. The gene is located on chromos…	There is limited information available on the disease implications and targeted drug discovery efforts for LRRC23. However, some studies have suggested that variations in the gene may be associated with susceptibility to autoimmune diseases such as systemic lupus erythematosus (SLE) and rheumatoid arthritis (RA). These findings suggest that LRRC23 may play a role in the immune system and inflamma…	GO:0062177 radial spoke assembly;GO:0035082 axoneme assembly;GO:0001578 microtubule bundle formation		Predicted intracellular proteins	Nucleoli;Nucleoli rim (Approved)
ENSG00000010803	SCMH1	chr1	-							129,145,203,204,118	279,288,274,284,212	340,186,334	395,254,486	200	171	0.017	0.094	0.283,0.301,0.388,0.38,0.322	0.424,0.385,0.37	-0.058	MXE	A1_NCBP2	JC			41142877	41143112	41160874	41160898	41151613	41151684	41159724	41159933	3412			22955	ensembl_gene_id	H. sapiens	22955	H. sapiens	SCMH1	Scm polycomb group protein homolog 1	SCMH1 is a human gene that encodes for a protein called Scm polycomb group protein homolog 1. This protein is predicted to have chromatin binding and histone binding activity, and is involved in negative regulation of transcription. It is also predicted to play a role in anterior/posterior pattern specification, chromatin remodeling, and spermatogenesis. SCMH1 is predicted to be located in the nu…	There is limited information available on the disease implications of SCMH1. However, some studies have suggested that mutations in this gene may be associated with certain types of cancer, including breast cancer and glioblastoma. Targeted drug discovery efforts for SCMH1 are also limited, as the function of this protein is not well understood. However, some studies have suggested that targeting…	GO:0031507 heterochromatin formation;GO:0045814 negative regulation of gene expression, epigenetic;GO:0040029 epigenetic regulation of gene expression		Predicted intracellular proteins	Nucleoplasm (Supported); Additional: Cytosol;Nuclear bodies
ENSG00000010803	SCMH1	chr1	-							152,152,155,233,88	89,69,85,93,95	364,241,387	129,108,127	200	200	0.0052	0.041	0.631,0.688,0.646,0.715,0.481	0.738,0.691,0.753	-0.095	MXE	A1_NCBP2	JC			41151613	41151684	41160874	41160898	41152598	41152741	41159724	41159933	3413			22955	ensembl_gene_id	H. sapiens	22955	H. sapiens	SCMH1	Scm polycomb group protein homolog 1	SCMH1 is a human gene that encodes for a protein called Scm polycomb group protein homolog 1. This protein is predicted to have chromatin binding and histone binding activity, and is involved in negative regulation of transcription. It is also predicted to play a role in anterior/posterior pattern specification, chromatin remodeling, and spermatogenesis. SCMH1 is predicted to be located in the nu…	There is limited information available on the disease implications of SCMH1. However, some studies have suggested that mutations in this gene may be associated with certain types of cancer, including breast cancer and glioblastoma. Targeted drug discovery efforts for SCMH1 are also limited, as the function of this protein is not well understood. However, some studies have suggested that targeting…	GO:0031507 heterochromatin formation;GO:0045814 negative regulation of gene expression, epigenetic;GO:0040029 epigenetic regulation of gene expression		Predicted intracellular proteins	Nucleoplasm (Supported); Additional: Cytosol;Nuclear bodies
ENSG00000013561	RNF14	chr5	+							201,173,270,375,87	30,26,37,30,24	199,155,270	12,7,22	200	200	8.2e-05	0.0018	0.87,0.869,0.879,0.926,0.784	0.943,0.957,0.925	-0.076	MXE	A1_NCBP2	JC			141973582	141973742	141980122	141980351	141974803	141974955	141978302	141978830	3130			9604	ensembl_gene_id	H. sapiens	9604	H. sapiens	RNF14	ring finger protein 14	RNF14, or ring finger protein 14, is a gene that encodes a protein containing a RING zinc finger, which is involved in protein-protein interactions. The protein interacts with androgen receptor (AR) and may act as a coactivator that induces AR target gene expression in the prostate. A dominant negative mutant of this gene has been shown to inhibit the AR-mediated growth of prostate cancer. The pr…	Research on RNF14 has primarily focused on its role in prostate cancer. Studies have shown that RNF14 is overexpressed in prostate cancer cells and plays a critical role in the growth and survival of these cells. Targeting RNF14 has emerged as a potential therapeutic strategy for prostate cancer. However, there are currently no drugs on the market that specifically target RNF14. Several studies h…	GO:0160127 protein-RNA covalent cross-linking repair;GO:0006415 translational termination;GO:0030521 androgen receptor signaling pathway		ENZYME proteins:Transferases; Predicted intracellular proteins; Enzymes	Nucleoplasm (Supported); Additional: Cytosol
ENSG00000022840	RNF10	chr12	+							173,213,325,188,226	164,164,226,116,293	209,168,326	312,211,463	202	256	5.3e-05	0.0014	0.572,0.622,0.646,0.673,0.494	0.459,0.502,0.472	0.12	MXE	A1_NCBP2	JCEC			120565071	120565189	120571190	120571291	120565427	120565529	120566824	120566980	750			9921	ensembl_gene_id	H. sapiens	9921	H. sapiens	RNF10	ring finger protein 10	RNF10, also known as ring finger protein 10, is a gene that encodes a protein containing a ring finger motif. This motif is involved in protein-protein interactions, but the specific function of the RNF10 protein is not yet known. EST data suggests that there may be multiple alternatively spliced transcript variants of the gene, but their full length nature is not yet understood.	There is limited information available on the disease implications of RNF10. However, some studies have suggested that RNF10 may play a role in cancer development and progression. For example, one study found that RNF10 expression was significantly higher in breast cancer tissues compared to normal breast tissues. Additionally, RNF10 has been implicated in the regulation of the NF-κB signaling pa…	GO:0099527 postsynapse to nucleus signaling pathway;GO:0010626 negative regulation of Schwann cell proliferation;GO:1990116 ribosome-associated ubiquitin-dependent protein catabolic process		Predicted intracellular proteins	Nucleoplasm (Approved); Additional: Mitochondria
ENSG00000029153	ARNTL2	chr12	+							14,50,37,57,54	127,141,198,145,103	45,13,37	233,172,138	180	193	0.018	0.1	0.106,0.275,0.167,0.297,0.36	0.172,0.075,0.223	0.084	MXE	A1_NCBP2	JCEC			27380246	27380404	27389178	27389296	27385480	27385560	27387227	27387320	879			56938	ensembl_gene_id	H. sapiens	56938	H. sapiens	BMAL2	basic helix-loop-helix ARNT like 2	BMAL2, also known as basic helix-loop-helix ARNT like 2, is a gene that encodes a transcription factor belonging to the PAS superfamily. This protein plays a crucial role in adaptation to low oxygen levels, exposure to environmental pollutants, and diurnal oscillations in light and temperature. It forms a transcriptionally active heterodimer with the circadian CLOCK protein, MOP4, and hypoxia-ind…	There is limited information available on the disease implications of BMAL2. However, studies have shown that disruption of the circadian clock can lead to various diseases such as sleep disorders, metabolic disorders, and cancer. Therefore, targeting BMAL2 and its associated proteins may have therapeutic potential in these diseases. There are currently no drugs on the market that specifically ta…	GO:0042753 positive regulation of circadian rhythm;GO:0009649 entrainment of circadian clock;GO:0032922 circadian regulation of gene expression		Predicted intracellular proteins; Transcription factors:Basic domains	Nucleoli;Nucleoplasm (Supported)
ENSG00000041982	TNC	chr9	-							55,47,70,43,60	12,4,0,0,3	32,98,41	0,0,0	200	200	8.9e-05	0.0019	0.821,0.922,1.0,1.0,0.952	1.0,1.0,1.0	-0.061	MXE	A1_NCBP2	JC			115042218	115042341	115063795	115064068	115059729	115060002	115062916	115063189	1943			3371	ensembl_gene_id	H. sapiens	3371	H. sapiens	TNC	tenascin C	The TNC gene encodes for a protein called tenascin C, which is found in specific tissues and is made up of six subunits linked by disulfide bonds. The protein contains multiple domains that are important for guiding neurons and axons during development, synaptic plasticity, and neuronal regeneration. Tenascin C is involved in the formation of the extracellular matrix, which provides structural su…	The TNC gene has been implicated in various diseases, including cancer and cardiovascular disease. In cancer, tenascin C is overexpressed in the tumor microenvironment and is associated with tumor progression, invasion, and metastasis. Targeting tenascin C has been explored as a potential therapeutic strategy for cancer treatment. In cardiovascular disease, tenascin C is involved in the developme…	GO:0060739 mesenchymal-epithelial cell signaling involved in prostate gland development;GO:0060447 bud outgrowth involved in lung branching;GO:0014012 peripheral nervous system axon regeneration		Predicted intracellular proteins; Predicted secreted proteins; Cancer-related genes:Candidate cancer biomarkers; Human disease related genes:Nervous system diseases:Ear disease; Disease related genes
ENSG00000047249	ATP6V1H	chr8	-							86,138,124,185,213	0,7,20,7,54	133,152,292	0,6,18	202	214	0.00035	0.0058	1.0,0.954,0.868,0.966,0.807	1.0,0.964,0.945	-0.051	MXE	A1_NCBP2	JCEC			53715542	53716024	53769617	53769743	53743576	53743690	53756554	53756656	3718			51606	ensembl_gene_id	H. sapiens	51606	H. sapiens	ATP6V1H	ATPase H+ transporting V1 subunit H	ATP6V1H is a gene that encodes a regulatory subunit of vacuolar ATPase (V-ATPase), an enzyme that acidifies intracellular organelles. V-ATPase-dependent organelle acidification is essential for various processes, including protein sorting, zymogen activation, receptor-mediated endocytosis, and synaptic vesicle proton gradient generation. The encoded protein is required for catalysis of ATP but no…	Reduced expression of ATP6V1H has been associated with the development of type 2 diabetes, as it plays a role in insulin secretion and glucose homeostasis. Targeted drug discovery efforts have focused on developing small molecule inhibitors of V-ATPase for the treatment of cancer, osteoporosis, and other diseases. Bafilomycin A1, a natural product inhibitor of V-ATPase, has been used in preclinic…	GO:0061795 Golgi lumen acidification;GO:0048388 endosomal lumen acidification;GO:0007042 lysosomal lumen acidification		Predicted intracellular proteins; Transporters:Primary Active Transporters	Actin filaments;Cytosol (Supported); Additional: Plasma membrane
ENSG00000047849	MAP4	chr3	-							578,683,771,905,584	955,941,1040,997,888	981,706,1116	1098,840,1163	200	200	0.0082	0.056	0.377,0.421,0.426,0.476,0.397	0.472,0.457,0.49	-0.054	MXE	A1_NCBP2	JC			47914816	47914939	47921764	47921878	47915950	47917174	47918718	47918841	2853			4134	ensembl_gene_id	H. sapiens	4134	H. sapiens	MAP4	microtubule associated protein 4	MAP4 is a non-neuronal microtubule-associated protein that promotes microtubule assembly and counteracts destabilization of interphase microtubule catastrophe promotion. It contains a domain similar to the microtubule-binding domains of neuronal microtubule-associated protein (MAP2) and microtubule-associated protein tau (MAPT/TAU). Cyclin B interacts with MAP4, which targets cell division cycle …	Research on MAP4 has shown its involvement in various diseases, including cancer, Alzheimer's disease, and cardiovascular diseases. In cancer, MAP4 has been found to be overexpressed in several types of tumors, including breast, ovarian, and lung cancer. Targeting MAP4 has been proposed as a potential therapeutic strategy for cancer treatment. In Alzheimer's disease, MAP4 has been implicated in t…	GO:1902856 negative regulation of non-motile cilium assembly;GO:0051012 microtubule sliding;GO:1902855 regulation of non-motile cilium assembly		Predicted intracellular proteins; FDA approved drug targets:Small molecule drugs	Cytosol;Microtubules;Plasma membrane;Primary cilium (Approved); Additional: Acrosome;Basal body;Equatorial segment
ENSG00000047849	MAP4	chr3	-							815,665,1408,727,1040	910,954,1160,1233,803	964,437,963	1369,991,1492	223	214	0.0025	0.025	0.462,0.401,0.538,0.361,0.554	0.403,0.297,0.382	0.1	MXE	A1_NCBP2	JCEC			47918718	47918841	47977864	47977933	47921764	47921878	47928227	47928350	2855			4134	ensembl_gene_id	H. sapiens	4134	H. sapiens	MAP4	microtubule associated protein 4	MAP4 is a non-neuronal microtubule-associated protein that promotes microtubule assembly and counteracts destabilization of interphase microtubule catastrophe promotion. It contains a domain similar to the microtubule-binding domains of neuronal microtubule-associated protein (MAP2) and microtubule-associated protein tau (MAPT/TAU). Cyclin B interacts with MAP4, which targets cell division cycle …	Research on MAP4 has shown its involvement in various diseases, including cancer, Alzheimer's disease, and cardiovascular diseases. In cancer, MAP4 has been found to be overexpressed in several types of tumors, including breast, ovarian, and lung cancer. Targeting MAP4 has been proposed as a potential therapeutic strategy for cancer treatment. In Alzheimer's disease, MAP4 has been implicated in t…	GO:1902856 negative regulation of non-motile cilium assembly;GO:0051012 microtubule sliding;GO:1902855 regulation of non-motile cilium assembly		Predicted intracellular proteins; FDA approved drug targets:Small molecule drugs	Cytosol;Microtubules;Plasma membrane;Primary cilium (Approved); Additional: Acrosome;Basal body;Equatorial segment
ENSG00000050426	LETMD1	chr12	+							132,191,155,279,171	99,76,48,213,74	183,149,355	159,108,235	287	202	0.017	0.096	0.484,0.639,0.694,0.48,0.619	0.448,0.493,0.515	0.098	MXE	A1_NCBP2	JCEC			51053777	51053860	51056349	51056502	51055834	51056021	51056143	51056245	2748			25875	ensembl_gene_id	H. sapiens	25875	H. sapiens	LETMD1	LETM1 domain containing 1	LETMD1 (LETM1 domain containing 1) is a gene that encodes a protein found in the outer membrane of mitochondria. This protein may play a role in the development of tumors by negatively regulating the p53 tumor suppressor gene. The gene has multiple alternative spliced transcript variants.	Research on LETMD1 and its potential implications in disease is still ongoing. However, some studies have suggested that mutations in the gene may be associated with mitochondrial disorders such as Wolf-Hirschhorn syndrome and seizures. Additionally, LETMD1 has been found to be overexpressed in certain types of cancer, including breast and lung cancer, and may play a role in tumor growth and meta…	GO:1903409 reactive oxygen species biosynthetic process;GO:0051560 mitochondrial calcium ion homeostasis;GO:0034142 toll-like receptor 4 signaling pathway		Predicted intracellular proteins; Transporters:Electrochemical Potential-driven transporters	Mitochondria (Supported); Additional: Nucleoli;Nucleoplasm
ENSG00000058063	ATP11B	chr3	+							34,27,79,7,127	562,626,625,659,425	21,18,18	602,654,576	200	190	2e-07	1.5e-05	0.054,0.039,0.107,0.01,0.221	0.032,0.025,0.029	0.058	MXE	A1_NCBP2	JC			182793502	182793786	182829671	182829752	182820259	182820376	182828119	182828209	1231			23200	ensembl_gene_id	H. sapiens	23200	H. sapiens	ATP11B	ATPase phospholipid transporting 11B (putative)	ATP11B is a human gene that encodes for a P-type ATPase, which is a protein that is phosphorylated and transports ions across membranes. There are several subfamilies of P-type ATPases, and ATP11B belongs to the subfamily that transports amphipaths, specifically phosphatidylserine. This gene was first identified in February 2005 and is still being studied to understand its role in human physiolog…	There is limited information available on the disease implications of ATP11B. However, some studies have suggested that mutations in this gene may be associated with certain types of cancer, such as breast cancer and hepatocellular carcinoma. Targeted drug discovery efforts for ATP11B are also limited, as the function of this gene is not yet fully understood. However, some studies have suggested …	GO:0015917 aminophospholipid transport;GO:0045332 phospholipid translocation;GO:0034204 lipid translocation		ENZYME proteins; Transporters:Primary Active Transporters; Enzymes	Centriolar satellite;Cytosol (Approved)
ENSG00000062716	VMP1	chr17	+							254,295,350,254,267	163,258,293,177,136	265,196,324	241,249,280	200	181	0.0049	0.039	0.585,0.509,0.519,0.565,0.64	0.499,0.416,0.512	0.088	MXE	A1_NCBP2	JC			59764970	59765138	59811669	59811786	59773753	59773885	59808795	59808876	285			81671	ensembl_gene_id	H. sapiens	81671	H. sapiens	VMP1	vacuole membrane protein 1	VMP1 (vacuole membrane protein 1) is a transmembrane protein that regulates autophagy, the process by which cells break down and recycle their own components. When overexpressed, VMP1 triggers autophagy even in nutrient-rich conditions. VMP1 is also overexpressed in pancreatitis-affected acinar cells, where it mediates zymophagy, the sequestration and degradation of potentially harmful activated …	There is limited information available on the disease implications of VMP1. However, studies have shown that VMP1 overexpression is associated with pancreatic diseases such as pancreatitis and pancreatic cancer. Targeted drug discovery efforts for VMP1 are still in the early stages, but there is potential for developing drugs that can modulate autophagy through VMP1. One example of a successful d…	GO:1901896 positive regulation of ATPase-coupled calcium transmembrane transporter activity;GO:1901894 regulation of ATPase-coupled calcium transmembrane transporter activity;GO:0016240 autophagosome membrane docking		Predicted intracellular proteins; Transporters:Accessory Factors Involved in Transport	Endoplasmic reticulum (Approved); Additional: Nucleoli
ENSG00000062716	VMP1	chr17	+							109,133,136,138,134	251,263,177,320,229	93,123,143	208,389,381	181	200	0.0032	0.029	0.324,0.358,0.459,0.323,0.393	0.331,0.259,0.293	0.077	MXE	A1_NCBP2	JC			59773753	59773885	59817711	59817773	59808795	59808876	59811669	59811786	286			81671	ensembl_gene_id	H. sapiens	81671	H. sapiens	VMP1	vacuole membrane protein 1	VMP1 (vacuole membrane protein 1) is a transmembrane protein that regulates autophagy, the process by which cells break down and recycle their own components. When overexpressed, VMP1 triggers autophagy even in nutrient-rich conditions. VMP1 is also overexpressed in pancreatitis-affected acinar cells, where it mediates zymophagy, the sequestration and degradation of potentially harmful activated …	There is limited information available on the disease implications of VMP1. However, studies have shown that VMP1 overexpression is associated with pancreatic diseases such as pancreatitis and pancreatic cancer. Targeted drug discovery efforts for VMP1 are still in the early stages, but there is potential for developing drugs that can modulate autophagy through VMP1. One example of a successful d…	GO:1901896 positive regulation of ATPase-coupled calcium transmembrane transporter activity;GO:1901894 regulation of ATPase-coupled calcium transmembrane transporter activity;GO:0016240 autophagosome membrane docking		Predicted intracellular proteins; Transporters:Accessory Factors Involved in Transport	Endoplasmic reticulum (Approved); Additional: Nucleoli
ENSG00000066427	ATXN3	chr14	-							49,75,154,133,103	141,152,135,213,195	50,60,51	167,216,139	167	188	0.00032	0.0055	0.281,0.357,0.562,0.413,0.373	0.252,0.238,0.292	0.14	MXE	A1_NCBP2	JCEC			92083125	92083258	92093745	92093831	92088729	92088817	92093251	92093318	2629			4287	ensembl_gene_id	H. sapiens	4287	H. sapiens	ATXN3	ataxin 3	ATXN3 is a human gene that is associated with Machado-Joseph disease, also known as spinocerebellar ataxia-3. This is a neurologic disorder that is inherited in an autosomal dominant manner. The ATXN3 gene contains (CAG)n repeats in the coding region, and the expansion of these repeats from the normal 12-44 to 52-86 is one cause of Machado-Joseph disease. The age of onset of the disease is negati…	Machado-Joseph disease (MJD) is a neurodegenerative disorder caused by the expansion of CAG trinucleotide repeats in the ATXN3 gene. The disease is characterized by progressive ataxia, spasticity, and dystonia, and can also involve ophthalmoplegia, peripheral neuropathy, and cognitive impairment. There is currently no cure for MJD, and treatment is mainly supportive. However, there have been effo…	GO:1904327 protein localization to cytosolic proteasome complex;GO:0035520 monoubiquitinated protein deubiquitination;GO:1904294 positive regulation of ERAD pathway		Predicted intracellular proteins; Potential drug targets; Human disease related genes:Nervous system diseases:Neurodegenerative diseases; Enzymes; ENZYME proteins:Hydrolases; Disease related genes	Nucleoli;Nucleoplasm (Approved); Additional: Plasma membrane
ENSG00000066427	ATXN3	chr14	-							29,32,68,30,52	141,158,145,213,195	29,21,27	167,216,139	145	188	0.0095	0.063	0.211,0.208,0.378,0.154,0.257	0.184,0.112,0.201	0.076	MXE	A1_NCBP2	JCEC			92083125	92083258	92096673	92096838	92088729	92088817	92096092	92096137	2630			4287	ensembl_gene_id	H. sapiens	4287	H. sapiens	ATXN3	ataxin 3	ATXN3 is a human gene that is associated with Machado-Joseph disease, also known as spinocerebellar ataxia-3. This is a neurologic disorder that is inherited in an autosomal dominant manner. The ATXN3 gene contains (CAG)n repeats in the coding region, and the expansion of these repeats from the normal 12-44 to 52-86 is one cause of Machado-Joseph disease. The age of onset of the disease is negati…	Machado-Joseph disease (MJD) is a neurodegenerative disorder caused by the expansion of CAG trinucleotide repeats in the ATXN3 gene. The disease is characterized by progressive ataxia, spasticity, and dystonia, and can also involve ophthalmoplegia, peripheral neuropathy, and cognitive impairment. There is currently no cure for MJD, and treatment is mainly supportive. However, there have been effo…	GO:1904327 protein localization to cytosolic proteasome complex;GO:0035520 monoubiquitinated protein deubiquitination;GO:1904294 positive regulation of ERAD pathway		Predicted intracellular proteins; Potential drug targets; Human disease related genes:Nervous system diseases:Neurodegenerative diseases; Enzymes; ENZYME proteins:Hydrolases; Disease related genes	Nucleoli;Nucleoplasm (Approved); Additional: Plasma membrane
ENSG00000073921	PICALM	chr11	-							188,210,268,193,234	528,617,983,707,366	275,302,316	492,432,373	200	200	3.4e-07	2.3e-05	0.263,0.254,0.214,0.214,0.39	0.359,0.411,0.459	-0.14	MXE	A1_NCBP2	JC			85981744	85981775	85996825	85996929	85981871	85982003	85983865	85983973	964			8301	ensembl_gene_id	H. sapiens	8301	H. sapiens	PICALM	phosphatidylinositol binding clathrin assembly protein	PICALM is a gene that encodes a protein involved in clathrin-mediated endocytosis, a process by which cells take in molecules from their environment. The protein recruits clathrin and adaptor protein complex 2 (AP2) to cell membranes to form coated pits and vesicles. It may also regulate the size of the clathrin cage, which determines the amount of membrane to be recycled. PICALM is involved in e…	PICALM has been implicated in the pathogenesis of Alzheimer's disease (AD), with genetic studies identifying it as a risk factor for the disease. The protein is involved in the endocytosis of amyloid precursor protein (APP), which is processed to form amyloid-beta (Aβ) peptides that accumulate in the brains of AD patients. Targeting PICALM could therefore be a potential therapeutic strategy for A…	GO:0097753 membrane bending;GO:0150093 amyloid-beta clearance by transcytosis;GO:2000009 negative regulation of protein localization to cell surface		Predicted intracellular proteins; Human disease related genes:Cancers:Cancers of haematopoietic and lymphoid tissues; Disease related genes; Cancer-related genes	Vesicles (Enhanced)
ENSG00000073921	PICALM	chr11	-							315,336,366,327,249	497,448,547,487,521	250,306,359	846,682,691	200	200	0.00011	0.0022	0.388,0.429,0.401,0.402,0.323	0.228,0.31,0.342	0.095	MXE	A1_NCBP2	JC			85981871	85982003	85996825	85996929	85983865	85983973	85990249	85990399	966			8301	ensembl_gene_id	H. sapiens	8301	H. sapiens	PICALM	phosphatidylinositol binding clathrin assembly protein	PICALM is a gene that encodes a protein involved in clathrin-mediated endocytosis, a process by which cells take in molecules from their environment. The protein recruits clathrin and adaptor protein complex 2 (AP2) to cell membranes to form coated pits and vesicles. It may also regulate the size of the clathrin cage, which determines the amount of membrane to be recycled. PICALM is involved in e…	PICALM has been implicated in the pathogenesis of Alzheimer's disease (AD), with genetic studies identifying it as a risk factor for the disease. The protein is involved in the endocytosis of amyloid precursor protein (APP), which is processed to form amyloid-beta (Aβ) peptides that accumulate in the brains of AD patients. Targeting PICALM could therefore be a potential therapeutic strategy for A…	GO:0097753 membrane bending;GO:0150093 amyloid-beta clearance by transcytosis;GO:2000009 negative regulation of protein localization to cell surface		Predicted intracellular proteins; Human disease related genes:Cancers:Cancers of haematopoietic and lymphoid tissues; Disease related genes; Cancer-related genes	Vesicles (Enhanced)
ENSG00000074201	CLNS1A	chr11	-							211,318,393,307,338	314,296,434,416,341	416,312,453	415,273,328	200	200	0.0036	0.032	0.402,0.518,0.475,0.425,0.498	0.501,0.533,0.58	-0.074	MXE	A1_NCBP2	JC			77624962	77625070	77637589	77637794	77625716	77625818	77629762	77629899	981			1207	ensembl_gene_id	H. sapiens	1207	H. sapiens	CLNS1A	chloride nucleotide-sensitive channel 1A	CLNS1A is a human gene that encodes a protein involved in multiple regulatory pathways. The protein interacts with various cytosolic proteins and performs diverse functions, including regulating small nuclear ribonucleoprotein biosynthesis, platelet activation, and cytoskeletal organization. It is also found associated with the plasma membrane, where it acts as a regulator of chloride current. Th…	Mutations in the CLNS1A gene have been associated with several neurological disorders, including epilepsy, spinocerebellar ataxia, and Charcot-Marie-Tooth disease. In particular, mutations in CLNS1A have been linked to a subtype of Charcot-Marie-Tooth disease, which is a group of inherited peripheral neuropathies that affect motor and sensory nerves. Targeted drug discovery efforts for CLNS1A-rel…	GO:0048026 positive regulation of mRNA splicing, via spliceosome;GO:0006884 cell volume homeostasis;GO:0050685 positive regulation of mRNA processing		Predicted intracellular proteins; Transporters:Transporter channels and pores	Cytosol;Nucleoplasm (Supported); Additional: Connecting piece;Microtubules;Mid piece;Primary cilium;Principal piece
ENSG00000074657	ZNF532	chr18	+							113,176,181,178,234	542,632,593,812,608	220,245,295	638,548,800	282	263	0.00053	0.0082	0.163,0.206,0.222,0.17,0.264	0.243,0.294,0.256	-0.059	MXE	A1_NCBP2	JCEC			58918270	58920633	58953517	58953799	58934432	58934614	58948066	58948229	2010			55205	ensembl_gene_id	H. sapiens	55205	H. sapiens	ZNF532	zinc finger protein 532	ZNF532 is a human gene that encodes for a protein called zinc finger protein 532. This protein is predicted to have the ability to bind to DNA and metal ions, and is expected to be located in the nucleus of cells. The function of ZNF532 is not yet fully understood, but it is believed to play a role in regulating gene expression and cellular processes. Further research is needed to fully elucidate…	There is currently limited information available on the disease implications of ZNF532. However, some studies have suggested that alterations in the expression of this gene may be associated with certain types of cancer, including breast cancer and hepatocellular carcinoma. Targeted drug discovery efforts for ZNF532 are also limited, as the function of this gene is not yet fully understood. There…	GO:0006355 regulation of DNA-templated transcription;GO:2001141 regulation of RNA biosynthetic process;GO:0051252 regulation of RNA metabolic process		Predicted intracellular proteins; Transcription factors:Zinc-coordinating DNA-binding domains	Nucleoplasm (Approved); Additional: Golgi apparatus
ENSG00000074657	ZNF532	chr18	+							608,551,486,771,664	565,639,602,824,621	771,715,832	656,551,816	277	263	0.016	0.09	0.505,0.45,0.434,0.47,0.504	0.527,0.552,0.492	-0.051	MXE	A1_NCBP2	JCEC			58934432	58934614	58953517	58953799	58939444	58939621	58948066	58948229	2011			55205	ensembl_gene_id	H. sapiens	55205	H. sapiens	ZNF532	zinc finger protein 532	ZNF532 is a human gene that encodes for a protein called zinc finger protein 532. This protein is predicted to have the ability to bind to DNA and metal ions, and is expected to be located in the nucleus of cells. The function of ZNF532 is not yet fully understood, but it is believed to play a role in regulating gene expression and cellular processes. Further research is needed to fully elucidate…	There is currently limited information available on the disease implications of ZNF532. However, some studies have suggested that alterations in the expression of this gene may be associated with certain types of cancer, including breast cancer and hepatocellular carcinoma. Targeted drug discovery efforts for ZNF532 are also limited, as the function of this gene is not yet fully understood. There…	GO:0006355 regulation of DNA-templated transcription;GO:2001141 regulation of RNA biosynthetic process;GO:0051252 regulation of RNA metabolic process		Predicted intracellular proteins; Transcription factors:Zinc-coordinating DNA-binding domains	Nucleoplasm (Approved); Additional: Golgi apparatus
ENSG00000075413	MARK3	chr14	+							37,12,41,71,73	30,4,20,20,20	57,49,23	38,34,23	200	127	0.013	0.077	0.439,0.656,0.566,0.693,0.699	0.488,0.478,0.388	0.16	MXE	A1_NCBP2	JC			103480386	103480490	103500155	103500200	103491776	103492034	103498501	103498528	554			4140	ensembl_gene_id	H. sapiens	4140	H. sapiens	MARK3	microtubule affinity regulating kinase 3	MARK3 is a human gene that encodes a protein called microtubule affinity regulating kinase 3. This protein is activated by phosphorylation and is involved in the phosphorylation of tau proteins MAP2 and MAP4. The gene has several transcript variants that encode different isoforms. The function of this gene is important in the regulation of microtubule dynamics, which is essential for many cellula…	Dysregulation of the MARK3 gene has been implicated in several neurodegenerative diseases, including Alzheimer's disease. Studies have shown that MARK3 plays a role in the phosphorylation of tau proteins, which are a hallmark of Alzheimer's disease. As a result, there has been significant interest in developing drugs that target MARK3 as a potential treatment for Alzheimer's disease. However, dru…	GO:0035331 negative regulation of hippo signaling;GO:0035330 regulation of hippo signaling;GO:1900181 negative regulation of protein localization to nucleus	yes	ENZYME proteins:Transferases; Potential drug targets; Predicted intracellular proteins; Enzymes; Kinases:CAMK Ser/Thr protein kinases; Disease related genes
ENSG00000082269	FAM135A	chr6	+							56,43,119,51,55	82,75,99,52,110	41,44,38	131,168,76	180	191	4.4e-05	0.0011	0.42,0.378,0.561,0.51,0.347	0.249,0.217,0.347	0.17	MXE	A1_NCBP2	JC			70428303	70428419	70475662	70475733	70452491	70452571	70475458	70475549	2322			57579	ensembl_gene_id	H. sapiens	57579	H. sapiens	FAM135A	family with sequence similarity 135 member A	FAM135A is a human gene that is a member of the family with sequence similarity 135. It is predicted to be involved in cellular lipid metabolic processes. The gene's function is not yet fully understood, but it may play a role in regulating lipid metabolism in cells. Further research is needed to fully understand the function of FAM135A and its potential implications for human health.	There is limited information available on the disease implications of FAM135A. However, some studies have suggested that mutations in this gene may be associated with metabolic disorders such as obesity and type 2 diabetes. Targeted drug discovery efforts for FAM135A are also limited, as the gene's function is not yet fully understood. Currently, there are no drugs on the market that specifically…	GO:0006629 lipid metabolic process;GO:0044238 primary metabolic process;GO:0008152 metabolic process		Predicted intracellular proteins	Nucleoplasm (Approved); Additional: Cytosol
ENSG00000085365	SCAMP1	chr5	+							202,155,196,169,166	122,114,188,206,140	236,254,100	115,119,47	260	202	1.3e-05	0.0005	0.563,0.514,0.448,0.389,0.479	0.615,0.624,0.623	-0.14	MXE	A1_NCBP2	JCEC			78418774	78418903	78459244	78459362	78421800	78421960	78449932	78450034	2300			9522	ensembl_gene_id	H. sapiens	9522	H. sapiens	SCAMP1	secretory carrier membrane protein 1	SCAMP1 is a gene that encodes for a protein belonging to the SCAMP family of secretory carrier membrane proteins. These proteins act as carriers in post-golgi recycling pathways, transporting cargo to the cell surface. Different members of the SCAMP family are closely related products of distinct genes and are often expressed together, suggesting that they function at the same site during vesicul…	There is limited information on the disease implications of SCAMP1. However, recent studies have suggested that SCAMP1 may play a role in the pathogenesis of Alzheimer's disease. Specifically, it has been shown that SCAMP1 expression is increased in the brains of Alzheimer's patients, and that this increase is associated with the accumulation of amyloid-beta plaques. This suggests that SCAMP1 may…	GO:0006892 post-Golgi vesicle-mediated transport;GO:0006887 exocytosis;GO:0048193 Golgi vesicle transport		Predicted intracellular proteins; Transporters:Accessory Factors Involved in Transport	Cell Junctions (Uncertain); Additional: Nucleoplasm;Vesicles
ENSG00000089022	MAPKAPK5	chr12	+							34,26,39,17,46	87,112,145,127,74	42,18,26	178,140,199	200	190	0.0037	0.032	0.271,0.181,0.204,0.113,0.371	0.183,0.109,0.11	0.094	MXE	A1_NCBP2	JC			111867571	111867669	111871084	111871180	111868752	111868861	111870270	111870360	769			8550	ensembl_gene_id	H. sapiens	8550	H. sapiens	MAPKAPK5	MAPK activated protein kinase 5	MAPKAPK5 is a tumor suppressor and a member of the serine/threonine kinase family. It is activated by phosphorylation by MAP kinases in response to cellular stress and proinflammatory cytokines. The protein is initially found in the nucleus but translocates to the cytoplasm upon activation. It phosphorylates heat shock protein HSP27 at its physiologically relevant sites. Two different transcript …	Research on MAPKAPK5 has shown its potential as a tumor suppressor, with decreased expression of the gene being associated with various types of cancer, including breast, lung, and liver cancer. Targeted drug discovery efforts have focused on developing inhibitors of MAPKAPK5 as potential cancer therapies. One such inhibitor, called Cmpd101, has shown promising results in preclinical studies, inh…	GO:0090400 stress-induced premature senescence;GO:0060999 positive regulation of dendritic spine development;GO:0060998 regulation of dendritic spine development	yes	ENZYME proteins:Transferases; Potential drug targets; Predicted intracellular proteins; Enzymes; Kinases:CAMK Ser/Thr protein kinases; Disease related genes	Cytosol;Nucleoplasm (Supported)
ENSG00000092036	HAUS4	chr14	-							44,54,62,104,70	24,14,14,14,7	65,49,68	0,8,4	200	197	0.00011	0.0022	0.644,0.792,0.814,0.88,0.908	1.0,0.858,0.944	-0.13	MXE	A1_NCBP2	JC			22947600	22947731	22952327	22952459	22950313	22950410	22951554	22951689	678			54930	ensembl_gene_id	H. sapiens	54930	H. sapiens	HAUS4	HAUS augmin like complex subunit 4	The HAUS4 gene encodes a subunit of the human augmin complex, which is involved in the assembly and maintenance of the mitotic spindle and centrosome during cell division. The protein encoded by this gene localizes to spindle microtubules and may play a role in ensuring proper spindle assembly and centrosome integrity. Multiple transcript variants of this gene exist due to alternate splicing. A p…	Currently, there are no known disease implications directly linked to mutations in the HAUS4 gene. However, the role of the augmin complex in mitotic spindle assembly and centrosome integrity suggests that dysregulation of this complex could potentially lead to chromosomal instability and contribute to the development of cancer. Therefore, targeting the augmin complex, including HAUS4, has been e…	GO:0010968 regulation of microtubule nucleation;GO:0031113 regulation of microtubule polymerization;GO:0007098 centrosome cycle		Predicted intracellular proteins
ENSG00000100354	TNRC6B	chr22	+							3182,3678,4363,4282,4869	76,23,85,73,49	3816,3121,4400	26,11,56	2449	259	2.1e-05	0.00067	0.816,0.944,0.844,0.861,0.913	0.939,0.968,0.893	-0.058	MXE	A1_NCBP2	JCEC			40261831	40262173	40273424	40273600	40264687	40267036	40270121	40270280	3498			23112	ensembl_gene_id	H. sapiens	23112	H. sapiens	TNRC6B	trinucleotide repeat containing adaptor 6B	TNRC6B is a human gene that encodes for a protein called trinucleotide repeat containing adaptor 6B. This protein is involved in regulating gene expression and has RNA binding activity. It is predicted to be located in the cytosol and active in P-body and nucleoplasm. TNRC6B has been implicated in subserous uterine fibroid and uterine fibroid.	TNRC6B has been implicated in the development of subserous uterine fibroid and uterine fibroid, which are common benign tumors in women of reproductive age. Targeted drug discovery efforts have focused on identifying small molecules that can inhibit the activity of TNRC6B and thereby prevent the growth and proliferation of these tumors. One example of a successful drug on the market is ulipristal…	GO:1900153 positive regulation of nuclear-transcribed mRNA catabolic process, deadenylation-dependent decay;GO:0060213 positive regulation of nuclear-transcribed mRNA poly(A) tail shortening;GO:0060211 regulation of nuclear-transcribed mRNA poly(A) tail shortening		Predicted intracellular proteins; Disease related genes
ENSG00000100354	TNRC6B	chr22	+							3151,3657,4299,4269,4840	156,192,347,217,366	3812,3121,4379	209,118,193	2449	276	0.0051	0.042	0.695,0.682,0.583,0.689,0.598	0.673,0.749,0.719	-0.064	MXE	A1_NCBP2	JCEC			40261831	40262173	40277076	40277151	40264687	40267036	40273424	40273600	3499			23112	ensembl_gene_id	H. sapiens	23112	H. sapiens	TNRC6B	trinucleotide repeat containing adaptor 6B	TNRC6B is a human gene that encodes for a protein called trinucleotide repeat containing adaptor 6B. This protein is involved in regulating gene expression and has RNA binding activity. It is predicted to be located in the cytosol and active in P-body and nucleoplasm. TNRC6B has been implicated in subserous uterine fibroid and uterine fibroid.	TNRC6B has been implicated in the development of subserous uterine fibroid and uterine fibroid, which are common benign tumors in women of reproductive age. Targeted drug discovery efforts have focused on identifying small molecules that can inhibit the activity of TNRC6B and thereby prevent the growth and proliferation of these tumors. One example of a successful drug on the market is ulipristal…	GO:1900153 positive regulation of nuclear-transcribed mRNA catabolic process, deadenylation-dependent decay;GO:0060213 positive regulation of nuclear-transcribed mRNA poly(A) tail shortening;GO:0060211 regulation of nuclear-transcribed mRNA poly(A) tail shortening		Predicted intracellular proteins; Disease related genes
ENSG00000101003	GINS1	chr20	+							187,270,143,146,173	281,413,276,400,264	168,191,292	291,234,261	199	191	0.016	0.092	0.39,0.386,0.332,0.259,0.386	0.357,0.439,0.518	-0.087	MXE	A1_NCBP2	JC			25413789	25413854	25425210	25425327	25417103	25417202	25418104	25418195	121			9837	ensembl_gene_id	H. sapiens	9837	H. sapiens	GINS1	GINS complex subunit 1	GINS1 is a subunit of the GINS complex, a heterotetrameric protein complex that is essential for the initiation of DNA replication in yeast and Xenopus egg extracts. The GINS complex is made up of Sld5, Psf1, Psf2, and Psf3. GINS1 plays a crucial role in the assembly and stability of the GINS complex. Mutations in GINS1 have been associated with various types of cancer, including breast, lung, an…	There are currently no targeted drug discovery efforts specifically focused on GINS1. However, as mutations in GINS1 have been associated with various types of cancer, including breast, lung, and ovarian cancer, there is potential for the development of targeted therapies in the future. Some drugs that have been successful in treating these types of cancer include tamoxifen and aromatase inhibito…	GO:1902296 DNA strand elongation involved in cell cycle DNA replication;GO:1902319 DNA strand elongation involved in nuclear cell cycle DNA replication;GO:1902983 DNA strand elongation involved in mitotic DNA replication		Predicted intracellular proteins; Human disease related genes:Immune system diseases:Primary immunodeficiency; Disease related genes	Nucleoplasm (Approved)
ENSG00000101019	UQCC1	chr20	-							205,282,209,202,148	94,53,57,104,60	213,253,339	48,25,53	208	173	2.5e-06	0.00015	0.645,0.816,0.753,0.618,0.672	0.787,0.894,0.842	-0.14	MXE	A1_NCBP2	JCEC			35366556	35366614	35384037	35384133	35374183	35374256	35381917	35382025	108			55245	ensembl_gene_id	H. sapiens	55245	H. sapiens	UQCC1	ubiquinol-cytochrome c reductase complex assembly factor 1	UQCC1 is a gene that encodes a transmembrane protein similar to the mouse basic fibroblast growth factor repressed ZIC-binding protein. It may be involved in fibroblast growth factor regulated growth control in mice. In humans, variations in this gene are associated with differences in height and osteoarthritis. The gene undergoes alternate splicing, resulting in multiple transcript variants.	There is limited information available on the disease implications of UQCC1. However, studies have shown that variations in this gene are associated with differences in height and osteoarthritis in humans. As for targeted drug discovery efforts, there are currently no known drugs that specifically target UQCC1. However, there are drugs on the market that target fibroblast growth factor (FGF) sign…	GO:0017062 respiratory chain complex III assembly;GO:0034551 mitochondrial respiratory chain complex III assembly;GO:0017004 cytochrome complex assembly		Predicted intracellular proteins	Plasma membrane (Approved); Additional: Actin filaments;Nucleoplasm
ENSG00000101019	UQCC1	chr20	-							200,246,207,199,134	94,53,57,104,60	188,242,309	48,25,53	200	173	7.7e-06	0.00034	0.648,0.801,0.759,0.623,0.659	0.772,0.893,0.835	-0.14	MXE	A1_NCBP2	JCEC			35366556	35366614	35384037	35384133	35374183	35374256	35381925	35382025	109			55245	ensembl_gene_id	H. sapiens	55245	H. sapiens	UQCC1	ubiquinol-cytochrome c reductase complex assembly factor 1	UQCC1 is a gene that encodes a transmembrane protein similar to the mouse basic fibroblast growth factor repressed ZIC-binding protein. It may be involved in fibroblast growth factor regulated growth control in mice. In humans, variations in this gene are associated with differences in height and osteoarthritis. The gene undergoes alternate splicing, resulting in multiple transcript variants.	There is limited information available on the disease implications of UQCC1. However, studies have shown that variations in this gene are associated with differences in height and osteoarthritis in humans. As for targeted drug discovery efforts, there are currently no known drugs that specifically target UQCC1. However, there are drugs on the market that target fibroblast growth factor (FGF) sign…	GO:0017062 respiratory chain complex III assembly;GO:0034551 mitochondrial respiratory chain complex III assembly;GO:0017004 cytochrome complex assembly		Predicted intracellular proteins	Plasma membrane (Approved); Additional: Actin filaments;Nucleoplasm
ENSG00000101639	CEP192	chr18	+							101,121,144,111,91	450,585,727,730,536	174,198,97	621,611,481	227	231	0.00043	0.0071	0.186,0.174,0.168,0.134,0.147	0.222,0.248,0.17	-0.052	MXE	A1_NCBP2	JCEC			13030464	13030608	13048858	13049681	13040829	13040956	13042203	13042334	4021			55125	ensembl_gene_id	H. sapiens	55125	H. sapiens	CEP192	centrosomal protein 192	CEP192 is a human gene that encodes for the centrosomal protein 192. This protein is involved in various cellular processes such as centrosome-templated microtubule nucleation, mitotic spindle assembly, and protein localization to the centrosome. It also enables phosphatase binding activity. CEP192 is located in the centriole, centrosome, and cytosol.	Mutations in the CEP192 gene have been associated with various diseases, including microcephaly, primary autosomal recessive microcephaly, and Seckel syndrome. These disorders are characterized by abnormal brain development and reduced head circumference. Targeted drug discovery efforts for CEP192 are currently limited, as the protein's function is not fully understood. However, research is ongoi…	GO:0090222 centrosome-templated microtubule nucleation;GO:0051418 microtubule nucleation by microtubule organizing center;GO:0007099 centriole replication		Predicted intracellular proteins	Cytosol (Uncertain); Additional: Basal body;Centrosome
ENSG00000101639	CEP192	chr18	+							166,158,154,134,131	438,576,710,719,536	225,217,193	617,597,484	227	231	0.00011	0.0024	0.278,0.218,0.181,0.159,0.199	0.271,0.27,0.289	-0.07	MXE	A1_NCBP2	JCEC			13037236	13037301	13048858	13049681	13040829	13040956	13042203	13042334	4022			55125	ensembl_gene_id	H. sapiens	55125	H. sapiens	CEP192	centrosomal protein 192	CEP192 is a human gene that encodes for the centrosomal protein 192. This protein is involved in various cellular processes such as centrosome-templated microtubule nucleation, mitotic spindle assembly, and protein localization to the centrosome. It also enables phosphatase binding activity. CEP192 is located in the centriole, centrosome, and cytosol.	Mutations in the CEP192 gene have been associated with various diseases, including microcephaly, primary autosomal recessive microcephaly, and Seckel syndrome. These disorders are characterized by abnormal brain development and reduced head circumference. Targeted drug discovery efforts for CEP192 are currently limited, as the protein's function is not fully understood. However, research is ongoi…	GO:0090222 centrosome-templated microtubule nucleation;GO:0051418 microtubule nucleation by microtubule organizing center;GO:0007099 centriole replication		Predicted intracellular proteins	Cytosol (Uncertain); Additional: Basal body;Centrosome
ENSG00000103222	ABCC1	chr16	+							71,63,65,78,56	2,22,20,0,27	52,43,88	2,10,0	200	200	0.0048	0.038	0.973,0.741,0.765,1.0,0.675	0.963,0.811,1.0	-0.094	MXE	A1_NCBP2	JC			16007815	16007992	16033108	16033170	16009775	16009901	16016495	16016621	422			4363	ensembl_gene_id	H. sapiens	4363	H. sapiens	ABCC1	ATP binding cassette subfamily C member 1 (ABCC1 blood group)	ABCC1 is a human gene that encodes a protein belonging to the ATP-binding cassette (ABC) transporter superfamily. This protein is a member of the MRP subfamily, which is involved in multi-drug resistance. ABCC1 functions as a multispecific organic anion transporter, transporting various molecules across extra- and intra-cellular membranes. Its substrates include oxidized glutatione, cysteinyl leu…	ABCC1 has been implicated in various diseases, including cancer, cystic fibrosis, and Alzheimer's disease. In cancer, ABCC1 is often overexpressed, leading to resistance to chemotherapy drugs. Targeting ABCC1 has been explored as a potential strategy to overcome drug resistance in cancer. Several drugs have been developed to target ABCC1, including sulfinpyrazone, which has been shown to sensitiz…	GO:0099039 sphingolipid translocation;GO:1990962 xenobiotic transport across blood-brain barrier;GO:0071716 leukotriene transport		FDA approved drug targets:Small molecule drugs; Transporters:Primary Active Transporters; ENZYME proteins; Cancer-related genes:Candidate cancer biomarkers; Enzymes; Human disease related genes:Nervous system diseases:Ear disease; Disease related genes	Plasma membrane (Supported); Additional: Cell Junctions
ENSG00000106723	SPIN1	chr9	+							442,555,621,421,510	460,595,841,423,677	632,426,514	446,352,599	354	334	0.017	0.098	0.476,0.468,0.411,0.484,0.415	0.572,0.533,0.447	-0.067	MXE	A1_NCBP2	JCEC			88448940	88448989	88475077	88478694	88462495	88462749	88468371	88468605	3876			10927	ensembl_gene_id	H. sapiens	10927	H. sapiens	SPIN1	spindlin 1	SPIN1, also known as spindlin 1, is a human gene that encodes a protein involved in various cellular processes. The protein has the ability to bind to methylated histones and is involved in the positive regulation of the Wnt signaling pathway, transcription of DNA, and transcription of ribosomal RNA. SPIN1 is located in both the cytosol and nucleus of cells.	There is limited information available on the disease implications of SPIN1. However, recent studies have suggested that SPIN1 may play a role in the development and progression of certain types of cancer, including breast cancer and hepatocellular carcinoma. Targeted drug discovery efforts for SPIN1 are still in the early stages, but there is potential for the development of drugs that target th…	GO:0141176 gene silencing by piRNA-directed DNA methylation;GO:0141196 transposable element silencing by piRNA-mediated DNA methylation;GO:0140966 piRNA-mediated heterochromatin formation		Predicted intracellular proteins	Nucleoplasm (Supported)
ENSG00000107036	RIC1	chr9	+							12,30,28,48,58	47,28,22,16,20	34,22,54	10,1,9	208	180	0.00013	0.0028	0.181,0.481,0.524,0.722,0.715	0.746,0.95,0.839	-0.32	MXE	A1_NCBP2	JCEC			5629024	5629453	5713895	5714003	5656582	5656690	5689958	5690038	3815			57589	ensembl_gene_id	H. sapiens	57589	H. sapiens	RIC1	RIC1 homolog, RAB6A GEF complex partner 1	RIC1 is a human gene that encodes a protein involved in several cellular processes, including the regulation of GTPase activity, secretion of extracellular matrix constituents, and retrograde transport from endosomes to the Golgi. The protein has guanyl-nucleotide exchange factor activity and small GTPase binding activity and is located in both the cytosol and membrane. RIC1 forms a complex with …	There is limited information available on the disease implications of RIC1. However, studies have suggested that mutations in the RIC1 gene may be associated with developmental disorders and intellectual disabilities. Targeted drug discovery efforts for RIC1 are also limited, as the protein's function is not well understood. However, some studies have suggested that RIC1 may be a potential target…	GO:0003330 regulation of extracellular matrix constituent secretion;GO:1904888 cranial skeletal system development;GO:1903053 regulation of extracellular matrix organization		Predicted intracellular proteins; Human disease related genes:Congenital malformations:Other congenital malformations; Disease related genes
ENSG00000108100	CCNY	chr10	+							509,684,549,660,405	547,460,617,916,437	736,579,673	565,436,644	175	201	0.031	0.15	0.517,0.631,0.505,0.453,0.516	0.599,0.604,0.546	-0.059	MXE	A1_NCBP2	JCEC			35336508	35337207	35525963	35525999	35483403	35483478	35516522	35516623	3953			219771	ensembl_gene_id	H. sapiens	219771	H. sapiens	CCNY	cyclin Y	CCNY is a human gene that encodes for cyclin Y, a protein that plays a role in regulating cell division cycles and cyclin-dependent kinases. Cyclins are proteins that control the progression of cells through the cell cycle, and CCNY specifically interacts with CDC2, a cyclin-dependent kinase. The function of CCNY is not fully understood, but it is believed to play a role in cell proliferation and…	There is limited information available on targeted drug discovery efforts for CCNY, as its function is not fully understood. However, mutations in CCNY have been associated with various types of cancer, including breast and lung cancer. Therefore, there is potential for CCNY to be a target for cancer therapies. Currently, there are no drugs on the market that specifically target CCNY. However, th…	GO:0045737 positive regulation of cyclin-dependent protein serine/threonine kinase activity;GO:1904031 positive regulation of cyclin-dependent protein kinase activity;GO:0000079 regulation of cyclin-dependent protein serine/threonine kinase activity		Predicted intracellular proteins	Nucleoplasm (Supported); Additional: Nucleoli
ENSG00000108100	CCNY	chr10	+							338,390,342,339,269	547,447,660,928,431	450,403,441	575,445,646	135	201	0.013	0.079	0.479,0.565,0.436,0.352,0.482	0.538,0.574,0.504	-0.076	MXE	A1_NCBP2	JCEC			35483403	35483478	35525963	35525999	35501500	35501535	35516522	35516623	3960			219771	ensembl_gene_id	H. sapiens	219771	H. sapiens	CCNY	cyclin Y	CCNY is a human gene that encodes for cyclin Y, a protein that plays a role in regulating cell division cycles and cyclin-dependent kinases. Cyclins are proteins that control the progression of cells through the cell cycle, and CCNY specifically interacts with CDC2, a cyclin-dependent kinase. The function of CCNY is not fully understood, but it is believed to play a role in cell proliferation and…	There is limited information available on targeted drug discovery efforts for CCNY, as its function is not fully understood. However, mutations in CCNY have been associated with various types of cancer, including breast and lung cancer. Therefore, there is potential for CCNY to be a target for cancer therapies. Currently, there are no drugs on the market that specifically target CCNY. However, th…	GO:0045737 positive regulation of cyclin-dependent protein serine/threonine kinase activity;GO:1904031 positive regulation of cyclin-dependent protein kinase activity;GO:0000079 regulation of cyclin-dependent protein serine/threonine kinase activity		Predicted intracellular proteins	Nucleoplasm (Supported); Additional: Nucleoli
ENSG00000108100	CCNY	chr10	+							376,410,324,337,257	236,295,423,470,297	496,405,439	357,277,247	135	136	0.0027	0.026	0.616,0.583,0.436,0.419,0.466	0.583,0.596,0.642	-0.1	MXE	A1_NCBP2	JC			35483403	35483478	35529972	35530030	35501500	35501535	35525963	35525999	3961			219771	ensembl_gene_id	H. sapiens	219771	H. sapiens	CCNY	cyclin Y	CCNY is a human gene that encodes for cyclin Y, a protein that plays a role in regulating cell division cycles and cyclin-dependent kinases. Cyclins are proteins that control the progression of cells through the cell cycle, and CCNY specifically interacts with CDC2, a cyclin-dependent kinase. The function of CCNY is not fully understood, but it is believed to play a role in cell proliferation and…	There is limited information available on targeted drug discovery efforts for CCNY, as its function is not fully understood. However, mutations in CCNY have been associated with various types of cancer, including breast and lung cancer. Therefore, there is potential for CCNY to be a target for cancer therapies. Currently, there are no drugs on the market that specifically target CCNY. However, th…	GO:0045737 positive regulation of cyclin-dependent protein serine/threonine kinase activity;GO:1904031 positive regulation of cyclin-dependent protein kinase activity;GO:0000079 regulation of cyclin-dependent protein serine/threonine kinase activity		Predicted intracellular proteins	Nucleoplasm (Supported); Additional: Nucleoli
ENSG00000108423	TUBD1	chr17	-							69,66,87,66,67	141,147,129,186,133	103,119,110	141,126,107	200	200	5.9e-06	0.00022	0.329,0.31,0.403,0.262,0.335	0.422,0.486,0.507	-0.14	MXE	A1_NCBP2	JC			59860224	59860424	59878102	59878334	59863663	59863847	59874538	59874703	1191			51174	ensembl_gene_id	H. sapiens	51174	H. sapiens	TUBD1	tubulin delta 1	TUBD1, also known as tubulin delta 1, is a human gene that is predicted to have GTP binding activity and be a structural component of the cytoskeleton. It is also predicted to be involved in the organization of the microtubule cytoskeleton, the mitotic cell cycle, and the positive regulation of the smoothened signaling pathway. TUBD1 is located in both the cytosol and nucleoplasm.	There is limited information available on the disease implications of TUBD1. However, mutations in other tubulin genes have been associated with a range of diseases, including cancer, neurodegenerative disorders, and developmental disorders. Targeted drug discovery efforts for tubulin-related diseases have focused on developing drugs that disrupt microtubule function, as microtubules play a criti…	GO:0045880 positive regulation of smoothened signaling pathway;GO:0008589 regulation of smoothened signaling pathway;GO:0000226 microtubule cytoskeleton organization		Predicted intracellular proteins; FDA approved drug targets:Small molecule drugs	Cytosol;Nucleoplasm (Approved)
ENSG00000108423	TUBD1	chr17	-							57,134,104,48,149	94,128,134,14,82	45,70,99	110,124,107	248	241	0.012	0.077	0.371,0.504,0.43,0.769,0.638	0.284,0.354,0.473	0.17	MXE	A1_NCBP2	JCEC			59863663	59863847	59890830	59891003	59866608	59866749	59886082	59886230	1195			51174	ensembl_gene_id	H. sapiens	51174	H. sapiens	TUBD1	tubulin delta 1	TUBD1, also known as tubulin delta 1, is a human gene that is predicted to have GTP binding activity and be a structural component of the cytoskeleton. It is also predicted to be involved in the organization of the microtubule cytoskeleton, the mitotic cell cycle, and the positive regulation of the smoothened signaling pathway. TUBD1 is located in both the cytosol and nucleoplasm.	There is limited information available on the disease implications of TUBD1. However, mutations in other tubulin genes have been associated with a range of diseases, including cancer, neurodegenerative disorders, and developmental disorders. Targeted drug discovery efforts for tubulin-related diseases have focused on developing drugs that disrupt microtubule function, as microtubules play a criti…	GO:0045880 positive regulation of smoothened signaling pathway;GO:0008589 regulation of smoothened signaling pathway;GO:0000226 microtubule cytoskeleton organization		Predicted intracellular proteins; FDA approved drug targets:Small molecule drugs	Cytosol;Nucleoplasm (Approved)
ENSG00000108423	TUBD1	chr17	-							149,129,99,222,115	242,454,305,433,281	116,117,164	386,487,436	311	332	0.014	0.084	0.397,0.233,0.257,0.354,0.304	0.243,0.204,0.287	0.064	MXE	A1_NCBP2	JCEC			59866608	59866749	59892696	59892920	59878102	59878334	59890830	59891041	1199			51174	ensembl_gene_id	H. sapiens	51174	H. sapiens	TUBD1	tubulin delta 1	TUBD1, also known as tubulin delta 1, is a human gene that is predicted to have GTP binding activity and be a structural component of the cytoskeleton. It is also predicted to be involved in the organization of the microtubule cytoskeleton, the mitotic cell cycle, and the positive regulation of the smoothened signaling pathway. TUBD1 is located in both the cytosol and nucleoplasm.	There is limited information available on the disease implications of TUBD1. However, mutations in other tubulin genes have been associated with a range of diseases, including cancer, neurodegenerative disorders, and developmental disorders. Targeted drug discovery efforts for tubulin-related diseases have focused on developing drugs that disrupt microtubule function, as microtubules play a criti…	GO:0045880 positive regulation of smoothened signaling pathway;GO:0008589 regulation of smoothened signaling pathway;GO:0000226 microtubule cytoskeleton organization		Predicted intracellular proteins; FDA approved drug targets:Small molecule drugs	Cytosol;Nucleoplasm (Approved)
ENSG00000108423	TUBD1	chr17	-							76,143,104,54,164	147,176,112,218,308	61,70,99	201,225,294	248	317	0.0026	0.026	0.398,0.509,0.543,0.24,0.405	0.279,0.285,0.301	0.13	MXE	A1_NCBP2	JCEC			59878102	59878334	59890830	59891003	59880893	59881110	59886082	59886230	1200			51174	ensembl_gene_id	H. sapiens	51174	H. sapiens	TUBD1	tubulin delta 1	TUBD1, also known as tubulin delta 1, is a human gene that is predicted to have GTP binding activity and be a structural component of the cytoskeleton. It is also predicted to be involved in the organization of the microtubule cytoskeleton, the mitotic cell cycle, and the positive regulation of the smoothened signaling pathway. TUBD1 is located in both the cytosol and nucleoplasm.	There is limited information available on the disease implications of TUBD1. However, mutations in other tubulin genes have been associated with a range of diseases, including cancer, neurodegenerative disorders, and developmental disorders. Targeted drug discovery efforts for tubulin-related diseases have focused on developing drugs that disrupt microtubule function, as microtubules play a criti…	GO:0045880 positive regulation of smoothened signaling pathway;GO:0008589 regulation of smoothened signaling pathway;GO:0000226 microtubule cytoskeleton organization		Predicted intracellular proteins; FDA approved drug targets:Small molecule drugs	Cytosol;Nucleoplasm (Approved)
ENSG00000108506	INTS2	chr17	-							48,64,28,39,76	223,341,320,143,266	73,60,112	294,253,249	169	235	0.015	0.09	0.23,0.207,0.108,0.275,0.284	0.257,0.248,0.385	-0.076	MXE	A1_NCBP2	JCEC			61891512	61891689	61897468	61897583	61893764	61893899	61895314	61895383	2403			57508	ensembl_gene_id	H. sapiens	57508	H. sapiens	INTS2	integrator complex subunit 2	INTS2 is a gene that encodes a subunit of the Integrator complex, which is involved in the processing of small nuclear RNAs U1 and U2. The Integrator complex associates with the C-terminal domain of RNA polymerase II large subunit. The function of INTS2 is to mediate the 3-prime end processing of these small nuclear RNAs. This gene is important for the proper functioning of the Integrator complex…	Mutations in INTS2 have been associated with several developmental disorders and intellectual disability, including a rare genetic disorder called Warsaw breakage syndrome (WABS). WABS is characterized by microcephaly, growth retardation, intellectual disability, and facial dysmorphism. There are currently no targeted drug discovery efforts specifically for INTS2 mutations, but research is ongoin…	GO:0160240 RNA polymerase II transcription initiation surveillance;GO:0034472 snRNA 3'-end processing;GO:0016180 snRNA processing		Predicted intracellular proteins
ENSG00000108599	AKAP10	chr17	-							72,110,75,117,57	27,39,54,52,13	89,62,69	12,4,8	200	200	1.4e-08	1.6e-06	0.727,0.738,0.581,0.692,0.814	0.881,0.939,0.896	-0.2	MXE	A1_NCBP2	JC			19920035	19920118	19936285	19936430	19924407	19924517	19931804	19931978	555			11216	ensembl_gene_id	H. sapiens	11216	H. sapiens	AKAP10	A-kinase anchoring protein 10	AKAP10 is a gene that encodes a member of the A-kinase anchor protein family. These proteins bind to the regulatory subunits of protein kinase A (PKA) and keep the holoenzyme in specific locations within the cell. AKAP10 is found in mitochondria and interacts with both type I and type II regulatory subunits of PKA. Polymorphisms in this gene may increase the risk of arrhythmias and sudden cardiac…	Polymorphisms in the AKAP10 gene have been associated with an increased risk of arrhythmias and sudden cardiac death. This suggests that AKAP10 may play a role in the regulation of cardiac function. Targeted drug discovery efforts have focused on developing drugs that can modulate the interaction between AKAP10 and PKA regulatory subunits. One example is the development of small molecule inhibito…	GO:0008104 protein localization;GO:0070727 cellular macromolecule localization;GO:0033036 macromolecule localization		Predicted intracellular proteins	Cytosol;Plasma membrane (Supported)
ENSG00000110075	PPP6R3	chr11	+							744,982,654,738,936	266,202,203,187,389	763,964,1007	203,178,178	200	200	0.00016	0.0029	0.737,0.829,0.763,0.798,0.706	0.79,0.844,0.85	-0.061	MXE	A1_NCBP2	JC			68551120	68551186	68564302	68564432	68554144	68554257	68558565	68558679	1005			55291	ensembl_gene_id	H. sapiens	55291	H. sapiens	PPP6R3	protein phosphatase 6 regulatory subunit 3	PPP6R3 is a human gene that encodes for a regulatory subunit of protein phosphatase 6 (PPP6C). This subunit, known as SAPS3, plays a role in modulating the activity of PPP6C by controlling substrate specificity, recruiting substrates, and determining the location of the holoenzyme within the cell. PPP6C is involved in a variety of cellular processes, including DNA damage response, cell cycle regu…	There is limited information available on targeted drug discovery efforts for PPP6R3. However, mutations in this gene have been associated with developmental disorders, such as intellectual disability and autism spectrum disorder. While there are currently no drugs specifically targeting PPP6R3, there are drugs on the market that target related pathways. For example, lithium, a drug commonly used…	GO:0009966 regulation of signal transduction;GO:0023051 regulation of signaling;GO:0010646 regulation of cell communication		Predicted intracellular proteins	Cytosol;Nucleoplasm;Plasma membrane (Enhanced)
ENSG00000110075	PPP6R3	chr11	+							72,100,120,132,103	13,37,2,21,31	142,81,87	34,28,35	186	187	0.011	0.068	0.848,0.731,0.984,0.863,0.77	0.808,0.744,0.714	0.084	MXE	A1_NCBP2	JC			68574108	68574224	68587944	68588024	68575957	68576043	68583042	68583129	1008			55291	ensembl_gene_id	H. sapiens	55291	H. sapiens	PPP6R3	protein phosphatase 6 regulatory subunit 3	PPP6R3 is a human gene that encodes for a regulatory subunit of protein phosphatase 6 (PPP6C). This subunit, known as SAPS3, plays a role in modulating the activity of PPP6C by controlling substrate specificity, recruiting substrates, and determining the location of the holoenzyme within the cell. PPP6C is involved in a variety of cellular processes, including DNA damage response, cell cycle regu…	There is limited information available on targeted drug discovery efforts for PPP6R3. However, mutations in this gene have been associated with developmental disorders, such as intellectual disability and autism spectrum disorder. While there are currently no drugs specifically targeting PPP6R3, there are drugs on the market that target related pathways. For example, lithium, a drug commonly used…	GO:0009966 regulation of signal transduction;GO:0023051 regulation of signaling;GO:0010646 regulation of cell communication		Predicted intracellular proteins	Cytosol;Nucleoplasm;Plasma membrane (Enhanced)
ENSG00000111206	FOXM1	chr12	-							471,609,299,135,468	924,1467,473,510,687	465,282,558	1280,1000,1618	200	200	0.0027	0.025	0.338,0.293,0.387,0.209,0.405	0.266,0.22,0.256	0.079	MXE	A1_NCBP2	JC			2865354	2865399	2872095	2872247	2866392	2866521	2868562	2868754	1790			2305	ensembl_gene_id	H. sapiens	2305	H. sapiens	FOXM1	forkhead box M1	FOXM1, also known as forkhead box M1, is a gene that encodes a transcriptional activator involved in cell proliferation. The protein encoded by this gene is phosphorylated during the M phase of the cell cycle and regulates the expression of several genes involved in cell cycle progression, including cyclin B1 and cyclin D1. Multiple variants of the gene have been identified, resulting in differen…	FOXM1 has been implicated in the development and progression of various types of cancer, including breast, lung, liver, prostate, and pancreatic cancer. Overexpression of FOXM1 has been associated with increased cell proliferation, angiogenesis, and metastasis, making it an attractive target for cancer therapy. Several small molecule inhibitors of FOXM1 have been developed and tested in preclinic…	GO:0032873 negative regulation of stress-activated MAPK cascade;GO:0070303 negative regulation of stress-activated protein kinase signaling cascade;GO:0032872 regulation of stress-activated MAPK cascade		Predicted intracellular proteins; Cancer-related genes:Candidate cancer biomarkers; Transcription factors:Helix-turn-helix domains	Nucleoli;Nucleoli rim;Nucleoplasm (Supported); Additional: Cytosol
ENSG00000112531	QKI	chr6	+							270,263,512,590,287	694,828,803,1064,997	366,212,270	996,773,1017	217	244	0.0066	0.049	0.304,0.263,0.418,0.384,0.245	0.292,0.236,0.23	0.07	MXE	A1_NCBP2	JCEC			163455278	163455421	163561981	163562069	163478779	163478896	163534981	163535125	3401			9444	ensembl_gene_id	H. sapiens	9444	H. sapiens	QKI	QKI, KH domain containing RNA binding	QKI is a human gene that encodes an RNA-binding protein involved in various cellular processes such as pre-mRNA splicing, mRNA export, protein translation, and mRNA stability. It is also involved in myelinization and oligodendrocyte differentiation, and has been linked to schizophrenia. The gene has multiple transcript variants that encode different isoforms.	QKI has been implicated in various diseases, including cancer, neurodegenerative disorders, and psychiatric disorders such as schizophrenia. In cancer, QKI has been shown to act as a tumor suppressor, and its downregulation has been associated with poor prognosis in several types of cancer. In neurodegenerative disorders, QKI has been linked to the regulation of myelination and oligodendrocyte di…	GO:1990764 myofibroblast contraction;GO:2000626 negative regulation of miRNA catabolic process;GO:0160091 spliceosome-depend formation of circular RNA		Cancer-related genes:Mutated cancer genes; Predicted intracellular proteins	Nucleoplasm (Supported)
ENSG00000112584	FAM120B	chr6	+							102,85,95,111,87	26,45,60,27,70	108,72,127	73,99,105	200	200	0.0019	0.019	0.797,0.654,0.613,0.804,0.554	0.597,0.421,0.547	0.16	MXE	A1_NCBP2	JC			170323078	170323259	170358225	170358318	170330448	170330550	170348150	170348323	2267			84498	ensembl_gene_id	H. sapiens	84498	H. sapiens	FAM120B	family with sequence similarity 120 member B	FAM120B is a human gene that is predicted to play a role in fat cell differentiation and the peroxisome proliferator activated receptor signaling pathway. It is also predicted to be active in the nucleus. This information is provided by the Alliance of Genome Resources as of April 2022.	There is limited information available on the disease implications of FAM120B. However, some studies have suggested that it may be involved in the development of obesity and type 2 diabetes. Targeted drug discovery efforts for FAM120B are also limited, as its exact function and mechanism of action are not yet fully understood. Currently, there are no drugs on the market that specifically target F…	GO:0035357 peroxisome proliferator activated receptor signaling pathway;GO:0141193 nuclear receptor-mediated signaling pathway;GO:0045444 fat cell differentiation		Predicted intracellular proteins	Nucleoplasm (Approved); Additional: Cytosol
ENSG00000113068	PFDN1	chr5	-							142,98,241,111,180	178,191,211,128,212	63,65,85	224,86,172	267	185	0.0021	0.022	0.356,0.262,0.442,0.375,0.37	0.163,0.344,0.255	0.11	MXE	A1_NCBP2	JCEC			140245034	140246057	140303040	140303101	140281448	140281533	140300415	140300582	3109			5201	ensembl_gene_id	H. sapiens	5201	H. sapiens	PFDN1	prefoldin subunit 1	PFDN1 is a gene that encodes a protein that is a part of the prefoldin beta subunit family. This protein is one of six subunits that make up the prefoldin complex, which is a molecular chaperone that helps newly synthesized polypeptides fold correctly. The prefoldin complex consists of two alpha and four beta subunits, which form a double beta barrel assembly with six protruding coiled-coils. PFD…	Mutations in PFDN1 have been associated with various diseases, including cancer and neurodegenerative disorders. In cancer, PFDN1 has been found to be overexpressed in several types of tumors, including breast, lung, and ovarian cancers. Targeting PFDN1 has been proposed as a potential therapeutic strategy for cancer treatment. In neurodegenerative disorders, PFDN1 mutations have been linked to t…	GO:1905907 negative regulation of amyloid fibril formation;GO:1905906 regulation of amyloid fibril formation;GO:1902904 negative regulation of supramolecular fiber organization		Predicted intracellular proteins	Cytosol;Plasma membrane (Approved); Additional: Nucleoli
ENSG00000113761	ZNF346	chr5	+							218,269,442,284,196	37,110,115,99,110	232,173,360	126,121,162	286	194	0.0023	0.024	0.8,0.624,0.723,0.661,0.547	0.555,0.492,0.601	0.12	MXE	A1_NCBP2	JCEC			177044388	177044533	177064511	177067985	177050750	177050936	177062057	177062151	3394			23567	ensembl_gene_id	H. sapiens	23567	H. sapiens	ZNF346	zinc finger protein 346	ZNF346 is a human gene that encodes for a nucleolar zinc finger protein. This protein has a preference for binding to double-stranded RNA or RNA/DNA hybrids, rather than DNA alone. The zinc finger domains of the protein are essential for dsRNA binding and its nucleolar localization. ZNF346 may be involved in cell growth and survival and plays a role in protecting neurons by inhibiting cell cycle …	There is limited information available on the disease implications of ZNF346. However, recent studies have suggested that dysregulation of this gene may be associated with certain types of cancer, including breast cancer and glioblastoma. Targeted drug discovery efforts for ZNF346 are currently underway, with a focus on developing small molecule inhibitors that can selectively target the protein …			Predicted intracellular proteins	Nucleoplasm (Supported)
ENSG00000114107	CEP70	chr3	-							60,70,253,58,108	159,171,263,41,187	119,87,43	282,256,110	175	206	0.011	0.068	0.308,0.325,0.531,0.625,0.405	0.332,0.286,0.315	0.13	MXE	A1_NCBP2	JCEC			138505294	138505465	138529198	138529287	138508438	138508544	138525489	138525564	1618			80321	ensembl_gene_id	H. sapiens	80321	H. sapiens	CEP70	centrosomal protein 70	CEP70 is a human gene that encodes for a protein called centrosomal protein 70. This protein is involved in binding identical proteins and is predicted to play a role in cilium assembly and regulation of the microtubule cytoskeleton organization. It is primarily located in the centrosome, a cellular organelle that plays a crucial role in cell division and organization of the cytoskeleton. The fun…	There is limited information available on the disease implications of CEP70 mutations. However, recent studies have suggested that mutations in CEP70 may be associated with the development of certain types of cancer, including breast cancer and lung cancer. Targeted drug discovery efforts for CEP70 are currently underway, with a focus on developing drugs that can inhibit the activity of the prote…	GO:0070507 regulation of microtubule cytoskeleton organization;GO:0032886 regulation of microtubule-based process;GO:0060271 cilium assembly		Predicted intracellular proteins	Cytosol;Nucleoplasm;Primary cilium (Approved); Additional: Basal body;Centrosome
ENSG00000115109	EPB41L5	chr2	+							40,59,82,50,25	73,46,58,4,27	54,29,25	51,45,70	142	200	0.017	0.092	0.436,0.644,0.666,0.946,0.566	0.599,0.476,0.335	0.18	MXE	A1_NCBP2	JC			120164835	120164910	120174840	120179119	120167465	120167507	120167876	120168007	1704			57669	ensembl_gene_id	H. sapiens	57669	H. sapiens	EPB41L5	erythrocyte membrane protein band 4.1 like 5	EPB41L5 is a human gene that encodes for a protein called erythrocyte membrane protein band 4.1 like 5. This protein is predicted to have cytoskeletal protein binding activity and protein domain specific binding activity, and is involved in actomyosin structure organization. It is also predicted to play a role in chordate embryonic development, embryonic foregut morphogenesis, and mesoderm morpho…	EPB41L5 has been implicated in several diseases, including cancer, cardiovascular disease, and neurological disorders. In cancer, EPB41L5 has been shown to be downregulated in several types of tumors, including breast, lung, and gastric cancer, and its loss is associated with poor prognosis. In cardiovascular disease, EPB41L5 has been linked to hypertension and atherosclerosis. In neurological di…	GO:0006931 substrate-dependent cell migration, cell attachment to substrate;GO:0007509 mesoderm migration involved in gastrulation;GO:0009826 unidimensional cell growth		Predicted intracellular proteins	Plasma membrane (Enhanced)
ENSG00000115355	CCDC88A	chr2	-							243,279,668,43,517	699,874,1386,85,871	254,209,45	679,763,197	200	193	0.0015	0.016	0.251,0.236,0.317,0.328,0.364	0.265,0.209,0.181	0.081	MXE	A1_NCBP2	JC			55308808	55309023	55315927	55316114	55309161	55309254	55312433	55312579	2315			55704	ensembl_gene_id	H. sapiens	55704	H. sapiens	CCDC88A	coiled-coil domain containing 88A	CCDC88A is a gene that encodes a protein belonging to the Girdin family of coiled-coil domain containing proteins. The protein is activated by the serine/threonine kinase Akt and plays a role in cytoskeleton remodeling and cell migration. It also enhances Akt signaling by mediating PI3K-dependent activation of Akt by growth factor receptor tyrosine kinases and G protein-coupled receptors. The gen…	CCDC88A has been implicated in various diseases, including cancer, cardiovascular disease, and neurological disorders. In cancer, increased expression of CCDC88A has been associated with tumor progression and metastasis. Targeting CCDC88A has been explored as a potential therapeutic strategy for cancer treatment. For example, a study showed that inhibiting CCDC88A expression in breast cancer cell…	GO:0072658 maintenance of protein location in membrane;GO:0072660 maintenance of protein location in plasma membrane;GO:1903566 positive regulation of protein localization to cilium		Human disease related genes:Nervous system diseases:Neurodegenerative diseases; Predicted intracellular proteins; Disease related genes	Centrosome;Plasma membrane (Supported); Additional: Basal body;Nucleoplasm
ENSG00000115355	CCDC88A	chr2	-							127,166,448,41,270	78,77,244,4,195	101,130,32	79,150,39	184	241	0.00033	0.0057	0.681,0.738,0.706,0.931,0.645	0.626,0.532,0.518	0.18	MXE	A1_NCBP2	JCEC			55355578	55355751	55372451	55372510	55362307	55362448	55363949	55364033	2319			55704	ensembl_gene_id	H. sapiens	55704	H. sapiens	CCDC88A	coiled-coil domain containing 88A	CCDC88A is a gene that encodes a protein belonging to the Girdin family of coiled-coil domain containing proteins. The protein is activated by the serine/threonine kinase Akt and plays a role in cytoskeleton remodeling and cell migration. It also enhances Akt signaling by mediating PI3K-dependent activation of Akt by growth factor receptor tyrosine kinases and G protein-coupled receptors. The gen…	CCDC88A has been implicated in various diseases, including cancer, cardiovascular disease, and neurological disorders. In cancer, increased expression of CCDC88A has been associated with tumor progression and metastasis. Targeting CCDC88A has been explored as a potential therapeutic strategy for cancer treatment. For example, a study showed that inhibiting CCDC88A expression in breast cancer cell…	GO:0072658 maintenance of protein location in membrane;GO:0072660 maintenance of protein location in plasma membrane;GO:1903566 positive regulation of protein localization to cilium		Human disease related genes:Nervous system diseases:Neurodegenerative diseases; Predicted intracellular proteins; Disease related genes	Centrosome;Plasma membrane (Supported); Additional: Basal body;Nucleoplasm
ENSG00000115827	DCAF17	chr2	+							86,59,67,46,66	88,113,120,133,135	91,63,73	98,93,77	205	243	0.013	0.078	0.537,0.382,0.398,0.291,0.367	0.524,0.445,0.529	-0.1	MXE	A1_NCBP2	JCEC			171453123	171453213	171473865	171473975	171457970	171458075	171468887	171469030	3266			80067	ensembl_gene_id	H. sapiens	80067	H. sapiens	DCAF17	DDB1 and CUL4 associated factor 17	DCAF17 is a gene that encodes a protein that is found in the nucleus and associates with a complex called cullin 4A/damaged DNA binding protein 1 ubiquitin ligase. This protein is involved in the degradation of other proteins in the cell. Mutations in this gene have been linked to Woodhouse-Sakati syndrome, a rare genetic disorder that affects multiple systems in the body. There are multiple vers…	Woodhouse-Sakati syndrome is a rare autosomal recessive disorder caused by mutations in the DCAF17 gene. The syndrome is characterized by a combination of hypogonadism, alopecia, diabetes mellitus, hearing loss, and extrapyramidal signs. There is currently no cure for Woodhouse-Sakati syndrome, and treatment is symptomatic and supportive. However, research efforts are underway to identify potenti…	GO:0001675 acrosome assembly;GO:0033363 secretory granule organization;GO:0010927 cellular component assembly involved in morphogenesis		Predicted intracellular proteins; Human disease related genes:Congenital malformations:Other congenital malformations; Disease related genes	Nucleoplasm (Supported)
ENSG00000117020	AKT3	chr1	-							460,718,634,605,554	191,132,222,290,227	801,591,589	225,122,173	200	200	0.0097	0.063	0.707,0.845,0.741,0.676,0.709	0.781,0.829,0.773	-0.059	MXE	A1_NCBP2	JC			243637610	243637742	243695590	243695716	243645892	243646037	243664771	243664883	3553			10000	ensembl_gene_id	H. sapiens	10000	H. sapiens	AKT3	AKT serine/threonine kinase 3	AKT3 is a gene that encodes a protein belonging to the AKT serine/threonine protein kinase family. AKT kinases are involved in regulating cell signaling in response to insulin and growth factors, and are involved in various biological processes such as cell proliferation, differentiation, apoptosis, tumorigenesis, glycogen synthesis, and glucose uptake. AKT3 has been shown to be stimulated by pla…	AKT3 has been implicated in various diseases, including cancer, neurological disorders, and metabolic disorders. In cancer, AKT3 is often overexpressed and plays a role in promoting tumor growth and survival. Targeting AKT3 has been explored as a potential therapeutic strategy for cancer treatment. In neurological disorders, AKT3 has been linked to autism spectrum disorder and schizophrenia, and …	GO:1905653 positive regulation of artery morphogenesis;GO:0045793 positive regulation of cell size;GO:1903898 negative regulation of PERK-mediated unfolded protein response	yes	Human disease related genes:Congenital malformations:Other congenital malformations; ENZYME proteins:Transferases; Potential drug targets; Predicted intracellular proteins; RAS pathway related proteins; Cancer-related genes:Candidate cancer biomarkers; Kinases:AGC Ser/Thr protein kinases; Enzymes; Disease related genes	Cytosol;Golgi apparatus;Nucleoplasm (Approved); Additional: Basal body;Plasma membrane;Primary cilium
ENSG00000117020	AKT3	chr1	-							178,146,213,95,216	168,188,227,191,316	315,186,211	295,142,144	200	200	0.00019	0.0034	0.514,0.437,0.484,0.332,0.406	0.516,0.567,0.594	-0.12	MXE	A1_NCBP2	JC			243645892	243646037	243843124	243843236	243664771	243664883	243695590	243695716	3554			10000	ensembl_gene_id	H. sapiens	10000	H. sapiens	AKT3	AKT serine/threonine kinase 3	AKT3 is a gene that encodes a protein belonging to the AKT serine/threonine protein kinase family. AKT kinases are involved in regulating cell signaling in response to insulin and growth factors, and are involved in various biological processes such as cell proliferation, differentiation, apoptosis, tumorigenesis, glycogen synthesis, and glucose uptake. AKT3 has been shown to be stimulated by pla…	AKT3 has been implicated in various diseases, including cancer, neurological disorders, and metabolic disorders. In cancer, AKT3 is often overexpressed and plays a role in promoting tumor growth and survival. Targeting AKT3 has been explored as a potential therapeutic strategy for cancer treatment. In neurological disorders, AKT3 has been linked to autism spectrum disorder and schizophrenia, and …	GO:1905653 positive regulation of artery morphogenesis;GO:0045793 positive regulation of cell size;GO:1903898 negative regulation of PERK-mediated unfolded protein response	yes	Human disease related genes:Congenital malformations:Other congenital malformations; ENZYME proteins:Transferases; Potential drug targets; Predicted intracellular proteins; RAS pathway related proteins; Cancer-related genes:Candidate cancer biomarkers; Kinases:AGC Ser/Thr protein kinases; Enzymes; Disease related genes	Cytosol;Golgi apparatus;Nucleoplasm (Approved); Additional: Basal body;Plasma membrane;Primary cilium
ENSG00000117543	DPH5	chr1	-							128,63,97,48,39	216,113,212,150,126	174,77,100	207,153,174	200	178	0.018	0.095	0.345,0.332,0.289,0.222,0.216	0.428,0.309,0.338	-0.078	MXE	A1_NCBP2	JC			100995109	100995149	101021640	101021765	101001466	101001544	101013709	101013818	3652			51611	ensembl_gene_id	H. sapiens	51611	H. sapiens	DPH5	diphthamide biosynthesis 5	DPH5 is a gene that plays a role in the synthesis of diphthamide, a modified histidine residue found only on translation elongation factor 2. Diphthamide is targeted by toxins to halt cellular protein synthesis. The yeast and Chinese hamster homologs of this protein catalyze the trimethylation of the histidine residue on elongation factor 2, resulting in a diphthine moiety that is subsequently am…	Research on DPH5 has primarily focused on its role in the synthesis of diphthamide and its potential as a target for cancer therapy. Diphtheria toxin and other bacterial toxins that target diphthamide have been used as cancer treatments, but their toxicity limits their clinical use. Targeted drug discovery efforts have focused on developing small molecule inhibitors of DPH5 that could selectively…	GO:0017183 protein histidyl modification to diphthamide;GO:0018202 peptidyl-histidine modification;GO:0032259 methylation		ENZYME proteins:Transferases; Predicted intracellular proteins; Enzymes	Golgi apparatus (Approved); Additional: Nucleoli
ENSG00000117543	DPH5	chr1	-							138,69,117,74,51	321,209,284,261,229	196,81,132	332,182,279	209	221	0.00048	0.0078	0.313,0.259,0.303,0.231,0.191	0.384,0.32,0.333	-0.086	MXE	A1_NCBP2	JCEC			100995109	100995149	101021640	101021765	101001466	101001587	101013709	101013818	3653			51611	ensembl_gene_id	H. sapiens	51611	H. sapiens	DPH5	diphthamide biosynthesis 5	DPH5 is a gene that plays a role in the synthesis of diphthamide, a modified histidine residue found only on translation elongation factor 2. Diphthamide is targeted by toxins to halt cellular protein synthesis. The yeast and Chinese hamster homologs of this protein catalyze the trimethylation of the histidine residue on elongation factor 2, resulting in a diphthine moiety that is subsequently am…	Research on DPH5 has primarily focused on its role in the synthesis of diphthamide and its potential as a target for cancer therapy. Diphtheria toxin and other bacterial toxins that target diphthamide have been used as cancer treatments, but their toxicity limits their clinical use. Targeted drug discovery efforts have focused on developing small molecule inhibitors of DPH5 that could selectively…	GO:0017183 protein histidyl modification to diphthamide;GO:0018202 peptidyl-histidine modification;GO:0032259 methylation		ENZYME proteins:Transferases; Predicted intracellular proteins; Enzymes	Golgi apparatus (Approved); Additional: Nucleoli
ENSG00000117625	RCOR3	chr1	+							135,123,200,183,204	19,32,73,45,31	232,139,201	45,23,8	178	158	0.0028	0.026	0.863,0.773,0.709,0.783,0.854	0.821,0.843,0.957	-0.077	MXE	A1_NCBP2	JC			211289177	211289396	211312719	211312961	211295675	211295753	211304082	211304140	3642			55758	ensembl_gene_id	H. sapiens	55758	H. sapiens	RCOR3	REST corepressor 3	RCOR3, also known as REST corepressor 3, is a human gene that is predicted to have enzyme binding activity and transcription corepressor activity. It is involved in histone deacetylation, negative regulation of transcription, DNA-templated, and regulation of transcription by RNA polymerase II. RCOR3 is located in both the cytosol and nucleoplasm.	There is limited information available on the disease implications of RCOR3. However, studies have shown that it may play a role in the development and progression of certain cancers, including breast cancer and glioblastoma. Targeted drug discovery efforts for RCOR3 are currently underway, with a focus on developing small molecule inhibitors that can selectively target the protein and inhibit it…	GO:0045892 negative regulation of DNA-templated transcription;GO:1902679 negative regulation of RNA biosynthetic process;GO:0051253 negative regulation of RNA metabolic process		Predicted intracellular proteins; Transcription factors:Helix-turn-helix domains	Nucleoplasm (Enhanced); Additional: Cytosol
ENSG00000118007	STAG1	chr3	-							35,20,9,4,3	137,249,176,221,175	0,11,0	232,227,124	197	177	3.1e-06	0.00016	0.187,0.067,0.044,0.016,0.015	0.0,0.042,0.0	0.052	MXE	A1_NCBP2	JCEC			136521212	136521417	136586801	136586926	136542118	136542195	136568764	136568861	1287			10274	ensembl_gene_id	H. sapiens	10274	H. sapiens	STAG1	STAG1 cohesin complex component	STAG1, also known as stromal antigen 1, is a gene that encodes a component of cohesin, a protein complex that helps to maintain the cohesion between sister chromatids during cell division. This gene is expressed in the nucleus and is involved in the process of DNA replication, prophase, and prometaphase. During anaphase, cohesin is dissociated in preparation for segregation. STAG1 is a member of …	Mutations in the STAG1 gene have been associated with several developmental disorders, including Cornelia de Lange syndrome (CdLS) and intellectual disability. CdLS is a rare genetic disorder characterized by distinctive facial features, growth retardation, and intellectual disability. There are currently no targeted drug discovery efforts for STAG1 mutations specifically, but research is ongoing…	GO:0034087 establishment of mitotic sister chromatid cohesion;GO:0034085 establishment of sister chromatid cohesion;GO:0007064 mitotic sister chromatid cohesion		Human disease related genes:Other diseases:Mental and behavioural disorders; Predicted intracellular proteins; Disease related genes	Nucleoplasm (Supported); Additional: Nuclear bodies;Primary cilium
ENSG00000118007	STAG1	chr3	-							35,26,27,23,45	137,255,192,221,178	10,22,6	227,227,130	197	177	2.5e-06	0.00015	0.187,0.084,0.112,0.086,0.185	0.038,0.08,0.04	0.078	MXE	A1_NCBP2	JCEC			136521212	136521417	136604308	136604473	136542118	136542195	136568764	136568861	1288			10274	ensembl_gene_id	H. sapiens	10274	H. sapiens	STAG1	STAG1 cohesin complex component	STAG1, also known as stromal antigen 1, is a gene that encodes a component of cohesin, a protein complex that helps to maintain the cohesion between sister chromatids during cell division. This gene is expressed in the nucleus and is involved in the process of DNA replication, prophase, and prometaphase. During anaphase, cohesin is dissociated in preparation for segregation. STAG1 is a member of …	Mutations in the STAG1 gene have been associated with several developmental disorders, including Cornelia de Lange syndrome (CdLS) and intellectual disability. CdLS is a rare genetic disorder characterized by distinctive facial features, growth retardation, and intellectual disability. There are currently no targeted drug discovery efforts for STAG1 mutations specifically, but research is ongoing…	GO:0034087 establishment of mitotic sister chromatid cohesion;GO:0034085 establishment of sister chromatid cohesion;GO:0007064 mitotic sister chromatid cohesion		Human disease related genes:Other diseases:Mental and behavioural disorders; Predicted intracellular proteins; Disease related genes	Nucleoplasm (Supported); Additional: Nuclear bodies;Primary cilium
ENSG00000118007	STAG1	chr3	-							4,5,0,0,4	152,90,177,187,229	24,16,14	137,111,60	225	197	0	0	0.023,0.046,0.0,0.0,0.015	0.133,0.112,0.17	-0.12	MXE	A1_NCBP2	JCEC			136542118	136542195	136604308	136604473	136568764	136568861	136586801	136586926	1289			10274	ensembl_gene_id	H. sapiens	10274	H. sapiens	STAG1	STAG1 cohesin complex component	STAG1, also known as stromal antigen 1, is a gene that encodes a component of cohesin, a protein complex that helps to maintain the cohesion between sister chromatids during cell division. This gene is expressed in the nucleus and is involved in the process of DNA replication, prophase, and prometaphase. During anaphase, cohesin is dissociated in preparation for segregation. STAG1 is a member of …	Mutations in the STAG1 gene have been associated with several developmental disorders, including Cornelia de Lange syndrome (CdLS) and intellectual disability. CdLS is a rare genetic disorder characterized by distinctive facial features, growth retardation, and intellectual disability. There are currently no targeted drug discovery efforts for STAG1 mutations specifically, but research is ongoing…	GO:0034087 establishment of mitotic sister chromatid cohesion;GO:0034085 establishment of sister chromatid cohesion;GO:0007064 mitotic sister chromatid cohesion		Human disease related genes:Other diseases:Mental and behavioural disorders; Predicted intracellular proteins; Disease related genes	Nucleoplasm (Supported); Additional: Nuclear bodies;Primary cilium
ENSG00000118181	RPS25	chr11	-							1641,1773,2938,2193,1909	10240,13215,10061,13261,10382	2889,1387,2290	16642,13320,19805	196	284	0.00012	0.0026	0.188,0.163,0.297,0.193,0.21	0.201,0.131,0.143	0.052	MXE	A1_NCBP2	JCEC			119015840	119015939	119018281	119018343	119017361	119017545	119017957	119018053	933			6230	ensembl_gene_id	H. sapiens	6230	H. sapiens	RPS25	ribosomal protein S25	RPS25 is a gene that encodes a ribosomal protein, specifically a component of the 40S subunit. Ribosomes are organelles that catalyze protein synthesis and are composed of RNA and proteins. RPS25 belongs to the S25E family of ribosomal proteins and is located in the cytoplasm. This gene has multiple processed pseudogenes dispersed throughout the genome, which is typical for genes encoding ribosom…	There is limited information on the disease implications of RPS25 mutations. However, recent studies have shown that RPS25 is involved in the regulation of cell proliferation and apoptosis, suggesting its potential role in cancer development and progression. Targeted drug discovery efforts for RPS25 are currently underway, with a focus on developing small molecule inhibitors that can selectively …	GO:0042274 ribosomal small subunit biogenesis;GO:0002181 cytoplasmic translation;GO:0006364 rRNA processing		Predicted intracellular proteins; Ribosomal proteins	Cytosol;Endoplasmic reticulum (Supported); Additional: Nucleoli
ENSG00000118482	PHF3	chr6	+							0,15,49,18,29	45,14,105,15,113	0,0,0	10,71,25	200	200	1.4e-11	4.6e-09	0.0,0.517,0.318,0.545,0.204	0.0,0.0,0.0	0.32	MXE	A1_NCBP2	JC			63636110	63636150	63684128	63685911	63646526	63646795	63679999	63680161	2067			23469	ensembl_gene_id	H. sapiens	23469	H. sapiens	PHF3	PHD finger protein 3	PHF3, or PHD finger protein 3, is a gene that belongs to a family of genes that contain a PHD finger. This gene may act as a transcription factor and could be involved in the development of glioblastomas, a type of brain cancer. Alternative splicing of the gene results in the production of multiple transcript variants.	PHF3 has been implicated in the development of glioblastomas, a type of brain cancer. Studies have shown that PHF3 is overexpressed in glioblastoma cells and that its knockdown leads to decreased cell proliferation and invasion. Therefore, PHF3 may be a potential therapeutic target for glioblastoma treatment. However, there are currently no drugs specifically targeting PHF3 on the market. There h…	GO:0006351 DNA-templated transcription;GO:0032774 RNA biosynthetic process;GO:0141187 nucleic acid biosynthetic process		Predicted intracellular proteins	Nucleoplasm (Approved)
ENSG00000118482	PHF3	chr6	+							34,47,80,28,132	284,338,558,105,435	17,42,12	268,244,92	200	200	0.0074	0.052	0.107,0.122,0.125,0.211,0.233	0.06,0.147,0.115	0.052	MXE	A1_NCBP2	JC			63646525	63646795	63694580	63694764	63679999	63680161	63691736	63692043	2069			23469	ensembl_gene_id	H. sapiens	23469	H. sapiens	PHF3	PHD finger protein 3	PHF3, or PHD finger protein 3, is a gene that belongs to a family of genes that contain a PHD finger. This gene may act as a transcription factor and could be involved in the development of glioblastomas, a type of brain cancer. Alternative splicing of the gene results in the production of multiple transcript variants.	PHF3 has been implicated in the development of glioblastomas, a type of brain cancer. Studies have shown that PHF3 is overexpressed in glioblastoma cells and that its knockdown leads to decreased cell proliferation and invasion. Therefore, PHF3 may be a potential therapeutic target for glioblastoma treatment. However, there are currently no drugs specifically targeting PHF3 on the market. There h…	GO:0006351 DNA-templated transcription;GO:0032774 RNA biosynthetic process;GO:0141187 nucleic acid biosynthetic process		Predicted intracellular proteins	Nucleoplasm (Approved)
ENSG00000119522	DENND1A	chr9	-							51,35,68,2,42	255,214,171,236,193	74,61,38	165,133,148	220	170	6.6e-06	0.00029	0.134,0.112,0.235,0.007,0.144	0.257,0.262,0.166	-0.1	MXE	A1_NCBP2	JCEC			123671290	123671371	123769513	123769563	123676719	123676789	123757702	123757822	3275			57706	ensembl_gene_id	H. sapiens	57706	H. sapiens	DENND1A	DENN domain containing 1A	DENND1A is a human gene that plays a role in clathrin-mediated endocytosis, which is a process that allows cells to internalize proteins and lipids. It belongs to the connecdenn family and acts as a guanine nucleotide exchange factor (GEF) for the small GTPase RAB35, which is involved in early endosomal trafficking. DENND1A also binds to clathrin and clathrin adaptor protein-2 (AP2), linking RAB3…	DENND1A has been implicated in several diseases, including cancer, diabetes, and neurological disorders. In cancer, DENND1A has been shown to promote tumor growth and metastasis by regulating endocytic trafficking of growth factor receptors. In diabetes, DENND1A variants have been associated with altered insulin secretion and glucose metabolism. In neurological disorders, DENND1A mutations have b…	GO:0032483 regulation of Rab protein signal transduction;GO:0032456 endocytic recycling;GO:0098876 vesicle-mediated transport to the plasma membrane		Predicted intracellular proteins; Disease related genes	Cytosol;Vesicles (Approved)
ENSG00000121774	KHDRBS1	chr1	+							51,97,59,46,80	161,224,326,180,197	26,33,75	193,219,210	200	159	0.017	0.093	0.201,0.256,0.126,0.169,0.244	0.097,0.107,0.221	0.058	MXE	A1_NCBP2	JC			32030297	32030422	32042526	32042624	32033187	32033334	32039514	32039573	2423			10657	ensembl_gene_id	H. sapiens	10657	H. sapiens	KHDRBS1	KH RNA binding domain containing, signal transduction associated 1	The KHDRBS1 gene encodes a protein that belongs to the K homology domain-containing, RNA-binding, signal transduction-associated protein family. This protein is involved in various cellular processes, including alternative splicing, cell cycle regulation, RNA 3'-end formation, tumorigenesis, and regulation of human immunodeficiency virus gene expression. Alternative splicing of this gene results …	There is limited information available on the disease implications of KHDRBS1 gene mutations. However, some studies have suggested that alterations in this gene may be associated with various types of cancer, including breast, lung, and liver cancer. Targeted drug discovery efforts for KHDRBS1 are still in the early stages, but some studies have identified potential small molecule inhibitors that…	GO:0046833 positive regulation of RNA export from nucleus;GO:0032241 positive regulation of nucleobase-containing compound transport;GO:0046831 regulation of RNA export from nucleus		Predicted intracellular proteins	Nucleoplasm (Enhanced)
ENSG00000122008	POLK	chr5	+							106,68,106,32,94	38,34,137,63,77	114,55,28	162,72,48	200	200	0.023	0.12	0.736,0.667,0.436,0.337,0.55	0.413,0.433,0.368	0.14	MXE	A1_NCBP2	JC			75573737	75573869	75583292	75583417	75576779	75576933	75581208	75581448	4109			51426	ensembl_gene_id	H. sapiens	51426	H. sapiens	POLK	DNA polymerase kappa	POLK is a gene that encodes a specialized DNA polymerase called DNA polymerase kappa. This protein is responsible for catalyzing translesion DNA synthesis, which allows DNA replication to occur even in the presence of DNA lesions. When this gene is not functional, human cell lines exhibit impaired genome integrity and are more susceptible to oxidative damage. Mutations in POLK that impair enzyme …	There are currently no drugs on the market that specifically target POLK. However, research efforts are underway to develop drugs that can inhibit the activity of DNA polymerase kappa, which could potentially be used to treat cancers that are driven by mutations in this gene. One study found that a compound called indole-3-carbinol (I3C) was able to inhibit the activity of DNA polymerase kappa an…	GO:0006297 nucleotide-excision repair, DNA gap filling;GO:0042276 error-prone translesion synthesis;GO:0019985 translesion synthesis		ENZYME proteins:Transferases; Predicted intracellular proteins; Enzymes	Nucleoplasm (Enhanced)
ENSG00000122390	NAA60	chr16	+							264,184,295,243,236	586,727,660,646,632	174,103,248	682,566,1116	200	197	1e-07	8.6e-06	0.307,0.2,0.306,0.27,0.269	0.201,0.152,0.18	0.093	MXE	A1_NCBP2	JC			3476221	3476337	3483362	3483597	3479470	3479600	3482501	3482598	437			79903	ensembl_gene_id	H. sapiens	79903	H. sapiens	NAA60	N-alpha-acetyltransferase 60, NatF catalytic subunit	NAA60 is a gene that encodes an enzyme responsible for transferring an acetyl group to the N-terminus of free proteins. This enzyme is located in the Golgi apparatus and is important for chromatin assembly and chromosome integrity by acting on histones. The gene has multiple transcript variants due to alternative splicing and the use of alternative promoters. The upstream promoter is located in a…	Research on NAA60 has revealed its potential involvement in various diseases, including cancer, neurodegenerative disorders, and metabolic disorders. For example, studies have shown that NAA60 expression is upregulated in several types of cancer, including breast, lung, and liver cancer, and that it plays a role in cancer cell proliferation and migration. Additionally, mutations in the NAA60 gene…	GO:0017196 N-terminal peptidyl-methionine acetylation;GO:0018206 peptidyl-methionine modification;GO:0006474 N-terminal protein amino acid acetylation		ENZYME proteins:Transferases; Predicted intracellular proteins; Enzymes	Actin filaments;Cytosol (Uncertain)
ENSG00000122483	CCDC18	chr1	+							63,144,174,54,98	14,11,58,32,34	77,32,20	23,0,0	268	243	0.018	0.1	0.803,0.922,0.731,0.605,0.723	0.752,1.0,1.0	-0.16	MXE	A1_NCBP2	JCEC			93226332	93226449	93239309	93239473	93232425	93232593	93236247	93236390	2468			343099	ensembl_gene_id	H. sapiens	343099	H. sapiens	CCDC18	coiled-coil domain containing 18	CCDC18 (coiled-coil domain containing 18) is a human gene that encodes a protein involved in the formation of cilia, which are hair-like structures on the surface of cells that play important roles in cell signaling and movement. Mutations in CCDC18 have been associated with a rare genetic disorder called Jeune syndrome, which is characterized by abnormal skeletal development and respiratory prob…	There is currently no targeted drug discovery effort for CCDC18, as it is primarily associated with a rare genetic disorder called Jeune syndrome. Treatment for Jeune syndrome is largely supportive and focused on managing respiratory and skeletal complications. However, research on CCDC18 and related genes involved in ciliary function may lead to the development of targeted therapies for ciliopat…			Predicted intracellular proteins	Nucleoplasm (Approved); Additional: Cytosol
ENSG00000122966	CIT	chr12	-							176,289,273,174,264	145,257,173,115,192	135,145,168	218,283,282	194	200	2.2e-16	2.9e-13	0.556,0.537,0.619,0.609,0.586	0.39,0.346,0.38	0.21	MXE	A1_NCBP2	JC			119822819	119822973	119834085	119834228	119825164	119825368	119832770	119832864	759			11113	ensembl_gene_id	H. sapiens	11113	H. sapiens	CIT	citron rho-interacting serine/threonine kinase	The CIT gene encodes a serine/threonine-protein kinase that plays a role in cell division and is involved in central nervous system development. It works with the kinesin KIF14 to promote efficient cytokinesis by localizing to the central spindle and midbody. Polymorphisms in this gene have been linked to bipolar disorder and an increased risk for schizophrenia. Alternative splicing of the gene r…	The CIT gene has been implicated in several diseases, including bipolar disorder and schizophrenia. Polymorphisms in the gene have been associated with an increased risk for these disorders. As a result, there has been interest in developing drugs that target the CIT protein kinase as a potential treatment for these conditions. However, there are currently no drugs on the market that specifically…	GO:0035331 negative regulation of hippo signaling;GO:0035330 regulation of hippo signaling;GO:0032467 positive regulation of cytokinesis	yes	ENZYME proteins:Transferases; Potential drug targets; Predicted intracellular proteins; Kinases:AGC Ser/Thr protein kinases; Human disease related genes:Congenital malformations:Congenital malformations of the nervous system; Enzymes; Disease related genes	Cytosol (Approved)
ENSG00000123983	ACSL3	chr2	+							503,604,902,334,357	425,535,638,667,349	521,387,542	367,271,372	273	175	0.0071	0.051	0.431,0.42,0.475,0.243,0.396	0.476,0.478,0.483	-0.086	MXE	A1_NCBP2	JCEC			222924455	222924595	222930620	222930812	222927016	222927189	222928861	222928936	1522			2181	ensembl_gene_id	H. sapiens	2181	H. sapiens	ACSL3	acyl-CoA synthetase long chain family member 3	ACSL3 is a gene that encodes an isozyme of the long-chain fatty-acid-coenzyme A ligase family. This isozyme is highly expressed in the brain and plays a key role in lipid biosynthesis and fatty acid degradation. It converts free long-chain fatty acids into fatty acyl-CoA esters. The gene has two transcript variants that encode the same protein. The amino acid sequence of this isozyme is 92% ident…	ACSL3 has been implicated in several diseases, including cancer, obesity, and metabolic disorders. In cancer, ACSL3 has been shown to promote tumor growth and metastasis by enhancing lipid metabolism and providing energy for cancer cells. Inhibition of ACSL3 has been proposed as a potential therapeutic strategy for cancer treatment. In obesity and metabolic disorders, ACSL3 has been found to play…	GO:0150173 positive regulation of phosphatidylcholine metabolic process;GO:2001247 positive regulation of phosphatidylcholine biosynthetic process;GO:2001245 regulation of phosphatidylcholine biosynthetic process		ENZYME proteins:Ligase; Predicted intracellular proteins; Enzymes; Cancer-related genes	Nucleoli;Nucleoli rim (Approved); Additional: Lipid droplets
ENSG00000124782	RREB1	chr6	+							38,33,11,37,37	26,2,0,18,2	12,6,35	18,4,18	200	190	0.0014	0.015	0.581,0.94,1.0,0.661,0.946	0.388,0.588,0.649	0.28	MXE	A1_NCBP2	JC			7181123	7181246	7189158	7189322	7181869	7182082	7187433	7187523	2606			6239	ensembl_gene_id	H. sapiens	6239	H. sapiens	RREB1	ras responsive element binding protein 1	RREB1 is a gene that encodes a zinc finger transcription factor that binds to RAS-responsive elements (RREs) of gene promoters. It has been shown to increase the expression of calcitonin, which may be involved in Ras/Raf-mediated cell differentiation. The gene has multiple transcript variants that encode several different isoforms.	Research on RREB1 has suggested its potential involvement in various diseases, including cancer, diabetes, and obesity. In cancer, RREB1 has been found to be downregulated in several types of tumors, including breast, lung, and prostate cancer, suggesting a potential tumor suppressor role. In diabetes and obesity, RREB1 has been linked to insulin resistance and adipogenesis, respectively. Targete…	GO:0033601 positive regulation of mammary gland epithelial cell proliferation;GO:1903691 positive regulation of wound healing, spreading of epidermal cells;GO:2000394 positive regulation of lamellipodium morphogenesis		Predicted intracellular proteins; Transcription factors:Zinc-coordinating DNA-binding domains	Nuclear speckles (Supported); Additional: Nucleoli fibrillar center
ENSG00000125686	MED1	chr17	-							251,313,336,343,303	440,560,464,563,304	180,311,257	577,659,521	174	190	0.0001	0.0021	0.384,0.379,0.442,0.399,0.521	0.254,0.34,0.35	0.11	MXE	A1_NCBP2	JC			39424626	39424738	39431941	39432016	39427700	39427790	39431114	39431188	309			5469	ensembl_gene_id	H. sapiens	5469	H. sapiens	MED1	mediator complex subunit 1	MED1, or mediator complex subunit 1, is a protein that plays a crucial role in the activation of gene transcription. It is a subunit of the CRSP complex, which is required for efficient activation by SP1, and is also a component of other multisubunit complexes such as thyroid hormone receptor-associated proteins. MED1 is essential for adipogenesis and regulates p53-dependent apoptosis. It has the…	There is limited information available on the disease implications of MED1. However, studies have shown that MED1 expression is altered in various cancers, including breast, prostate, and lung cancer. Targeted drug discovery efforts for MED1 are also limited, but some studies have identified potential small molecule inhibitors of MED1 that could be used as therapeutic agents for cancer treatment.…	GO:0002154 thyroid hormone receptor signaling pathway;GO:0045023 G0 to G1 transition;GO:0042695 thelarche		Predicted intracellular proteins; Cancer-related genes:Candidate cancer biomarkers	Nucleoplasm (Supported)
ENSG00000125966	MMP24	chr20	+							45,121,48,22,246	155,199,152,112,241	137,59,243	163,104,152	262	315	0.0049	0.041	0.259,0.422,0.275,0.191,0.551	0.503,0.405,0.658	-0.18	MXE	A1_NCBP2	JCEC			35254449	35254754	35269759	35269898	35263790	35263952	35267204	35267419	843			10893	ensembl_gene_id	H. sapiens	10893	H. sapiens	MMP24	matrix metallopeptidase 24	MMP24, also known as matrix metallopeptidase 24, is a gene that encodes a member of the peptidase M10 family of matrix metalloproteinases (MMPs). MMPs are involved in breaking down the extracellular matrix in normal physiological processes such as embryonic development, reproduction, and tissue remodeling, as well as in disease processes such as arthritis and metastasis. Unlike most MMPs, which a…	Research on MMP24's disease implications is still ongoing, but studies have suggested that it may play a role in cancer progression, particularly in breast and lung cancer. In addition, MMP24 has been implicated in neurological disorders such as Alzheimer's disease and multiple sclerosis. Targeted drug discovery efforts for MMP24 are still in the early stages, but there is potential for developin…	GO:0050965 detection of temperature stimulus involved in sensory perception of pain;GO:0050961 detection of temperature stimulus involved in sensory perception;GO:0097150 neuronal stem cell population maintenance		Predicted secreted proteins; Enzymes; Peptidases:Metallopeptidases	Nucleoli;Plasma membrane (Approved)
ENSG00000127952	STYXL1	chr7	-							70,47,73,98,70	185,172,324,388,88	19,24,77	133,180,301	200	200	0.0019	0.02	0.275,0.215,0.184,0.202,0.443	0.125,0.118,0.204	0.12	MXE	A1_NCBP2	JC			76003757	76003855	76028641	76028703	76005258	76005404	76021850	76021992	3512			51657	ensembl_gene_id	H. sapiens	51657	H. sapiens	STYXL1	serine/threonine/tyrosine interacting like 1	STYXL1, or serine/threonine/tyrosine interacting like 1, is a gene that encodes a protein with multiple functions. It enables protein phosphatase binding activity, protein phosphatase inhibitor activity, and pseudophosphatase activity. STYXL1 is involved in several biological processes, including negative regulation of phosphoprotein phosphatase activity, negative regulation of stress granule ass…	There is limited information available on the disease implications of STYXL1. However, recent studies have suggested that dysregulation of STYXL1 expression may be associated with certain types of cancer, including breast cancer and hepatocellular carcinoma. Targeted drug discovery efforts for STYXL1 are still in the early stages, and there are currently no drugs on the market that specifically t…	GO:0062030 negative regulation of stress granule assembly;GO:0062028 regulation of stress granule assembly;GO:1902116 negative regulation of organelle assembly		Predicted intracellular proteins
ENSG00000128656	CHN1	chr2	-							85,73,77,77,76	0,2,0,0,5	40,52,46	0,9,4	389	178	0.00018	0.0036	1.0,0.944,1.0,1.0,0.874	1.0,0.726,0.84	0.11	MXE	A1_NCBP2	JCEC			174846879	174846957	174915057	174915171	174875787	174875865	174877839	174878128	1607			1123	ensembl_gene_id	H. sapiens	1123	H. sapiens	CHN1	chimerin 1	The CHN1 gene encodes a protein called chimerin 1, which acts as a GTPase-activating protein for ras-related p21-rac and a phorbol ester receptor. It is mainly expressed in neurons and plays a crucial role in neuronal signal-transduction mechanisms. Mutations in this gene have been linked to Duane's retraction syndrome 2 (DURS2), a rare eye movement disorder. Different isoforms of the protein are…	Duane's retraction syndrome 2 (DURS2) is a rare eye movement disorder that is caused by mutations in the CHN1 gene. The disorder is characterized by limited eye movement, particularly in the lateral gaze, and abnormal positioning of the eyes. There is currently no cure for DURS2, and treatment is focused on managing symptoms. However, research efforts are underway to develop targeted therapies fo…	GO:0008045 motor neuron axon guidance;GO:0048013 ephrin receptor signaling pathway;GO:0050770 regulation of axonogenesis		Predicted intracellular proteins; Human disease related genes:Nervous system diseases:Eye disease; Disease related genes	Cytosol (Approved)
ENSG00000132321	IQCA1	chr2	-							90,63,57,84,43	95,47,75,99,66	51,57,59	129,79,100	223	176	0.0064	0.048	0.428,0.514,0.375,0.401,0.34	0.238,0.363,0.318	0.1	MXE	A1_NCBP2	JCEC			236392243	236392350	236441039	236441124	236399412	236399488	236419148	236419271	1733			79781	ensembl_gene_id	H. sapiens	79781	H. sapiens	DRC11	dynein regulatory complex subunit 11	IQCA1 is a gene that encodes a protein belonging to the ATPases Associated with diverse cellular Activities (AAA) superfamily. This superfamily is found in all organisms and participates in various cellular processes. The protein contains the ATPase module, which consists of an alpha-beta-alpha core domain and the Walker A and B motifs of the P-loop NTPases. Alternative splicing of the gene resul…	There is currently limited information on the disease implications of IQCA1. However, some studies have suggested that mutations in the gene may be associated with certain neurological disorders, such as autism spectrum disorder and intellectual disability. As for targeted drug discovery efforts, there are currently no known drugs that specifically target IQCA1. However, given its potential role …	GO:0051013 microtubule severing;GO:0000226 microtubule cytoskeleton organization;GO:0007017 microtubule-based process		Predicted intracellular proteins	Flagellar centriole (Approved); Additional: Vesicles
ENSG00000132676	DAP3	chr1	+							267,366,355,351,263	262,251,317,404,234	285,190,418	386,300,470	190	218	0.00029	0.0052	0.539,0.626,0.562,0.499,0.563	0.459,0.421,0.505	0.096	MXE	A1_NCBP2	JCEC			155731355	155731415	155738156	155738526	155731943	155732033	155736945	155737063	2587			7818	ensembl_gene_id	H. sapiens	7818	H. sapiens	DAP3	death associated protein 3	DAP3 (Death Associated Protein 3) is a gene that encodes a protein that is part of the small 28S subunit of the mitochondrial ribosome. Mitochondrial ribosomes are responsible for protein synthesis within the mitochondrion. DAP3 also participates in apoptotic pathways that are initiated by tumor necrosis factor-alpha, Fas ligand, and gamma interferon. The protein potentially binds ATP/GTP and mig…	Research on DAP3 has revealed its potential involvement in various diseases, including cancer, neurodegenerative disorders, and viral infections. In cancer, DAP3 has been shown to play a role in regulating apoptosis and tumor growth, making it a potential target for cancer therapy. In neurodegenerative disorders, DAP3 has been linked to mitochondrial dysfunction and oxidative stress, which are ke…	GO:0008637 apoptotic mitochondrial changes;GO:0032543 mitochondrial translation;GO:0140053 mitochondrial gene expression		Predicted intracellular proteins; Ribosomal proteins	Mitochondria;Nucleoplasm (Enhanced)
ENSG00000132970	WASF3	chr13	+							54,97,53,122,139	0,0,2,0,27	55,42,137	30,0,12	276	267	0.012	0.077	1.0,1.0,0.962,1.0,0.833	0.639,1.0,0.917	0.11	MXE	A1_NCBP2	JCEC			26671871	26671989	26681053	26681320	26676548	26676724	26680034	26680201	722			10810	ensembl_gene_id	H. sapiens	10810	H. sapiens	WASF3	WASP family member 3	WASF3, also known as WASP family member 3, is a gene that encodes a protein that belongs to the Wiskott-Aldrich syndrome protein family. This protein forms a complex that connects receptor kinases and actin, and it binds to actin through a C-terminal verprolin homology domain. The complex is responsible for transmitting signals that involve changes in cell shape, motility, or function. Alternativ…	Mutations in the WASF3 gene have been associated with various types of cancer, including breast, lung, and pancreatic cancer. Studies have shown that overexpression of WASF3 promotes tumor growth and metastasis, making it a potential target for cancer therapy. Several drug discovery efforts have focused on developing small molecule inhibitors of WASF3, with promising results in preclinical studie…	GO:2000601 positive regulation of Arp2/3 complex-mediated actin nucleation;GO:0098885 modification of postsynaptic actin cytoskeleton;GO:0051127 positive regulation of actin nucleation		Cancer-related genes:Mutated cancer genes; Predicted intracellular proteins
ENSG00000133454	MYO18B	chr22	+							118,95,109,56,131	5,17,36,9,74	62,122,203	5,4,4	200	200	1.8e-10	4.4e-08	0.959,0.848,0.752,0.862,0.639	0.925,0.968,0.981	-0.15	MXE	A1_NCBP2	JC			25770026	25770176	25777582	25777781	25770871	25770984	25772333	25772510	1669			84700	ensembl_gene_id	H. sapiens	84700	H. sapiens	MYO18B	myosin XVIIIB	MYO18B is a human gene that encodes for a protein called myosin XVIIIB. This protein has two potential functions, depending on its location within the cell. When in the nucleus, it may regulate genes specific to muscle tissue. When in the cytoplasm, it may play a role in intracellular trafficking and interact with F actin. Mutations in MYO18B have been linked to lung cancer.	MYO18B has been implicated in several diseases, including lung cancer, breast cancer, and melanoma. In lung cancer, MYO18B has been shown to be overexpressed, and its expression levels have been correlated with poor prognosis. Targeted drug discovery efforts have focused on developing inhibitors of MYO18B to treat cancer. However, there are currently no drugs on the market that specifically targe…	GO:0055013 cardiac muscle cell development;GO:0001570 vasculogenesis;GO:0055006 cardiac cell development		Predicted intracellular proteins; Human disease related genes:Congenital malformations:Congenital malformations of the musculoskeletal system; Disease related genes	Centrosome;Nucleoplasm (Supported)
ENSG00000133454	MYO18B	chr22	+							5,19,13,12,45	11,9,2,18,14	31,9,25	0,0,2	164	200	3.4e-09	5.2e-07	0.357,0.72,0.888,0.448,0.797	1.0,1.0,0.938	-0.34	MXE	A1_NCBP2	JC			25781733	25781834	25823504	25823678	25785427	25785491	25797952	25798097	1670			84700	ensembl_gene_id	H. sapiens	84700	H. sapiens	MYO18B	myosin XVIIIB	MYO18B is a human gene that encodes for a protein called myosin XVIIIB. This protein has two potential functions, depending on its location within the cell. When in the nucleus, it may regulate genes specific to muscle tissue. When in the cytoplasm, it may play a role in intracellular trafficking and interact with F actin. Mutations in MYO18B have been linked to lung cancer.	MYO18B has been implicated in several diseases, including lung cancer, breast cancer, and melanoma. In lung cancer, MYO18B has been shown to be overexpressed, and its expression levels have been correlated with poor prognosis. Targeted drug discovery efforts have focused on developing inhibitors of MYO18B to treat cancer. However, there are currently no drugs on the market that specifically targe…	GO:0055013 cardiac muscle cell development;GO:0001570 vasculogenesis;GO:0055006 cardiac cell development		Predicted intracellular proteins; Human disease related genes:Congenital malformations:Congenital malformations of the musculoskeletal system; Disease related genes	Centrosome;Nucleoplasm (Supported)
ENSG00000133739	LRRCC1	chr8	+							0,12,53,2,52	159,170,294,47,120	17,50,8	98,142,57	200	200	0.0065	0.048	0.0,0.066,0.153,0.041,0.302	0.148,0.26,0.123	-0.065	MXE	A1_NCBP2	JC			85115099	85115275	85124791	85124939	85115374	85115584	85123412	85123606	4115			85444	ensembl_gene_id	H. sapiens	85444	H. sapiens	LRRCC1	leucine rich repeat and coiled-coil centrosomal protein 1	LRRCC1 is a human gene that encodes a protein responsible for maintaining the structural integrity of the centrosome and aiding in the formation of the mitotic spindle. The protein contains a leucine-rich repeat domain at its N-terminus and a coiled-coil domain at its C-terminus. It is present at the centrosome throughout the cell cycle and accumulates on the mitotic centrosome. This gene is impo…	Mutations in LRRCC1 have been associated with various diseases, including cancer. Specifically, overexpression of LRRCC1 has been observed in several types of cancer, including breast, lung, and ovarian cancer. This overexpression has been linked to increased cell proliferation and tumor growth. As a result, LRRCC1 has been identified as a potential therapeutic target for cancer treatment. Target…	GO:0051301 cell division;GO:0009987 cellular process;GO:0008150 biological_process		Predicted intracellular proteins	Centrosome (Supported)
ENSG00000133739	LRRCC1	chr8	+							0,10,40,0,56	74,101,212,10,80	13,42,8	80,67,19	200	200	0.013	0.079	0.0,0.09,0.159,0.0,0.412	0.14,0.385,0.296	-0.14	MXE	A1_NCBP2	JC			85115099	85115275	85126688	85126837	85115374	85115584	85124791	85124939	4116			85444	ensembl_gene_id	H. sapiens	85444	H. sapiens	LRRCC1	leucine rich repeat and coiled-coil centrosomal protein 1	LRRCC1 is a human gene that encodes a protein responsible for maintaining the structural integrity of the centrosome and aiding in the formation of the mitotic spindle. The protein contains a leucine-rich repeat domain at its N-terminus and a coiled-coil domain at its C-terminus. It is present at the centrosome throughout the cell cycle and accumulates on the mitotic centrosome. This gene is impo…	Mutations in LRRCC1 have been associated with various diseases, including cancer. Specifically, overexpression of LRRCC1 has been observed in several types of cancer, including breast, lung, and ovarian cancer. This overexpression has been linked to increased cell proliferation and tumor growth. As a result, LRRCC1 has been identified as a potential therapeutic target for cancer treatment. Target…	GO:0051301 cell division;GO:0009987 cellular process;GO:0008150 biological_process		Predicted intracellular proteins	Centrosome (Supported)
ENSG00000134574	DDB2	chr11	+							11,35,40,0,86	143,158,210,124,147	6,0,31	193,110,161	200	200	0.0045	0.037	0.071,0.181,0.16,0.0,0.369	0.03,0.0,0.161	0.093	MXE	A1_NCBP2	JC			47216335	47216472	47234572	47234672	47216857	47217049	47232813	47232959	1773			1643	ensembl_gene_id	H. sapiens	1643	H. sapiens	DDB2	damage specific DNA binding protein 2	The DDB2 gene encodes a protein that is essential for repairing DNA damaged by ultraviolet light. It is part of a protein complex that participates in nucleotide excision repair and mediates the ubiquitylation of histones H3 and H4, which helps the cell respond to DNA damage. This protein is required for DNA binding, and mutations in the gene can cause xeroderma pigmentosum complementation group …	Xeroderma pigmentosum complementation group E (XP-E) is a rare autosomal recessive disorder caused by mutations in the DDB2 gene. Patients with XP-E have a high risk of developing skin cancer due to their increased sensitivity to UV light. There is currently no cure for XP-E, and treatment options are limited to avoiding exposure to UV light and regular skin cancer screenings. Targeted drug disco…	GO:0006290 pyrimidine dimer repair;GO:0070914 UV-damage excision repair;GO:0006289 nucleotide-excision repair		Human disease related genes:Congenital malformations:Other congenital malformations; Predicted intracellular proteins; Human disease related genes:Congenital malformations:Congenital malformations of skin; Cancer-related genes:Candidate cancer biomarkers; Disease related genes	Cell Junctions;Nucleoplasm (Supported)
ENSG00000135720	DYNC1LI2	chr16	-							74,109,209,115,132	281,250,372,204,209	42,87,106	285,283,232	218	217	0.0054	0.043	0.208,0.303,0.359,0.359,0.386	0.128,0.234,0.313	0.098	MXE	A1_NCBP2	JCEC			66720892	66723822	66728200	66728242	66725827	66725944	66727687	66727805	391			1783	ensembl_gene_id	H. sapiens	1783	H. sapiens	DYNC1LI2	dynein cytoplasmic 1 light intermediate chain 2	DYNC1LI2 is a gene that encodes for the dynein cytoplasmic 1 light intermediate chain 2 protein. This protein is a component of the cytoplasmic dynein motor complex, which is responsible for transporting various cellular components along microtubules. The cytoplasmic dynein motor complex is involved in a variety of cellular processes, including mitosis, intracellular trafficking, and organelle po…	Mutations in DYNC1LI2 have been associated with various neurological disorders, including Charcot-Marie-Tooth disease and hereditary spastic paraplegia. These disorders are characterized by progressive muscle weakness and spasticity, and there are currently no curative treatments available. However, there are ongoing efforts to develop targeted therapies for these disorders, including gene therap…	GO:0051642 centrosome localization;GO:0061842 microtubule organizing center localization;GO:1990090 cellular response to nerve growth factor stimulus		Predicted intracellular proteins	Centrosome;End piece (Approved); Additional: Cytosol
ENSG00000135720	DYNC1LI2	chr16	-							47,74,71,98,122	69,113,221,72,126	3,58,53	136,106,86	142	200	0.011	0.07	0.49,0.48,0.312,0.657,0.577	0.03,0.435,0.465	0.19	MXE	A1_NCBP2	JC			66725827	66725944	66729039	66729099	66727687	66727805	66728200	66728242	392			1783	ensembl_gene_id	H. sapiens	1783	H. sapiens	DYNC1LI2	dynein cytoplasmic 1 light intermediate chain 2	DYNC1LI2 is a gene that encodes for the dynein cytoplasmic 1 light intermediate chain 2 protein. This protein is a component of the cytoplasmic dynein motor complex, which is responsible for transporting various cellular components along microtubules. The cytoplasmic dynein motor complex is involved in a variety of cellular processes, including mitosis, intracellular trafficking, and organelle po…	Mutations in DYNC1LI2 have been associated with various neurological disorders, including Charcot-Marie-Tooth disease and hereditary spastic paraplegia. These disorders are characterized by progressive muscle weakness and spasticity, and there are currently no curative treatments available. However, there are ongoing efforts to develop targeted therapies for these disorders, including gene therap…	GO:0051642 centrosome localization;GO:0061842 microtubule organizing center localization;GO:1990090 cellular response to nerve growth factor stimulus		Predicted intracellular proteins	Centrosome;End piece (Approved); Additional: Cytosol
ENSG00000138101	DTNB	chr2	-							2,9,23,0,14	0,0,0,8,2	17,2,64	0,0,0	190	154	0.013	0.076	1.0,1.0,1.0,0.0,0.85	1.0,1.0,1.0	-0.23	MXE	A1_NCBP2	JC			25379289	25379323	25388201	25388361	25383835	25383889	25387288	25387378	1795			1838	ensembl_gene_id	H. sapiens	1838	H. sapiens	DTNB	dystrobrevin beta	DTNB is a human gene that encodes for dystrobrevin beta, a protein that is part of the dystrophin-associated protein complex (DPC). The DPC is made up of several membrane proteins, including dystroglycans, sarcoglycans, syntrophins, and dystrobrevin alpha and beta. The DPC is located in the sarcolemma and is associated with various forms of muscular dystrophy when disrupted. Dystrobrevin beta is …	Mutations in the DTNB gene have been associated with various forms of muscular dystrophy, including Duchenne muscular dystrophy (DMD) and Becker muscular dystrophy (BMD). DMD is a severe form of muscular dystrophy that affects primarily boys and leads to progressive muscle weakness and wasting. BMD is a milder form of the disease that typically presents later in life and progresses more slowly. T…	GO:0099536 synaptic signaling;GO:0007267 cell-cell signaling;GO:0030182 neuron differentiation		Predicted intracellular proteins	Golgi apparatus (Approved)
ENSG00000138381	ASNSD1	chr2	+							137,162,327,191,140	3709,5081,5586,3880,3934	136,87,52	4241,3885,2855	176	1656	3.1e-06	0.00016	0.258,0.231,0.355,0.317,0.251	0.232,0.174,0.146	0.098	MXE	A1_NCBP2	JCEC			189663900	189663954	189667763	189667945	189665375	189665451	189666040	189667596	1813			54529	ensembl_gene_id	H. sapiens	54529	H. sapiens	ASNSD1	asparagine synthetase domain containing 1	ASNSD1 is a human gene that is predicted to encode a protein with asparagine synthase activity, specifically the ability to hydrolyze glutamine to produce asparagine. This gene is also predicted to be involved in the biosynthesis of asparagine and the metabolic process of glutamine.	There is limited information available on the disease implications of ASNSD1. However, recent studies have suggested that ASNSD1 may play a role in cancer progression and drug resistance. Targeted drug discovery efforts for ASNSD1 are currently underway, with a focus on developing inhibitors that can selectively target the enzyme activity of ASNSD1. One example of a successful drug on the market …	GO:0006529 asparagine biosynthetic process;GO:0006528 asparagine metabolic process;GO:0060290 transdifferentiation		Predicted intracellular proteins	Cytosol (Approved)
ENSG00000138443	ABI2	chr2	+							294,345,306,426,463	155,158,160,171,179	226,217,585	159,134,369	259	187	0.00031	0.0055	0.578,0.612,0.58,0.643,0.651	0.506,0.539,0.534	0.086	MXE	A1_NCBP2	JCEC			203366876	203367044	203416907	203417081	203402575	203402734	203411284	203411371	1550			10152	ensembl_gene_id	H. sapiens	10152	H. sapiens	ABI2	abl interactor 2	ABI2, also known as Abl interactor 2, is a human gene that plays a role in various cellular functions. It has been found to have SH3 domain binding activity, identical protein binding activity, and ubiquitin protein ligase binding activity. Additionally, it contributes to small GTPase binding activity and is involved in Rac protein signal transduction, positive regulation of cellular component or…	Research has shown that ABI2 may play a role in the development and progression of certain diseases, including cancer and Alzheimer's disease. In cancer, ABI2 has been found to be downregulated in several types of tumors, including breast, lung, and prostate cancer, suggesting that it may act as a tumor suppressor. In Alzheimer's disease, ABI2 has been implicated in the regulation of tau protein,…	GO:0045186 zonula adherens assembly;GO:0070309 lens fiber cell morphogenesis;GO:2000601 positive regulation of Arp2/3 complex-mediated actin nucleation		Predicted intracellular proteins	Nucleoplasm (Supported); Additional: Cytosol;Vesicles
ENSG00000140455	USP3	chr15	+							101,108,71,258,127	527,500,445,463,494	84,35,121	528,456,521	200	184	0.0013	0.015	0.15,0.166,0.128,0.339,0.191	0.128,0.066,0.176	0.071	MXE	A1_NCBP2	JC			63532505	63532707	63556666	63556748	63537024	63537156	63553714	63553798	1633			9960	ensembl_gene_id	H. sapiens	9960	H. sapiens	USP3	ubiquitin specific peptidase 3	USP3 is a human gene that encodes for a protein called ubiquitin specific peptidase 3. This protein has the ability to bind to histones and remove ubiquitin molecules from proteins, which is important for several cellular processes such as DNA repair and regulation of protein stability. USP3 is found in various cellular components including Flemming body, cytoplasmic ribonucleoprotein granule, an…	Research on USP3 has shown its involvement in several diseases, including cancer, neurodegenerative disorders, and inflammatory diseases. In cancer, USP3 has been found to play a role in regulating the stability of tumor suppressor proteins, making it a potential target for cancer therapy. In neurodegenerative disorders such as Alzheimer's and Parkinson's disease, USP3 has been implicated in the …	GO:0140861 DNA repair-dependent chromatin remodeling;GO:0016579 protein deubiquitination;GO:0070646 protein modification by small protein removal		Enzymes; Predicted intracellular proteins; Peptidases:Cysteine-type peptidases; ENZYME proteins:Hydrolases	Nucleoplasm (Supported); Additional: Midbody ring
ENSG00000140455	USP3	chr15	+							627,659,619,671,581	429,367,455,433,392	659,567,724	363,215,349	183	214	0.00013	0.0028	0.631,0.677,0.614,0.644,0.634	0.68,0.755,0.708	-0.074	MXE	A1_NCBP2	JCEC			63556666	63556748	63562894	63563008	63558105	63558188	63559856	63559970	1634			9960	ensembl_gene_id	H. sapiens	9960	H. sapiens	USP3	ubiquitin specific peptidase 3	USP3 is a human gene that encodes for a protein called ubiquitin specific peptidase 3. This protein has the ability to bind to histones and remove ubiquitin molecules from proteins, which is important for several cellular processes such as DNA repair and regulation of protein stability. USP3 is found in various cellular components including Flemming body, cytoplasmic ribonucleoprotein granule, an…	Research on USP3 has shown its involvement in several diseases, including cancer, neurodegenerative disorders, and inflammatory diseases. In cancer, USP3 has been found to play a role in regulating the stability of tumor suppressor proteins, making it a potential target for cancer therapy. In neurodegenerative disorders such as Alzheimer's and Parkinson's disease, USP3 has been implicated in the …	GO:0140861 DNA repair-dependent chromatin remodeling;GO:0016579 protein deubiquitination;GO:0070646 protein modification by small protein removal		Enzymes; Predicted intracellular proteins; Peptidases:Cysteine-type peptidases; ENZYME proteins:Hydrolases	Nucleoplasm (Supported); Additional: Midbody ring
ENSG00000140905	GCSH	chr16	-							15,54,27,42,76	403,326,314,413,164	30,24,22	457,322,248	180	164	0.0047	0.038	0.033,0.131,0.073,0.085,0.297	0.056,0.064,0.075	0.059	MXE	A1_NCBP2	JC			81084462	81084594	81096130	81096425	81087600	81087664	81090600	81090680	358			2653	ensembl_gene_id	H. sapiens	2653	H. sapiens	GCSH	glycine cleavage system protein H	The GCSH gene encodes the H protein, which is a component of the glycine cleavage system responsible for breaking down glycine. The H protein transfers the methylamine group of glycine from the P protein to the T protein. Mutations in this gene can cause nonketotic hyperglycinemia (NKH), a rare genetic disorder that affects the breakdown of glycine and can lead to developmental delays, seizures, …	Nonketotic hyperglycinemia (NKH) is a rare genetic disorder caused by mutations in the GCSH gene, which encodes the H protein of the glycine cleavage system. NKH is characterized by elevated levels of glycine in the blood and cerebrospinal fluid, leading to severe neurological symptoms such as seizures, developmental delays, and intellectual disability. There is currently no cure for NKH, and tre…	GO:0006546 glycine catabolic process;GO:0019464 glycine decarboxylation via glycine cleavage system;GO:0009071 serine family amino acid catabolic process		Human disease related genes:Congenital disorders of metabolism:Congenital disorders of amino acid metabolism; Predicted intracellular proteins; Disease related genes	Vesicles (Approved)
ENSG00000141551	CSNK1D	chr17	-							63,31,16,41,47	275,360,374,228,373	65,65,47	298,194,514	200	200	0.017	0.094	0.186,0.079,0.041,0.152,0.112	0.179,0.251,0.084	-0.057	MXE	A1_NCBP2	JC			82252433	82252604	82265685	82265796	82253015	82253244	82255428	82255577	242			1453	ensembl_gene_id	H. sapiens	1453	H. sapiens	CSNK1D	casein kinase 1 delta	CSNK1D is a gene that belongs to the casein kinase I (CKI) family and is involved in regulating various cellular processes such as DNA replication and repair, apoptosis, circadian rhythm, microtubule dynamics, chromosome segregation, and p53-mediated effects on growth. It is highly similar to the CK1 delta homologs found in mice and rats. The gene has three transcript variants that encode differe…	CSNK1D has been implicated in various diseases, including cancer, Alzheimer's disease, and sleep disorders. In cancer, CSNK1D has been shown to regulate the activity of key oncogenic proteins, such as β-catenin and c-Myc, and its overexpression has been observed in several types of cancer, including breast, colon, and lung cancer. Therefore, CSNK1D has been identified as a potential therapeutic t…	GO:1904948 midbrain dopaminergic neuron differentiation;GO:2000052 positive regulation of non-canonical Wnt signaling pathway;GO:0048207 vesicle targeting, rough ER to cis-Golgi	yes	Disease related genes; ENZYME proteins:Transferases; Kinases:CK1 Ser/Thr protein kinases; Potential drug targets; Predicted intracellular proteins; Enzymes; Human disease related genes:Nervous system diseases:Other nervous and sensory system diseases	Cytosol;Plasma membrane (Supported); Additional: Actin filaments;End piece;Nucleoplasm;Primary cilium;Principal piece
ENSG00000141568	FOXK2	chr17	+							601,516,514,516,529	103,97,113,99,94	588,442,757	46,12,128	200	200	8.1e-08	7.2e-06	0.854,0.842,0.82,0.839,0.849	0.927,0.974,0.855	-0.078	MXE	A1_NCBP2	JC			82568053	82568201	82584012	82584188	82571723	82571870	82582740	82582934	239			3607	ensembl_gene_id	H. sapiens	3607	H. sapiens	FOXK2	forkhead box K2	FOXK2, also known as forkhead box K2, is a gene that encodes a protein containing a fork head DNA binding domain. This protein is capable of binding to purine-rich motifs found in the HIV long terminal repeat and the interleukin 2 promoter. It is believed to play a role in regulating both viral and cellular promoter elements. The exact function of FOXK2 is not yet fully understood, but it is thou…	There is limited information available on the disease implications of FOXK2. However, recent studies have suggested that FOXK2 may play a role in the development and progression of certain types of cancer, including breast cancer and hepatocellular carcinoma. Targeted drug discovery efforts for FOXK2 are still in the early stages, but there is potential for the development of drugs that target th…	GO:0061621 canonical glycolysis;GO:0061718 glucose catabolic process to pyruvate;GO:0061615 glycolytic process through fructose-6-phosphate		Predicted intracellular proteins; Transcription factors:Helix-turn-helix domains	Nucleoplasm (Supported); Additional: Mitochondria;Vesicles
ENSG00000142230	SAE1	chr19	+							823,972,876,784,820	328,490,447,276,436	877,617,1007	302,219,372	200	170	0.0066	0.048	0.681,0.628,0.625,0.707,0.615	0.712,0.705,0.697	-0.053	MXE	A1_NCBP2	JC			47169817	47169923	47209158	47210636	47197232	47197377	47203670	47203740	145			10055	ensembl_gene_id	H. sapiens	10055	H. sapiens	SAE1	SUMO1 activating enzyme subunit 1	The human gene SAE1 encodes a protein that forms a heterodimer with UBA2 to function as a SUMO-activating enzyme for the posttranslational modification of proteins by the addition of the small protein SUMO. This process, known as sumoylation, regulates protein structure and intracellular localization. The SAE1 protein is essential for the sumoylation process and plays a crucial role in various ce…	Mutations in the SAE1 gene have been associated with various diseases, including cancer and neurodegenerative disorders. In cancer, SAE1 has been found to be overexpressed in several types of tumors, including breast, prostate, and liver cancer. Targeting SAE1 has been proposed as a potential therapeutic strategy for cancer treatment. Several small molecule inhibitors of SAE1 have been developed …	GO:0033235 positive regulation of protein sumoylation;GO:0033233 regulation of protein sumoylation;GO:1903955 positive regulation of protein targeting to mitochondrion		Predicted intracellular proteins	Cytosol;Nucleoplasm (Enhanced)
ENSG00000143207	COP1	chr1	-							47,65,116,82,66	198,175,154,248,119	32,26,49	219,190,167	169	158	1.1e-05	0.00042	0.182,0.258,0.413,0.236,0.341	0.12,0.113,0.215	0.14	MXE	A1_NCBP2	JCEC			176085775	176085890	176162868	176162988	176116623	176116681	176149005	176149074	3535			64326	ensembl_gene_id	H. sapiens	64326	H. sapiens	COP1	COP1 E3 ubiquitin ligase	COP1 is a human gene that encodes for a protein with E3 ubiquitin ligase activity. This protein is involved in the positive regulation of proteasomal ubiquitin-dependent protein catabolic process, proteasome-mediated ubiquitin-dependent protein catabolic process, and response to ionizing radiation. It is also part of the Cul4A-RING E3 ubiquitin ligase complex. The function of this gene is to enab…	Research has shown that the COP1 gene is involved in the development and progression of various types of cancer, including breast, lung, and liver cancer. In breast cancer, high levels of COP1 have been associated with poor prognosis and resistance to chemotherapy. Therefore, targeting COP1 has emerged as a potential therapeutic strategy for cancer treatment. Several small molecule inhibitors of …	GO:0032436 positive regulation of proteasomal ubiquitin-dependent protein catabolic process;GO:2000060 positive regulation of ubiquitin-dependent protein catabolic process;GO:1901800 positive regulation of proteasomal protein catabolic process		ENZYME proteins:Transferases; Predicted intracellular proteins; Enzymes
ENSG00000143207	COP1	chr1	-							8,15,26,16,14	198,173,141,244,119	3,4,10	219,190,168	169	158	5.9e-06	0.00027	0.036,0.075,0.147,0.058,0.099	0.013,0.019,0.053	0.055	MXE	A1_NCBP2	JCEC			176085775	176085890	176175909	176176007	176116623	176116681	176149005	176149074	3536			64326	ensembl_gene_id	H. sapiens	64326	H. sapiens	COP1	COP1 E3 ubiquitin ligase	COP1 is a human gene that encodes for a protein with E3 ubiquitin ligase activity. This protein is involved in the positive regulation of proteasomal ubiquitin-dependent protein catabolic process, proteasome-mediated ubiquitin-dependent protein catabolic process, and response to ionizing radiation. It is also part of the Cul4A-RING E3 ubiquitin ligase complex. The function of this gene is to enab…	Research has shown that the COP1 gene is involved in the development and progression of various types of cancer, including breast, lung, and liver cancer. In breast cancer, high levels of COP1 have been associated with poor prognosis and resistance to chemotherapy. Therefore, targeting COP1 has emerged as a potential therapeutic strategy for cancer treatment. Several small molecule inhibitors of …	GO:0032436 positive regulation of proteasomal ubiquitin-dependent protein catabolic process;GO:2000060 positive regulation of ubiquitin-dependent protein catabolic process;GO:1901800 positive regulation of proteasomal protein catabolic process		ENZYME proteins:Transferases; Predicted intracellular proteins; Enzymes
ENSG00000143207	COP1	chr1	-							76,69,123,93,79	165,137,220,84,217	37,46,78	183,168,130	169	177	0.025	0.13	0.325,0.345,0.369,0.537,0.276	0.175,0.223,0.386	0.11	MXE	A1_NCBP2	JCEC			176116623	176116681	176162868	176162988	176135009	176135086	176149005	176149074	3538			64326	ensembl_gene_id	H. sapiens	64326	H. sapiens	COP1	COP1 E3 ubiquitin ligase	COP1 is a human gene that encodes for a protein with E3 ubiquitin ligase activity. This protein is involved in the positive regulation of proteasomal ubiquitin-dependent protein catabolic process, proteasome-mediated ubiquitin-dependent protein catabolic process, and response to ionizing radiation. It is also part of the Cul4A-RING E3 ubiquitin ligase complex. The function of this gene is to enab…	Research has shown that the COP1 gene is involved in the development and progression of various types of cancer, including breast, lung, and liver cancer. In breast cancer, high levels of COP1 have been associated with poor prognosis and resistance to chemotherapy. Therefore, targeting COP1 has emerged as a potential therapeutic strategy for cancer treatment. Several small molecule inhibitors of …	GO:0032436 positive regulation of proteasomal ubiquitin-dependent protein catabolic process;GO:2000060 positive regulation of ubiquitin-dependent protein catabolic process;GO:1901800 positive regulation of proteasomal protein catabolic process		ENZYME proteins:Transferases; Predicted intracellular proteins; Enzymes
ENSG00000143207	COP1	chr1	-							51,15,37,17,29	111,78,80,144,129	103,36,27	109,40,117	169	160	0.0098	0.064	0.303,0.154,0.305,0.101,0.175	0.472,0.46,0.179	-0.16	MXE	A1_NCBP2	JC			176135009	176135086	176184632	176184692	176136487	176136547	176149005	176149074	3542			64326	ensembl_gene_id	H. sapiens	64326	H. sapiens	COP1	COP1 E3 ubiquitin ligase	COP1 is a human gene that encodes for a protein with E3 ubiquitin ligase activity. This protein is involved in the positive regulation of proteasomal ubiquitin-dependent protein catabolic process, proteasome-mediated ubiquitin-dependent protein catabolic process, and response to ionizing radiation. It is also part of the Cul4A-RING E3 ubiquitin ligase complex. The function of this gene is to enab…	Research has shown that the COP1 gene is involved in the development and progression of various types of cancer, including breast, lung, and liver cancer. In breast cancer, high levels of COP1 have been associated with poor prognosis and resistance to chemotherapy. Therefore, targeting COP1 has emerged as a potential therapeutic strategy for cancer treatment. Several small molecule inhibitors of …	GO:0032436 positive regulation of proteasomal ubiquitin-dependent protein catabolic process;GO:2000060 positive regulation of ubiquitin-dependent protein catabolic process;GO:1901800 positive regulation of proteasomal protein catabolic process		ENZYME proteins:Transferases; Predicted intracellular proteins; Enzymes
ENSG00000143207	COP1	chr1	-							28,49,72,41,52	8,15,26,16,14	67,45,58	3,4,10	177	169	9.4e-06	0.00038	0.77,0.757,0.726,0.71,0.78	0.955,0.915,0.847	-0.16	MXE	A1_NCBP2	JCEC			176085775	176085890	176175909	176176007	176149005	176149074	176163814	176163891	3544			64326	ensembl_gene_id	H. sapiens	64326	H. sapiens	COP1	COP1 E3 ubiquitin ligase	COP1 is a human gene that encodes for a protein with E3 ubiquitin ligase activity. This protein is involved in the positive regulation of proteasomal ubiquitin-dependent protein catabolic process, proteasome-mediated ubiquitin-dependent protein catabolic process, and response to ionizing radiation. It is also part of the Cul4A-RING E3 ubiquitin ligase complex. The function of this gene is to enab…	Research has shown that the COP1 gene is involved in the development and progression of various types of cancer, including breast, lung, and liver cancer. In breast cancer, high levels of COP1 have been associated with poor prognosis and resistance to chemotherapy. Therefore, targeting COP1 has emerged as a potential therapeutic strategy for cancer treatment. Several small molecule inhibitors of …	GO:0032436 positive regulation of proteasomal ubiquitin-dependent protein catabolic process;GO:2000060 positive regulation of ubiquitin-dependent protein catabolic process;GO:1901800 positive regulation of proteasomal protein catabolic process		ENZYME proteins:Transferases; Predicted intracellular proteins; Enzymes
ENSG00000143207	COP1	chr1	-							47,69,110,20,69	46,80,134,126,85	109,80,73	83,58,65	200	169	0.0018	0.018	0.463,0.422,0.41,0.118,0.407	0.526,0.538,0.487	-0.15	MXE	A1_NCBP2	JC			176136487	176136547	176163814	176163891	176149005	176149074	176162868	176162988	3547			64326	ensembl_gene_id	H. sapiens	64326	H. sapiens	COP1	COP1 E3 ubiquitin ligase	COP1 is a human gene that encodes for a protein with E3 ubiquitin ligase activity. This protein is involved in the positive regulation of proteasomal ubiquitin-dependent protein catabolic process, proteasome-mediated ubiquitin-dependent protein catabolic process, and response to ionizing radiation. It is also part of the Cul4A-RING E3 ubiquitin ligase complex. The function of this gene is to enab…	Research has shown that the COP1 gene is involved in the development and progression of various types of cancer, including breast, lung, and liver cancer. In breast cancer, high levels of COP1 have been associated with poor prognosis and resistance to chemotherapy. Therefore, targeting COP1 has emerged as a potential therapeutic strategy for cancer treatment. Several small molecule inhibitors of …	GO:0032436 positive regulation of proteasomal ubiquitin-dependent protein catabolic process;GO:2000060 positive regulation of ubiquitin-dependent protein catabolic process;GO:1901800 positive regulation of proteasomal protein catabolic process		ENZYME proteins:Transferases; Predicted intracellular proteins; Enzymes
ENSG00000143401	ANP32E	chr1	-							667,1132,1010,587,1192	404,580,446,419,511	799,606,416	524,572,374	250	223	3.8e-05	0.0011	0.596,0.635,0.669,0.555,0.675	0.576,0.486,0.498	0.11	MXE	A1_NCBP2	JCEC			150229071	150229237	150235732	150236112	150230570	150230693	150231776	150231926	2511			81611	ensembl_gene_id	H. sapiens	81611	H. sapiens	ANP32E	acidic nuclear phosphoprotein 32 family member E	ANP32E is a human gene that encodes for the acidic nuclear phosphoprotein 32 family member E. This gene is involved in histone exchange and enables histone binding activity. ANP32E is located in the nucleus and is part of the Swr1 complex. The Swr1 complex is responsible for replacing the canonical histone H2A with the histone variant H2A.Z, which is important for regulating gene expression and m…	There is limited information available on the disease implications of ANP32E. However, recent studies have suggested that ANP32E may play a role in cancer development and progression. Specifically, ANP32E has been found to be overexpressed in several types of cancer, including breast, lung, and liver cancer. Targeted drug discovery efforts for ANP32E are still in the early stages, but there is po…	GO:0006457 protein folding;GO:0051604 protein maturation;GO:0006325 chromatin organization		Predicted intracellular proteins	Nucleoplasm (Approved); Additional: Centrosome;Cytosol
ENSG00000143469	SYT14	chr1	+							27,91,129,207,112	4,14,8,0,36	135,151,130	6,0,10	305	221	0.0015	0.017	0.83,0.825,0.921,1.0,0.693	0.942,1.0,0.904	-0.095	MXE	A1_NCBP2	JCEC			209952708	209952756	210013632	210013797	209953054	209953259	209965892	209966013	2054			255928	ensembl_gene_id	H. sapiens	255928	H. sapiens	SYT14	synaptotagmin 14	SYT14 is a gene that belongs to the synaptotagmin family and is involved in membrane trafficking during synaptic transmission. It encodes for a calcium-independent synaptotagmin protein. Mutations in this gene have been linked to autosomal recessive spinocerebellar ataxia-11 (SCAR11), a neurodegenerative disorder. Additionally, a translocation of this gene has been associated with neurodevelopmen…	Mutations in the SYT14 gene have been linked to autosomal recessive spinocerebellar ataxia-11 (SCAR11), a neurodegenerative disorder characterized by progressive cerebellar ataxia, dysarthria, and oculomotor abnormalities. Currently, there are no targeted drug discovery efforts for SYT14-related disorders, and treatment is mainly supportive. However, there have been successful drug developments f…			Human disease related genes:Nervous system diseases:Neurodegenerative diseases; Predicted intracellular proteins; Disease related genes	Vesicles (Supported)
ENSG00000143786	CNIH3	chr1	+							4,0,0,1,5	64,46,36,50,89	7,0,15	63,25,59	148	213	0.00026	0.0048	0.083,0.0,0.0,0.028,0.075	0.138,0.0,0.268	-0.098	MXE	A1_NCBP2	JCEC			224680957	224681026	224734562	224734706	224684795	224684843	224730461	224730574	3011			149111	ensembl_gene_id	H. sapiens	149111	H. sapiens	CNIH3	cornichon family AMPA receptor auxiliary protein 3	CNIH3 is a human gene that is predicted to enable channel regulator activity and is involved in the regulation of AMPA receptor activity. It is also predicted to be located in the dendritic shaft and postsynaptic membrane and to be part of the AMPA glutamate receptor complex. CNIH3 is active in the dendrite and glutamatergic synapse.	There is limited information available on the disease implications of CNIH3. However, studies have suggested that it may be involved in the pathogenesis of schizophrenia and bipolar disorder. Targeted drug discovery efforts for CNIH3 are also limited, but some studies have explored the potential of modulating AMPA receptor activity as a therapeutic strategy for these disorders. One example of a s…	GO:2000311 regulation of AMPA receptor activity;GO:0099601 regulation of neurotransmitter receptor activity;GO:0099633 protein localization to postsynaptic specialization membrane		Transporters:Accessory Factors Involved in Transport
ENSG00000144445	KANSL1L	chr2	-							38,114,106,149,103	89,65,53,81,36	66,102,128	41,39,15	200	200	0.025	0.13	0.299,0.637,0.667,0.648,0.741	0.617,0.723,0.895	-0.15	MXE	A1_NCBP2	JC			210043432	210044104	210104103	210104301	210075551	210075756	210098085	210098207	3594			151050	ensembl_gene_id	H. sapiens	151050	H. sapiens	KANSL1L	KAT8 regulatory NSL complex subunit 1 like	KANSL1L is a human gene that is predicted to enable histone acetyltransferase binding activity and is part of the NSL complex. The NSL complex is a group of proteins that regulate gene expression by modifying chromatin structure. KANSL1L is similar to another gene called KANSL1, which is also part of the NSL complex. However, the exact function of KANSL1L is not yet fully understood. This gene ma…	Mutations in KANSL1L have been associated with intellectual disability and autism spectrum disorder. However, there are currently no targeted drug discovery efforts specifically for KANSL1L. Instead, drugs that target the NSL complex as a whole may have potential therapeutic benefits for individuals with mutations in KANSL1L. For example, histone deacetylase inhibitors (HDAC inhibitors) have been…			Predicted intracellular proteins	Cytosol (Approved)
ENSG00000145604	SKP2	chr5	+							79,181,108,73,192	276,617,379,374,448	108,96,98	523,437,490	200	200	0.0026	0.025	0.223,0.227,0.222,0.163,0.3	0.171,0.18,0.167	0.054	MXE	A1_NCBP2	JC			36163644	36163756	36170343	36170442	36166518	36166662	36168312	36168447	2983			6502	ensembl_gene_id	H. sapiens	6502	H. sapiens	SKP2	S-phase kinase associated protein 2	SKP2 is a gene that encodes a member of the F-box protein family, which is involved in phosphorylation-dependent ubiquitination. This protein belongs to the Fbls class and contains 10 tandem leucine-rich repeats in addition to an F-box. It is an essential element of the cyclin A-CDK2 S-phase kinase and specifically recognizes phosphorylated CDKN1B predominantly in S phase. SKP2 interacts with SKP…	SKP2 has been implicated in various types of cancer, including breast, prostate, lung, and liver cancer. Overexpression of SKP2 has been observed in many cancer types and is associated with poor prognosis and resistance to chemotherapy. Therefore, SKP2 has been identified as a potential therapeutic target for cancer treatment. Several small molecule inhibitors of SKP2 have been developed and test…	GO:0071460 cellular response to cell-matrix adhesion;GO:0033148 positive regulation of intracellular estrogen receptor signaling pathway;GO:0033145 positive regulation of intracellular steroid hormone receptor signaling pathway		Predicted intracellular proteins; Cancer-related genes:Candidate cancer biomarkers	Cytosol;Nucleoplasm (Supported); Additional: Nucleoli
ENSG00000145725	PPIP5K2	chr5	+							123,105,135,78,81	11,46,89,25,42	82,93,28	44,60,20	220	163	0.022	0.12	0.892,0.628,0.529,0.698,0.588	0.58,0.535,0.509	0.13	MXE	A1_NCBP2	JCEC			103184671	103184744	103190841	103190982	103186319	103186439	103187313	103187376	2789			23262	ensembl_gene_id	H. sapiens	23262	H. sapiens	PPIP5K2	diphosphoinositol pentakisphosphate kinase 2	PPIP5K2 is a gene that encodes a protein belonging to the histidine acid phosphatase family. Despite containing a histidine acid phosphatase domain, the protein functions as an inositol pyrophosphate kinase and is believed to lack phosphatase activity. The protein synthesizes high-energy inositol pyrophosphates, which act as signaling molecules that regulate cellular homeostasis and other process…	There is limited information available on the disease implications of PPIP5K2. However, recent studies have suggested that mutations in the gene may be associated with autism spectrum disorder in human patients. Targeted drug discovery efforts for PPIP5K2 are still in the early stages, but the protein's role in regulating cellular homeostasis and other processes makes it a potential target for dr…	GO:0006020 inositol metabolic process;GO:0032958 inositol phosphate biosynthetic process;GO:0043647 inositol phosphate metabolic process	yes	ENZYME proteins:Transferases; Potential drug targets; Predicted intracellular proteins; Enzymes; Human disease related genes:Nervous system diseases:Ear disease; Disease related genes	Vesicles (Approved)
ENSG00000148498	PARD3	chr10	-							141,91,117,107,142	52,26,34,4,40	174,69,132	87,62,42	232	192	0.0023	0.024	0.692,0.743,0.74,0.957,0.746	0.623,0.479,0.722	0.17	MXE	A1_NCBP2	JCEC			34384128	34384254	34470084	34470263	34401825	34401917	34450316	34450448	3996			56288	ensembl_gene_id	H. sapiens	56288	H. sapiens	PARD3	par-3 family cell polarity regulator	The PARD3 gene belongs to the PARD protein family and plays a crucial role in regulating cell polarity and asymmetrical cell division. It interacts with other proteins to direct polarized cell growth. The gene has multiple alternatively spliced transcript variants.	Research has shown that mutations in the PARD3 gene are associated with various diseases, including cancer, neurological disorders, and developmental disorders. For example, mutations in PARD3 have been linked to breast cancer, where it is thought to play a role in tumor growth and metastasis. In addition, PARD3 mutations have been implicated in the development of autism spectrum disorders and sc…	GO:0010801 negative regulation of peptidyl-threonine phosphorylation;GO:0051660 establishment of centrosome localization;GO:0010799 regulation of peptidyl-threonine phosphorylation		Predicted intracellular proteins; Disease related genes	Cell Junctions;Plasma membrane (Supported)
ENSG00000148516	ZEB1	chr10	+							22,7,24,0,11	136,71,251,44,232	0,0,0	91,56,68	163	200	3.9e-09	5.3e-07	0.166,0.108,0.105,0.0,0.055	0.0,0.0,0.0	0.087	MXE	A1_NCBP2	JC			31461036	31461237	31510672	31510875	31495775	31495838	31502347	31502509	4082			6935	ensembl_gene_id	H. sapiens	6935	H. sapiens	ZEB1	zinc finger E-box binding homeobox 1	ZEB1 is a gene that encodes a zinc finger transcription factor. This protein is believed to be involved in the repression of interleukin 2 transcription. Mutations in this gene have been linked to two types of corneal dystrophy: posterior polymorphous corneal dystrophy-3 and late-onset Fuchs endothelial corneal dystrophy. The gene has multiple isoforms due to alternative splicing.	ZEB1 has been implicated in various diseases, including cancer, fibrosis, and corneal dystrophy. In cancer, ZEB1 has been shown to promote epithelial-mesenchymal transition (EMT), a process that allows cancer cells to acquire invasive and metastatic properties. Therefore, ZEB1 has been considered a potential therapeutic target for cancer treatment. Several studies have reported the development of…	GO:0048752 semicircular canal morphogenesis;GO:0045602 negative regulation of endothelial cell differentiation;GO:0060872 semicircular canal development		Transcription factors:Helix-turn-helix domains; Predicted intracellular proteins; Human disease related genes:Nervous system diseases:Eye disease; Disease related genes	Nucleoplasm (Supported); Additional: Nucleoli
ENSG00000150093	ITGB1	chr10	-							5504,6507,5377,7100,4589	3207,2988,4637,4026,2910	6502,7530,7715	3776,3348,3168	196	190	0.0071	0.052	0.625,0.679,0.529,0.631,0.605	0.625,0.686,0.702	-0.057	MXE	A1_NCBP2	JCEC			32920244	32920385	32923584	32923740	32922256	32922346	32922639	32922735	2906			3688	ensembl_gene_id	H. sapiens	3688	H. sapiens	ITGB1	integrin subunit beta 1	ITGB1 is a gene that encodes for the beta subunit of integrins, which are proteins involved in cell adhesion and recognition. Integrins are made up of alpha and beta subunits, and there are at least 18 alpha and 8 beta subunits in mammals. This gene is involved in various processes including embryogenesis, hemostasis, tissue repair, immune response, and metastatic diffusion of tumor cells. There …	ITGB1 has been implicated in various diseases, including cancer, cardiovascular disease, and autoimmune disorders. In cancer, ITGB1 has been shown to play a role in tumor cell invasion and metastasis, making it a potential target for cancer therapy. Several drugs targeting ITGB1 are currently in development, including monoclonal antibodies and small molecule inhibitors. One example is Cilengitide…	GO:0048626 myoblast fate specification;GO:0051943 positive regulation of amino acid uptake involved in synaptic transmission;GO:0051951 positive regulation of glutamate uptake involved in transmission of nerve impulse		CD markers; Predicted intracellular proteins; FDA approved drug targets:Biotech drugs; Transporters; Cancer-related genes:Candidate cancer biomarkers	Focal adhesion sites;Plasma membrane (Supported); Additional: Endoplasmic reticulum
ENSG00000150403	TMCO3	chr13	+							77,126,84,139,179	31,35,21,12,58	123,182,162	16,23,23	251	180	0.002	0.021	0.64,0.721,0.742,0.893,0.689	0.846,0.85,0.835	-0.11	MXE	A1_NCBP2	JCEC			113534044	113534240	113548302	113548452	113539356	113539507	113547299	113547379	686			55002	ensembl_gene_id	H. sapiens	55002	H. sapiens	TMCO3	transmembrane and coiled-coil domains 3	TMCO3 is a gene that encodes a protein belonging to the CPA2 family of transporter proteins. These proteins typically export monovalent cations, such as potassium or sodium, while importing protons across cellular membranes. Mutations in TMCO3 have been linked to a rare inherited vision defect called cornea guttata with anterior polar cataract. This suggests that the protein encoded by TMCO3 may …	There is currently limited information available on targeted drug discovery efforts for TMCO3. However, mutations in this gene have been linked to cornea guttata with anterior polar cataract, a rare inherited vision defect. While there are no drugs specifically targeting TMCO3, treatments for cataracts and corneal diseases exist. Cataract surgery is a common treatment for cataracts, while corneal…	GO:0071805 potassium ion transmembrane transport;GO:1902600 proton transmembrane transport;GO:0006813 potassium ion transport		Predicted intracellular proteins; Transporters:Electrochemical Potential-driven transporters	Cytosol (Approved)
ENSG00000150403	TMCO3	chr13	+							77,128,81,128,175	0,32,26,25,61	123,178,155	11,10,15	251	250	2.1e-05	0.00067	1.0,0.799,0.756,0.836,0.741	0.918,0.947,0.911	-0.099	MXE	A1_NCBP2	JCEC			113534044	113534240	113549424	113550229	113539356	113539507	113548302	113548452	687			55002	ensembl_gene_id	H. sapiens	55002	H. sapiens	TMCO3	transmembrane and coiled-coil domains 3	TMCO3 is a gene that encodes a protein belonging to the CPA2 family of transporter proteins. These proteins typically export monovalent cations, such as potassium or sodium, while importing protons across cellular membranes. Mutations in TMCO3 have been linked to a rare inherited vision defect called cornea guttata with anterior polar cataract. This suggests that the protein encoded by TMCO3 may …	There is currently limited information available on targeted drug discovery efforts for TMCO3. However, mutations in this gene have been linked to cornea guttata with anterior polar cataract, a rare inherited vision defect. While there are no drugs specifically targeting TMCO3, treatments for cataracts and corneal diseases exist. Cataract surgery is a common treatment for cataracts, while corneal…	GO:0071805 potassium ion transmembrane transport;GO:1902600 proton transmembrane transport;GO:0006813 potassium ion transport		Predicted intracellular proteins; Transporters:Electrochemical Potential-driven transporters	Cytosol (Approved)
ENSG00000150471	ADGRL3	chr4	+							58,80,27,8,19	50,37,0,0,5	114,59,97	43,72,50	181	200	0.029	0.14	0.562,0.705,1.0,1.0,0.808	0.746,0.475,0.682	0.18	MXE	A1_NCBP2	JC			61732753	61733554	61895730	61895834	61813808	61813889	61892655	61892958	3894			23284	ensembl_gene_id	H. sapiens	23284	H. sapiens	ADGRL3	adhesion G protein-coupled receptor L3	ADGRL3 is a gene that encodes a member of the latrophilin subfamily of G-protein coupled receptors (GPCR). These receptors may play a role in both cell adhesion and signal transduction. In non-human experiments, the gene was found to undergo proteolytic cleavage resulting in two subunits being non-covalently bound at the cell membrane. One subunit is a large extracellular N-terminal cell adhesion…	ADGRL3 has been implicated in various diseases, including cancer, neurodevelopmental disorders, and psychiatric disorders. In cancer, ADGRL3 has been found to be overexpressed in several types of tumors, including breast, lung, and pancreatic cancer, and is associated with tumor progression and poor prognosis. Targeted drug discovery efforts have focused on developing small molecule inhibitors of…	GO:0160221 Rho-activating G protein-coupled receptor signaling pathway;GO:1904861 excitatory synapse assembly;GO:0007416 synapse assembly		G-protein coupled receptors:GPCRs excl olfactory receptors; G-protein coupled receptors:Family 2 (B) receptors; Transporters
ENSG00000150938	CRIM1	chr2	+							456,540,474,986,617	227,188,365,346,292	450,417,742	120,126,185	274	343	4.8e-06	0.00023	0.715,0.782,0.619,0.781,0.726	0.824,0.806,0.834	-0.097	MXE	A1_NCBP2	JCEC			36355777	36356623	36442614	36442735	36396613	36396787	36441257	36441500	1360			51232	ensembl_gene_id	H. sapiens	51232	H. sapiens	CRIM1	cysteine rich transmembrane BMP regulator 1	CRIM1 is a human gene that encodes a transmembrane protein with six cysteine-rich repeat domains and an insulin-like growth factor-binding domain. This protein may be involved in tissue development by interacting with members of the transforming growth factor beta family, such as bone morphogenetic proteins. The exact function of CRIM1 is not fully understood, but it is believed to play a role in…	Mutations in the CRIM1 gene have been associated with several developmental disorders, including Fraser syndrome, which is characterized by eye, ear, and kidney abnormalities. Additionally, mutations in CRIM1 have been linked to congenital anomalies of the kidney and urinary tract (CAKUT), a group of disorders that affect the development of the kidneys and urinary tract. There are currently no dr…	GO:0048009 insulin-like growth factor receptor signaling pathway;GO:0045668 negative regulation of osteoblast differentiation;GO:0030514 negative regulation of BMP signaling pathway		Transporters; Predicted intracellular proteins
ENSG00000151422	FER	chr5	+							6,18,63,24,39	186,234,421,96,433	26,3,9	311,234,99	246	366	0.0069	0.05	0.046,0.103,0.182,0.271,0.118	0.111,0.019,0.119	0.061	MXE	A1_NCBP2	JCEC			108747896	108748000	108832769	108832943	108768092	108768238	108798123	108798389	3076			2241	ensembl_gene_id	H. sapiens	2241	H. sapiens	FER	FER tyrosine kinase	FER is a gene that encodes a non-transmembrane receptor tyrosine kinase belonging to the FPS/FES family. It plays a crucial role in regulating cell-cell adhesion and signaling from the cell surface to the cytoskeleton through growth factor receptors. Alternative splicing of the gene results in multiple transcript variants. A related pseudogene has also been identified on chromosome X.	There is limited information on the disease implications of FER gene mutations. However, studies have shown that FER is involved in the development and progression of various cancers, including breast, lung, and colon cancer. Targeted drug discovery efforts have focused on developing inhibitors of FER kinase activity as potential cancer therapeutics. One example is the small molecule inhibitor, p…	GO:0120179 adherens junction disassembly;GO:0036215 response to stem cell factor;GO:0036216 cellular response to stem cell factor stimulus	yes	ENZYME proteins:Transferases; Predicted intracellular proteins; Kinases:Tyr protein kinases; Enzymes	Cytosol (Supported)
ENSG00000151692	RNF144A	chr2	+							14,11,5,4,38	106,66,60,64,58	22,28,36	39,47,101	300	246	0.00012	0.0025	0.098,0.12,0.064,0.049,0.349	0.316,0.328,0.226	-0.15	MXE	A1_NCBP2	JCEC			6917411	6917622	7014453	7014558	6940947	6941147	6996915	6997061	3878			9781	ensembl_gene_id	H. sapiens	9781	H. sapiens	RNF144A	ring finger protein 144A	RNF144A is a gene that encodes a protein belonging to the family of RING finger domain-containing E3 ubiquitin ligases, which includes parkin and parc. The expression of this gene is triggered by DNA damage. The encoded protein interacts with DNA-PKcs and promotes its degradation through ubiquitination. The mouse protein that is similar to RNF144A has been found to interact with a ubiquitin-conju…	There is limited information available on the disease implications of RNF144A. However, recent studies have suggested that mutations in this gene may be associated with the development of certain types of cancer, including breast cancer and hepatocellular carcinoma. Targeted drug discovery efforts for RNF144A are still in the early stages, but there is potential for the development of drugs that …	GO:0085020 protein K6-linked ubiquitination;GO:0002753 cytoplasmic pattern recognition receptor signaling pathway;GO:0002221 pattern recognition receptor signaling pathway		ENZYME proteins:Transferases; Predicted intracellular proteins; Enzymes	Vesicles (Supported)
ENSG00000152127	MGAT5	chr2	+							224,260,249,182,323	168,224,239,151,179	208,194,327	253,198,283	234	250	0.017	0.096	0.588,0.554,0.527,0.563,0.658	0.468,0.511,0.552	0.068	MXE	A1_NCBP2	JCEC			134349804	134349938	134412868	134413015	134362274	134362408	134402987	134403137	2131			4249	ensembl_gene_id	H. sapiens	4249	H. sapiens	MGAT5	alpha-1,6-mannosylglycoprotein 6-beta-N-acetylglucosaminyltransferase	MGAT5 is a gene that encodes a glycosyltransferase enzyme responsible for adding beta-1,6-N-acetylglucosamine to the alpha-linked mannose of biantennary N-linked oligosaccharides on newly synthesized glycoproteins. This enzyme plays a crucial role in regulating the biosynthesis of glycoprotein oligosaccharides, which can affect the adhesive or migratory behavior of cells. Increased activity of MG…	MGAT5 has been implicated in various diseases, including cancer, inflammation, and autoimmune disorders. In cancer, increased expression of MGAT5 has been associated with tumor progression, invasion, and metastasis. Therefore, targeting MGAT5 has been explored as a potential therapeutic strategy for cancer treatment. Several small molecule inhibitors of MGAT5 have been developed, including 2-acet…	GO:0019082 viral protein processing;GO:0018279 protein N-linked glycosylation via asparagine;GO:1904894 positive regulation of receptor signaling pathway via STAT		ENZYME proteins:Transferases; Enzymes
ENSG00000152942	RAD17	chr5	+							121,147,227,87,102	295,301,303,330,168	218,197,135	225,246,149	200	200	1.3e-05	0.00041	0.291,0.328,0.428,0.209,0.378	0.492,0.445,0.475	-0.14	MXE	A1_NCBP2	JC			69371034	69371171	69374627	69374711	69372033	69372217	69373829	69374087	3024			5884	ensembl_gene_id	H. sapiens	5884	H. sapiens	RAD17	RAD17 checkpoint clamp loader component	RAD17 is a human gene that encodes a protein that plays a crucial role in the cell cycle checkpoint and DNA damage repair. It is highly similar to the gene product of Schizosaccharomyces pombe rad17. RAD17 binds to chromatin before DNA damage and is phosphorylated by the checkpoint kinase ATR after damage. It recruits the RAD1-RAD9-HUS1 checkpoint protein complex onto chromatin after DNA damage, …	RAD17 has been implicated in various types of cancer, including breast, lung, and colorectal cancer. Studies have shown that RAD17 expression is upregulated in cancer cells, and its inhibition can sensitize cancer cells to DNA-damaging agents. Therefore, RAD17 has been identified as a potential target for cancer therapy. Several small molecule inhibitors of RAD17 have been developed, including B0…	GO:0033314 mitotic DNA replication checkpoint signaling;GO:0031573 mitotic intra-S DNA damage checkpoint signaling;GO:0000076 DNA replication checkpoint signaling		Predicted intracellular proteins	Nucleoplasm (Supported)
ENSG00000153339	TRAPPC8	chr18	-							24,9,22,13,12	91,123,209,87,102	21,4,8	211,218,76	159	274	0.0049	0.041	0.312,0.112,0.154,0.205,0.169	0.146,0.031,0.154	0.08	MXE	A1_NCBP2	JCEC			31846715	31846817	31852594	31852663	31849565	31849739	31852445	31852504	4120			22878	ensembl_gene_id	H. sapiens	22878	H. sapiens	TRAPPC8	trafficking protein particle complex subunit 8	TRAPPC8 is a human gene that encodes for the trafficking protein particle complex subunit 8. This gene is involved in the organization of the Golgi apparatus, which is responsible for processing and sorting proteins and lipids in the cell. TRAPPC8 is part of the TRAPP complex, which is a multi-subunit protein complex that regulates vesicle trafficking between the endoplasmic reticulum and the Gol…	Mutations in the TRAPPC8 gene have been linked to a rare genetic disorder called SEDT (Spondyloepiphyseal dysplasia tarda), which is characterized by skeletal abnormalities and delayed development. There is currently no cure for SEDT, and treatment is mainly supportive, focusing on managing symptoms such as joint pain and stiffness. As TRAPPC8 is involved in intracellular transport, it has been s…	GO:0032964 collagen biosynthetic process;GO:0048207 vesicle targeting, rough ER to cis-Golgi;GO:0048208 COPII vesicle coating		Predicted intracellular proteins	Cytosol (Approved); Additional: Microtubules
ENSG00000153339	TRAPPC8	chr18	-							107,38,85,57,53	12,4,3,17,6	75,66,63	3,9,0	200	200	0.018	0.1	0.899,0.905,0.966,0.77,0.898	0.962,0.88,1.0	-0.06	MXE	A1_NCBP2	JC			31853848	31853945	31864626	31864781	31855659	31855807	31857539	31857982	4121			22878	ensembl_gene_id	H. sapiens	22878	H. sapiens	TRAPPC8	trafficking protein particle complex subunit 8	TRAPPC8 is a human gene that encodes for the trafficking protein particle complex subunit 8. This gene is involved in the organization of the Golgi apparatus, which is responsible for processing and sorting proteins and lipids in the cell. TRAPPC8 is part of the TRAPP complex, which is a multi-subunit protein complex that regulates vesicle trafficking between the endoplasmic reticulum and the Gol…	Mutations in the TRAPPC8 gene have been linked to a rare genetic disorder called SEDT (Spondyloepiphyseal dysplasia tarda), which is characterized by skeletal abnormalities and delayed development. There is currently no cure for SEDT, and treatment is mainly supportive, focusing on managing symptoms such as joint pain and stiffness. As TRAPPC8 is involved in intracellular transport, it has been s…	GO:0032964 collagen biosynthetic process;GO:0048207 vesicle targeting, rough ER to cis-Golgi;GO:0048208 COPII vesicle coating		Predicted intracellular proteins	Cytosol (Approved); Additional: Microtubules
ENSG00000153827	TRIP12	chr2	-							31,91,198,36,125	422,442,354,382,384	43,34,84	336,408,555	200	200	0.0084	0.057	0.068,0.171,0.359,0.086,0.246	0.113,0.077,0.131	0.079	MXE	A1_NCBP2	JC			229840821	229840927	229921879	229921999	229858771	229859574	229879981	229880128	1516			9320	ensembl_gene_id	H. sapiens	9320	H. sapiens	TRIP12	thyroid hormone receptor interactor 12	TRIP12 is a gene that encodes a protein called an E3 ubiquitin-protein ligase. This protein is involved in breaking down a tumor suppressor called p19ARF/ARF isoform of CDKN2A. Additionally, TRIP12 plays a role in regulating the stability of USP7, which in turn regulates the tumor suppressor p53. This gene is important in the DNA damage response and may have implications in cancer development and…	TRIP12 has been implicated in various types of cancer, including breast, lung, and ovarian cancer. Studies have shown that TRIP12 overexpression is associated with poor prognosis in breast cancer patients. Additionally, TRIP12 has been identified as a potential therapeutic target in lung cancer, as knockdown of TRIP12 has been shown to inhibit tumor growth in vitro and in vivo. There are currentl…	GO:0033696 heterochromatin boundary formation;GO:0070828 heterochromatin organization;GO:0140861 DNA repair-dependent chromatin remodeling		Human disease related genes:Other diseases:Mental and behavioural disorders; ENZYME proteins:Transferases; Potential drug targets; Predicted intracellular proteins; Enzymes; Disease related genes	Nuclear speckles (Approved)
ENSG00000155313	USP25	chr21	+							178,92,91,19,121	73,50,143,53,89	147,117,70	46,58,42	177	174	0.011	0.073	0.706,0.644,0.385,0.261,0.572	0.759,0.665,0.621	-0.17	MXE	A1_NCBP2	JCEC			15805120	15805258	15818697	15818846	15808808	15808885	15811136	15811210	2518			29761	ensembl_gene_id	H. sapiens	29761	H. sapiens	USP25	ubiquitin specific peptidase 25	USP25 is a gene that encodes for a protein called ubiquitin specific peptidase 25. This protein is involved in the regulation of intracellular protein breakdown, cell cycle regulation, and stress response. Specifically, USP25 is a type of enzyme called a ubiquitin-specific protease, which helps to disassemble polyubiquitin chains that are released from degraded proteins. This process is important…	USP25 has been implicated in various diseases, including cancer and neurodegenerative disorders. In cancer, USP25 has been shown to regulate the stability of several oncogenic proteins, including c-Myc and Cyclin D1, making it a potential target for cancer therapy. In neurodegenerative disorders, USP25 has been linked to the regulation of protein aggregates, such as those found in Alzheimer's and…	GO:1903882 negative regulation of interleukin-17-mediated signaling pathway;GO:1903881 regulation of interleukin-17-mediated signaling pathway;GO:0038173 interleukin-17A-mediated signaling pathway		Enzymes; Predicted intracellular proteins; Peptidases:Cysteine-type peptidases; ENZYME proteins:Hydrolases	Cytosol (Supported)
ENSG00000155313	USP25	chr21	+							0,0,13,0,5	73,74,71,31,35	0,0,0	97,80,64	214	196	0.00022	0.0043	0.0,0.0,0.144,0.0,0.116	0.0,0.0,0.0	0.052	MXE	A1_NCBP2	JCEC			15842397	15842540	15864267	15864446	15847662	15847776	15849776	15849872	2521			29761	ensembl_gene_id	H. sapiens	29761	H. sapiens	USP25	ubiquitin specific peptidase 25	USP25 is a gene that encodes for a protein called ubiquitin specific peptidase 25. This protein is involved in the regulation of intracellular protein breakdown, cell cycle regulation, and stress response. Specifically, USP25 is a type of enzyme called a ubiquitin-specific protease, which helps to disassemble polyubiquitin chains that are released from degraded proteins. This process is important…	USP25 has been implicated in various diseases, including cancer and neurodegenerative disorders. In cancer, USP25 has been shown to regulate the stability of several oncogenic proteins, including c-Myc and Cyclin D1, making it a potential target for cancer therapy. In neurodegenerative disorders, USP25 has been linked to the regulation of protein aggregates, such as those found in Alzheimer's and…	GO:1903882 negative regulation of interleukin-17-mediated signaling pathway;GO:1903881 regulation of interleukin-17-mediated signaling pathway;GO:0038173 interleukin-17A-mediated signaling pathway		Enzymes; Predicted intracellular proteins; Peptidases:Cysteine-type peptidases; ENZYME proteins:Hydrolases	Cytosol (Supported)
ENSG00000155508	CNOT8	chr5	+							536,833,844,923,584	266,351,262,240,320	654,649,841	263,372,479	294	262	0.024	0.13	0.642,0.679,0.742,0.774,0.619	0.689,0.609,0.61	0.055	MXE	A1_NCBP2	JCEC			154863206	154863395	154871729	154871874	154865191	154865385	154870660	154870822	2793			9337	ensembl_gene_id	H. sapiens	9337	H. sapiens	CNOT8	CCR4-NOT transcription complex subunit 8	CNOT8 is a gene that encodes for a protein subunit of the CCR4-NOT transcription complex. This protein enables the activity of poly(A)-specific ribonuclease, which is involved in breaking down deadenylated mRNA. CNOT8 also plays a role in positively regulating cell population proliferation. The protein is located in the nucleus and is part of the CCR4-NOT complex.	Research has shown that CNOT8 may play a role in the development and progression of certain types of cancer, including breast cancer and hepatocellular carcinoma. Inhibition of CNOT8 has been shown to reduce cancer cell proliferation and induce apoptosis, making it a potential target for cancer therapy. However, there are currently no drugs on the market that specifically target CNOT8. Efforts to…	GO:0000289 nuclear-transcribed mRNA poly(A) tail shortening;GO:0000288 nuclear-transcribed mRNA catabolic process, deadenylation-dependent decay;GO:0000956 nuclear-transcribed mRNA catabolic process		Enzymes; Predicted intracellular proteins; ENZYME proteins:Hydrolases
ENSG00000157036	EXOG	chr3	+							0,4,2,0,1	91,35,51,22,32	2,4,10	48,33,46	200	200	0.0001	0.0021	0.0,0.103,0.038,0.0,0.03	0.04,0.108,0.179	-0.075	MXE	A1_NCBP2	JC			38496339	38496530	38503614	38503691	38497628	38497778	38501354	38501494	1422			9941	ensembl_gene_id	H. sapiens	9941	H. sapiens	EXOG	exo/endonuclease G	EXOG is a gene that encodes an enzyme with both endo and exonuclease activity. The enzyme is responsible for breaking down ester linkages at the 5' end of a nucleic acid chain. It is primarily found in the mitochondria and may play a role in programmed cell death. There are multiple variants of the gene due to alternative splicing, and a pseudogene exists on chromosome 18.	There is limited information available on the disease implications of EXOG. However, recent studies have suggested that mutations in the gene may be associated with mitochondrial dysfunction and neurodegenerative disorders such as Parkinson's disease. Targeted drug discovery efforts for EXOG are still in the early stages, but there is potential for the development of drugs that can modulate the e…	GO:0006309 apoptotic DNA fragmentation;GO:0030262 apoptotic nuclear changes;GO:0006921 cellular component disassembly involved in execution phase of apoptosis		Predicted intracellular proteins	Mitochondria (Supported)
ENSG00000159023	EPB41	chr1	+							360,307,283,238,250	129,211,183,147,172	404,429,367	162,197,125	313	205	0.0022	0.023	0.646,0.488,0.503,0.515,0.488	0.62,0.588,0.658	-0.094	MXE	A1_NCBP2	JCEC			28987430	28987905	29011864	29011907	28993329	28993542	28997214	28997319	2675			2035	ensembl_gene_id	H. sapiens	2035	H. sapiens	EPB41	erythrocyte membrane protein band 4.1	EPB41 is a human gene that encodes for erythrocyte membrane protein band 4.1, which is a component of the red cell membrane cytoskeletal network. This network is crucial for maintaining the shape and deformability of red blood cells. Mutations in this gene have been linked to type 1 elliptocytosis, a condition characterized by abnormally shaped red blood cells. Different isoforms of the EPB41 gen…	Mutations in the EPB41 gene have been linked to several diseases, including hereditary elliptocytosis, hereditary spherocytosis, and hereditary pyropoikilocytosis. These conditions are characterized by abnormal red blood cell morphology, leading to anemia, jaundice, and other complications. Targeted drug discovery efforts for these diseases have focused on developing therapies that can improve re…	GO:1904778 positive regulation of protein localization to cell cortex;GO:1904776 regulation of protein localization to cell cortex;GO:1904478 regulation of intestinal absorption		Transporters:Accessory Factors Involved in Transport; Human disease related genes:Cardiovascular diseases:Hematologic diseases; Potential drug targets; Predicted intracellular proteins; Disease related genes	Cell Junctions;Plasma membrane (Supported); Additional: Cytokinetic bridge;Cytosol;Mitotic spindle;Nuclear bodies
ENSG00000159023	EPB41	chr1	+							118,150,100,106,81	68,97,73,48,34	143,105,114	108,117,78	205	143	0.014	0.084	0.548,0.519,0.489,0.606,0.624	0.48,0.385,0.505	0.1	MXE	A1_NCBP2	JCEC			28993329	28993542	29015691	29015767	28997214	28997319	29011864	29011907	2676			2035	ensembl_gene_id	H. sapiens	2035	H. sapiens	EPB41	erythrocyte membrane protein band 4.1	EPB41 is a human gene that encodes for erythrocyte membrane protein band 4.1, which is a component of the red cell membrane cytoskeletal network. This network is crucial for maintaining the shape and deformability of red blood cells. Mutations in this gene have been linked to type 1 elliptocytosis, a condition characterized by abnormally shaped red blood cells. Different isoforms of the EPB41 gen…	Mutations in the EPB41 gene have been linked to several diseases, including hereditary elliptocytosis, hereditary spherocytosis, and hereditary pyropoikilocytosis. These conditions are characterized by abnormal red blood cell morphology, leading to anemia, jaundice, and other complications. Targeted drug discovery efforts for these diseases have focused on developing therapies that can improve re…	GO:1904778 positive regulation of protein localization to cell cortex;GO:1904776 regulation of protein localization to cell cortex;GO:1904478 regulation of intestinal absorption		Transporters:Accessory Factors Involved in Transport; Human disease related genes:Cardiovascular diseases:Hematologic diseases; Potential drug targets; Predicted intracellular proteins; Disease related genes	Cell Junctions;Plasma membrane (Supported); Additional: Cytokinetic bridge;Cytosol;Mitotic spindle;Nuclear bodies
ENSG00000162086	ZNF75A	chr16	+							79,73,109,26,45	105,149,245,132,115	129,92,125	125,75,92	227	211	9e-10	3e-07	0.412,0.313,0.293,0.155,0.267	0.49,0.533,0.558	-0.24	MXE	A1_NCBP2	JCEC			3312676	3312768	3317189	3317925	3313048	3313175	3316911	3317022	3259			7627	ensembl_gene_id	H. sapiens	7627	H. sapiens	ZNF75A	zinc finger protein 75A	ZNF75A is a human gene that encodes for a zinc finger protein 75a. This protein is involved in sequence-specific double-stranded DNA binding activity and is predicted to be located in the nucleus. It is also predicted to play a role in negative regulation of transcription by RNA polymerase II.	There is limited information available on the disease implications of ZNF75A. However, some studies have suggested that it may be involved in the development of certain cancers, such as breast cancer and hepatocellular carcinoma. Targeted drug discovery efforts for ZNF75A are also limited, as its function and role in disease are not well understood. Currently, there are no drugs on the market tha…	GO:0006357 regulation of transcription by RNA polymerase II;GO:0006355 regulation of DNA-templated transcription;GO:2001141 regulation of RNA biosynthetic process		Predicted intracellular proteins; Transcription factors:Zinc-coordinating DNA-binding domains	Nucleoplasm (Approved); Additional: Nucleoli fibrillar center
ENSG00000163138	PACRGL	chr4	+							33,19,16,10,21	38,22,41,19,11	56,22,36	41,13,23	168	191	0.016	0.095	0.497,0.495,0.307,0.374,0.685	0.608,0.658,0.64	-0.16	MXE	A1_NCBP2	JCEC			20704659	20704814	20712787	20712922	20707802	20707870	20709682	20709773	2301			133015	ensembl_gene_id	H. sapiens	133015	H. sapiens	PACRGL	parkin coregulated like	PACRGL (Parkin Coregulated Like) is a gene that is located on chromosome 4 in humans. It is a member of the PACRG family of genes and is involved in the regulation of the parkin protein, which is important for the maintenance of healthy neurons. PACRGL has been shown to interact with parkin and may play a role in the degradation of damaged mitochondria. Mutations in PACRGL have been associated wi…	There is limited information available on the disease implications of PACRGL, as it is a relatively newly discovered gene. However, mutations in PACRGL have been associated with Parkinson's disease and other neurodegenerative disorders. Targeted drug discovery efforts for PACRGL are also limited, as its function is not yet fully understood. However, there is potential for the development of drugs…			Predicted intracellular proteins	Nucleoplasm;Vesicles (Approved)
ENSG00000163625	WDFY3	chr4	-							26,23,16,8,64	228,162,184,304,191	14,23,6	149,244,219	194	200	0.0099	0.064	0.105,0.128,0.082,0.026,0.257	0.088,0.089,0.027	0.052	MXE	A1_NCBP2	JC			84849901	84850025	84966208	84966391	84860411	84860622	84932269	84932363	2200			23001	ensembl_gene_id	H. sapiens	23001	H. sapiens	WDFY3	WD repeat and FYVE domain containing 3	WDFY3 is a gene that encodes a protein that binds to phosphatidylinositol 3-phosphate and plays a crucial role in clearing aggregated proteins through macroautophagy. The protein shuttles from the nuclear membrane to the site of aggregated proteins and interacts with other autophagic components to facilitate their clearance. However, it is not required for macroautophagy induced by starvation. Th…	Mutations in the WDFY3 gene have been associated with several diseases, including Parkinson's disease, Alzheimer's disease, and amyotrophic lateral sclerosis (ALS). In Parkinson's disease, WDFY3 has been shown to interact with alpha-synuclein, a protein that forms aggregates in the brains of Parkinson's patients. Targeting WDFY3 could potentially lead to the clearance of these aggregates and slow…	GO:0035973 aggrephagy;GO:0016236 macroautophagy;GO:0006914 autophagy		Predicted intracellular proteins; Human disease related genes:Congenital malformations:Congenital malformations of the nervous system; Disease related genes	Cytosol (Approved); Additional: Nucleoli;Plasma membrane
ENSG00000163625	WDFY3	chr4	-							47,43,20,20,92	143,161,162,108,204	13,36,17	206,154,222	194	200	4.5e-05	0.0013	0.253,0.216,0.113,0.16,0.317	0.061,0.194,0.073	0.1	MXE	A1_NCBP2	JCEC			84860411	84860622	84966208	84966391	84896910	84897010	84932269	84932363	2201			23001	ensembl_gene_id	H. sapiens	23001	H. sapiens	WDFY3	WD repeat and FYVE domain containing 3	WDFY3 is a gene that encodes a protein that binds to phosphatidylinositol 3-phosphate and plays a crucial role in clearing aggregated proteins through macroautophagy. The protein shuttles from the nuclear membrane to the site of aggregated proteins and interacts with other autophagic components to facilitate their clearance. However, it is not required for macroautophagy induced by starvation. Th…	Mutations in the WDFY3 gene have been associated with several diseases, including Parkinson's disease, Alzheimer's disease, and amyotrophic lateral sclerosis (ALS). In Parkinson's disease, WDFY3 has been shown to interact with alpha-synuclein, a protein that forms aggregates in the brains of Parkinson's patients. Targeting WDFY3 could potentially lead to the clearance of these aggregates and slow…	GO:0035973 aggrephagy;GO:0016236 macroautophagy;GO:0006914 autophagy		Predicted intracellular proteins; Human disease related genes:Congenital malformations:Congenital malformations of the nervous system; Disease related genes	Cytosol (Approved); Additional: Nucleoli;Plasma membrane
ENSG00000163629	PTPN13	chr4	+							12,12,2,0,37	76,107,103,78,81	2,5,4	147,168,94	220	279	4.6e-05	0.0013	0.167,0.125,0.024,0.0,0.367	0.017,0.036,0.051	0.1	MXE	A1_NCBP2	JCEC			86594314	86594789	86686709	86686775	86635251	86635371	86672364	86672543	1557			5783	ensembl_gene_id	H. sapiens	5783	H. sapiens	PTPN13	protein tyrosine phosphatase non-receptor type 13	PTPN13 is a gene that encodes a protein tyrosine phosphatase (PTP) which regulates various cellular processes such as cell growth, differentiation, and oncogenic transformation. The protein has a catalytic PTP domain at its C-terminus and two major structural domains: a region with five PDZ domains and a FERM domain that binds to plasma membrane and cytoskeletal elements. PTPN13 interacts with an…	PTPN13 has been implicated in various diseases, including cancer, diabetes, and neurological disorders. In cancer, PTPN13 has been shown to act as a tumor suppressor, and its loss or inactivation has been associated with tumor progression and poor prognosis in several types of cancer, including breast, lung, and colorectal cancer. Targeted drug discovery efforts have focused on developing small m…	GO:1904890 negative regulation of excitatory synapse assembly;GO:0051964 negative regulation of synapse assembly;GO:1905809 negative regulation of synapse organization		Enzymes; Predicted intracellular proteins; ENZYME proteins:Hydrolases; Cancer-related genes	Plasma membrane;Primary cilium (Approved); Additional: Basal body;Cytosol;Primary cilium transition zone
ENSG00000163697	APBB2	chr4	-							45,25,26,29,62	150,99,91,111,185	17,3,65	160,147,268	200	200	1.9e-05	0.00054	0.231,0.202,0.222,0.207,0.251	0.096,0.02,0.195	0.12	MXE	A1_NCBP2	JC			41065575	41065673	41214404	41214458	41100638	41100750	41142986	41143142	1154			323	ensembl_gene_id	H. sapiens	323	H. sapiens	APBB2	amyloid beta precursor protein binding family B member 2	APBB2 is a human gene that encodes a protein that interacts with the cytoplasmic domains of amyloid beta precursor protein and amyloid beta precursor-like protein 2. The protein contains two phosphotyrosine binding domains that are believed to play a role in signal transduction. Polymorphisms in this gene have been linked to Alzheimer's disease. Alternative splicing of the gene results in multipl…	APBB2, also known as Fe65, has been implicated in Alzheimer's disease (AD) due to its interaction with amyloid beta precursor protein (APP) and amyloid beta precursor-like protein 2 (APLP2), both of which are involved in the production of amyloid beta peptides that accumulate in the brains of AD patients. Polymorphisms in the APBB2 gene have been associated with an increased risk of developing AD…	GO:0036438 maintenance of lens transparency;GO:0006939 smooth muscle contraction;GO:0001764 neuron migration		Predicted intracellular proteins	Mitochondria (Approved)
ENSG00000163913	IFT122	chr3	+							86,135,177,126,75	30,53,49,54,24	128,102,162	46,47,142	185	179	0.031	0.15	0.735,0.711,0.778,0.693,0.751	0.729,0.677,0.525	0.09	MXE	A1_NCBP2	JC			129449870	129449937	129461227	129461304	129451913	129451998	129458598	129458677	1737			55764	ensembl_gene_id	H. sapiens	55764	H. sapiens	IFT122	intraflagellar transport 122	The IFT122 gene encodes a protein that belongs to the WD repeat protein family. This protein contains seven WD repeats and an AF-2 domain that function by recruiting coregulatory molecules and in transcriptional activation. WD repeats are regions of approximately 40 amino acids that are involved in various cellular processes, including cell cycle progression, signal transduction, apoptosis, and g…	Cranioectodermal dysplasia-1 (CED1) is a rare genetic disorder caused by mutations in the IFT122 gene. This disorder is characterized by abnormalities in the development of the head, face, and limbs, including craniosynostosis, facial dysmorphism, and limb anomalies. There is currently no cure for CED1, and treatment is mainly supportive and symptomatic. However, targeted drug discovery efforts a…	GO:0060971 embryonic heart tube left/right pattern formation;GO:0010172 embryonic body morphogenesis;GO:0035721 intraciliary retrograde transport		Human disease related genes:Congenital malformations:Other congenital malformations; Transporters:Transporter channels and pores; Predicted intracellular proteins; Potential drug targets; Disease related genes	Primary cilium;Primary cilium tip;Primary cilium transition zone (Supported); Additional: Cytosol;Mid piece;Principal piece
ENSG00000164327	RICTOR	chr5	-							184,189,264,114,219	73,56,109,54,107	154,157,71	104,96,32	168	168	0.0062	0.046	0.716,0.771,0.708,0.679,0.672	0.597,0.621,0.689	0.074	MXE	A1_NCBP2	JC			38971876	38971959	38981866	38982036	38975536	38975604	38978582	38978650	2992			253260	ensembl_gene_id	H. sapiens	253260	H. sapiens	RICTOR	RPTOR independent companion of MTOR complex 2	The human gene RICTOR is a component of a protein complex that works with MTOR to regulate cell growth by integrating signals from nutrients and growth factors. RICTOR is an independent companion of MTOR complex 2 and is essential for its activity. This gene plays a crucial role in the regulation of cell growth and is involved in various cellular processes, including cell survival, proliferation,…	Dysfunction of the RICTOR gene has been implicated in several diseases, including cancer and diabetes. In cancer, RICTOR is often overexpressed, leading to increased cell growth and survival. Targeting RICTOR has been explored as a potential therapeutic strategy for cancer treatment. Several preclinical studies have shown promising results with RICTOR inhibitors, but no drugs targeting RICTOR hav…	GO:0038203 TORC2 signaling;GO:0160049 negative regulation of cGAS/STING signaling pathway;GO:2000114 regulation of establishment of cell polarity		Predicted intracellular proteins; Transporters:Accessory Factors Involved in Transport	Mitochondria (Approved)
ENSG00000164327	RICTOR	chr5	-							266,362,417,178,341	37,63,154,4,81	289,337,107	89,62,52	270	168	0.02	0.11	0.817,0.781,0.628,0.965,0.724	0.669,0.772,0.561	0.12	MXE	A1_NCBP2	JCEC			38975536	38975604	38990948	38991075	38978582	38978650	38981866	38982036	2993			253260	ensembl_gene_id	H. sapiens	253260	H. sapiens	RICTOR	RPTOR independent companion of MTOR complex 2	The human gene RICTOR is a component of a protein complex that works with MTOR to regulate cell growth by integrating signals from nutrients and growth factors. RICTOR is an independent companion of MTOR complex 2 and is essential for its activity. This gene plays a crucial role in the regulation of cell growth and is involved in various cellular processes, including cell survival, proliferation,…	Dysfunction of the RICTOR gene has been implicated in several diseases, including cancer and diabetes. In cancer, RICTOR is often overexpressed, leading to increased cell growth and survival. Targeting RICTOR has been explored as a potential therapeutic strategy for cancer treatment. Several preclinical studies have shown promising results with RICTOR inhibitors, but no drugs targeting RICTOR hav…	GO:0038203 TORC2 signaling;GO:0160049 negative regulation of cGAS/STING signaling pathway;GO:2000114 regulation of establishment of cell polarity		Predicted intracellular proteins; Transporters:Accessory Factors Involved in Transport	Mitochondria (Approved)
ENSG00000164327	RICTOR	chr5	-							7,0,13,8,2	70,137,144,107,146	0,0,0	165,143,68	148	198	8.5e-07	4.5e-05	0.118,0.0,0.108,0.091,0.018	0.0,0.0,0.0	0.067	MXE	A1_NCBP2	JC			39003557	39003622	39074328	39074389	39021038	39021136	39074110	39074158	2994			253260	ensembl_gene_id	H. sapiens	253260	H. sapiens	RICTOR	RPTOR independent companion of MTOR complex 2	The human gene RICTOR is a component of a protein complex that works with MTOR to regulate cell growth by integrating signals from nutrients and growth factors. RICTOR is an independent companion of MTOR complex 2 and is essential for its activity. This gene plays a crucial role in the regulation of cell growth and is involved in various cellular processes, including cell survival, proliferation,…	Dysfunction of the RICTOR gene has been implicated in several diseases, including cancer and diabetes. In cancer, RICTOR is often overexpressed, leading to increased cell growth and survival. Targeting RICTOR has been explored as a potential therapeutic strategy for cancer treatment. Several preclinical studies have shown promising results with RICTOR inhibitors, but no drugs targeting RICTOR hav…	GO:0038203 TORC2 signaling;GO:0160049 negative regulation of cGAS/STING signaling pathway;GO:2000114 regulation of establishment of cell polarity		Predicted intracellular proteins; Transporters:Accessory Factors Involved in Transport	Mitochondria (Approved)
ENSG00000165006	UBAP1	chr9	+							10,9,25,6,27	147,113,176,175,118	5,4,0	81,76,60	141	225	0.0019	0.021	0.098,0.113,0.185,0.052,0.267	0.09,0.077,0.0	0.087	MXE	A1_NCBP2	JCEC			34179042	34179240	34241184	34242108	34220907	34220948	34234215	34234340	1171			51271	ensembl_gene_id	H. sapiens	51271	H. sapiens	UBAP1	ubiquitin associated protein 1	UBAP1 is a gene that belongs to the UBA domain family, which is associated with ubiquitin and the ubiquitination pathway. The protein encoded by this gene is believed to have a non-covalent ubiquitin binding domain consisting of a compact three helix bundle. UBAP1 is located on chromosome 9 and is being studied as a potential target for mutation in nasopharyngeal carcinoma due to its location in …	There is limited information available on the disease implications of UBAP1. However, studies have suggested that mutations in this gene may be associated with nasopharyngeal carcinoma, a type of head and neck cancer. Targeted drug discovery efforts for UBAP1 are currently underway, with researchers exploring the potential of developing drugs that can modulate the activity of this gene. While the…	GO:0043328 protein transport to vacuole involved in ubiquitin-dependent protein catabolic process via the multivesicular body sorting pathway;GO:0032511 late endosome to vacuole transport via multivesicular body sorting pathway;GO:0036258 multivesicular body assembly		Predicted intracellular proteins; Human disease related genes:Nervous system diseases:Other nervous and sensory system diseases; Disease related genes	Cytosol (Supported); Additional: Plasma membrane;Vesicles
ENSG00000165006	UBAP1	chr9	+							78,67,54,31,46	113,147,215,213,290	53,19,55	239,166,439	200	200	0.0016	0.017	0.408,0.313,0.201,0.127,0.137	0.182,0.103,0.111	0.1	MXE	A1_NCBP2	JC			34220907	34220948	34249778	34249961	34234215	34234340	34241184	34242108	1172			51271	ensembl_gene_id	H. sapiens	51271	H. sapiens	UBAP1	ubiquitin associated protein 1	UBAP1 is a gene that belongs to the UBA domain family, which is associated with ubiquitin and the ubiquitination pathway. The protein encoded by this gene is believed to have a non-covalent ubiquitin binding domain consisting of a compact three helix bundle. UBAP1 is located on chromosome 9 and is being studied as a potential target for mutation in nasopharyngeal carcinoma due to its location in …	There is limited information available on the disease implications of UBAP1. However, studies have suggested that mutations in this gene may be associated with nasopharyngeal carcinoma, a type of head and neck cancer. Targeted drug discovery efforts for UBAP1 are currently underway, with researchers exploring the potential of developing drugs that can modulate the activity of this gene. While the…	GO:0043328 protein transport to vacuole involved in ubiquitin-dependent protein catabolic process via the multivesicular body sorting pathway;GO:0032511 late endosome to vacuole transport via multivesicular body sorting pathway;GO:0036258 multivesicular body assembly		Predicted intracellular proteins; Human disease related genes:Nervous system diseases:Other nervous and sensory system diseases; Disease related genes	Cytosol (Supported); Additional: Plasma membrane;Vesicles
ENSG00000165304	MELK	chr9	+							217,355,257,178,249	205,315,188,147,271	150,215,128	228,261,264	196	200	1.2e-05	0.00039	0.519,0.535,0.582,0.553,0.484	0.402,0.457,0.331	0.14	MXE	A1_NCBP2	JC			36572861	36573007	36594627	36594771	36581643	36581739	36589535	36589652	3235			9833	ensembl_gene_id	H. sapiens	9833	H. sapiens	MELK	maternal embryonic leucine zipper kinase	MELK, or maternal embryonic leucine zipper kinase, is a gene that encodes a protein with multiple functions, including calcium ion binding, protein tyrosine kinase activity, and protein serine/threonine kinase activity. It is involved in various cellular processes such as apoptosis, cell proliferation, and autophosphorylation. MELK is located in the cell cortex and plasma membrane.	MELK has been implicated in various types of cancer, including breast, lung, and ovarian cancer. It has been shown to promote tumor growth and resistance to chemotherapy, making it an attractive target for cancer therapy. Several small molecule inhibitors of MELK have been developed and are currently being evaluated in preclinical and clinical studies. One example is OTS167, a selective MELK inhi…	GO:0008631 intrinsic apoptotic signaling pathway in response to oxidative stress;GO:0000086 G2/M transition of mitotic cell cycle;GO:0044839 cell cycle G2/M phase transition	yes	ENZYME proteins:Transferases; Potential drug targets; Predicted intracellular proteins; Enzymes; Kinases:CAMK Ser/Thr protein kinases; Disease related genes
ENSG00000165304	MELK	chr9	+							662,991,569,697,763	273,376,291,300,331	827,851,802	191,275,304	217	244	0.00025	0.0046	0.732,0.748,0.687,0.723,0.722	0.83,0.777,0.748	-0.063	MXE	A1_NCBP2	JCEC			36583626	36583712	36597221	36597290	36589535	36589652	36594627	36594771	3240			9833	ensembl_gene_id	H. sapiens	9833	H. sapiens	MELK	maternal embryonic leucine zipper kinase	MELK, or maternal embryonic leucine zipper kinase, is a gene that encodes a protein with multiple functions, including calcium ion binding, protein tyrosine kinase activity, and protein serine/threonine kinase activity. It is involved in various cellular processes such as apoptosis, cell proliferation, and autophosphorylation. MELK is located in the cell cortex and plasma membrane.	MELK has been implicated in various types of cancer, including breast, lung, and ovarian cancer. It has been shown to promote tumor growth and resistance to chemotherapy, making it an attractive target for cancer therapy. Several small molecule inhibitors of MELK have been developed and are currently being evaluated in preclinical and clinical studies. One example is OTS167, a selective MELK inhi…	GO:0008631 intrinsic apoptotic signaling pathway in response to oxidative stress;GO:0000086 G2/M transition of mitotic cell cycle;GO:0044839 cell cycle G2/M phase transition	yes	ENZYME proteins:Transferases; Potential drug targets; Predicted intracellular proteins; Enzymes; Kinases:CAMK Ser/Thr protein kinases; Disease related genes
ENSG00000165304	MELK	chr9	+							59,126,48,64,86	144,216,133,195,223	37,44,68	164,195,187	244	169	0.0014	0.017	0.221,0.288,0.2,0.185,0.211	0.135,0.135,0.201	0.064	MXE	A1_NCBP2	JCEC			36581643	36581739	36599393	36599486	36594627	36594771	36597221	36597290	3241			9833	ensembl_gene_id	H. sapiens	9833	H. sapiens	MELK	maternal embryonic leucine zipper kinase	MELK, or maternal embryonic leucine zipper kinase, is a gene that encodes a protein with multiple functions, including calcium ion binding, protein tyrosine kinase activity, and protein serine/threonine kinase activity. It is involved in various cellular processes such as apoptosis, cell proliferation, and autophosphorylation. MELK is located in the cell cortex and plasma membrane.	MELK has been implicated in various types of cancer, including breast, lung, and ovarian cancer. It has been shown to promote tumor growth and resistance to chemotherapy, making it an attractive target for cancer therapy. Several small molecule inhibitors of MELK have been developed and are currently being evaluated in preclinical and clinical studies. One example is OTS167, a selective MELK inhi…	GO:0008631 intrinsic apoptotic signaling pathway in response to oxidative stress;GO:0000086 G2/M transition of mitotic cell cycle;GO:0044839 cell cycle G2/M phase transition	yes	ENZYME proteins:Transferases; Potential drug targets; Predicted intracellular proteins; Enzymes; Kinases:CAMK Ser/Thr protein kinases; Disease related genes
ENSG00000165675	ENOX2	chrX	-							11,64,66,67,64	12,28,73,26,51	105,147,76	18,21,58	307	334	0.0055	0.044	0.499,0.713,0.496,0.737,0.577	0.864,0.884,0.588	-0.17	MXE	A1_NCBP2	JCEC			130667529	130667742	130688862	130689018	130669964	130670198	130679541	130679748	894			10495	ensembl_gene_id	H. sapiens	10495	H. sapiens	ENOX2	ecto-NOX disulfide-thiol exchanger 2	ENOX2 is a gene that belongs to the ECTO-NOX family of genes, which encode cell surface NADH oxidases. This gene is specific to tumors and has two enzymatic activities: catalysis of hydroquinone or NADH oxidation, and protein disulfide interchange. The protein also exhibits prion-like properties. Alternative splicing of this gene results in multiple transcript variants.	ENOX2 has been implicated in various types of cancer, including breast, lung, prostate, and ovarian cancer. It is thought to play a role in tumor growth, invasion, and metastasis. As a result, there has been interest in developing drugs that target ENOX2 as a potential cancer therapy. One such drug is apocynin, which has been shown to inhibit ENOX2 activity and reduce tumor growth in animal model…	GO:0007624 ultradian rhythm;GO:0022900 electron transport chain;GO:0048511 rhythmic process		Predicted intracellular proteins	Cytosol (Approved); Additional: Plasma membrane
ENSG00000165732	DDX21	chr10	+							462,684,700,576,798	121,215,194,185,255	727,424,401	250,283,236	200	200	7.2e-05	0.0017	0.792,0.761,0.783,0.757,0.758	0.744,0.6,0.63	0.11	MXE	A1_NCBP2	JC			68962081	68962157	68967017	68967203	68963290	68963469	68965376	68965494	4035			9188	ensembl_gene_id	H. sapiens	9188	H. sapiens	DDX21	DExD-box helicase 21	DDX21, also known as DExD-box helicase 21, is a gene that encodes a DEAD box protein, which is a putative RNA helicase. This protein is involved in various cellular processes, including translation initiation, nuclear and mitochondrial splicing, and ribosome and spliceosome assembly. It is also believed to play important roles in ribosomal RNA biogenesis, RNA editing, RNA transport, and general t…	DDX21 has been implicated in various diseases, including cancer, viral infections, and autoimmune disorders. In cancer, DDX21 has been shown to be overexpressed in several types of tumors, including breast, lung, and liver cancer. Targeting DDX21 has been proposed as a potential therapeutic strategy for cancer treatment. In viral infections, DDX21 has been shown to play a role in the innate immun…	GO:0002733 regulation of myeloid dendritic cell cytokine production;GO:0002735 positive regulation of myeloid dendritic cell cytokine production;GO:0062176 R-loop processing		Enzymes; Predicted intracellular proteins; ENZYME proteins:Hydrolases	Mitotic chromosome;Nucleoli rim (Enhanced); Additional: Nucleoplasm
ENSG00000165732	DDX21	chr10	+							239,224,279,242,280	811,1031,865,783,842	166,223,158	1201,972,767	200	200	1.3e-06	6.5e-05	0.228,0.178,0.244,0.236,0.25	0.121,0.187,0.171	0.068	MXE	A1_NCBP2	JC			68963290	68963469	68968975	68969121	68965376	68965494	68967017	68967203	4036			9188	ensembl_gene_id	H. sapiens	9188	H. sapiens	DDX21	DExD-box helicase 21	DDX21, also known as DExD-box helicase 21, is a gene that encodes a DEAD box protein, which is a putative RNA helicase. This protein is involved in various cellular processes, including translation initiation, nuclear and mitochondrial splicing, and ribosome and spliceosome assembly. It is also believed to play important roles in ribosomal RNA biogenesis, RNA editing, RNA transport, and general t…	DDX21 has been implicated in various diseases, including cancer, viral infections, and autoimmune disorders. In cancer, DDX21 has been shown to be overexpressed in several types of tumors, including breast, lung, and liver cancer. Targeting DDX21 has been proposed as a potential therapeutic strategy for cancer treatment. In viral infections, DDX21 has been shown to play a role in the innate immun…	GO:0002733 regulation of myeloid dendritic cell cytokine production;GO:0002735 positive regulation of myeloid dendritic cell cytokine production;GO:0062176 R-loop processing		Enzymes; Predicted intracellular proteins; ENZYME proteins:Hydrolases	Mitotic chromosome;Nucleoli rim (Enhanced); Additional: Nucleoplasm
ENSG00000166435	XRRA1	chr11	-							26,21,43,46,86	4,43,24,11,13	36,20,30	32,37,50	173	200	0.0004	0.0061	0.883,0.361,0.674,0.829,0.884	0.565,0.385,0.41	0.27	MXE	A1_NCBP2	JC			74907144	74907273	74933800	74933872	74921213	74921347	74930299	74930372	2352			143570	ensembl_gene_id	H. sapiens	143570	H. sapiens	XRRA1	X-ray radiation resistance associated 1	The human gene XRRA1, also known as X-ray radiation resistance associated 1, is involved in the response to X-ray radiation. It is located in both the cytoplasm and nuclear body of cells. This gene plays a role in protecting cells from the damaging effects of X-ray radiation.	There is limited information available on the disease implications of XRRA1. However, some studies have suggested that mutations in this gene may be associated with an increased risk of developing certain types of cancer, such as breast cancer. As for targeted drug discovery efforts, there is currently no known drug that specifically targets XRRA1. However, some drugs that are used in cancer trea…	GO:0010165 response to X-ray;GO:0010212 response to ionizing radiation;GO:0009314 response to radiation		Predicted intracellular proteins	Nucleoplasm (Supported); Additional: Nuclear bodies
ENSG00000166783	MARF1	chr16	-							82,64,53,72,27	88,87,89,91,85	148,70,96	80,40,87	200	200	1.3e-05	0.00041	0.482,0.424,0.373,0.442,0.241	0.649,0.636,0.525	-0.21	MXE	A1_NCBP2	JC			15625015	15625173	15631380	15631498	15625371	15625797	15630331	15630504	498			9665	ensembl_gene_id	H. sapiens	9665	H. sapiens	MARF1	meiosis regulator and mRNA stability factor 1	MARF1 is a gene that encodes a protein that is believed to be involved in regulating meiosis and stabilizing mRNA. It is conserved across Euteleostomi, a group of vertebrates that includes bony fish and mammals. In humans, the protein may be autoantigenic, meaning that it can trigger an immune response against the body's own tissues. The exact function of MARF1 is not yet fully understood, but it…	There is limited information available on the disease implications of MARF1. However, studies have suggested that mutations in this gene may be associated with male infertility. Targeted drug discovery efforts for MARF1 are also currently limited, as the exact function of the protein encoded by this gene is not yet fully understood. There are currently no drugs on the market that specifically tar…	GO:0007143 female meiotic nuclear division;GO:0048477 oogenesis;GO:0007292 female gamete generation		Predicted intracellular proteins	Golgi apparatus;Vesicles (Approved)
ENSG00000166912	MTMR10	chr15	-							8,12,54,36,43	299,340,310,403,158	49,10,8	483,370,358	161	200	0.0031	0.028	0.032,0.042,0.178,0.1,0.253	0.112,0.032,0.027	0.064	MXE	A1_NCBP2	JC			30974930	30975003	30991446	30991603	30976818	30976955	30990776	30990837	543			54893	ensembl_gene_id	H. sapiens	54893	H. sapiens	MTMR10	myotubularin related protein 10	MTMR10 is a human gene that encodes a protein belonging to the myotubularin-related protein family. This protein is predicted to have phosphatidylinositol-3-phosphatase activity and to be involved in phosphatidylinositol dephosphorylation. It is located in the cytoplasm. The function of this gene is not fully understood, but it may play a role in regulating cellular signaling pathways.	There is limited information available on the disease implications of MTMR10. However, mutations in the MTMR10 gene have been associated with Charcot-Marie-Tooth disease type 4B3, a rare inherited disorder that affects the peripheral nerves and causes muscle weakness and atrophy. There are currently no targeted drug discovery efforts specifically for MTMR10. However, phosphatidylinositol-3-phosph…			Predicted intracellular proteins	Nuclear bodies;Nucleoplasm (Approved); Additional: Cytosol
ENSG00000169398	PTK2	chr8	-							726,680,689,1077,572	439,555,491,534,388	665,442,861	550,363,687	188	155	0.016	0.089	0.577,0.503,0.536,0.624,0.549	0.499,0.501,0.508	0.055	MXE	A1_NCBP2	JC			140818879	140819020	140879470	140879637	140830471	140830526	140864311	140864399	2782			5747	ensembl_gene_id	H. sapiens	5747	H. sapiens	PTK2	protein tyrosine kinase 2	PTK2, also known as protein tyrosine kinase 2, is a gene that encodes a cytoplasmic protein tyrosine kinase found in focal adhesions between cells growing in the presence of extracellular matrix constituents. It is a member of the FAK subfamily of protein tyrosine kinases and is activated in response to certain neural peptides or cell interactions with the extracellular matrix. PTK2 is an importa…	PTK2 has been implicated in various diseases, including cancer, cardiovascular diseases, and neurological disorders. In cancer, PTK2 is often overexpressed and plays a critical role in tumor growth, invasion, and metastasis. Therefore, PTK2 has been identified as a potential therapeutic target for cancer treatment. Several small molecule inhibitors targeting PTK2 have been developed and are curre…	GO:0097702 response to oscillatory fluid shear stress;GO:0097704 cellular response to oscillatory fluid shear stress;GO:0097706 vascular endothelial cell response to oscillatory fluid shear stress	yes	ENZYME proteins:Transferases; Potential drug targets; Predicted intracellular proteins; Cancer-related genes:Candidate cancer biomarkers; Enzymes; Kinases:Tyr protein kinases; Disease related genes	Focal adhesion sites (Supported); Additional: Cytosol;Primary cilium;Primary cilium tip;Vesicles
ENSG00000169764	UGP2	chr2	+							284,243,249,325,232	449,706,1070,514,833	408,434,292	586,407,432	200	200	8e-06	0.00028	0.387,0.256,0.189,0.387,0.218	0.41,0.516,0.403	-0.16	MXE	A1_NCBP2	JC			63841709	63842204	63882465	63882651	63856305	63856433	63857828	63857936	2714			7360	ensembl_gene_id	H. sapiens	7360	H. sapiens	UGP2	UDP-glucose pyrophosphorylase 2	UGP2 is a human gene that encodes an enzyme involved in carbohydrate interconversions. The enzyme transfers a glucose molecule from glucose-1-phosphate to MgUTP, forming UDP-glucose and MgPPi. In liver and muscle tissue, UDP-glucose is a precursor of glycogen, while in lactating mammary gland, it is converted to UDP-galactose and then to lactose. The eukaryotic enzyme has no significant similarit…	There is limited information on the disease implications of UGP2. However, mutations in this gene have been associated with glycogen storage disease type 0 (GSD0), a rare metabolic disorder characterized by low blood sugar levels and an inability to store glycogen in the liver and muscles. Targeted drug discovery efforts for GSD0 have been focused on developing therapies that can increase glycoge…	GO:0019255 glucose 1-phosphate metabolic process;GO:0006065 UDP-glucuronate biosynthetic process;GO:0046398 UDP-glucuronate metabolic process		ENZYME proteins:Transferases; Potential drug targets; Predicted intracellular proteins; Human disease related genes:Nervous system diseases:Epilepsy; Enzymes; Disease related genes	Centrosome;Mitochondria (Approved); Additional: Nucleoplasm
ENSG00000170871	KIAA0232	chr4	+							17,22,37,39,39	56,92,125,41,61	8,24,4	99,67,103	200	200	8.2e-05	0.0018	0.233,0.193,0.228,0.487,0.39	0.075,0.264,0.037	0.18	MXE	A1_NCBP2	JC			6782731	6782841	6857163	6857230	6824184	6824684	6842066	6842204	1375			9778	ensembl_gene_id	H. sapiens	9778	H. sapiens	KIAA0232	KIAA0232	KIAA0232 is a human gene that is predicted to have ATP binding activity. This information is provided by the Alliance of Genome Resources as of April 2022.	Unfortunately, there is currently limited information available on the disease implications and targeted drug discovery efforts for KIAA0232. As of April 2022, there are no drugs on the market that specifically target this gene. However, research on the function of KIAA0232 is ongoing, and future studies may reveal potential therapeutic targets for diseases associated with this gene. It is import…			Predicted intracellular proteins	Cytosol (Approved)
ENSG00000171723	GPHN	chr14	+							65,60,62,35,60	75,82,102,91,87	64,42,23	180,96,87	158	193	0.00068	0.0098	0.514,0.472,0.426,0.32,0.457	0.303,0.348,0.244	0.14	MXE	A1_NCBP2	JCEC			66681106	66681185	66879938	66880033	66776463	66776521	66824473	66824566	886			10243	ensembl_gene_id	H. sapiens	10243	H. sapiens	GPHN	gephyrin	GPHN, also known as gephyrin, is a gene that encodes a protein responsible for anchoring inhibitory neurotransmitter receptors to the postsynaptic cytoskeleton. This protein binds to a receptor subunit domain and tubulin dimers, and is also required for molybdenum cofactor biosynthesis in nonneuronal tissues. Mutations in GPHN have been associated with hyperplexia, a neurological condition, and m…	Mutations in the GPHN gene have been associated with hyperplexia, a rare neurological disorder characterized by excessive startle responses, hypertonia, and exaggerated reflexes. Targeted drug discovery efforts for hyperplexia have been limited, but some studies have suggested that drugs targeting the GABAergic system, such as benzodiazepines and barbiturates, may be effective in reducing symptom…	GO:0072579 glycine receptor clustering;GO:0007529 establishment of synaptic specificity at neuromuscular junction;GO:0097112 gamma-aminobutyric acid receptor clustering		Human disease related genes:Congenital disorders of metabolism:Congenital disorders of amino acid metabolism; ENZYME proteins:Transferases; Potential drug targets; Predicted intracellular proteins; Cancer-related genes:Mutational cancer driver genes; Enzymes; Disease related genes	Vesicles (Approved); Additional: Cytosol
ENSG00000171723	GPHN	chr14	+							68,60,54,35,20	41,54,57,29,55	72,43,66	41,23,30	188	174	0.0031	0.03	0.606,0.507,0.467,0.528,0.252	0.619,0.634,0.671	-0.17	MXE	A1_NCBP2	JCEC			67122255	67122377	67165161	67165226	67143361	67143449	67159414	67159488	888			10243	ensembl_gene_id	H. sapiens	10243	H. sapiens	GPHN	gephyrin	GPHN, also known as gephyrin, is a gene that encodes a protein responsible for anchoring inhibitory neurotransmitter receptors to the postsynaptic cytoskeleton. This protein binds to a receptor subunit domain and tubulin dimers, and is also required for molybdenum cofactor biosynthesis in nonneuronal tissues. Mutations in GPHN have been associated with hyperplexia, a neurological condition, and m…	Mutations in the GPHN gene have been associated with hyperplexia, a rare neurological disorder characterized by excessive startle responses, hypertonia, and exaggerated reflexes. Targeted drug discovery efforts for hyperplexia have been limited, but some studies have suggested that drugs targeting the GABAergic system, such as benzodiazepines and barbiturates, may be effective in reducing symptom…	GO:0072579 glycine receptor clustering;GO:0007529 establishment of synaptic specificity at neuromuscular junction;GO:0097112 gamma-aminobutyric acid receptor clustering		Human disease related genes:Congenital disorders of metabolism:Congenital disorders of amino acid metabolism; ENZYME proteins:Transferases; Potential drug targets; Predicted intracellular proteins; Cancer-related genes:Mutational cancer driver genes; Enzymes; Disease related genes	Vesicles (Approved); Additional: Cytosol
ENSG00000172530	BANP	chr16	+							102,77,79,82,127	26,21,26,34,37	124,76,98	11,10,11	300	217	2.7e-07	2.8e-05	0.739,0.726,0.687,0.636,0.713	0.891,0.846,0.866	-0.17	MXE	A1_NCBP2	JCEC			87981035	87981127	88006089	88006265	87984059	87984259	88004294	88004411	3639			54971	ensembl_gene_id	H. sapiens	54971	H. sapiens	BANP	BTG3 associated nuclear protein	BANP (BTG3 associated nuclear protein) is a gene that encodes a protein that binds to matrix attachment regions. This protein forms a complex with p53 and negatively regulates p53 transcription, acting as a tumor suppressor and cell cycle regulator. Multiple transcript variants encoding different isoforms have been found for this gene.	Research on BANP and its disease implications is still in its early stages, but some studies have suggested that alterations in BANP expression or function may be involved in the development and progression of certain cancers, including breast, lung, and ovarian cancer. Targeted drug discovery efforts for BANP are also limited, as there are currently no drugs on the market that specifically targe…	GO:0006325 chromatin organization;GO:0016043 cellular component organization;GO:0071840 cellular component organization or biogenesis		Predicted intracellular proteins	Nucleoplasm (Supported); Additional: Nuclear bodies
ENSG00000173068	BNC2	chr9	-							10,5,0,18,13	2,6,2,2,14	0,7,0	5,9,28	162	134	0.00037	0.0057	0.805,0.408,0.0,0.882,0.434	0.0,0.391,0.0	0.38	MXE	A1_NCBP2	JC			16418542	16419649	16435554	16436372	16421261	16421295	16435037	16435099	3825			54796	ensembl_gene_id	H. sapiens	54796	H. sapiens	BNC2	basonuclin zinc finger protein 2	BNC2, or basonuclin 2, is a gene that encodes a zinc finger protein that plays a role in skin color saturation. Mutations in this gene have been linked to the development of facial pigmented spots and susceptibility to adolescent idiopathic scoliosis. The protein encoded by BNC2 is conserved, meaning it is similar across different species, and contains a specific type of protein domain called a z…	There are currently no targeted drug discovery efforts specifically focused on BNC2, as its exact function and role in disease development are still being studied. However, mutations in this gene have been linked to the development of facial pigmented spots and susceptibility to adolescent idiopathic scoliosis. While there are no drugs on the market that directly target BNC2, there are treatments…	GO:0043586 tongue development;GO:0003416 endochondral bone growth;GO:0098868 bone growth		Predicted intracellular proteins; Transcription factors:Zinc-coordinating DNA-binding domains; Disease related genes	Nucleoli fibrillar center (Supported); Additional: Nuclear bodies
ENSG00000173473	SMARCC1	chr3	-							45,69,52,34,148	124,112,180,112,151	107,85,165	177,136,163	200	186	0.023	0.12	0.252,0.364,0.212,0.22,0.477	0.36,0.368,0.485	-0.099	MXE	A1_NCBP2	JC			47738028	47738110	47781602	47781893	47745907	47745993	47772816	47772936	2507			6599	ensembl_gene_id	H. sapiens	6599	H. sapiens	SMARCC1	SWI/SNF related BAF chromatin remodeling complex subunit C1	SMARCC1 is a gene that encodes a protein belonging to the SWI/SNF family of proteins. These proteins are thought to regulate the transcription of certain genes by altering the chromatin structure around those genes. SMARCC1 is part of the SNF/SWI complex, which is an ATP-dependent chromatin remodeling complex. The protein contains a predicted leucine zipper motif, which is typical of many transcr…	SMARCC1 has been implicated in various diseases, including cancer, developmental disorders, and neurological disorders. In cancer, SMARCC1 has been found to be overexpressed in several types of tumors, including breast, lung, and ovarian cancers. Targeting SMARCC1 has been proposed as a potential therapeutic strategy for these cancers. In developmental disorders, mutations in SMARCC1 have been li…	GO:0006337 nucleosome disassembly;GO:0032986 protein-DNA complex disassembly;GO:2000819 regulation of nucleotide-excision repair		Predicted intracellular proteins; Transcription factors:Helix-turn-helix domains	Nucleoplasm (Enhanced)
ENSG00000176014	TUBB6	chr18	+							118,208,199,87,223	64,98,85,43,68	154,112,250	95,63,172	200	200	0.0027	0.026	0.648,0.68,0.701,0.669,0.766	0.618,0.64,0.592	0.076	MXE	A1_NCBP2	JC			12308233	12308349	12329145	12329826	12308686	12308795	12310942	12311053	228			84617	ensembl_gene_id	H. sapiens	84617	H. sapiens	TUBB6	tubulin beta 6 class V	TUBB6 is a human gene that is predicted to have GTP binding activity and be a structural component of the cytoskeleton. It is also predicted to be involved in the organization of the microtubule cytoskeleton and the mitotic cell cycle. TUBB6 is located in the microtubule.	There is limited information available on the disease implications of TUBB6. However, mutations in other tubulin genes have been associated with a range of diseases, including cancer, neurodegenerative disorders, and developmental disorders. Targeted drug discovery efforts for tubulin-related diseases have focused on developing drugs that disrupt microtubule function, such as taxanes and vinca al…	GO:0000226 microtubule cytoskeleton organization;GO:0000278 mitotic cell cycle;GO:0007017 microtubule-based process		Predicted intracellular proteins; Human disease related genes:Nervous system diseases:Other nervous and sensory system diseases; Disease related genes	Microtubules (Supported); Additional: Basal body;Cytokinetic bridge;End piece;Flagellar centriole;Mitotic spindle;Primary cilium;Principal piece
ENSG00000177054	ZDHHC13	chr11	+							92,144,146,169,61	40,65,112,43,46	179,106,142	118,95,104	200	200	0.015	0.084	0.697,0.689,0.566,0.797,0.57	0.603,0.527,0.577	0.095	MXE	A1_NCBP2	JC			19152157	19152320	19158939	19159040	19152558	19152684	19155795	19155929	4153			54503	ensembl_gene_id	H. sapiens	54503	H. sapiens	ZDHHC13	zDHHC palmitoyltransferase 13	ZDHHC13 is a human gene that encodes for a protein called zinc finger DHHC-type palmitoyltransferase 13. This protein is predicted to have two main functions: magnesium ion transmembrane transporter activity and palmitoyltransferase activity. It is located in the endoplasmic reticulum and is involved in the positive regulation of I-kappaB kinase/NF-kappaB signaling. Palmitoylation is a post-trans…	There is limited information available on the disease implications of ZDHHC13. However, recent studies have suggested that mutations in this gene may be associated with intellectual disability and autism spectrum disorder. Targeted drug discovery efforts for ZDHHC13 are also limited, as its function and role in disease pathogenesis are not well understood. However, there have been some studies ex…	GO:1903830 magnesium ion transmembrane transport;GO:0015693 magnesium ion transport;GO:0043123 positive regulation of canonical NF-kappaB signal transduction		ENZYME proteins:Transferases; Transporters:Accessory Factors Involved in Transport; Enzymes	Vesicles (Approved); Additional: Golgi apparatus
ENSG00000177479	ARIH2	chr3	+							32,50,43,31,88	121,126,104,98,134	54,2,32	113,108,285	200	164	0.00019	0.0034	0.178,0.246,0.253,0.206,0.35	0.282,0.015,0.084	0.12	MXE	A1_NCBP2	JC			48922747	48922811	48967124	48967275	48927461	48927813	48964918	48964982	3470			10425	ensembl_gene_id	H. sapiens	10425	H. sapiens	ARIH2	ariadne RBR E3 ubiquitin protein ligase 2	ARIH2 is a gene that encodes for a protein called ariadne RBR E3 ubiquitin protein ligase 2. This protein is responsible for adding multiple ubiquitin molecules to certain proteins, marking them for degradation. ARIH2 has been shown to increase the levels of the tumor suppressor protein p53 in some cancer cells, and may also inhibit the formation of certain blood cells. There are multiple version…	ARIH2 has been implicated in various diseases, including cancer and autoimmune disorders. In some cancer cells, ARIH2 has been shown to regulate the levels of the tumor suppressor protein p53, which is often mutated or inactivated in cancer. Therefore, targeting ARIH2 could be a potential strategy for cancer therapy. Additionally, ARIH2 has been found to play a role in the regulation of immune re…	GO:0071425 hematopoietic stem cell proliferation;GO:1903955 positive regulation of protein targeting to mitochondrion;GO:1903749 positive regulation of establishment of protein localization to mitochondrion		ENZYME proteins:Transferases; Predicted intracellular proteins; Enzymes	Nucleoplasm (Enhanced)
ENSG00000177479	ARIH2	chr3	+							115,167,236,180,376	557,761,334,750,458	155,126,240	587,696,1110	452	168	8e-05	0.0019	0.071,0.075,0.208,0.082,0.234	0.089,0.063,0.074	0.059	MXE	A1_NCBP2	JCEC			48924717	48924839	48964918	48964982	48927461	48927813	48961611	48961679	3471			10425	ensembl_gene_id	H. sapiens	10425	H. sapiens	ARIH2	ariadne RBR E3 ubiquitin protein ligase 2	ARIH2 is a gene that encodes for a protein called ariadne RBR E3 ubiquitin protein ligase 2. This protein is responsible for adding multiple ubiquitin molecules to certain proteins, marking them for degradation. ARIH2 has been shown to increase the levels of the tumor suppressor protein p53 in some cancer cells, and may also inhibit the formation of certain blood cells. There are multiple version…	ARIH2 has been implicated in various diseases, including cancer and autoimmune disorders. In some cancer cells, ARIH2 has been shown to regulate the levels of the tumor suppressor protein p53, which is often mutated or inactivated in cancer. Therefore, targeting ARIH2 could be a potential strategy for cancer therapy. Additionally, ARIH2 has been found to play a role in the regulation of immune re…	GO:0071425 hematopoietic stem cell proliferation;GO:1903955 positive regulation of protein targeting to mitochondrion;GO:1903749 positive regulation of establishment of protein localization to mitochondrion		ENZYME proteins:Transferases; Predicted intracellular proteins; Enzymes	Nucleoplasm (Enhanced)
ENSG00000177879	AP3S1	chr5	+							190,104,348,297,144	522,692,935,724,505	157,126,75	811,616,657	200	172	3.8e-07	2.4e-05	0.238,0.114,0.242,0.261,0.197	0.143,0.15,0.089	0.083	MXE	A1_NCBP2	JC			115866669	115866761	115902884	115902992	115870016	115870128	115895086	115895158	1859			1176	ensembl_gene_id	H. sapiens	1176	H. sapiens	AP3S1	adaptor related protein complex 3 subunit sigma 1	AP3S1 is a gene that encodes a subunit of the AP3 adaptor complex, which plays a role in the formation of vesicles in the Golgi body. The gene has several related pseudogenes, and alternative splicing can result in multiple transcript variants that encode different isoforms.	Mutations in the AP3S1 gene have been associated with Hermansky-Pudlak syndrome type 2 (HPS2), a rare autosomal recessive disorder characterized by oculocutaneous albinism, bleeding diathesis, and pulmonary fibrosis. HPS2 is caused by defects in the biogenesis of lysosome-related organelles, including melanosomes, platelet dense granules, and lysosomes. There are currently no targeted drug discov…	GO:0016183 synaptic vesicle coating;GO:0035652 clathrin-coated vesicle cargo loading;GO:0035654 clathrin-coated vesicle cargo loading, AP-3-mediated		Predicted intracellular proteins	Vesicles (Approved)
ENSG00000177879	AP3S1	chr5	+							160,85,273,183,80	784,1174,1048,871,689	111,88,59	1112,1095,1093	200	200	4.9e-10	1e-07	0.169,0.068,0.207,0.174,0.104	0.091,0.074,0.051	0.072	MXE	A1_NCBP2	JC			115866669	115866761	115913361	115914011	115870016	115870128	115902884	115902992	1860			1176	ensembl_gene_id	H. sapiens	1176	H. sapiens	AP3S1	adaptor related protein complex 3 subunit sigma 1	AP3S1 is a gene that encodes a subunit of the AP3 adaptor complex, which plays a role in the formation of vesicles in the Golgi body. The gene has several related pseudogenes, and alternative splicing can result in multiple transcript variants that encode different isoforms.	Mutations in the AP3S1 gene have been associated with Hermansky-Pudlak syndrome type 2 (HPS2), a rare autosomal recessive disorder characterized by oculocutaneous albinism, bleeding diathesis, and pulmonary fibrosis. HPS2 is caused by defects in the biogenesis of lysosome-related organelles, including melanosomes, platelet dense granules, and lysosomes. There are currently no targeted drug discov…	GO:0016183 synaptic vesicle coating;GO:0035652 clathrin-coated vesicle cargo loading;GO:0035654 clathrin-coated vesicle cargo loading, AP-3-mediated		Predicted intracellular proteins	Vesicles (Approved)
ENSG00000183856	IQGAP3	chr1	-							20,38,9,24,31	16,14,17,21,16	46,20,41	0,8,16	200	200	0.0011	0.013	0.556,0.731,0.346,0.533,0.66	1.0,0.714,0.719	-0.25	MXE	A1_NCBP2	JC			156551973	156552095	156560933	156561021	156554234	156554392	156556532	156556693	2004			128239	ensembl_gene_id	H. sapiens	128239	H. sapiens	IQGAP3	IQ motif containing GTPase activating protein 3	IQGAP3 is a human gene that encodes for a protein called IQ motif containing GTPase activating protein 3. This protein is involved in regulating the organization of the actin cytoskeleton and is predicted to be active in the cytoplasm. It has been shown to have calmodulin binding activity and myosin VI light chain binding activity. IQGAP3 is also predicted to play a role in intracellular signal t…	There is limited information available on the disease implications of IQGAP3. However, recent studies have suggested that IQGAP3 may play a role in the development and progression of certain types of cancer, including breast cancer and hepatocellular carcinoma. Targeted drug discovery efforts for IQGAP3 are still in the early stages, but there is potential for the development of drugs that target…	GO:1902407 assembly of actomyosin apparatus involved in mitotic cytokinesis;GO:1903475 mitotic actomyosin contractile ring assembly;GO:1903479 mitotic actomyosin contractile ring assembly actin filament organization		Predicted intracellular proteins	Nucleoli rim (Approved); Additional: Mitotic chromosome;Nucleoplasm
ENSG00000185480	PARPBP	chr12	+							123,68,123,67,56	57,60,97,39,69	68,65,44	87,86,50	208	271	0.0028	0.027	0.738,0.596,0.623,0.691,0.514	0.505,0.496,0.534	0.12	MXE	A1_NCBP2	JCEC			102148229	102148463	102165728	102165883	102153868	102153976	102164437	102164608	3707			55010	ensembl_gene_id	H. sapiens	55010	H. sapiens	PARPBP	PARP1 binding protein	PARPBP is a human gene that encodes a protein called PARP1 binding protein. This protein is predicted to have DNA binding activity and is involved in the negative regulation of double-strand break repair through homologous recombination. PARPBP is located in both chromatin and nucleoplasm. This information is provided by the Alliance of Genome Resources as of April 2022.	There is limited information available on the disease implications of PARPBP. However, PARP1, the protein that PARPBP binds to, is a well-known target for cancer therapy. PARP inhibitors have been developed as a targeted therapy for cancer, particularly in patients with BRCA mutations. These inhibitors work by blocking the activity of PARP enzymes, which are involved in DNA repair. By inhibiting …	GO:2000042 negative regulation of double-strand break repair via homologous recombination;GO:2000780 negative regulation of double-strand break repair;GO:0045738 negative regulation of DNA repair		Predicted intracellular proteins	Nucleoplasm (Supported)
ENSG00000185480	PARPBP	chr12	+							24,34,45,14,21	53,70,104,39,72	16,21,15	87,94,46	221	271	0.005	0.041	0.357,0.373,0.347,0.306,0.263	0.184,0.215,0.286	0.1	MXE	A1_NCBP2	JCEC			102123987	102124041	102165728	102165883	102153868	102153989	102164437	102164608	3708			55010	ensembl_gene_id	H. sapiens	55010	H. sapiens	PARPBP	PARP1 binding protein	PARPBP is a human gene that encodes a protein called PARP1 binding protein. This protein is predicted to have DNA binding activity and is involved in the negative regulation of double-strand break repair through homologous recombination. PARPBP is located in both chromatin and nucleoplasm. This information is provided by the Alliance of Genome Resources as of April 2022.	There is limited information available on the disease implications of PARPBP. However, PARP1, the protein that PARPBP binds to, is a well-known target for cancer therapy. PARP inhibitors have been developed as a targeted therapy for cancer, particularly in patients with BRCA mutations. These inhibitors work by blocking the activity of PARP enzymes, which are involved in DNA repair. By inhibiting …	GO:2000042 negative regulation of double-strand break repair via homologous recombination;GO:2000780 negative regulation of double-strand break repair;GO:0045738 negative regulation of DNA repair		Predicted intracellular proteins	Nucleoplasm (Supported)
ENSG00000185480	PARPBP	chr12	+							45,40,42,0,55	20,12,9,43,25	57,36,20	4,12,2	255	179	0.0014	0.017	0.612,0.701,0.766,0.0,0.607	0.909,0.678,0.875	-0.28	MXE	A1_NCBP2	JCEC			102123987	102124041	102195950	102197361	102165728	102165883	102182548	102182627	3709			55010	ensembl_gene_id	H. sapiens	55010	H. sapiens	PARPBP	PARP1 binding protein	PARPBP is a human gene that encodes a protein called PARP1 binding protein. This protein is predicted to have DNA binding activity and is involved in the negative regulation of double-strand break repair through homologous recombination. PARPBP is located in both chromatin and nucleoplasm. This information is provided by the Alliance of Genome Resources as of April 2022.	There is limited information available on the disease implications of PARPBP. However, PARP1, the protein that PARPBP binds to, is a well-known target for cancer therapy. PARP inhibitors have been developed as a targeted therapy for cancer, particularly in patients with BRCA mutations. These inhibitors work by blocking the activity of PARP enzymes, which are involved in DNA repair. By inhibiting …	GO:2000042 negative regulation of double-strand break repair via homologous recombination;GO:2000780 negative regulation of double-strand break repair;GO:0045738 negative regulation of DNA repair		Predicted intracellular proteins	Nucleoplasm (Supported)
ENSG00000185480	PARPBP	chr12	+							30,61,47,79,70	106,28,124,0,48	35,50,10	54,81,38	179	236	0.012	0.077	0.272,0.742,0.333,1.0,0.658	0.461,0.449,0.258	0.21	MXE	A1_NCBP2	JCEC			102165728	102165883	102195950	102197361	102182548	102182627	102195311	102195447	3710			55010	ensembl_gene_id	H. sapiens	55010	H. sapiens	PARPBP	PARP1 binding protein	PARPBP is a human gene that encodes a protein called PARP1 binding protein. This protein is predicted to have DNA binding activity and is involved in the negative regulation of double-strand break repair through homologous recombination. PARPBP is located in both chromatin and nucleoplasm. This information is provided by the Alliance of Genome Resources as of April 2022.	There is limited information available on the disease implications of PARPBP. However, PARP1, the protein that PARPBP binds to, is a well-known target for cancer therapy. PARP inhibitors have been developed as a targeted therapy for cancer, particularly in patients with BRCA mutations. These inhibitors work by blocking the activity of PARP enzymes, which are involved in DNA repair. By inhibiting …	GO:2000042 negative regulation of double-strand break repair via homologous recombination;GO:2000780 negative regulation of double-strand break repair;GO:0045738 negative regulation of DNA repair		Predicted intracellular proteins	Nucleoplasm (Supported)
ENSG00000185973	TMLHE	chrX	-							24,63,194,44,47	5,6,23,8,19	136,32,68	14,0,0	200	200	0.00023	0.004	0.828,0.913,0.894,0.846,0.712	0.907,1.0,1.0	-0.13	MXE	A1_NCBP2	JC			155489010	155491666	155511672	155511792	155492356	155492495	155506897	155507134	44			55217	ensembl_gene_id	H. sapiens	55217	H. sapiens	TMLHE	trimethyllysine hydroxylase, epsilon	The TMLHE gene encodes the protein trimethyllysine dioxygenase, which is the first enzyme in the carnitine biosynthesis pathway. This pathway is essential for the transport of activated fatty acids across the inner mitochondrial membrane. The protein converts trimethyllysine into hydroxytrimethyllysine. The gene has a pseudogene on chromosome X and alternate splicing results in multiple transcrip…	Mutations in the TMLHE gene have been associated with a rare X-linked metabolic disorder called trimethylaminuria (TMAU), also known as fish odor syndrome. TMAU is characterized by a strong body odor resembling that of rotting fish, due to the accumulation and excretion of trimethylamine, a byproduct of the breakdown of certain foods. There are currently no targeted drug therapies for TMAU, and t…	GO:0045329 carnitine biosynthetic process;GO:0006578 amino-acid betaine biosynthetic process;GO:0009437 carnitine metabolic process		Disease related genes; Human disease related genes:Other diseases:Mental and behavioural disorders; Predicted intracellular proteins; Potential drug targets; Enzymes; ENZYME proteins:Oxidoreductases	Mitochondria (Supported)
ENSG00000185973	TMLHE	chrX	-							128,76,102,94,104	133,128,169,224,128	159,105,143	145,107,109	282	277	0.00014	0.0029	0.486,0.368,0.372,0.292,0.444	0.519,0.491,0.563	-0.13	MXE	A1_NCBP2	JCEC			155513985	155514265	155612791	155612877	155524455	155524632	155545095	155545277	45			55217	ensembl_gene_id	H. sapiens	55217	H. sapiens	TMLHE	trimethyllysine hydroxylase, epsilon	The TMLHE gene encodes the protein trimethyllysine dioxygenase, which is the first enzyme in the carnitine biosynthesis pathway. This pathway is essential for the transport of activated fatty acids across the inner mitochondrial membrane. The protein converts trimethyllysine into hydroxytrimethyllysine. The gene has a pseudogene on chromosome X and alternate splicing results in multiple transcrip…	Mutations in the TMLHE gene have been associated with a rare X-linked metabolic disorder called trimethylaminuria (TMAU), also known as fish odor syndrome. TMAU is characterized by a strong body odor resembling that of rotting fish, due to the accumulation and excretion of trimethylamine, a byproduct of the breakdown of certain foods. There are currently no targeted drug therapies for TMAU, and t…	GO:0045329 carnitine biosynthetic process;GO:0006578 amino-acid betaine biosynthetic process;GO:0009437 carnitine metabolic process		Disease related genes; Human disease related genes:Other diseases:Mental and behavioural disorders; Predicted intracellular proteins; Potential drug targets; Enzymes; ENZYME proteins:Oxidoreductases	Mitochondria (Supported)
ENSG00000189308	LIN54	chr4	-							111,191,207,194,160	40,63,100,45,80	110,176,172	108,85,84	200	200	0.0095	0.063	0.735,0.752,0.674,0.812,0.667	0.505,0.674,0.672	0.11	MXE	A1_NCBP2	JC			82939888	82939962	82984160	82984876	82946257	82946474	82978882	82979006	1110			132660	ensembl_gene_id	H. sapiens	132660	H. sapiens	LIN54	lin-54 DREAM MuvB core complex component	LIN54 is a gene that encodes a component of the LIN or DREAM complex, which is a crucial regulator of genes involved in the cell cycle. This complex is responsible for controlling the expression of genes that are necessary for proper cell division and growth. LIN54 plays a critical role in the formation of the complex and is essential for its function. Mutations in this gene can lead to disruptio…	Mutations in the LIN54 gene have been associated with various types of cancer, including breast, lung, and ovarian cancer. LIN54 has been identified as a potential therapeutic target for cancer treatment, and efforts are underway to develop drugs that can inhibit its activity. One approach is to target the interaction between LIN54 and other components of the DREAM complex, which could disrupt th…	GO:0034728 nucleosome organization;GO:0071824 protein-DNA complex organization;GO:0006338 chromatin remodeling		Predicted intracellular proteins
ENSG00000189308	LIN54	chr4	-							17,15,25,0,15	30,44,60,45,51	2,23,3	108,54,47	200	200	0.016	0.09	0.362,0.254,0.294,0.0,0.227	0.018,0.299,0.06	0.1	MXE	A1_NCBP2	JC			82939888	82939962	82984823	82984876	82946257	82946474	82978882	82979006	1111			132660	ensembl_gene_id	H. sapiens	132660	H. sapiens	LIN54	lin-54 DREAM MuvB core complex component	LIN54 is a gene that encodes a component of the LIN or DREAM complex, which is a crucial regulator of genes involved in the cell cycle. This complex is responsible for controlling the expression of genes that are necessary for proper cell division and growth. LIN54 plays a critical role in the formation of the complex and is essential for its function. Mutations in this gene can lead to disruptio…	Mutations in the LIN54 gene have been associated with various types of cancer, including breast, lung, and ovarian cancer. LIN54 has been identified as a potential therapeutic target for cancer treatment, and efforts are underway to develop drugs that can inhibit its activity. One approach is to target the interaction between LIN54 and other components of the DREAM complex, which could disrupt th…	GO:0034728 nucleosome organization;GO:0071824 protein-DNA complex organization;GO:0006338 chromatin remodeling		Predicted intracellular proteins
ENSG00000196233	LCOR	chr10	+							47,65,140,52,148	449,465,602,474,676	72,26,24	387,427,395	233	388	0.0045	0.039	0.148,0.189,0.279,0.154,0.267	0.237,0.092,0.092	0.067	MXE	A1_NCBP2	JCEC			96907667	96907747	96952102	96952196	96944112	96944245	96949007	96949295	4071			84458	ensembl_gene_id	H. sapiens	84458	H. sapiens	LCOR	ligand dependent nuclear receptor corepressor	LCOR is a gene that encodes for a protein called ligand dependent nuclear receptor corepressor. This protein acts as a transcriptional corepressor and is present in both fetal and adult tissues. It is recruited to agonist-bound nuclear receptors through a single LxxLL motif, also known as a nuclear receptor (NR) box. This gene is widely expressed in various tissues and plays a crucial role in reg…	Mutations in the LCOR gene have been associated with various diseases, including acute myeloid leukemia (AML), breast cancer, and metabolic disorders such as obesity and type 2 diabetes. LCOR has been identified as a potential therapeutic target for AML, as it is frequently mutated in this disease and plays a role in regulating the self-renewal of leukemia stem cells. Targeted drug discovery effo…	GO:0071392 cellular response to estradiol stimulus;GO:0032355 response to estradiol;GO:0071396 cellular response to lipid		Predicted intracellular proteins	Nucleoplasm (Enhanced)
ENSG00000196535	MYO18A	chr17	-							18,23,42,36,13	15,16,59,19,9	7,11,0	26,3,29	200	145	0.029	0.14	0.465,0.51,0.34,0.579,0.512	0.163,0.727,0.0	0.18	MXE	A1_NCBP2	JC			29082315	29082438	29086935	29087121	29085603	29085648	29086437	29086577	3722			399687	ensembl_gene_id	H. sapiens	399687	H. sapiens	MYO18A	myosin XVIIIA	MYO18A is a human gene that encodes for the protein myosin XVIIIA. This protein is involved in linking the Golgi to the cytoskeleton, which affects Golgi membrane trafficking. Additionally, myosin XVIIIA is part of a complex that helps assemble lamellar actomyosin bundles, which are important for cell migration. These functions suggest that MYO18A may play a role in cellular processes such as pro…	There is limited information available on the disease implications of MYO18A mutations. However, some studies have suggested that mutations in this gene may be associated with certain types of cancer, including breast and lung cancer. Targeted drug discovery efforts for MYO18A are also limited, as the function of this protein is not well understood. However, some studies have suggested that targe…	GO:0090164 asymmetric Golgi ribbon formation;GO:1903028 positive regulation of opsonization;GO:0048194 Golgi vesicle budding		Predicted intracellular proteins
ENSG00000197321	SVIL	chr10	-							6,8,7,0,34	0,1,0,2,22	18,0,12	10,20,20	181	200	0.00092	0.012	1.0,0.898,1.0,0.0,0.631	0.665,0.0,0.399	0.35	MXE	A1_NCBP2	JC			29532001	29532172	29550596	29551263	29532528	29533458	29535988	29536069	2665			6840	ensembl_gene_id	H. sapiens	6840	H. sapiens	SVIL	supervillin	SVIL, also known as supervillin, is a gene that encodes a protein with two distinct domains. The amino-terminus contains nuclear localization signals, while the carboxy-terminus contains sequences similar to actin-binding proteins in the gelsolin family. The protein is associated with both actin filaments and plasma membranes, suggesting a role in linking the actin cytoskeleton to the membrane. I…	There is limited information available on the disease implications of SVIL. However, studies have suggested that it may play a role in cancer progression and metastasis. Specifically, high levels of supervillin expression have been observed in various cancer types, including breast, lung, and pancreatic cancer. Targeted drug discovery efforts for SVIL are also limited, but some studies have explo…	GO:0051014 actin filament severing;GO:0051016 barbed-end actin filament capping;GO:0051693 actin filament capping		Human disease related genes:Musculoskeletal diseases:Muscular diseases; Predicted intracellular proteins; Disease related genes	Plasma membrane (Supported); Additional: Actin filaments;Cytosol
ENSG00000198780	FAM169A	chr5	-							10,24,51,33,22	16,16,18,21,68	6,0,3	16,18,32	200	200	1.7e-06	8.1e-05	0.385,0.6,0.739,0.611,0.244	0.273,0.0,0.086	0.4	MXE	A1_NCBP2	JC			74805155	74805284	74838964	74839050	74813839	74814019	74834425	74834597	2044			26049	ensembl_gene_id	H. sapiens	26049	H. sapiens	FAM169A	family with sequence similarity 169 member A	FAM169A is a human gene that is predicted to be located in the nuclear inner membrane. It belongs to the family with sequence similarity 169 and is also known as member A. However, there is limited information available about the function of this gene.	Unfortunately, there is currently limited information available on the disease implications and targeted drug discovery efforts for FAM169A. As a result, there are no known drugs on the market that specifically target this gene. However, further research may reveal potential disease associations and drug targets for FAM169A in the future.			Predicted intracellular proteins	Cytosol;Nuclear membrane (Supported)
ENSG00000198780	FAM169A	chr5	-							25,25,31,83,50	246,137,284,165,215	65,7,32	389,269,212	186	272	0.015	0.087	0.129,0.211,0.138,0.424,0.254	0.196,0.037,0.181	0.093	MXE	A1_NCBP2	JCEC			74813839	74814019	74840073	74840173	74834425	74834597	74838964	74839050	2045			26049	ensembl_gene_id	H. sapiens	26049	H. sapiens	FAM169A	family with sequence similarity 169 member A	FAM169A is a human gene that is predicted to be located in the nuclear inner membrane. It belongs to the family with sequence similarity 169 and is also known as member A. However, there is limited information available about the function of this gene.	Unfortunately, there is currently limited information available on the disease implications and targeted drug discovery efforts for FAM169A. As a result, there are no known drugs on the market that specifically target this gene. However, further research may reveal potential disease associations and drug targets for FAM169A in the future.			Predicted intracellular proteins	Cytosol;Nuclear membrane (Supported)
ENSG00000198780	FAM169A	chr5	-							29,45,76,43,43	4,6,0,4,16	51,43,29	0,0,0	200	186	2.1e-07	2.4e-05	0.871,0.875,1.0,0.909,0.714	1.0,1.0,1.0	-0.13	MXE	A1_NCBP2	JCEC			74813839	74814019	74841544	74841679	74838964	74839050	74840073	74840173	2046			26049	ensembl_gene_id	H. sapiens	26049	H. sapiens	FAM169A	family with sequence similarity 169 member A	FAM169A is a human gene that is predicted to be located in the nuclear inner membrane. It belongs to the family with sequence similarity 169 and is also known as member A. However, there is limited information available about the function of this gene.	Unfortunately, there is currently limited information available on the disease implications and targeted drug discovery efforts for FAM169A. As a result, there are no known drugs on the market that specifically target this gene. However, further research may reveal potential disease associations and drug targets for FAM169A in the future.			Predicted intracellular proteins	Cytosol;Nuclear membrane (Supported)
ENSG00000198780	FAM169A	chr5	-							42,46,81,60,43	14,27,45,37,15	45,43,29	0,0,3	200	186	7.8e-16	1.5e-12	0.736,0.613,0.626,0.601,0.727	1.0,1.0,0.9	-0.31	MXE	A1_NCBP2	JCEC			74834425	74834597	74841544	74841679	74838964	74839050	74840073	74840173	2047			26049	ensembl_gene_id	H. sapiens	26049	H. sapiens	FAM169A	family with sequence similarity 169 member A	FAM169A is a human gene that is predicted to be located in the nuclear inner membrane. It belongs to the family with sequence similarity 169 and is also known as member A. However, there is limited information available about the function of this gene.	Unfortunately, there is currently limited information available on the disease implications and targeted drug discovery efforts for FAM169A. As a result, there are no known drugs on the market that specifically target this gene. However, further research may reveal potential disease associations and drug targets for FAM169A in the future.			Predicted intracellular proteins	Cytosol;Nuclear membrane (Supported)
ENSG00000216937	CCDC7	chr10	+							15,1,14,11,19	158,90,165,214,139	0,4,2	245,58,142	135	374	2.2e-06	0.00013	0.208,0.03,0.19,0.125,0.275	0.0,0.16,0.038	0.1	MXE	A1_NCBP2	JCEC			32567835	32567891	32584231	32584304	32571858	32571893	32583033	32583307	4133			79741	ensembl_gene_id	H. sapiens	79741	H. sapiens	CCDC7	coiled-coil domain containing 7	CCDC7 (coiled-coil domain containing 7) is a human gene that encodes a protein involved in cell division and proliferation. The protein contains a coiled-coil domain, which is important for protein-protein interactions. CCDC7 has been shown to interact with several other proteins involved in cell cycle regulation, including cyclin-dependent kinase 1 (CDK1) and the anaphase-promoting complex/cyclo…	There is limited information available on targeted drug discovery efforts for CCDC7, as it is a relatively new gene of interest in cancer research. However, studies have suggested that CCDC7 may be a potential therapeutic target for breast and lung cancer. In preclinical studies, inhibition of CCDC7 has been shown to reduce tumor growth and sensitize cancer cells to chemotherapy. Currently, there…			Predicted intracellular proteins	Nucleoli (Approved); Additional: Cytosol;Mitotic spindle
ENSG00000221968	FADS3	chr11	-							60,27,51,98,78	106,132,126,84,215	54,7,40	151,108,219	161	177	0.0011	0.013	0.384,0.184,0.308,0.562,0.285	0.282,0.067,0.167	0.17	MXE	A1_NCBP2	JC			61876865	61876963	61878511	61878634	61877510	61877587	61878154	61878215	1029			3995	ensembl_gene_id	H. sapiens	3995	H. sapiens	FADS3	fatty acid desaturase 3	Fatty acid desaturase 3 (FADS3) is a member of the fatty acid desaturase (FADS) gene family, which regulates the unsaturation of fatty acids by introducing double bonds between defined carbons of the fatty acyl chain. FADS family members are fusion products composed of an N-terminal cytochrome b5-like domain and a C-terminal multiple membrane-spanning desaturase portion, both of which are charact…	There is limited information available on the disease implications of FADS3. However, studies have suggested that genetic variations in the FADS gene cluster, including FADS3, may be associated with various diseases such as cardiovascular disease, type 2 diabetes, and inflammatory disorders. Targeted drug discovery efforts for FADS3 are also limited, but some studies have explored the potential o…	GO:0006636 unsaturated fatty acid biosynthetic process;GO:0033559 unsaturated fatty acid metabolic process;GO:0006633 fatty acid biosynthetic process		Predicted intracellular proteins	Nucleoli fibrillar center (Approved)
ENSG00000245910	SNHG6	chr8	-							334,462,547,696,540	938,1199,1469,1596,894	690,443,673	2703,1602,1865	212	169	2.9e-05	0.00085	0.221,0.235,0.229,0.258,0.325	0.169,0.181,0.223	0.063	MXE	A1_NCBP2	JCEC			66921817	66922114	66925436	66925596	66922323	66922392	66922613	66922725	3110								None	None	None	None	None	None	None	None
ENSG00000251022	THAP9-AS1	chr4	-							35,23,52,22,37	53,100,168,80,49	60,37,30	122,53,22	174	183	0.026	0.13	0.41,0.195,0.246,0.224,0.443	0.341,0.423,0.589	-0.15	MXE	A1_NCBP2	JCEC			82893008	82894847	82900076	82900223	82895691	82895774	82897988	82898062	1113			100499177	ensembl_gene_id	H. sapiens	100499177	H. sapiens	THAP9-AS1	THAP9 antisense RNA 1
ENSG00000266412	NCOA4	chr10	-							4105,4980,5791,4925,4718	416,482,490,547,497	4668,3191,5144	533,490,591	1084	241	0.0036	0.033	0.687,0.697,0.724,0.667,0.679	0.661,0.591,0.659	0.054	MXE	A1_NCBP2	JCEC			46005087	46006597	46012882	46013026	46009410	46009551	46010222	46011206	3906			8031	ensembl_gene_id	H. sapiens	8031	H. sapiens	NCOA4	nuclear receptor coactivator 4	NCOA4, or nuclear receptor coactivator 4, is a gene that encodes a protein that interacts with the androgen receptor to enhance its transcriptional activity. This gene has been associated with papillary thyroid carcinoma due to chromosomal translocations with the ret tyrosine kinase gene on chromosome 10. There are also pseudogenes present on chromosomes 4, 5, 10, and 14. Alternative spliced tran…	Research on NCOA4 has shown its involvement in various diseases, including cancer, metabolic disorders, and neurodegenerative diseases. In cancer, NCOA4 has been found to play a role in the development and progression of breast, prostate, and thyroid cancers. Targeting NCOA4 has been explored as a potential therapeutic strategy for these cancers. In metabolic disorders, NCOA4 has been linked to i…	GO:0071394 cellular response to testosterone stimulus;GO:0071391 cellular response to estrogen stimulus;GO:0030520 estrogen receptor signaling pathway		Cancer-related genes:Mutational cancer driver genes; Predicted intracellular proteins; Human disease related genes:Cancers:Cancers of endocrine organs; Disease related genes	Nucleoli (Approved); Additional: Cytosol;Golgi apparatus
ENSG00000278535	DHRS11	chr17	+							23,30,40,2,24	37,22,32,37,36	40,39,66	30,25,34	193	166	0.0022	0.022	0.348,0.54,0.518,0.044,0.364	0.534,0.573,0.625	-0.21	MXE	A1_NCBP2	JC			36598920	36599050	36600161	36600804	36599670	36599763	36599971	36600037	319			79154	ensembl_gene_id	H. sapiens	79154	H. sapiens	DHRS11	dehydrogenase/reductase 11	DHRS11 is a human gene that encodes a protein with multiple enzymatic activities, including 17-beta-hydroxysteroid dehydrogenase (NADP+) activity, 17-beta-ketosteroid reductase activity, and 3-keto sterol reductase activity. This gene is involved in the biosynthesis of steroids and is predicted to be located in the extracellular region. DHRS11 plays an important role in the regulation of steroid …	There is limited information available on the disease implications of DHRS11. However, studies have suggested that alterations in the expression of this gene may be associated with certain types of cancer, including breast cancer and prostate cancer. Targeted drug discovery efforts for DHRS11 are also limited, but some studies have explored the potential of using inhibitors of 17-beta-hydroxyster…	GO:0006703 estrogen biosynthetic process;GO:0120178 steroid hormone biosynthetic process;GO:0008210 estrogen metabolic process		Predicted secreted proteins; Predicted intracellular proteins; Enzymes; ENZYME proteins:Oxidoreductases	Cytosol (Approved); Additional: Golgi apparatus
ENSG00000099783	HNRNPM	chr19	+							806,1032,1060,913,1374	281,125,260,217,147	876,568,1041	157,44,143	217	100	0.025	0.11	0.569,0.792,0.653,0.66,0.812	0.72,0.856,0.77	-0.085	RI	A1_NCBP2	JCEC	8465323	8465515	8465323	8465362	8465479	8465515								4670	ensembl_gene_id	H. sapiens	4670	H. sapiens	HNRNPM	heterogeneous nuclear ribonucleoprotein M	HNRNPM is a gene that belongs to a family of RNA binding proteins called heterogeneous nuclear ribonucleoproteins (hnRNPs). These proteins are involved in pre-mRNA processing and other aspects of mRNA metabolism and transport. HNRNPM has three repeats of quasi-RRM domains that bind to RNAs and is also a monomer of the N-acetylglucosamine-specific receptor, which is thought to trigger selective re…	Research has shown that HNRNPM is involved in various diseases, including cancer, neurodegenerative disorders, and viral infections. In cancer, HNRNPM has been found to be overexpressed in several types of tumors, including breast, lung, and colon cancer, and is associated with poor prognosis. Targeting HNRNPM has been proposed as a potential therapeutic strategy for cancer treatment. Several sma…	GO:0000380 alternative mRNA splicing, via spliceosome;GO:0000398 mRNA splicing, via spliceosome;GO:0000377 RNA splicing, via transesterification reactions with bulged adenosine as nucleophile		Predicted intracellular proteins	Nucleoplasm (Enhanced)
ENSG00000100650	SRSF5	chr14	+							10472,12361,18524,16146,7110	501,594,663,633,402	18641,16488,14007	449,370,662	1315	100	0.0038	0.024	0.614,0.613,0.68,0.66,0.574	0.759,0.772,0.617	-0.088	RI	A1_NCBP2	JCEC	69768797	69770540	69768797	69769251	69770466	69770540								6430	ensembl_gene_id	H. sapiens	6430	H. sapiens	SRSF5	serine and arginine rich splicing factor 5	SRSF5, also known as serine and arginine rich splicing factor 5, is a protein that belongs to the serine/arginine-rich family of pre-mRNA splicing factors. These factors are part of the spliceosome and contain an RNA recognition motif (RRM) for binding RNA and an RS domain for binding other proteins. The RS domain is rich in serine and arginine residues and facilitates interaction between differe…	SRSF5 has been implicated in various diseases, including cancer, spinal muscular atrophy, and Alzheimer's disease. In cancer, SRSF5 has been shown to promote tumor growth and metastasis by regulating alternative splicing of genes involved in cell proliferation, apoptosis, and angiogenesis. Targeting SRSF5 with small molecule inhibitors or RNA interference has been explored as a potential therapeu…	GO:0097421 liver regeneration;GO:0006376 mRNA splice site recognition;GO:0033120 positive regulation of RNA splicing		Predicted intracellular proteins	Nucleoplasm (Supported); Additional: Cytosol;Nucleoli
ENSG00000112531	QKI	chr6	+							128,94,150,48,91	7,33,36,2,17	76,131,55	23,35,20	200	100	0.014	0.067	0.901,0.587,0.676,0.923,0.728	0.623,0.652,0.579	0.14	RI	A1_NCBP2	JC	163563419	163570145	163563419	163563719	163564666	163570145								9444	ensembl_gene_id	H. sapiens	9444	H. sapiens	QKI	QKI, KH domain containing RNA binding	QKI is a human gene that encodes an RNA-binding protein involved in various cellular processes such as pre-mRNA splicing, mRNA export, protein translation, and mRNA stability. It is also involved in myelinization and oligodendrocyte differentiation, and has been linked to schizophrenia. The gene has multiple transcript variants that encode different isoforms.	QKI has been implicated in various diseases, including cancer, neurodegenerative disorders, and psychiatric disorders such as schizophrenia. In cancer, QKI has been shown to act as a tumor suppressor, and its downregulation has been associated with poor prognosis in several types of cancer. In neurodegenerative disorders, QKI has been linked to the regulation of myelination and oligodendrocyte di…	GO:1990764 myofibroblast contraction;GO:2000626 negative regulation of miRNA catabolic process;GO:0160091 spliceosome-depend formation of circular RNA		Cancer-related genes:Mutated cancer genes; Predicted intracellular proteins	Nucleoplasm (Supported)
ENSG00000114021	NIT2	chr3	+							129,147,190,157,126	32,72,72,83,33	67,82,151	99,79,111	602	100	8.1e-10	7.6e-08	0.401,0.253,0.305,0.239,0.388	0.101,0.147,0.184	0.17	RI	A1_NCBP2	JCEC	100345584	100346255	100345584	100345678	100346180	100346255								56954	ensembl_gene_id	H. sapiens	56954	H. sapiens	NIT2	nitrilase family member 2	NIT2 is a human gene that belongs to the nitrilase family member 2. It plays a role in various metabolic processes such as asparagine, glutamine, and oxaloacetate metabolism. NIT2 enables omega-amidase activity and is located in the centrosome and cytosol. This information is provided by the Alliance of Genome Resources as of April 2022.	There is limited information available on the disease implications of NIT2. However, some studies have suggested that mutations in this gene may be associated with certain types of cancer, including breast cancer and hepatocellular carcinoma. Targeted drug discovery efforts for NIT2 are also limited, but some studies have explored the potential of NIT2 inhibitors as a therapeutic strategy for can…	GO:0006528 asparagine metabolic process;GO:0006107 oxaloacetate metabolic process;GO:0006541 glutamine metabolic process		Enzymes; Predicted intracellular proteins; ENZYME proteins:Hydrolases	Cytosol (Supported); Additional: Centrosome
ENSG00000115446	UNC50	chr2	+							94,109,62,65,153	0,10,4,0,10	68,206,84	0,0,2	1016	100	5.7e-05	0.0011	1.0,0.518,0.604,1.0,0.601	1.0,1.0,0.805	-0.19	RI	A1_NCBP2	JCEC	98608578	98610039	98608578	98608726	98609642	98610039								25972	ensembl_gene_id	H. sapiens	25972	H. sapiens	UNC50	unc-50 inner nuclear membrane RNA binding protein	UNC50 is a human gene that encodes for the UNC-50 inner nuclear membrane RNA binding protein. It is predicted to have RNA binding activity and be involved in protein localization to the cell surface. UNC50 is predicted to be located in the Golgi apparatus and nuclear inner membrane, and is also predicted to be an integral component of the Golgi membrane. This information is provided by the Allian…	There is limited information available on the disease implications of UNC50. However, recent studies have suggested that UNC50 may play a role in cancer progression and metastasis. Specifically, UNC50 has been shown to be upregulated in several types of cancer, including breast, lung, and liver cancer. Targeted drug discovery efforts for UNC50 are currently underway, with a focus on developing sm…	GO:0034394 protein localization to cell surface;GO:0008104 protein localization;GO:0070727 cellular macromolecule localization
ENSG00000115459	ELMOD3	chr2	+							279,249,330,165,287	0,0,6,0,5	123,212,293	1,0,0	1896	100	0.0003	0.0043	1.0,1.0,0.744,1.0,0.752	0.866,1.0,1.0	-0.056	RI	A1_NCBP2	JCEC	85355075	85357252	85355075	85355170	85356966	85357252								84173	ensembl_gene_id	H. sapiens	84173	H. sapiens	ELMOD3	ELMO domain containing 3	ELMOD3 is a gene that encodes a protein belonging to the engulfment and cell motility family of GTPase-activating proteins. These proteins regulate Arf GTPase proteins and are characterized by a conserved engulfment and cell motility domain. The encoded protein is found in stereocilia, kinocilia, and cuticular plate of developing hair cells in the rat cochlea, suggesting a role in cochlear sensor…	ELMOD3 has been linked to autosomal recessive nonsyndromic deafness-88 (DFNB88) in humans. DFNB88 is a rare form of hearing loss that affects the ability to hear high-frequency sounds. There is currently no targeted drug discovery effort for DFNB88 specifically, but research on ELMOD3 and related proteins may lead to potential therapeutic targets in the future. There are currently no drugs on the…	GO:0120045 stereocilium maintenance;GO:0060117 auditory receptor cell development;GO:0060122 inner ear receptor cell stereocilium organization		Predicted intracellular proteins; Human disease related genes:Nervous system diseases:Ear disease; Disease related genes
ENSG00000119844	AFTPH	chr2	+							419,444,812,441,525	0,9,0,0,0	333,544,378	12,6,0	1743	100	0.002	0.015	1.0,0.739,1.0,1.0,1.0	0.614,0.839,1.0	0.13	RI	A1_NCBP2	JCEC	64579485	64581273	64579485	64579546	64581189	64581273								54812	ensembl_gene_id	H. sapiens	54812	H. sapiens	AFTPH	aftiphilin	AFTPH, also known as aftiphilin, is a human gene that plays a role in intracellular transport by enabling clathrin binding activity. It is located in the Golgi apparatus, cytosol, and nucleoplasm, and is part of the AP-1 adaptor complex. This gene is predicted to be involved in various cellular processes related to protein trafficking and sorting.	There is limited information available on the disease implications of AFTPH. However, recent studies have suggested that mutations in this gene may be associated with the development of certain types of cancer, including breast cancer and hepatocellular carcinoma. Targeted drug discovery efforts for AFTPH are currently underway, with a focus on developing small molecule inhibitors that can select…	GO:0015031 protein transport;GO:0046907 intracellular transport;GO:0045184 establishment of protein localization		Predicted intracellular proteins	Cytosol (Supported); Additional: Golgi apparatus;Vesicles
ENSG00000124782	RREB1	chr6	+							78,54,65,54,63	38,30,11,37,37	104,54,80	12,6,35	200	100	0.01	0.056	0.506,0.474,0.747,0.422,0.46	0.812,0.818,0.533	-0.2	RI	A1_NCBP2	JC	7181123	7182082	7181123	7181246	7181869	7182082								6239	ensembl_gene_id	H. sapiens	6239	H. sapiens	RREB1	ras responsive element binding protein 1	RREB1 is a gene that encodes a zinc finger transcription factor that binds to RAS-responsive elements (RREs) of gene promoters. It has been shown to increase the expression of calcitonin, which may be involved in Ras/Raf-mediated cell differentiation. The gene has multiple transcript variants that encode several different isoforms.	Research on RREB1 has suggested its potential involvement in various diseases, including cancer, diabetes, and obesity. In cancer, RREB1 has been found to be downregulated in several types of tumors, including breast, lung, and prostate cancer, suggesting a potential tumor suppressor role. In diabetes and obesity, RREB1 has been linked to insulin resistance and adipogenesis, respectively. Targete…	GO:0033601 positive regulation of mammary gland epithelial cell proliferation;GO:1903691 positive regulation of wound healing, spreading of epidermal cells;GO:2000394 positive regulation of lamellipodium morphogenesis		Predicted intracellular proteins; Transcription factors:Zinc-coordinating DNA-binding domains	Nuclear speckles (Supported); Additional: Nucleoli fibrillar center
ENSG00000136908	DPM2	chr9	-							93,93,71,21,151	38,67,37,16,84	34,26,69	49,41,90	200	100	1.3e-07	1.5e-05	0.55,0.41,0.49,0.396,0.473	0.258,0.241,0.277	0.2	RI	A1_NCBP2	JC	127936552	127937523	127936552	127936655	127937433	127937523								8818	ensembl_gene_id	H. sapiens	8818	H. sapiens	DPM2	dolichyl-phosphate mannosyltransferase subunit 2, regulatory	DPM2 is a human gene that encodes for a hydrophobic protein with two predicted transmembrane domains and a putative ER localization signal near the C terminus. This protein is involved in the synthesis of dolichol-phosphate mannose (Dol-P-Man), which serves as a donor of mannosyl residues on the lumenal side of the endoplasmic reticulum (ER). Lack of Dol-P-Man results in defective surface express…	Mutations in the DPM2 gene have been associated with congenital disorders of glycosylation (CDG), a group of rare genetic disorders characterized by abnormal glycosylation of proteins and lipids. CDG patients with DPM2 mutations exhibit a wide range of symptoms, including developmental delay, intellectual disability, seizures, and abnormal facial features. Currently, there are no targeted drugs a…	GO:0180047 dolichol phosphate mannose biosynthetic process;GO:0019348 dolichol metabolic process;GO:0016093 polyprenol metabolic process		Human disease related genes:Congenital disorders of metabolism:Congenital disorders of glycan/glycoprotein metabolism; Disease related genes
ENSG00000137343	ATAT1	chr6	+							55,66,78,60,113	0,0,0,0,1	37,37,77	0,0,6	617	100	0.0042	0.027	1.0,1.0,1.0,1.0,0.948	1.0,1.0,0.675	0.098	RI	A1_NCBP2	JCEC	30642767	30644679	30642767	30643011	30643528	30644679								79969	ensembl_gene_id	H. sapiens	79969	H. sapiens	ATAT1	alpha tubulin acetyltransferase 1	The ATAT1 gene encodes a protein that is involved in the acetylation of alpha tubulin on lysine 40. This process occurs in clathrin-coated pits and is important for microtubule growth, particularly during chemotaxis and cilium formation. The gene undergoes alternative splicing, resulting in multiple transcript variants.	There is limited information on the disease implications of ATAT1 gene mutations. However, recent studies have suggested that ATAT1 may play a role in cancer progression and metastasis. Targeted drug discovery efforts for ATAT1 have focused on developing small molecule inhibitors that can selectively target the enzyme and inhibit its activity. One such inhibitor, M344, has been shown to have anti…	GO:0071929 alpha-tubulin acetylation;GO:0018393 internal peptidyl-lysine acetylation;GO:0006475 internal protein amino acid acetylation		ENZYME proteins:Transferases; Predicted intracellular proteins; Enzymes	Cytosol (Supported); Additional: Golgi apparatus
ENSG00000146063	TRIM41	chr5	+							0,7,5,34,8	12,31,21,3,36	0,0,0	14,2,21	200	100	9.6e-06	0.00025	0.0,0.101,0.106,0.85,0.1	0.0,0.0,0.0	0.23	RI	A1_NCBP2	JC	181233412	181233763	181233412	181233435	181233635	181233763								90933	ensembl_gene_id	H. sapiens	90933	H. sapiens	TRIM41	tripartite motif containing 41	TRIM41 is a gene that belongs to the tripartite motif (TRIM) family. This family is characterized by a specific motif consisting of a RING finger, one or more B-box domains, and a coiled-coil region. The TRIM41 gene may be involved in protein kinase C signaling. There are multiple transcript variants of this gene that encode different isoforms.	There is limited information available on the disease implications of TRIM41. However, some studies have suggested that it may play a role in cancer progression and metastasis. For example, one study found that TRIM41 expression was upregulated in breast cancer tissues and was associated with poor prognosis. Another study found that TRIM41 promoted the migration and invasion of lung cancer cells.…	GO:0071225 cellular response to muramyl dipeptide;GO:0060340 positive regulation of type I interferon-mediated signaling pathway;GO:0032495 response to muramyl dipeptide		ENZYME proteins:Transferases; Predicted intracellular proteins; Enzymes	Nucleoli fibrillar center (Supported); Additional: Cytosol;Nucleoplasm;Vesicles
ENSG00000163728	TTC14	chr3	+							268,191,315,115,256	54,37,44,73,41	306,283,110	42,36,13	200	100	0.014	0.067	0.713,0.721,0.782,0.441,0.757	0.785,0.797,0.809	-0.11	RI	A1_NCBP2	JC	180608700	180610003	180608700	180608810	180609629	180610003								151613	ensembl_gene_id	H. sapiens	151613	H. sapiens	TTC14	tetratricopeptide repeat domain 14	TTC14, or tetratricopeptide repeat domain 14, is a human gene that is predicted to have nucleic acid binding activity. This means that it may be involved in binding to and interacting with DNA or RNA molecules. The function of TTC14 is not yet fully understood, but it is believed to play a role in various cellular processes. The gene is located on chromosome 1 and mutations in TTC14 have been ass…	There is limited information available on the disease implications and targeted drug discovery efforts for TTC14. However, mutations in TTC14 have been associated with certain genetic disorders, including intellectual disability and autism spectrum disorder. These associations suggest that TTC14 may play a role in brain development and function. As for targeted drug discovery efforts, there is cu…			Predicted intracellular proteins	Nucleoplasm (Approved)
ENSG00000168036	CTNNB1	chr3	+							888,975,1071,1654,920	73,52,87,165,99	1667,1080,1407	23,45,77	405	100	1.8e-09	1.4e-07	0.75,0.822,0.752,0.712,0.696	0.947,0.856,0.819	-0.13	RI	A1_NCBP2	JCEC	41239133	41240443	41239133	41239354	41239659	41240443								1499	ensembl_gene_id	H. sapiens	1499	H. sapiens	CTNNB1	catenin beta 1	CTNNB1, also known as catenin beta 1, is a gene that encodes a protein that is part of a complex of proteins that make up adherens junctions (AJs). AJs are essential for creating and maintaining epithelial cell layers by regulating cell growth and adhesion between cells. The protein also anchors the actin cytoskeleton and may be responsible for transmitting the contact inhibition signal that caus…	Mutations in CTNNB1 have been linked to several types of cancer, including colorectal cancer, pilomatrixoma, medulloblastoma, and ovarian cancer. Targeted drug discovery efforts have focused on developing inhibitors of the Wnt/β-catenin signaling pathway, which is activated by mutations in CTNNB1 and is involved in the development and progression of many cancers. One example of a successful drug …	GO:0007403 glial cell fate determination;GO:0044338 canonical Wnt signaling pathway involved in mesenchymal stem cell differentiation;GO:0003340 negative regulation of mesenchymal to epithelial transition involved in metanephros morphogenesis		Human disease related genes:Other diseases:Mental and behavioural disorders; Predicted intracellular proteins; Human disease related genes:Cancers:Cancers of the breast and female genital organs; Human disease related genes:Cancers:Cancers of the digestive system; Human disease related genes:Cancers:Cancers of the urinary system; Cancer-related genes:Mutated cancer genes; Cancer-related genes:Mut…	Plasma membrane (Enhanced); Additional: Basal body;Cell Junctions;Primary cilium
ENSG00000168036	CTNNB1	chr3	+							1388,1281,1637,2574,1216	48,83,105,136,86	2016,1406,1878	57,65,78	564	100	0.00089	0.0087	0.837,0.732,0.734,0.77,0.715	0.862,0.793,0.81	-0.064	RI	A1_NCBP2	JCEC	41239133	41240443	41239133	41239354	41239818	41240443								1499	ensembl_gene_id	H. sapiens	1499	H. sapiens	CTNNB1	catenin beta 1	CTNNB1, also known as catenin beta 1, is a gene that encodes a protein that is part of a complex of proteins that make up adherens junctions (AJs). AJs are essential for creating and maintaining epithelial cell layers by regulating cell growth and adhesion between cells. The protein also anchors the actin cytoskeleton and may be responsible for transmitting the contact inhibition signal that caus…	Mutations in CTNNB1 have been linked to several types of cancer, including colorectal cancer, pilomatrixoma, medulloblastoma, and ovarian cancer. Targeted drug discovery efforts have focused on developing inhibitors of the Wnt/β-catenin signaling pathway, which is activated by mutations in CTNNB1 and is involved in the development and progression of many cancers. One example of a successful drug …	GO:0007403 glial cell fate determination;GO:0044338 canonical Wnt signaling pathway involved in mesenchymal stem cell differentiation;GO:0003340 negative regulation of mesenchymal to epithelial transition involved in metanephros morphogenesis		Human disease related genes:Other diseases:Mental and behavioural disorders; Predicted intracellular proteins; Human disease related genes:Cancers:Cancers of the breast and female genital organs; Human disease related genes:Cancers:Cancers of the digestive system; Human disease related genes:Cancers:Cancers of the urinary system; Cancer-related genes:Mutated cancer genes; Cancer-related genes:Mut…	Plasma membrane (Enhanced); Additional: Basal body;Cell Junctions;Primary cilium
ENSG00000168488	ATXN2L	chr16	+							63,110,140,22,228	19,9,6,0,24	152,70,89	5,2,3	705	100	0.021	0.094	0.32,0.634,0.768,1.0,0.574	0.812,0.832,0.808	-0.16	RI	A1_NCBP2	JCEC	28835932	28837237	28835932	28836122	28836727	28837237								11273	ensembl_gene_id	H. sapiens	11273	H. sapiens	ATXN2L	ataxin 2 like	ATXN2L is a gene that encodes a protein similar to ataxin 2, but its function is currently unknown. It belongs to the spinocerebellar ataxia (SCAs) family, which is associated with a group of neurodegenerative disorders. Different isoforms of the protein have been identified due to alternative splicing of the gene. However, further research is needed to understand the role of ATXN2L in the develo…	Currently, there is limited information on the disease implications of ATXN2L. However, as it belongs to the spinocerebellar ataxia (SCAs) family, it is possible that mutations in this gene could contribute to the development of SCAs and other related neurodegenerative disorders. Targeted drug discovery efforts for SCAs have focused on identifying compounds that can modulate the expression or act…	GO:0034063 stress granule assembly;GO:0140694 membraneless organelle assembly;GO:0016071 mRNA metabolic process		Predicted intracellular proteins	Cytosol (Enhanced)
ENSG00000168488	ATXN2L	chr16	+							41,54,121,22,169	11,8,11,0,31	124,70,57	2,5,2	342	100	0.0008	0.0082	0.521,0.664,0.763,1.0,0.615	0.948,0.804,0.893	-0.17	RI	A1_NCBP2	JCEC	28835932	28837237	28835932	28836485	28836727	28837237								11273	ensembl_gene_id	H. sapiens	11273	H. sapiens	ATXN2L	ataxin 2 like	ATXN2L is a gene that encodes a protein similar to ataxin 2, but its function is currently unknown. It belongs to the spinocerebellar ataxia (SCAs) family, which is associated with a group of neurodegenerative disorders. Different isoforms of the protein have been identified due to alternative splicing of the gene. However, further research is needed to understand the role of ATXN2L in the develo…	Currently, there is limited information on the disease implications of ATXN2L. However, as it belongs to the spinocerebellar ataxia (SCAs) family, it is possible that mutations in this gene could contribute to the development of SCAs and other related neurodegenerative disorders. Targeted drug discovery efforts for SCAs have focused on identifying compounds that can modulate the expression or act…	GO:0034063 stress granule assembly;GO:0140694 membraneless organelle assembly;GO:0016071 mRNA metabolic process		Predicted intracellular proteins	Cytosol (Enhanced)
ENSG00000168488	ATXN2L	chr16	+							22,15,24,31,44	0,2,0,0,8	25,21,14	0,0,0	200	100	0.0032	0.025	1.0,0.789,1.0,1.0,0.733	1.0,1.0,1.0	-0.096	RI	A1_NCBP2	JC	28835932	28837237	28835932	28836485	28836750	28837237								11273	ensembl_gene_id	H. sapiens	11273	H. sapiens	ATXN2L	ataxin 2 like	ATXN2L is a gene that encodes a protein similar to ataxin 2, but its function is currently unknown. It belongs to the spinocerebellar ataxia (SCAs) family, which is associated with a group of neurodegenerative disorders. Different isoforms of the protein have been identified due to alternative splicing of the gene. However, further research is needed to understand the role of ATXN2L in the develo…	Currently, there is limited information on the disease implications of ATXN2L. However, as it belongs to the spinocerebellar ataxia (SCAs) family, it is possible that mutations in this gene could contribute to the development of SCAs and other related neurodegenerative disorders. Targeted drug discovery efforts for SCAs have focused on identifying compounds that can modulate the expression or act…	GO:0034063 stress granule assembly;GO:0140694 membraneless organelle assembly;GO:0016071 mRNA metabolic process		Predicted intracellular proteins	Cytosol (Enhanced)
ENSG00000178761	FAM219B	chr15	-							346,247,284,213,175	0,0,6,13,12	241,214,237	0,0,0	640	100	1.5e-07	6.3e-06	1.0,1.0,0.881,0.719,0.695	1.0,1.0,1.0	-0.14	RI	A1_NCBP2	JCEC	74899991	74902786	74899991	74902063	74902603	74902786								57184	ensembl_gene_id	H. sapiens	57184	H. sapiens	FAM219B	family with sequence similarity 219 member B	FAM219B is a human gene that belongs to the family with sequence similarity 219. The function of this gene is not yet fully understood, but it is believed to play a role in the development and maintenance of the nervous system. FAM219B is expressed in various tissues, including the brain, heart, and liver. Mutations in this gene have been associated with intellectual disability and developmental …	There is currently limited information available on the disease implications of FAM219B mutations. However, studies have suggested that mutations in this gene may be associated with intellectual disability and developmental delay. Targeted drug discovery efforts for FAM219B are also limited, as the function of this gene is not yet fully understood. There are currently no drugs on the market that …			Predicted intracellular proteins	Nucleoplasm (Approved); Additional: Golgi apparatus
ENSG00000185189	NRBP2	chr8	-							37,18,26,40,43	2,2,2,6,4	12,6,57	9,8,17	191	100	7.1e-06	0.00017	0.906,0.825,0.872,0.777,0.849	0.411,0.282,0.637	0.4	RI	A1_NCBP2	JCEC	143835819	143836030	143835819	143835875	143835966	143836030								340371	ensembl_gene_id	H. sapiens	340371	H. sapiens	NRBP2	nuclear receptor binding protein 2	NRBP2, or nuclear receptor binding protein 2, is a gene that is predicted to have protein serine/threonine kinase activity and is involved in the negative regulation of macroautophagy. It is also predicted to be active in the cytoplasm and endomembrane system. This information is provided by the Alliance of Genome Resources as of April 2022.	There is limited information available on the disease implications of NBRP2. However, some studies have suggested that it may play a role in cancer progression and metastasis. For example, one study found that NBRP2 expression was significantly higher in breast cancer tissues compared to normal tissues, and that its overexpression was associated with poor prognosis. As for targeted drug discovery…	GO:0016242 negative regulation of macroautophagy;GO:0010507 negative regulation of autophagy;GO:0043524 negative regulation of neuron apoptotic process	yes	Predicted intracellular proteins; Kinases; Enzymes	Cytosol (Approved)
ENSG00000186575	NF2	chr22	+							162,199,204,146,273	0,8,14,14,2	175,192,134	0,0,2	736	100	2.1e-06	5.2e-05	1.0,0.772,0.664,0.586,0.949	1.0,1.0,0.901	-0.17	RI	A1_NCBP2	JCEC	29683019	29683915	29683019	29683064	29683700	29683915								4771	ensembl_gene_id	H. sapiens	4771	H. sapiens	NF2	NF2, moesin-ezrin-radixin like (MERLIN) tumor suppressor	NF2 is a gene that encodes a protein called moesin-ezrin-radixin like (MERLIN), which is a tumor suppressor. MERLIN is similar to other proteins in the ERM family that link cytoskeletal components with proteins in the cell membrane. MERLIN is involved in regulating contact-dependent inhibition of cell proliferation, cell-cell adhesion, and transmembrane signaling. It interacts with cell-surface p…	NF2 mutations are associated with neurofibromatosis type II (NF2), a rare genetic disorder that affects the nervous system. NF2 is characterized by the development of benign tumors, called schwannomas, on the nerves that transmit sound and balance information from the inner ear to the brain. These tumors can cause hearing loss, balance problems, and other neurological symptoms. There is currently…	GO:0014010 Schwann cell proliferation;GO:0010626 negative regulation of Schwann cell proliferation;GO:2000643 positive regulation of early endosome to late endosome transport		Human disease related genes:Congenital malformations:Other congenital malformations; Cancer-related genes; Predicted intracellular proteins; Human disease related genes:Cancers:Cancers of the lung and pleura; Human disease related genes:Cancers:Cancers of eye, brain, and central nervous system; Disease related genes	Plasma membrane (Enhanced); Additional: Cytosol;Nucleoplasm
ENSG00000001631	KRIT1	chr7	-							60,88,95,133,25	0,4,0,0,4	95,158,52	3,20,14	248	100	4.1e-06	0.00017	1.0,0.899,1.0,1.0,0.716	0.927,0.761,0.6	0.16	SE	A1_NCBP2	JCEC			92242033	92242137	92245464	92246100						92244001	92244149	889	ensembl_gene_id	H. sapiens	889	H. sapiens	KRIT1	KRIT1 ankyrin repeat containing	KRIT1 is a human gene that encodes a protein with four ankyrin repeats, a FERM domain, and multiple NPXY sequences. The protein is found in the nucleus and cytoplasm and plays a critical role in beta1-integrin-mediated cell proliferation. It also associates with junction proteins and Rap1A to maintain the integrity of endothelial junctions and is a microtubule-associated protein that may play a r…	Mutations in the KRIT1 gene have been linked to cerebral cavernous malformations (CCMs), a rare genetic disorder characterized by the formation of abnormal blood vessels in the brain and spinal cord. These abnormal blood vessels can cause seizures, headaches, and other neurological symptoms. There is currently no cure for CCMs, and treatment options are limited to managing symptoms and preventing…	GO:0033622 integrin activation;GO:2000114 regulation of establishment of cell polarity;GO:0032878 regulation of establishment or maintenance of cell polarity		Predicted intracellular proteins; Human disease related genes:Congenital malformations:Congenital malformations of the nervous system; Disease related genes	Vesicles (Uncertain)
ENSG00000001631	KRIT1	chr7	-							235,280,334,314,261	0,4,0,0,4	372,327,233	3,20,14	333	100	5.4e-10	1.7e-07	1.0,0.955,1.0,1.0,0.951	0.974,0.831,0.833	0.1	SE	A1_NCBP2	JCEC			92242033	92242137	92245464	92246100						92244901	92245134	889	ensembl_gene_id	H. sapiens	889	H. sapiens	KRIT1	KRIT1 ankyrin repeat containing	KRIT1 is a human gene that encodes a protein with four ankyrin repeats, a FERM domain, and multiple NPXY sequences. The protein is found in the nucleus and cytoplasm and plays a critical role in beta1-integrin-mediated cell proliferation. It also associates with junction proteins and Rap1A to maintain the integrity of endothelial junctions and is a microtubule-associated protein that may play a r…	Mutations in the KRIT1 gene have been linked to cerebral cavernous malformations (CCMs), a rare genetic disorder characterized by the formation of abnormal blood vessels in the brain and spinal cord. These abnormal blood vessels can cause seizures, headaches, and other neurological symptoms. There is currently no cure for CCMs, and treatment options are limited to managing symptoms and preventing…	GO:0033622 integrin activation;GO:2000114 regulation of establishment of cell polarity;GO:0032878 regulation of establishment or maintenance of cell polarity		Predicted intracellular proteins; Human disease related genes:Congenital malformations:Congenital malformations of the nervous system; Disease related genes	Vesicles (Uncertain)
ENSG00000001631	KRIT1	chr7	-							295,333,386,387,309	0,4,0,0,4	476,394,268	3,20,14	370	100	5.6e-10	1.7e-07	1.0,0.957,1.0,1.0,0.954	0.977,0.842,0.838	0.097	SE	A1_NCBP2	JCEC			92242033	92242137	92245464	92246100						92244901	92245171	889	ensembl_gene_id	H. sapiens	889	H. sapiens	KRIT1	KRIT1 ankyrin repeat containing	KRIT1 is a human gene that encodes a protein with four ankyrin repeats, a FERM domain, and multiple NPXY sequences. The protein is found in the nucleus and cytoplasm and plays a critical role in beta1-integrin-mediated cell proliferation. It also associates with junction proteins and Rap1A to maintain the integrity of endothelial junctions and is a microtubule-associated protein that may play a r…	Mutations in the KRIT1 gene have been linked to cerebral cavernous malformations (CCMs), a rare genetic disorder characterized by the formation of abnormal blood vessels in the brain and spinal cord. These abnormal blood vessels can cause seizures, headaches, and other neurological symptoms. There is currently no cure for CCMs, and treatment options are limited to managing symptoms and preventing…	GO:0033622 integrin activation;GO:2000114 regulation of establishment of cell polarity;GO:0032878 regulation of establishment or maintenance of cell polarity		Predicted intracellular proteins; Human disease related genes:Congenital malformations:Congenital malformations of the nervous system; Disease related genes	Vesicles (Uncertain)
ENSG00000002822	MAD1L1	chr7	-							23,33,50,10,24	0,2,0,0,0	11,3,9	0,0,19	157	100	0.004	0.037	1.0,0.913,1.0,1.0,1.0	1.0,1.0,0.232	0.24	SE	A1_NCBP2	JCEC			1980452	1980541	2014501	2014642						2002064	2002121	8379	ensembl_gene_id	H. sapiens	8379	H. sapiens	MAD1L1	mitotic arrest deficient 1 like 1	MAD1L1 is a gene that plays a crucial role in the mitotic spindle-assembly checkpoint, which ensures that chromosomes are properly aligned before cell division. It functions as a homodimer and interacts with MAD2L1. MAD1L1 may also be involved in regulating the cell cycle and suppressing tumor growth. The gene undergoes alternative splicing, resulting in multiple transcript variants.	There is limited information available on the disease implications of MAD1L1 mutations. However, studies have suggested that alterations in MAD1L1 expression or function may contribute to the development of certain types of cancer, including breast, lung, and colorectal cancer. Targeted drug discovery efforts for MAD1L1 are currently underway, with a focus on identifying small molecule inhibitors…	GO:1902426 deactivation of mitotic spindle assembly checkpoint;GO:0090233 negative regulation of spindle checkpoint;GO:0140499 negative regulation of mitotic spindle assembly checkpoint signaling		Predicted intracellular proteins; Human disease related genes:Cancers:Cancers of male genital organs; Disease related genes	Nuclear membrane;Nucleoplasm (Supported)
ENSG00000007341	ST7L	chr1	-							0,15,0,0,0	2,2,13,20,4	20,18,28	12,4,6	194	100	8.5e-08	8.1e-06	0.0,0.794,0.0,0.0,0.0	0.462,0.699,0.706	-0.46	SE	A1_NCBP2	JC			112523517	112526111	112541950	112542090						112540778	112540872	54879	ensembl_gene_id	H. sapiens	54879	H. sapiens	ST7L	suppression of tumorigenicity 7 like	ST7L is a gene that was discovered due to its similarity to the ST7 tumor suppressor gene found in the chromosome 7q31 region. It is located in a chromosomal region that is often deleted or rearranged in various types of cancers. The gene is clustered with the WNT2B gene in a tail-to-tail manner. Multiple transcript variants of the gene have been identified, but not all of them have been fully ch…	Research on ST7L is still in its early stages, and there is limited information available on its disease implications and targeted drug discovery efforts. However, studies have suggested that ST7L may play a role in the development and progression of various types of cancers, including breast, lung, and colorectal cancer. In particular, the gene has been found to be downregulated in cancer cells,…	GO:0030308 negative regulation of cell growth;GO:0045926 negative regulation of growth;GO:0001558 regulation of cell growth		Predicted intracellular proteins	Centrosome (Approved)
ENSG00000007341	ST7L	chr1	-							7,9,13,71,18	0,0,0,12,0	12,18,9	0,0,0	200	100	0.00034	0.0054	1.0,1.0,1.0,0.747,1.0	1.0,1.0,1.0	-0.051	SE	A1_NCBP2	JC			112523513	112526111	112555867	112556018						112541950	112542090	54879	ensembl_gene_id	H. sapiens	54879	H. sapiens	ST7L	suppression of tumorigenicity 7 like	ST7L is a gene that was discovered due to its similarity to the ST7 tumor suppressor gene found in the chromosome 7q31 region. It is located in a chromosomal region that is often deleted or rearranged in various types of cancers. The gene is clustered with the WNT2B gene in a tail-to-tail manner. Multiple transcript variants of the gene have been identified, but not all of them have been fully ch…	Research on ST7L is still in its early stages, and there is limited information available on its disease implications and targeted drug discovery efforts. However, studies have suggested that ST7L may play a role in the development and progression of various types of cancers, including breast, lung, and colorectal cancer. In particular, the gene has been found to be downregulated in cancer cells,…	GO:0030308 negative regulation of cell growth;GO:0045926 negative regulation of growth;GO:0001558 regulation of cell growth		Predicted intracellular proteins	Centrosome (Approved)
ENSG00000007341	ST7L	chr1	-							155,81,62,145,46	14,4,15,0,4	85,47,42	0,0,0	132	100	5e-07	3.2e-05	0.893,0.939,0.758,1.0,0.897	1.0,1.0,1.0	-0.1	SE	A1_NCBP2	JCEC			112610840	112611003	112618908	112619189						112616812	112616844	54879	ensembl_gene_id	H. sapiens	54879	H. sapiens	ST7L	suppression of tumorigenicity 7 like	ST7L is a gene that was discovered due to its similarity to the ST7 tumor suppressor gene found in the chromosome 7q31 region. It is located in a chromosomal region that is often deleted or rearranged in various types of cancers. The gene is clustered with the WNT2B gene in a tail-to-tail manner. Multiple transcript variants of the gene have been identified, but not all of them have been fully ch…	Research on ST7L is still in its early stages, and there is limited information available on its disease implications and targeted drug discovery efforts. However, studies have suggested that ST7L may play a role in the development and progression of various types of cancers, including breast, lung, and colorectal cancer. In particular, the gene has been found to be downregulated in cancer cells,…	GO:0030308 negative regulation of cell growth;GO:0045926 negative regulation of growth;GO:0001558 regulation of cell growth		Predicted intracellular proteins	Centrosome (Approved)
ENSG00000010626	LRRC23	chr12	+							7,29,28,2,3	0,19,0,0,9	8,10,10	12,6,8	210	100	0.0081	0.065	1.0,0.421,1.0,1.0,0.137	0.241,0.442,0.373	0.36	SE	A1_NCBP2	JCEC			6905584	6905759	6906408	6906662						6905844	6905954	10233	ensembl_gene_id	H. sapiens	10233	H. sapiens	LRRC23	leucine rich repeat containing 23	LRRC23, or leucine rich repeat containing 23, is a human gene that is predicted to be active in the cytosol. The gene contains instructions for making a protein that contains leucine-rich repeats, which are structural motifs commonly found in proteins involved in protein-protein interactions. However, the specific function of the LRRC23 protein is currently unknown. The gene is located on chromos…	There is limited information available on the disease implications and targeted drug discovery efforts for LRRC23. However, some studies have suggested that variations in the gene may be associated with susceptibility to autoimmune diseases such as systemic lupus erythematosus (SLE) and rheumatoid arthritis (RA). These findings suggest that LRRC23 may play a role in the immune system and inflamma…	GO:0062177 radial spoke assembly;GO:0035082 axoneme assembly;GO:0001578 microtubule bundle formation		Predicted intracellular proteins	Nucleoli;Nucleoli rim (Approved)
ENSG00000010626	LRRC23	chr12	+							58,41,21,7,41	7,0,4,10,0	34,37,49	0,0,0	231	100	6.1e-06	0.00023	0.782,1.0,0.694,0.233,1.0	1.0,1.0,1.0	-0.26	SE	A1_NCBP2	JCEC			6906408	6906662	6913890	6914228						6907314	6907445	10233	ensembl_gene_id	H. sapiens	10233	H. sapiens	LRRC23	leucine rich repeat containing 23	LRRC23, or leucine rich repeat containing 23, is a human gene that is predicted to be active in the cytosol. The gene contains instructions for making a protein that contains leucine-rich repeats, which are structural motifs commonly found in proteins involved in protein-protein interactions. However, the specific function of the LRRC23 protein is currently unknown. The gene is located on chromos…	There is limited information available on the disease implications and targeted drug discovery efforts for LRRC23. However, some studies have suggested that variations in the gene may be associated with susceptibility to autoimmune diseases such as systemic lupus erythematosus (SLE) and rheumatoid arthritis (RA). These findings suggest that LRRC23 may play a role in the immune system and inflamma…	GO:0062177 radial spoke assembly;GO:0035082 axoneme assembly;GO:0001578 microtubule bundle formation		Predicted intracellular proteins	Nucleoli;Nucleoli rim (Approved)
ENSG00000010626	LRRC23	chr12	+							13,32,22,11,21	4,8,4,0,0	7,9,17	0,2,0	200	100	0.003	0.03	0.619,0.667,0.733,1.0,1.0	1.0,0.692,1.0	-0.094	SE	A1_NCBP2	JC			6907314	6907445	6913890	6914228						6909889	6910026	10233	ensembl_gene_id	H. sapiens	10233	H. sapiens	LRRC23	leucine rich repeat containing 23	LRRC23, or leucine rich repeat containing 23, is a human gene that is predicted to be active in the cytosol. The gene contains instructions for making a protein that contains leucine-rich repeats, which are structural motifs commonly found in proteins involved in protein-protein interactions. However, the specific function of the LRRC23 protein is currently unknown. The gene is located on chromos…	There is limited information available on the disease implications and targeted drug discovery efforts for LRRC23. However, some studies have suggested that variations in the gene may be associated with susceptibility to autoimmune diseases such as systemic lupus erythematosus (SLE) and rheumatoid arthritis (RA). These findings suggest that LRRC23 may play a role in the immune system and inflamma…	GO:0062177 radial spoke assembly;GO:0035082 axoneme assembly;GO:0001578 microtubule bundle formation		Predicted intracellular proteins	Nucleoli;Nucleoli rim (Approved)
ENSG00000010626	LRRC23	chr12	+							13,32,4,6,2	4,8,4,0,0	16,2,11	0,2,0	200	100	0.0091	0.072	0.619,0.667,0.333,1.0,1.0	1.0,0.333,1.0	-0.054	SE	A1_NCBP2	JC			6907314	6907445	6913890	6914229						6912729	6913027	10233	ensembl_gene_id	H. sapiens	10233	H. sapiens	LRRC23	leucine rich repeat containing 23	LRRC23, or leucine rich repeat containing 23, is a human gene that is predicted to be active in the cytosol. The gene contains instructions for making a protein that contains leucine-rich repeats, which are structural motifs commonly found in proteins involved in protein-protein interactions. However, the specific function of the LRRC23 protein is currently unknown. The gene is located on chromos…	There is limited information available on the disease implications and targeted drug discovery efforts for LRRC23. However, some studies have suggested that variations in the gene may be associated with susceptibility to autoimmune diseases such as systemic lupus erythematosus (SLE) and rheumatoid arthritis (RA). These findings suggest that LRRC23 may play a role in the immune system and inflamma…	GO:0062177 radial spoke assembly;GO:0035082 axoneme assembly;GO:0001578 microtubule bundle formation		Predicted intracellular proteins	Nucleoli;Nucleoli rim (Approved)
ENSG00000010803	SCMH1	chr1	-							145,92,182,169,108	107,98,80,135,47	145,146,135	179,156,230	200	100	2.8e-05	0.00075	0.404,0.319,0.532,0.385,0.535	0.288,0.319,0.227	0.16	SE	A1_NCBP2	JC			41151613	41151684	41159724	41159933						41152598	41152741	22955	ensembl_gene_id	H. sapiens	22955	H. sapiens	SCMH1	Scm polycomb group protein homolog 1	SCMH1 is a human gene that encodes for a protein called Scm polycomb group protein homolog 1. This protein is predicted to have chromatin binding and histone binding activity, and is involved in negative regulation of transcription. It is also predicted to play a role in anterior/posterior pattern specification, chromatin remodeling, and spermatogenesis. SCMH1 is predicted to be located in the nu…	There is limited information available on the disease implications of SCMH1. However, some studies have suggested that mutations in this gene may be associated with certain types of cancer, including breast cancer and glioblastoma. Targeted drug discovery efforts for SCMH1 are also limited, as the function of this protein is not well understood. However, some studies have suggested that targeting…	GO:0031507 heterochromatin formation;GO:0045814 negative regulation of gene expression, epigenetic;GO:0040029 epigenetic regulation of gene expression		Predicted intracellular proteins	Nucleoplasm (Supported); Additional: Cytosol;Nuclear bodies
ENSG00000010803	SCMH1	chr1	-							152,152,155,233,88	146,133,143,151,130	364,241,387	172,96,247	200	100	1.5e-05	0.00047	0.342,0.364,0.351,0.436,0.253	0.514,0.557,0.439	-0.15	SE	A1_NCBP2	JC			41151613	41151684	41160874	41160898						41159724	41159933	22955	ensembl_gene_id	H. sapiens	22955	H. sapiens	SCMH1	Scm polycomb group protein homolog 1	SCMH1 is a human gene that encodes for a protein called Scm polycomb group protein homolog 1. This protein is predicted to have chromatin binding and histone binding activity, and is involved in negative regulation of transcription. It is also predicted to play a role in anterior/posterior pattern specification, chromatin remodeling, and spermatogenesis. SCMH1 is predicted to be located in the nu…	There is limited information available on the disease implications of SCMH1. However, some studies have suggested that mutations in this gene may be associated with certain types of cancer, including breast cancer and glioblastoma. Targeted drug discovery efforts for SCMH1 are also limited, as the function of this protein is not well understood. However, some studies have suggested that targeting…	GO:0031507 heterochromatin formation;GO:0045814 negative regulation of gene expression, epigenetic;GO:0040029 epigenetic regulation of gene expression		Predicted intracellular proteins	Nucleoplasm (Supported); Additional: Cytosol;Nuclear bodies
ENSG00000010803	SCMH1	chr1	-							204,193,320,384,164	4,1,6,0,4	509,267,399	39,6,11	309	100	3.7e-07	2.5e-05	0.943,0.984,0.945,1.0,0.93	0.809,0.935,0.921	0.072	SE	A1_NCBP2	JCEC			41152598	41152741	41160874	41160898						41159724	41159933	22955	ensembl_gene_id	H. sapiens	22955	H. sapiens	SCMH1	Scm polycomb group protein homolog 1	SCMH1 is a human gene that encodes for a protein called Scm polycomb group protein homolog 1. This protein is predicted to have chromatin binding and histone binding activity, and is involved in negative regulation of transcription. It is also predicted to play a role in anterior/posterior pattern specification, chromatin remodeling, and spermatogenesis. SCMH1 is predicted to be located in the nu…	There is limited information available on the disease implications of SCMH1. However, some studies have suggested that mutations in this gene may be associated with certain types of cancer, including breast cancer and glioblastoma. Targeted drug discovery efforts for SCMH1 are also limited, as the function of this protein is not well understood. However, some studies have suggested that targeting…	GO:0031507 heterochromatin formation;GO:0045814 negative regulation of gene expression, epigenetic;GO:0040029 epigenetic regulation of gene expression		Predicted intracellular proteins	Nucleoplasm (Supported); Additional: Cytosol;Nuclear bodies
ENSG00000013306	SLC25A39	chr17	-							243,396,200,263,433	0,6,0,4,8	269,194,507	0,34,0	145	100	0.0014	0.016	1.0,0.979,1.0,0.978,0.974	1.0,0.797,1.0	0.054	SE	A1_NCBP2	JCEC			44322418	44322528	44323283	44323343						44322807	44322852	51629	ensembl_gene_id	H. sapiens	51629	H. sapiens	SLC25A39	solute carrier family 25 member 39	SLC25A39 is a gene that encodes a protein belonging to the SLC25 transporter family, which are mitochondrial carrier proteins. These proteins are encoded by the nuclear genome and are embedded in the inner mitochondrial membrane, where they transport a variety of substrates. Although SLC25A39 is currently considered an orphan transporter, it is related to other carriers that transport amino acids…	There is limited information available on the disease implications of SLC25A39. However, recent studies have suggested that mutations in this gene may be associated with iron overload disorders such as hemochromatosis. Targeted drug discovery efforts for SLC25A39 are currently underway, with a focus on identifying small molecule inhibitors that can modulate the activity of the protein. While ther…	GO:0072753 cellular response to glutathione;GO:1901370 response to glutathione;GO:0160007 glutathione import into mitochondrion		Predicted intracellular proteins; Transporters:Electrochemical Potential-driven transporters
ENSG00000013561	RNF14	chr5	+							264,227,352,293,243	0,0,0,0,0	258,230,370	4,0,6	628	100	0.00075	0.0098	1.0,1.0,1.0,1.0,1.0	0.911,1.0,0.908	0.06	SE	A1_NCBP2	JCEC			141974803	141974955	141980122	141980351						141978302	141978830	9604	ensembl_gene_id	H. sapiens	9604	H. sapiens	RNF14	ring finger protein 14	RNF14, or ring finger protein 14, is a gene that encodes a protein containing a RING zinc finger, which is involved in protein-protein interactions. The protein interacts with androgen receptor (AR) and may act as a coactivator that induces AR target gene expression in the prostate. A dominant negative mutant of this gene has been shown to inhibit the AR-mediated growth of prostate cancer. The pr…	Research on RNF14 has primarily focused on its role in prostate cancer. Studies have shown that RNF14 is overexpressed in prostate cancer cells and plays a critical role in the growth and survival of these cells. Targeting RNF14 has emerged as a potential therapeutic strategy for prostate cancer. However, there are currently no drugs on the market that specifically target RNF14. Several studies h…	GO:0160127 protein-RNA covalent cross-linking repair;GO:0006415 translational termination;GO:0030521 androgen receptor signaling pathway		ENZYME proteins:Transferases; Predicted intracellular proteins; Enzymes	Nucleoplasm (Supported); Additional: Cytosol
[truncated: 439 more rows]
[truncated: 23 more columns]

## Sheet: Enrichment
GroupID	Category	Term	Description	LogP	Log(q-value)	Genes	Symbols	InTerm_InList
[truncated: 249 more rows]
