# Supplementary material for: Nuclear RNA cap-chaperones eIF4E and NCBP2 govern distinct fates for 1000s of mRNAs uncovering an unexpected regulatory point in gene expression
Source: bioRxiv. 2025 Jul 31:2025.07.25.666897. Preprint. [Version 2] doi: 10.1101/2025.07.25.666897 (PMC12324239; doi:10.1101/2025.07.25.666897)
Supplement: Supplement 12 [file media-12.csv]

GeneID	exonID	geneSymbol	chr	strand	upstreamES	upstreamEE	downstreamES	downstreamEE	IJC_SAMPLE_1	SJC_SAMPLE_1	IJC_SAMPLE_2	SJC_SAMPLE_2	IncFormLen	SkipFormLen	PValue	FDR	IncLevel1	IncLevel2	IncLevelDifference	event	Dataset	type	1stExonStart_0base	1stExonEnd	2ndExonStart_0base	2ndExonEnd	cor_ILD	exonStart_0base	exonEnd
ENSG00000047249	ATP6V1H:53743576:53756554	ATP6V1H	chr8	-	53715542	53716024	53769617	53769743	16,16,20	7,17,23	7,7,5	23,13,8	168	168	0.0106278243464	0.1410043810092378	0.696,0.485,0.465	0.233,0.35,0.385	0.226	MXE	EIF4E	JC	53743576	53743690	53756554	53756656	-0.226	NA	NA
ENSG00000066427	ATXN3:92088729:92093251	ATXN3	chr14	-	92083125	92083258	92093745	92093831	3,7,10	1,4,6	8,3,6	0,2,1	151	168	0.0089099124124	0.12769446587194422	0.769,0.661,0.65	1.0,0.625,0.87	-0.138	MXE	EIF4E	JC	92088729	92088817	92093251	92093318	0.138	NA	NA
ENSG00000074201	CLNS1A:77625716:77629762	CLNS1A	chr11	-	77624962	77625070	77637589	77637794	89,122,66	192,166,93	134,93,104	97,89,140	168	168	0.00574766592514	0.10226551108202064	0.317,0.424,0.415	0.58,0.511,0.426	-0.12	MXE	EIF4E	JC	77625716	77625818	77629762	77629899	0.12	NA	NA
ENSG00000074657	ZNF532:58939444:58948066	ZNF532	chr18	+	58934432	58934614	58953517	58953799	19,44,20	10,18,16	20,13,27	2,2,5	168	168	2.9709965785e-4	0.01610280145547	0.655,0.71,0.556	0.909,0.867,0.844	-0.233	MXE	EIF4E	JC	58939444	58939621	58948066	58948229	0.233	NA	NA
ENSG00000085365	SCAMP1:78421800:78449932	SCAMP1	chr5	+	78418774	78418903	78459244	78459362	1,11,4	3,9,5	5,1,5	0,1,0	168	168	7.08120369897e-6	0.00129431791027899	0.25,0.55,0.444	1.0,0.5,1.0	-0.419	MXE	EIF4E	JC	78421800	78421960	78449932	78450034	0.419	NA	NA
ENSG00000108423	TUBD1:59880893:59886082	TUBD1	chr17	-	59878102	59878334	59890830	59891003	20,33,20	4,12,8	22,9,25	5,1,1	168	168	0.0109713861427	0.14344606180433642	0.833,0.733,0.714	0.815,0.9,0.962	-0.132	MXE	EIF4E	JC	59880893	59881110	59886082	59886230	0.132	NA	NA
ENSG00000110075	PPP6R3:68575957:68583042	PPP6R3	chr11	+	68574108	68574224	68587926	68588024	62,102,70	13,26,17	88,38,92	5,3,15	170	171	0.00134462326996	0.05049639553834816	0.828,0.798,0.806	0.947,0.927,0.861	-0.101	MXE	EIF4E	JCEC	68575957	68576043	68583042	68583129	0.101	NA	NA
ENSG00000113068	PFDN1:140281448:140300415	PFDN1	chr5	-	140245034	140246057	140303040	140303101	27,24,16	144,145,114	37,39,31	79,98,50	168	168	8.04795137199e-8	5.997735759975547e-5	0.158,0.142,0.123	0.319,0.285,0.383	-0.188	MXE	EIF4E	JC	140281448	140281533	140300415	140300582	0.188	NA	NA
ENSG00000113761	ZNF346:177050750:177062057	ZNF346	chr5	+	177044388	177044533	177064511	177067985	8,9,12	19,32,23	16,23,20	16,31,20	168	168	0.00499444499444	0.0949980708384386	0.296,0.22,0.343	0.5,0.426,0.5	-0.189	MXE	EIF4E	JC	177050750	177050936	177062057	177062151	0.189	NA	NA
ENSG00000117020	AKT3:243645892:243664771	AKT3	chr1	-	243637610	243637742	243695590	243695716	20,55,49	79,200,135	11,8,23	75,52,108	196	229	0.00852900001428	0.1359676744972259	0.228,0.243,0.298	0.146,0.152,0.199	0.091	MXE	EIF4E	JCEC	243645892	243646037	243664771	243664883	-0.091	NA	NA
ENSG00000118181	RPS25:119017361:119017957	RPS25	chr11	-	119015840	119015939	119018281	119018343	936,903,771	1176,1350,1260	691,1167,911	946,1202,645	180	268	0.00596795870607	0.11234682264176774	0.542,0.499,0.477	0.521,0.591,0.678	-0.091	MXE	EIF4E	JCEC	119017361	119017545	119017957	119018053	0.091	NA	NA
ENSG00000118482	PHF3:63679999:63691736	PHF3	chr6	+	63646525	63646795	63694580	63694764	4,14,12	2,6,12	5,4,12	0,0,1	168	168	4.33810053213e-7	1.8474110980399e-4	0.667,0.7,0.5	1.0,1.0,0.923	-0.352	MXE	EIF4E	JC	63679999	63680161	63691736	63692043	0.352	NA	NA
ENSG00000125966	MMP24:35263790:35267204	MMP24	chr20	+	35254449	35254754	35269759	35269898	23,25,19	86,115,52	2,1,10	49,58,44	168	168	1.48809418341e-4	0.01031629944359351	0.211,0.179,0.268	0.039,0.017,0.185	0.139	MXE	EIF4E	JC	35263790	35263952	35267204	35267419	-0.139	NA	NA
ENSG00000128656	CHN1:174875787:174877839	CHN1	chr2	-	174846879	174846957	174915057	174915171	5,16,6	0,0,0	10,2,11	1,0,4	373	162	0.00478246258335	0.09426317448792862	1.0,1.0,1.0	0.813,1.0,0.544	0.214	MXE	EIF4E	JCEC	174875787	174875865	174877839	174878128	-0.214	NA	NA
ENSG00000132970	WASF3:26676548:26680034	WASF3	chr13	+	26671871	26671989	26681053	26681320	31,34,26	8,8,4	29,20,43	0,0,3	168	168	8.63918150329e-6	0.00129431791027899	0.795,0.81,0.867	1.0,1.0,0.935	-0.154	MXE	EIF4E	JC	26676548	26676724	26680034	26680201	0.154	NA	NA
ENSG00000140905	GCSH:81087600:81090600	GCSH	chr16	-	81084462	81084594	81096130	81096425	68,36,66	0,1,0	63,40,41	3,6,0	164	148	0.00388462119397	0.08271468413731836	1.0,0.97,1.0	0.95,0.857,1.0	0.054	MXE	EIF4E	JC	81087600	81087664	81090600	81090680	-0.054	NA	NA
ENSG00000143401	ANP32E:150230570:150231776	ANP32E	chr1	-	150229071	150229237	150235732	150236112	145,216,99	73,109,57	165,57,186	60,18,68	234	207	0.0105237030475	0.14687774949867224	0.637,0.637,0.606	0.709,0.737,0.708	-0.091	MXE	EIF4E	JCEC	150230570	150230693	150231776	150231926	0.091	NA	NA
ENSG00000152942	RAD17:69372033:69373829	RAD17	chr5	+	69371034	69371171	69374627	69374711	1,10,6	0,3,3	4,3,6	0,1,1	168	168	0.0108634694943	0.14329204673676238	1.0,0.769,0.667	1.0,0.75,0.857	-0.057	MXE	EIF4E	JC	69372033	69372217	69373829	69374087	0.057	NA	NA
ENSG00000153339	TRAPPC8:31855659:31857539	TRAPPC8	chr18	-	31853848	31853945	31864626	31864781	3,9,8	2,8,11	1,0,2	6,2,4	168	168	0.00218348615234	0.05611182948384086	0.6,0.529,0.421	0.143,0.0,0.333	0.358	MXE	EIF4E	JC	31855659	31855807	31857539	31857982	-0.358	NA	NA
ENSG00000155508	CNOT8:154865191:154870660	CNOT8	chr5	+	154858626	154858768	154871729	154871874	19,40,36	36,59,52	5,7,24	25,31,58	278	246	0.00243526861994	0.06791923852819487	0.318,0.375,0.38	0.15,0.167,0.268	0.163	MXE	EIF4E	JCEC	154865191	154865385	154870660	154870822	-0.163	NA	NA
ENSG00000159023	EPB41:28993329:28997214	EPB41	chr1	+	28987430	28987905	29011864	29011907	30,55,20	10,7,1	7,8,24	1,0,2	168	168	0.00829840228797	0.1237079868488308	0.75,0.887,0.952	0.875,1.0,0.923	-0.07	MXE	EIF4E	JC	28993329	28993542	28997214	28997319	0.07	NA	NA
ENSG00000163138	PACRGL:20707802:20709682	PACRGL	chr4	+	20704659	20704814	20712787	20712922	2,2,4	2,2,2	0,2,3	1,0,0	152	175	0.00416140031216	0.09017365280738072	0.535,0.535,0.697	0.0,1.0,1.0	-0.078	MXE	EIF4E	JCEC	20707802	20707870	20709682	20709773	0.078	NA	NA
ENSG00000165006	UBAP1:34220907:34234215	UBAP1	chr9	+	34179042	34179240	34241184	34242108	22,24,24	13,29,31	15,31,29	5,13,12	125	209	0.00164069134395	0.05668475874299864	0.739,0.58,0.564	0.834,0.799,0.802	-0.184	MXE	EIF4E	JCEC	34220907	34220948	34234215	34234340	0.184	NA	NA
ENSG00000165304	MELK:36581643:36589535	MELK	chr9	+	36572861	36573007	36594627	36594771	33,49,43	63,70,73	54,23,47	39,14,59	168	168	0.00493078770948	0.09483018169006374	0.344,0.412,0.371	0.581,0.622,0.443	-0.173	MXE	EIF4E	JC	36581643	36581739	36589535	36589652	0.173	NA	NA
ENSG00000165732	DDX21:68965376:68967017	DDX21	chr10	+	68963290	68963469	68968975	68969121	92,98,86	54,60,78	164,38,164	49,15,92	168	168	0.00696666163418	0.11348425317754415	0.63,0.62,0.524	0.77,0.717,0.641	-0.118	MXE	EIF4E	JC	68965376	68965494	68967017	68967203	0.118	NA	NA
ENSG00000170871	KIAA0232:6824184:6842066	KIAA0232	chr4	+	6782731	6782841	6857163	6857230	6,7,1	6,14,8	15,3,11	0,2,7	168	168	9.02709729862e-4	0.03452298880749414	0.5,0.333,0.111	1.0,0.6,0.611	-0.422	MXE	EIF4E	JC	6824184	6824684	6842066	6842204	0.422	NA	NA
ENSG00000176014	TUBB6:12308686:12310942	TUBB6	chr18	+	12308233	12308349	12329145	12329826	218,137,129	19,37,22	589,881,428	24,62,26	168	168	3.03268599788e-7	1.50673949328e-4	0.92,0.787,0.854	0.961,0.934,0.943	-0.092	MXE	EIF4E	JC	12308686	12308795	12310942	12311053	0.092	NA	NA
ENSG00000176014	TUBB6:12308686:12310942	TUBB6	chr18	+	12308240	12308349	12325066	12326616	221,137,131	309,170,204	591,902,432	553,1013,401	168	168	0.00166620818528	0.04962727830316594	0.417,0.446,0.391	0.517,0.471,0.519	-0.084	MXE	EIF4E	JC	12308686	12308795	12310942	12311053	0.084	NA	NA
ENSG00000185480	PARPBP:102153868:102164437	PARPBP	chr12	+	102123987	102124041	102165728	102165883	4,4,0	2,0,13	0,1,1	5,2,3	205	255	0.00192351129911	0.06096090993432866	0.713,1.0,0.0	0.0,0.383,0.293	0.346	MXE	EIF4E	JCEC	102153868	102153989	102164437	102164608	-0.346	NA	NA
ENSG00000185973	TMLHE:155524455:155545095	TMLHE	chrX	-	155513985	155514265	155612791	155612877	4,17,9	7,19,12	6,5,8	0,1,5	168	168	0.00216139911791	0.05611182948384086	0.364,0.472,0.429	1.0,0.833,0.615	-0.394	MXE	EIF4E	JC	155524455	155524632	155545095	155545277	0.394	NA	NA
ENSG00000196535	MYO18A:29085603:29086437	MYO18A	chr17	-	29082315	29082438	29086935	29087121	56,74,26	15,26,8	36,54,58	8,7,8	168	129	0.00998829838922	0.13472903845368697	0.741,0.686,0.714	0.776,0.856,0.848	-0.113	MXE	EIF4E	JC	29085603	29085648	29086437	29086577	0.113	NA	NA
ENSG00000245910	SNHG6:66922323:66922613	SNHG6	chr8	-	66921817	66922114	66925436	66925596	80,92,83	66,86,89	133,145,89	68,69,49	196	153	3.68016201961e-5	0.00426332615502512	0.486,0.455,0.421	0.604,0.621,0.586	-0.15	MXE	EIF4E	JCEC	66922323	66922392	66922613	66922725	0.15	NA	NA
ENSG00000251022	THAP9-AS1:82895691:82897988	THAP9-AS1	chr4	-	82893008	82894847	82900076	82900223	5,3,11	7,2,3	3,0,7	0,1,0	158	167	0.0017277999516	0.05018490373459883	0.43,0.613,0.795	1.0,0.0,1.0	-0.054	MXE	EIF4E	JC	82895691	82895774	82897988	82898062	0.054	NA	NA
ENSG00000266412	NCOA4:46009410:46010222	NCOA4	chr10	-	46005087	46006597	46012882	46013026	1539,2162,1295	150,204,147	1416,652,1559	88,58,110	1068	225	0.00245790073027	0.06791923852819487	0.684,0.691,0.65	0.772,0.703,0.749	-0.066	MXE	EIF4E	JCEC	46009410	46009551	46010222	46011206	0.066	NA	NA
ENSG00000047249	ATP6V1H:53743576:53756554	ATP6V1H	chr8	-	53715542	53716024	53769617	53769743	86,138,124,185,213	0,7,20,7,54	133,152,292	0,6,18	202	214	3.45569209433e-4	0.00584526641487734	1.0,0.954,0.868,0.966,0.807	1.0,0.964,0.945	-0.051	MXE	A1_NCBP2	JCEC	53743576	53743690	53756554	53756656	-0.051	NA	NA
ENSG00000066427	ATXN3:92088729:92093251	ATXN3	chr14	-	92083125	92083258	92093745	92093831	49,75,154,133,103	141,152,135,213,195	50,60,51	167,216,139	167	188	3.17577973633e-4	0.00549814919209793	0.281,0.357,0.562,0.413,0.373	0.252,0.238,0.292	0.137	MXE	A1_NCBP2	JCEC	92088729	92088817	92093251	92093318	0.137	NA	NA
ENSG00000074201	CLNS1A:77625716:77629762	CLNS1A	chr11	-	77624962	77625070	77637589	77637794	211,318,393,307,338	314,296,434,416,341	416,312,453	415,273,328	200	200	0.00363250131508	0.03170899141204017	0.402,0.518,0.475,0.425,0.498	0.501,0.533,0.58	-0.074	MXE	A1_NCBP2	JC	77625716	77625818	77629762	77629899	-0.074	NA	NA
ENSG00000074657	ZNF532:58939444:58948066	ZNF532	chr18	+	58934432	58934614	58953517	58953799	608,551,486,771,664	565,639,602,824,621	771,715,832	656,551,816	277	263	0.0155003615383	0.09021074248132138	0.505,0.45,0.434,0.47,0.504	0.527,0.552,0.492	-0.051	MXE	A1_NCBP2	JCEC	58939444	58939621	58948066	58948229	-0.051	NA	NA
ENSG00000085365	SCAMP1:78421800:78449932	SCAMP1	chr5	+	78418774	78418903	78459244	78459362	202,155,196,169,166	122,114,188,206,140	236,254,100	115,119,47	260	202	1.34555549051e-5	4.9523917359048e-4	0.563,0.514,0.448,0.389,0.479	0.615,0.624,0.623	-0.142	MXE	A1_NCBP2	JCEC	78421800	78421960	78449932	78450034	-0.142	NA	NA
ENSG00000108423	TUBD1:59880893:59886082	TUBD1	chr17	-	59878102	59878334	59890830	59891003	76,143,104,54,164	147,176,112,218,308	61,70,99	201,225,294	248	317	0.00257934143263	0.02563220548676062	0.398,0.509,0.543,0.24,0.405	0.279,0.285,0.301	0.131	MXE	A1_NCBP2	JCEC	59880893	59881110	59886082	59886230	0.131	NA	NA
ENSG00000110075	PPP6R3:68575957:68583042	PPP6R3	chr11	+	68574108	68574224	68587944	68588024	72,100,120,132,103	13,37,2,21,31	142,81,87	34,28,35	186	187	0.0107460995558	0.06813925506121414	0.848,0.731,0.984,0.863,0.77	0.808,0.744,0.714	0.084	MXE	A1_NCBP2	JC	68575957	68576043	68583042	68583129	0.084	NA	NA
ENSG00000113068	PFDN1:140281448:140300415	PFDN1	chr5	-	140245034	140246057	140303040	140303101	142,98,241,111,180	178,191,211,128,212	63,65,85	224,86,172	267	185	0.00212450697828	0.02228209825504749	0.356,0.262,0.442,0.375,0.37	0.163,0.344,0.255	0.107	MXE	A1_NCBP2	JCEC	140281448	140281533	140300415	140300582	0.107	NA	NA
ENSG00000113761	ZNF346:177050750:177062057	ZNF346	chr5	+	177044388	177044533	177064511	177067985	218,269,442,284,196	37,110,115,99,110	232,173,360	126,121,162	286	194	0.00232129041095	0.02390448026820271	0.8,0.624,0.723,0.661,0.547	0.555,0.492,0.601	0.122	MXE	A1_NCBP2	JCEC	177050750	177050936	177062057	177062151	0.122	NA	NA
ENSG00000117020	AKT3:243645892:243664771	AKT3	chr1	-	243637610	243637742	243695590	243695716	460,718,634,605,554	191,132,222,290,227	801,591,589	225,122,173	200	200	0.00967708250418	0.0632942179046201	0.707,0.845,0.741,0.676,0.709	0.781,0.829,0.773	-0.059	MXE	A1_NCBP2	JC	243645892	243646037	243664771	243664883	-0.059	NA	NA
ENSG00000118181	RPS25:119017361:119017957	RPS25	chr11	-	119015840	119015939	119018281	119018343	1641,1773,2938,2193,1909	10240,13215,10061,13261,10382	2889,1387,2290	16642,13320,19805	196	284	1.18475757976e-4	0.00257344884128196	0.188,0.163,0.297,0.193,0.21	0.201,0.131,0.143	0.052	MXE	A1_NCBP2	JCEC	119017361	119017545	119017957	119018053	0.052	NA	NA
ENSG00000118482	PHF3:63679999:63691736	PHF3	chr6	+	63646525	63646795	63694580	63694764	34,47,80,28,132	284,338,558,105,435	17,42,12	268,244,92	200	200	0.00737242551362	0.05210904341526394	0.107,0.122,0.125,0.211,0.233	0.06,0.147,0.115	0.052	MXE	A1_NCBP2	JC	63679999	63680161	63691736	63692043	0.052	NA	NA
ENSG00000125966	MMP24:35263790:35267204	MMP24	chr20	+	35254449	35254754	35269759	35269898	45,121,48,22,246	155,199,152,112,241	137,59,243	163,104,152	262	315	0.00487406246287	0.04051265510799582	0.259,0.422,0.275,0.191,0.551	0.503,0.405,0.658	-0.182	MXE	A1_NCBP2	JCEC	35263790	35263952	35267204	35267419	-0.182	NA	NA
ENSG00000128656	CHN1:174875787:174877839	CHN1	chr2	-	174846879	174846957	174915057	174915171	85,73,77,77,76	0,2,0,0,5	40,52,46	0,9,4	389	178	1.81408208307e-4	0.00358755038816082	1.0,0.944,1.0,1.0,0.874	1.0,0.726,0.84	0.108	MXE	A1_NCBP2	JCEC	174875787	174875865	174877839	174878128	0.108	NA	NA
ENSG00000132970	WASF3:26676548:26680034	WASF3	chr13	+	26671871	26671989	26681053	26681320	54,97,53,122,139	0,0,2,0,27	55,42,137	30,0,12	276	267	0.0121856826482	0.07652146686665877	1.0,1.0,0.962,1.0,0.833	0.639,1.0,0.917	0.107	MXE	A1_NCBP2	JCEC	26676548	26676724	26680034	26680201	0.107	NA	NA
ENSG00000140905	GCSH:81087600:81090600	GCSH	chr16	-	81084462	81084594	81096130	81096425	15,54,27,42,76	403,326,314,413,164	30,24,22	457,322,248	180	164	0.00473460970596	0.03780020380628794	0.033,0.131,0.073,0.085,0.297	0.056,0.064,0.075	0.059	MXE	A1_NCBP2	JC	81087600	81087664	81090600	81090680	0.059	NA	NA
ENSG00000143401	ANP32E:150230570:150231776	ANP32E	chr1	-	150229071	150229237	150235732	150236112	667,1132,1010,587,1192	404,580,446,419,511	799,606,416	524,572,374	250	223	3.8154541792e-5	0.00108331645445142	0.596,0.635,0.669,0.555,0.675	0.576,0.486,0.498	0.106	MXE	A1_NCBP2	JCEC	150230570	150230693	150231776	150231926	0.106	NA	NA
ENSG00000152942	RAD17:69372033:69373829	RAD17	chr5	+	69371034	69371171	69374627	69374711	121,147,227,87,102	295,301,303,330,168	218,197,135	225,246,149	200	200	1.30963213794e-5	4.0670780724687e-4	0.291,0.328,0.428,0.209,0.378	0.492,0.445,0.475	-0.144	MXE	A1_NCBP2	JC	69372033	69372217	69373829	69374087	-0.144	NA	NA
ENSG00000153339	TRAPPC8:31855659:31857539	TRAPPC8	chr18	-	31853848	31853945	31864626	31864781	107,38,85,57,53	12,4,3,17,6	75,66,63	3,9,0	200	200	0.0184496470654	0.0998153745211764	0.899,0.905,0.966,0.77,0.898	0.962,0.88,1.0	-0.06	MXE	A1_NCBP2	JC	31855659	31855807	31857539	31857982	-0.06	NA	NA
ENSG00000155508	CNOT8:154865191:154870660	CNOT8	chr5	+	154863206	154863395	154871729	154871874	536,833,844,923,584	266,351,262,240,320	654,649,841	263,372,479	294	262	0.0242854304457	0.12657023150643185	0.642,0.679,0.742,0.774,0.619	0.689,0.609,0.61	0.055	MXE	A1_NCBP2	JCEC	154865191	154865385	154870660	154870822	0.055	NA	NA
ENSG00000159023	EPB41:28993329:28997214	EPB41	chr1	+	28987430	28987905	29011864	29011907	360,307,283,238,250	129,211,183,147,172	404,429,367	162,197,125	313	205	0.0021917704859	0.02285332658146335	0.646,0.488,0.503,0.515,0.488	0.62,0.588,0.658	-0.094	MXE	A1_NCBP2	JCEC	28993329	28993542	28997214	28997319	-0.094	NA	NA
ENSG00000163138	PACRGL:20707802:20709682	PACRGL	chr4	+	20704659	20704814	20712787	20712922	33,19,16,10,21	38,22,41,19,11	56,22,36	41,13,23	168	191	0.0164107458982	0.09454016658745654	0.497,0.495,0.307,0.374,0.685	0.608,0.658,0.64	-0.164	MXE	A1_NCBP2	JCEC	20707802	20707870	20709682	20709773	-0.164	NA	NA
ENSG00000165006	UBAP1:34220907:34234215	UBAP1	chr9	+	34179042	34179240	34241184	34242108	10,9,25,6,27	147,113,176,175,118	5,4,0	81,76,60	141	225	0.00191067003379	0.02058242109570528	0.098,0.113,0.185,0.052,0.267	0.09,0.077,0.0	0.087	MXE	A1_NCBP2	JCEC	34220907	34220948	34234215	34234340	0.087	NA	NA
ENSG00000165304	MELK:36581643:36589535	MELK	chr9	+	36572861	36573007	36594627	36594771	217,355,257,178,249	205,315,188,147,271	150,215,128	228,261,264	196	200	1.24543552337e-5	3.8984108763264e-4	0.519,0.535,0.582,0.553,0.484	0.402,0.457,0.331	0.138	MXE	A1_NCBP2	JC	36581643	36581739	36589535	36589652	0.138	NA	NA
ENSG00000165732	DDX21:68965376:68967017	DDX21	chr10	+	68963290	68963469	68968975	68969121	239,224,279,242,280	811,1031,865,783,842	166,223,158	1201,972,767	200	200	1.32220072246e-6	6.5184495617278e-5	0.228,0.178,0.244,0.236,0.25	0.121,0.187,0.171	0.068	MXE	A1_NCBP2	JC	68965376	68965494	68967017	68967203	0.068	NA	NA
ENSG00000170871	KIAA0232:6824184:6842066	KIAA0232	chr4	+	6782731	6782841	6857163	6857230	17,22,37,39,39	56,92,125,41,61	8,24,4	99,67,103	200	200	8.20722395091e-5	0.00184764107726684	0.233,0.193,0.228,0.487,0.39	0.075,0.264,0.037	0.181	MXE	A1_NCBP2	JC	6824184	6824684	6842066	6842204	0.181	NA	NA
ENSG00000176014	TUBB6:12308686:12310942	TUBB6	chr18	+	12308233	12308349	12329145	12329826	118,208,199,87,223	64,98,85,43,68	154,112,250	95,63,172	200	200	0.00269005639647	0.02562701069487362	0.648,0.68,0.701,0.669,0.766	0.618,0.64,0.592	0.076	MXE	A1_NCBP2	JC	12308686	12308795	12310942	12311053	0.076	NA	NA
ENSG00000185480	PARPBP:102153868:102164437	PARPBP	chr12	+	102148229	102148463	102165728	102165883	123,68,123,67,56	57,60,97,39,69	68,65,44	87,86,50	208	271	0.00282551989973	0.02726078058598725	0.738,0.596,0.623,0.691,0.514	0.505,0.496,0.534	0.121	MXE	A1_NCBP2	JCEC	102153868	102153976	102164437	102164608	0.121	NA	NA
ENSG00000185480	PARPBP:102153868:102164437	PARPBP	chr12	+	102123987	102124041	102165728	102165883	24,34,45,14,21	53,70,104,39,72	16,21,15	87,94,46	221	271	0.00498660545503	0.04098597105142886	0.357,0.373,0.347,0.306,0.263	0.184,0.215,0.286	0.101	MXE	A1_NCBP2	JCEC	102153868	102153989	102164437	102164608	0.101	NA	NA
ENSG00000185973	TMLHE:155524455:155545095	TMLHE	chrX	-	155513985	155514265	155612791	155612877	128,76,102,94,104	133,128,169,224,128	159,105,143	145,107,109	282	277	1.41988905571e-4	0.0029243828997136	0.486,0.368,0.372,0.292,0.444	0.519,0.491,0.563	-0.132	MXE	A1_NCBP2	JCEC	155524455	155524632	155545095	155545277	-0.132	NA	NA
ENSG00000196535	MYO18A:29085603:29086437	MYO18A	chr17	-	29082315	29082438	29086935	29087121	18,23,42,36,13	15,16,59,19,9	7,11,0	26,3,29	200	145	0.0286301661041	0.13854892652094528	0.465,0.51,0.34,0.579,0.512	0.163,0.727,0.0	0.185	MXE	A1_NCBP2	JC	29085603	29085648	29086437	29086577	0.185	NA	NA
ENSG00000245910	SNHG6:66922323:66922613	SNHG6	chr8	-	66921817	66922114	66925436	66925596	334,462,547,696,540	938,1199,1469,1596,894	690,443,673	2703,1602,1865	212	169	2.89394390226e-5	8.5307356749344e-4	0.221,0.235,0.229,0.258,0.325	0.169,0.181,0.223	0.063	MXE	A1_NCBP2	JCEC	66922323	66922392	66922613	66922725	0.063	NA	NA
ENSG00000251022	THAP9-AS1:82895691:82897988	THAP9-AS1	chr4	-	82893008	82894847	82900076	82900223	35,23,52,22,37	53,100,168,80,49	60,37,30	122,53,22	174	183	0.026357983391	0.13266905020668038	0.41,0.195,0.246,0.224,0.443	0.341,0.423,0.589	-0.147	MXE	A1_NCBP2	JCEC	82895691	82895774	82897988	82898062	-0.147	NA	NA
ENSG00000266412	NCOA4:46009410:46010222	NCOA4	chr10	-	46005087	46006597	46012882	46013026	4105,4980,5791,4925,4718	416,482,490,547,497	4668,3191,5144	533,490,591	1084	241	0.00364003745501	0.03333905272733813	0.687,0.697,0.724,0.667,0.679	0.661,0.591,0.659	0.054	MXE	A1_NCBP2	JCEC	46009410	46009551	46010222	46011206	0.054	NA	NA
ENSG00000101247	NDUFAF5:13794837:13794941	NDUFAF5	chr20	+	13793179	13793227	13798460	13798500	5,5,8	1,1,3	4,6,5	0,0,0	188	84	8.60465711926e-4	0.0765739392331403	0.691,0.691,0.544	1.0,1.0,1.0	-0.358	SE	EIF4E	NA	NA	NA	NA	NA	0.358	13794837	13794941
ENSG00000088305	DNMT3B:32805337:32805407	DNMT3B	chr20	+	32802384	32802470	32807761	32809356	0,0,0	10,11,5	6,1,3	2,7,8	154	84	1.8589456431e-5	0.00740034595922057	0.0,0.0,0.0	0.621,0.072,0.17	-0.288	SE	EIF4E	NA	NA	NA	NA	NA	0.288	32805337	32805407
ENSG00000175155	YPEL2:59353214:59353526	YPEL2	chr17	+	59331654	59331824	59388326	59388370	38,220,45	4,6,1	42,47,43	0,1,0	396	84	3.00308240947e-4	0.03960151716488048	0.668,0.886,0.905	1.0,0.909,1.0	-0.15	SE	EIF4E	NA	NA	NA	NA	NA	0.15	59353214	59353526
ENSG00000196535	MYO18A:29085603:29085648	MYO18A	chr17	-	29082315	29082438	29086437	29086577	52,80,30	4,1,1	33,31,29	10,9,3	129	84	1.35134918114e-5	0.00618662953418508	0.894,0.981,0.951	0.682,0.692,0.863	0.196	SE	EIF4E	NA	NA	NA	NA	NA	-0.196	29085603	29085648
ENSG00000221926	TRIM16:15651090:15651946	TRIM16	chr17	-	15642720	15642816	15677175	15677280	78,92,221	5,2,0	110,119,266	1,0,0	940	84	7.76799812196e-4	0.07221559633380745	0.582,0.804,1.0	0.908,1.0,1.0	-0.174	SE	EIF4E	NA	NA	NA	NA	NA	0.174	15651090	15651946
ENSG00000065559	MAP2K4:12054888:12054991	MAP2K4	chr17	+	12020876	12021001	12095574	12095694	4,10,5	1,1,0	3,3,5	2,1,2	187	84	0.00122520725642	0.09620850766917435	0.642,0.818,1.0	0.403,0.574,0.529	0.318	SE	EIF4E	NA	NA	NA	NA	NA	-0.318	12054888	12054991
ENSG00000162086	ZNF75A:3313048:3313175	ZNF75A	chr16	+	3312676	3312768	3316911	3317022	11,17,18	4,1,1	10,3,28	0,0,2	211	84	9.28006853758e-4	0.07887677231819026	0.523,0.871,0.878	1.0,1.0,0.848	-0.192	SE	EIF4E	NA	NA	NA	NA	NA	0.192	3313048	3313175
ENSG00000151881	TMEM267:43479889:43479987	TMEM267	chr5	-	43453657	43454043	43483821	43483836	2,1,2	0,0,0	0,0,0	5,1,1	182	84	1.4188650254700001e-13	3.442734097800408e-9	1.0,1.0,1.0	0.0,0.0,0.0	1	SE	EIF4E	NA	NA	NA	NA	NA	-1	43479889	43479987
ENSG00000150471	ADGRL3:61383123:61383189	ADGRL3	chr4	+	61201257	61201765	61497120	61497348	2,5,14	0,7,7	1,1,10	0,0,0	150	84	5.17456066662e-7	5.2314808339528e-4	1.0,0.286,0.528	1.0,1.0,1.0	-0.395	SE	EIF4E	NA	NA	NA	NA	NA	0.395	61383123	61383189
ENSG00000087206	UIMC1:176968554:176969291	UIMC1	chr5	-	176958092	176958154	176969600	176969706	182,267,175	4,2,2	200,119,285	0,0,1	821	84	0.00126160747848	0.09780077909852626	0.823,0.932,0.9	1.0,1.0,0.967	-0.104	SE	EIF4E	NA	NA	NA	NA	NA	0.104	176968554	176969291
ENSG00000087206	UIMC1:176969052:176969291	UIMC1	chr5	-	176958092	176958154	176969600	176969706	49,75,49	4,2,2	62,39,97	0,0,1	323	84	3.73266496995e-4	0.04574211254084182	0.761,0.907,0.864	1.0,1.0,0.962	-0.143	SE	EIF4E	NA	NA	NA	NA	NA	0.143	176969052	176969291
ENSG00000135541	AHI1:135497187:135497249	AHI1	chr6	-	135492227	135492291	135497582	135497740	4,8,1	4,5,2	0,0,2	2,1,6	146	84	1.89365987398e-4	0.02983620985860436	0.365,0.479,0.223	0.0,0.0,0.161	0.302	SE	EIF4E	NA	NA	NA	NA	NA	-0.302	135497187	135497249
ENSG00000105048	TNNT1:55146433:55146466	TNNT1	chr19	-	55145543	55145565	55146680	55146707	165,377,86	93,127,38	87,197,104	80,114,91	117	84	8.54856791728e-4	0.07653965016416307	0.56,0.681,0.619	0.438,0.554,0.451	0.139	SE	EIF4E	NA	NA	NA	NA	NA	-0.139	55146433	55146466
ENSG00000145725	PPIP5K2:103183233:103183407	PPIP5K2	chr5	+	103180020	103180188	103184671	103184744	10,21,27	1,2,5	17,8,21	0,1,0	258	84	1.20806778647e-4	0.02237599753504433	0.765,0.774,0.637	1.0,0.723,1.0	-0.182	SE	EIF4E	NA	NA	NA	NA	NA	0.182	103183233	103183407
ENSG00000099290	WASHC2A:50099977:50100064	WASHC2A	chr10	+	50097674	50097802	50104041	50104143	16,34,17	1,1,2	4,3,11	3,4,5	171	84	6.62678404117e-6	0.00382838780892735	0.887,0.944,0.807	0.396,0.269,0.519	0.485	SE	EIF4E	NA	NA	NA	NA	NA	-0.485	50099977	50100064
ENSG00000113360	DROSHA:31531449:31531525	DROSHA	chr5	-	31530797	31530924	31531989	31532109	51,57,36	6,8,2	52,19,35	13,8,17	160	84	3.16322565004e-4	0.04104412148265805	0.817,0.789,0.904	0.677,0.555,0.519	0.253	SE	EIF4E	NA	NA	NA	NA	NA	-0.253	31531449	31531525
ENSG00000087258	GNAO1:56351383:56351537	GNAO1	chr16	+	56336730	56336860	56354865	56355081	7,22,7	0,0,0	2,0,10	0,2,4	238	84	4.89792143881e-5	0.01277883503132106	1.0,1.0,1.0	1.0,0.0,0.469	0.51	SE	EIF4E	NA	NA	NA	NA	NA	-0.51	56351383	56351537
ENSG00000024526	DEPDC1:68482045:68482897	DEPDC1	chr1	-	68481439	68481612	68483949	68484090	31,40,50	2,4,7	36,21,54	1,0,0	936	84	6.4858696458e-7	6.2949256434276e-4	0.582,0.473,0.391	0.764,1.0,1.0	-0.439	SE	EIF4E	NA	NA	NA	NA	NA	0.439	68482045	68482897
ENSG00000129116	PALLD:168877722:168878394	PALLD	chr4	+	168711580	168711923	168890921	168891057	825,1103,575	49,77,33	556,438,886	18,15,31	756	84	1.99162440533e-4	0.03058530036134628	0.652,0.614,0.659	0.774,0.764,0.761	-0.125	SE	EIF4E	NA	NA	NA	NA	NA	0.125	168877722	168878394
ENSG00000153029	MR1:181052234:181052510	MR1	chr1	+	181050010	181050286	181053572	181053677	4,15,0	0,3,2	7,6,7	0,1,0	360	84	2.75622418418e-4	0.03736146570108577	1.0,0.538,0.0	1.0,0.583,1.0	-0.348	SE	EIF4E	NA	NA	NA	NA	NA	0.348	181052234	181052510
ENSG00000185917	SETD4:36057383:36057477	SETD4	chr21	-	36057108	36057204	36058815	36058924	2,8,1	10,8,3	1,0,1	7,2,10	178	84	5.59948459337e-4	0.05960121344264154	0.086,0.321,0.136	0.063,0.0,0.045	0.145	SE	EIF4E	NA	NA	NA	NA	NA	-0.145	36057383	36057477
ENSG00000143786	CNIH3:224684795:224684843	CNIH3	chr1	+	224680957	224681026	224730461	224730574	6,29,14	0,12,4	3,5,2	0,0,0	132	84	1.79022923119e-6	0.00131630672926042	1.0,0.606,0.69	1.0,1.0,1.0	-0.235	SE	EIF4E	NA	NA	NA	NA	NA	0.235	224684795	224684843
ENSG00000065325	GLP2R:9842494:9842616	GLP2R	chr17	+	9836370	9836475	9854494	9854601	17,18,30	5,1,2	12,4,14	0,0,1	206	84	1.58411027535e-4	0.02650817360075338	0.581,0.88,0.859	1.0,1.0,0.851	-0.177	SE	EIF4E	NA	NA	NA	NA	NA	0.177	9842494	9842616
ENSG00000122483	CCDC18:93183977:93184146	CCDC18	chr1	+	93183359	93183495	93186344	93186503	1,4,8	2,2,2	2,7,7	0,0,0	253	84	4.52013302787e-7	4.7685438168798e-4	0.142,0.399,0.57	1.0,1.0,1.0	-0.63	SE	EIF4E	NA	NA	NA	NA	NA	0.63	93183977	93184146
ENSG00000171603	CLSTN1:9756480:9756510	CLSTN1	chr1	-	9755113	9755309	9773271	9773394	26,53,24	25,59,22	6,34,10	26,50,39	114	84	8.05593541089e-4	0.07432289612541253	0.434,0.398,0.446	0.145,0.334,0.159	0.213	SE	EIF4E	NA	NA	NA	NA	NA	-0.213	9756480	9756510
ENSG00000179818	PCBP1-AS1:70083537:70083687	PCBP1-AS1	chr2	-	70051202	70051305	70085546	70085624	20,59,26	5,3,4	24,5,31	1,1,0	234	84	9.20999592715e-4	0.07887677231819026	0.589,0.876,0.7	0.896,0.642,1.0	-0.124	SE	EIF4E	NA	NA	NA	NA	NA	0.124	70083537	70083687
ENSG00000112759	SLC29A1:44226060:44226167	SLC29A1	chr6	+	44219614	44219782	44227262	44227342	27,68,15	16,96,31	25,38,22	11,16,9	191	84	6.20573977115e-4	0.0627400290863265	0.426,0.238,0.175	0.5,0.511,0.518	-0.23	SE	EIF4E	NA	NA	NA	NA	NA	0.23	44226060	44226167
ENSG00000164002	EXO5:40509450:40509625	EXO5	chr1	+	40508740	40508877	40514514	40516036	25,23,27	1,1,5	26,39,25	1,0,0	259	84	4.08266155514e-4	0.04904044553164206	0.89,0.882,0.637	0.894,1.0,1.0	-0.162	SE	EIF4E	NA	NA	NA	NA	NA	0.162	40509450	40509625
ENSG00000132849	PATJ:61771430:61771626	PATJ	chr1	+	61769282	61769422	61775205	61775334	32,87,51	0,1,0	40,26,47	3,2,2	280	84	4.30715886812e-4	0.051229854301992	1.0,0.963,1.0	0.8,0.796,0.876	0.164	SE	EIF4E	NA	NA	NA	NA	NA	-0.164	61771430	61771626
ENSG00000169764	UGP2:63857828:63857936	UGP2	chr2	+	63840939	63841232	63882465	63882651	145,257,221	0,7,1	77,38,236	6,3,8	192	84	9.71186046086e-4	0.08125813180079554	1.0,0.941,0.99	0.849,0.847,0.928	0.102	SE	EIF4E	NA	NA	NA	NA	NA	-0.102	63857828	63857936
ENSG00000152348	ATG10:81976192:81976327	ATG10	chr5	+	81972050	81972306	81987558	81987678	17,15,6	3,5,0	13,6,10	0,1,0	219	84	1.1889235481e-4	0.02237599753504433	0.685,0.535,1.0	1.0,0.697,1.0	-0.159	SE	EIF4E	NA	NA	NA	NA	NA	0.159	81976192	81976327
ENSG00000135597	REPS1:138907494:138907600	REPS1	chr6	-	138903492	138905132	138908667	138908816	38,48,59	3,0,0	7,22,22	9,6,2	190	84	1.89371671255e-6	0.00135144536215627	0.848,1.0,1.0	0.256,0.618,0.829	0.382	SE	EIF4E	NA	NA	NA	NA	NA	-0.382	138907494	138907600
ENSG00000118495	PLAGL1:143966157:143966212	PLAGL1	chr6	-	143964786	143964818	143968906	143968978	5,5,6	5,1,1	9,6,4	1,0,0	139	84	1.74214936449e-5	0.00718648244658732	0.377,0.751,0.784	0.845,1.0,1.0	-0.311	SE	EIF4E	NA	NA	NA	NA	NA	0.311	143966157	143966212
ENSG00000118495	PLAGL1:143966157:143966285	PLAGL1	chr6	-	143964786	143964818	143968906	143968978	4,4,7	5,1,1	5,5,6	1,0,0	212	84	1.6542959293e-5	0.00704207656640968	0.241,0.613,0.735	0.665,1.0,1.0	-0.359	SE	EIF4E	NA	NA	NA	NA	NA	0.359	143966157	143966285
ENSG00000203805	PLPP4:120513910:120514001	PLPP4	chr10	+	120503817	120503926	120575130	120575301	25,30,17	2,8,6	7,7,6	0,0,0	175	84	4.08870816093e-7	4.5094734007638e-4	0.857,0.643,0.576	1.0,1.0,1.0	-0.308	SE	EIF4E	NA	NA	NA	NA	NA	0.308	120513910	120514001
ENSG00000249859	PVT1:127989161:127989291	PVT1	chr8	+	127890627	127890998	128096517	128096654	17,24,19	4,7,5	22,24,37	2,1,1	214	84	1.33692867438e-4	0.02385238040820317	0.625,0.574,0.599	0.812,0.904,0.936	-0.285	SE	EIF4E	NA	NA	NA	NA	NA	0.285	127989161	127989291
ENSG00000173068	BNC2:16435037:16435099	BNC2	chr9	-	16418567	16419643	16435554	16436372	1,7,0	6,3,2	0,3,1	1,0,0	146	84	6.70464913506e-4	0.06559742202140961	0.087,0.573,0.0	0.0,1.0,1.0	-0.447	SE	EIF4E	NA	NA	NA	NA	NA	0.447	16435037	16435099
ENSG00000148153	INIP:112716460:112716541	INIP	chr9	-	112694130	112694233	112717986	112718117	26,45,56	1,0,2	39,34,55	7,2,6	165	84	2.66155897445e-4	0.03643176566217439	0.93,1.0,0.934	0.739,0.896,0.824	0.135	SE	EIF4E	NA	NA	NA	NA	NA	-0.135	112716460	112716541
ENSG00000173599	PC:66954248:66954436	PC	chr11	-	66952429	66952468	66958321	66958383	1,12,4	1,2,1	0,3,2	10,4,1	272	84	9.55655133227e-4	0.0802353500090655	0.236,0.649,0.553	0.0,0.188,0.382	0.289	SE	EIF4E	NA	NA	NA	NA	NA	-0.289	66954248	66954436
ENSG00000256269	HMBS:119088254:119088308	HMBS	chr11	+	119084880	119085066	119088634	119088707	45,40,35	6,1,8	55,59,53	0,1,2	138	84	4.46693627713e-5	0.01225543154670973	0.82,0.961,0.727	1.0,0.973,0.942	-0.136	SE	EIF4E	NA	NA	NA	NA	NA	0.136	119088254	119088308
ENSG00000010626	LRRC23:6905844:6905954	LRRC23	chr12	+	6905584	6905759	6906408	6906662	4,14,6	7,2,1	12,19,14	1,0,0	194	84	5.86025158078e-6	0.00346812547209868	0.198,0.752,0.722	0.839,1.0,1.0	-0.389	SE	EIF4E	NA	NA	NA	NA	NA	0.389	6905844	6905954
ENSG00000122966	CIT:119803205:119803389	CIT	chr12	-	119784959	119785065	119822819	119822973	140,194,125	1,3,3	80,66,143	15,2,6	268	84	2.17518157936e-4	0.0319061776402414	0.978,0.953,0.929	0.626,0.912,0.882	0.147	SE	EIF4E	NA	NA	NA	NA	NA	-0.147	119803205	119803389
ENSG00000111237	VPS29:110498819:110498859	VPS29	chr12	-	110496011	110496203	110499456	110499546	1,0,1	2,2,2	4,1,4	2,0,0	124	84	2.81133031299e-7	3.4107059357194e-4	0.253,0.0,0.253	0.575,1.0,1.0	-0.69	SE	EIF4E	NA	NA	NA	NA	NA	0.69	110498819	110498859
ENSG00000111237	VPS29:110498819:110498859	VPS29	chr12	-	110496011	110496203	110502048	110502078	1,0,1	3,3,10	4,1,4	5,2,3	124	84	1.86899067559e-4	0.029762845176	0.184,0.0,0.063	0.351,0.253,0.475	-0.277	SE	EIF4E	NA	NA	NA	NA	NA	0.277	110498819	110498859
ENSG00000197249	SERPINA1:94388559:94388660	SERPINA1	chr14	-	94382591	94383241	94390456	94390662	50,85,41	1,0,4	74,93,26	10,10,5	185	84	1.40316437113e-4	0.02467129007325965	0.958,1.0,0.823	0.771,0.809,0.702	0.166	SE	EIF4E	NA	NA	NA	NA	NA	-0.166	94388559	94388660
ENSG00000197249	SERPINA1:94388559:94388663	SERPINA1	chr14	-	94382591	94383241	94390456	94390650	51,86,42	1,0,4	81,97,27	10,10,5	188	84	1.97735598704e-4	0.03055959596785895	0.958,1.0,0.824	0.784,0.813,0.707	0.159	SE	EIF4E	NA	NA	NA	NA	NA	-0.159	94388559	94388663
ENSG00000010626	LRRC23:6905844:6905954	LRRC23	chr12	+	6905584	6905759	6906408	6906662	7,29,28,2,3	0,19,0,0,9	8,10,10	12,6,8	210	100	0.00812986303969	0.06464811686383244	1.0,0.421,1.0,1.0,0.137	0.241,0.442,0.373	0.36	SE	A1_NCBP2	NA	NA	NA	NA	NA	0.36	6905844	6905954
ENSG00000024526	DEPDC1:68482045:68482897	DEPDC1	chr1	-	68481439	68481612	68483949	68484090	793,1080,1235,335,1095	309,543,441,112,405	897,901,309	439,657,153	952	100	1.80572676425e-5	5.32709776117e-4	0.212,0.173,0.227,0.239,0.221	0.177,0.126,0.175	0.055	SE	A1_NCBP2	NA	NA	NA	NA	NA	0.055	68482045	68482897
ENSG00000065325	GLP2R:9842494:9842616	GLP2R	chr17	+	9836370	9836475	9854494	9854601	31,57,87,91,81	3,7,6,0,15	13,20,38	2,0,1	222	100	0.00891588208775	0.06962752495058545	0.823,0.786,0.867,1.0,0.709	0.745,1.0,0.945	-0.06	SE	A1_NCBP2	NA	NA	NA	NA	NA	-0.06	9842494	9842616
ENSG00000065559	MAP2K4:12054888:12054991	MAP2K4	chr17	+	12020876	12021001	12095574	12095694	54,58,75,82,82	2,0,0,0,0	91,38,91	12,0,0	203	100	7.32480803884e-5	0.00156989150114763	0.93,1.0,1.0,1.0,1.0	0.789,1.0,1.0	0.056	SE	A1_NCBP2	NA	NA	NA	NA	NA	0.056	12054888	12054991
ENSG00000087206	UIMC1:176968554:176969291	UIMC1	chr5	-	176958092	176958154	176969600	176969706	181,352,457,289,388	0,0,0,0,1	276,242,359	0,3,6	837	100	8.90461367889e-4	0.01116836815445426	1.0,1.0,1.0,1.0,0.979	1.0,0.906,0.877	0.068	SE	A1_NCBP2	NA	NA	NA	NA	NA	0.068	176968554	176969291
ENSG00000087206	UIMC1:176969052:176969291	UIMC1	chr5	-	176958092	176958154	176969600	176969706	65,84,109,125,112	0,0,0,0,1	67,79,61	0,3,6	339	100	5.9833583381e-5	0.00134473792124899	1.0,1.0,1.0,1.0,0.971	1.0,0.886,0.75	0.116	SE	A1_NCBP2	NA	NA	NA	NA	NA	0.116	176969052	176969291
ENSG00000087258	GNAO1:56351383:56351537	GNAO1	chr16	+	56336730	56336860	56354865	56355081	19,28,67,91,51	0,2,0,0,0	44,29,94	2,1,3	254	100	0.0090436132251	0.07041464476546434	1.0,0.846,1.0,1.0,1.0	0.896,0.919,0.925	0.056	SE	A1_NCBP2	NA	NA	NA	NA	NA	0.056	56351383	56351537
ENSG00000088305	DNMT3B:32805337:32805407	DNMT3B	chr20	+	32802384	32802470	32807761	32809356	4,4,2,16,2	46,59,28,20,37	10,0,9	17,2,23	170	100	0.0169944942678	0.1143083096170243	0.049,0.038,0.04,0.32,0.031	0.257,0.0,0.187	-0.052	SE	A1_NCBP2	NA	NA	NA	NA	NA	-0.052	32805337	32805407
ENSG00000099290	WASHC2A:50099977:50100064	WASHC2A	chr10	+	50097674	50097802	50104041	50104143	113,162,93,120,102	9,10,40,5,11	157,96,280	14,7,6	187	100	0.0130382129894	0.09313823752854254	0.87,0.897,0.554,0.928,0.832	0.857,0.88,0.961	-0.083	SE	A1_NCBP2	NA	NA	NA	NA	NA	-0.083	50099977	50100064
ENSG00000101247	NDUFAF5:13794837:13794941	NDUFAF5	chr20	+	13793179	13793227	13798460	13798500	169,194,78,135,122	4,18,25,8,5	133,123,142	2,0,3	204	100	5.89717866428e-7	3.626834257104721e-5	0.954,0.841,0.605,0.892,0.923	0.97,1.0,0.959	-0.133	SE	A1_NCBP2	NA	NA	NA	NA	NA	-0.133	13794837	13794941
ENSG00000105048	TNNT1:55146433:55146466	TNNT1	chr19	-	55145543	55145565	55146680	55146707	120,86,64,45,129	42,82,65,104,145	40,32,128	143,46,161	133	100	0.0226848268454	0.1432904794792328	0.682,0.441,0.425,0.245,0.401	0.174,0.343,0.374	0.142	SE	A1_NCBP2	NA	NA	NA	NA	NA	0.142	55146433	55146466
ENSG00000111237	VPS29:110498819:110498859	VPS29	chr12	-	110496011	110496203	110502048	110502078	0,6,0,43,0	18,18,6,8,23	0,0,0	35,9,9	140	100	6.71148550774e-4	0.00898232504871009	0.0,0.192,0.0,0.793,0.0	0.0,0.0,0.0	0.197	SE	A1_NCBP2	NA	NA	NA	NA	NA	0.197	110498819	110498859
ENSG00000112759	SLC29A1:44226060:44226167	SLC29A1	chr6	+	44219614	44219782	44227262	44227342	0,14,22,0,80	66,69,32,117,72	18,32,62	57,37,165	207	100	0.00728467114052	0.05946493887286438	0.0,0.089,0.249,0.0,0.349	0.132,0.295,0.154	-0.056	SE	A1_NCBP2	NA	NA	NA	NA	NA	-0.056	44226060	44226167
ENSG00000113360	DROSHA:31531449:31531525	DROSHA	chr5	-	31530797	31530924	31531989	31532109	281,334,189,424,229	39,53,11,39,15	374,378,282	72,84,40	176	100	6.71480131944e-5	0.00146748726494584	0.804,0.782,0.907,0.861,0.897	0.747,0.719,0.8	0.095	SE	A1_NCBP2	NA	NA	NA	NA	NA	0.095	31531449	31531525
ENSG00000118495	PLAGL1:143966157:143966212	PLAGL1	chr6	-	143964786	143964818	143968906	143968978	20,48,41,34,38	0,0,4,0,0	23,31,39	11,2,0	155	100	1.06617307593e-4	0.00212567748731184	1.0,1.0,0.869,1.0,1.0	0.574,0.909,1.0	0.146	SE	A1_NCBP2	NA	NA	NA	NA	NA	0.146	143966157	143966212
ENSG00000118495	PLAGL1:143966157:143966285	PLAGL1	chr6	-	143964786	143964818	143968906	143968978	2,48,44,34,53	0,0,4,0,0	44,21,25	11,2,0	200	100	2.12823370306e-5	6.1073929662951e-4	1.0,1.0,0.846,1.0,1.0	0.667,0.84,1.0	0.134	SE	A1_NCBP2	NA	NA	NA	NA	NA	0.134	143966157	143966285
ENSG00000122483	CCDC18:93183977:93184146	CCDC18	chr1	+	93183359	93183495	93186344	93186503	37,71,112,113,131	2,12,25,0,17	51,94,39	0,6,0	200	100	7.37290586864e-4	0.00987228659448761	0.902,0.747,0.691,1.0,0.794	1.0,0.887,1.0	-0.136	SE	A1_NCBP2	NA	NA	NA	NA	NA	-0.136	93183977	93184146
ENSG00000122966	CIT:119803205:119803389	CIT	chr12	-	119784959	119785065	119822819	119822973	348,529,394,307,415	8,25,28,5,36	415,466,717	0,0,4	284	100	0	0	0.939,0.882,0.832,0.956,0.802	1.0,1.0,0.984	-0.112	SE	A1_NCBP2	NA	NA	NA	NA	NA	-0.112	119803205	119803389
ENSG00000129116	PALLD:168877722:168878394	PALLD	chr4	+	168711580	168711923	168890921	168891057	432,512,453,521,1003	34,63,97,111,65	418,377,627	146,68,102	200	100	0.00442687110549	0.04099612439238877	0.864,0.803,0.7,0.701,0.885	0.589,0.735,0.755	0.098	SE	A1_NCBP2	NA	NA	NA	NA	NA	0.098	168877722	168878394
ENSG00000132849	PATJ:61771430:61771626	PATJ	chr1	+	61769282	61769422	61775205	61775334	120,190,95,72,131	10,0,8,0,0	157,133,164	0,0,0	296	100	3.4796362086e-5	8.8387493897363e-4	0.802,1.0,0.8,1.0,1.0	1.0,1.0,1.0	-0.08	SE	A1_NCBP2	NA	NA	NA	NA	NA	-0.08	61771430	61771626
ENSG00000135541	AHI1:135497187:135497249	AHI1	chr6	-	135492227	135492291	135497582	135497740	11,22,56,22,48	0,10,0,0,20	30,6,8	5,28,9	162	100	7.39568010082e-4	0.00970910529760086	1.0,0.576,1.0,1.0,0.597	0.787,0.117,0.354	0.415	SE	A1_NCBP2	NA	NA	NA	NA	NA	0.415	135497187	135497249
ENSG00000135597	REPS1:138907494:138907600	REPS1	chr6	-	138903492	138905132	138908667	138908816	665,671,460,970,376	26,39,41,67,25	676,632,762	24,15,18	200	100	2.47397100583e-7	1.8305084027743085e-5	0.927,0.896,0.849,0.879,0.883	0.934,0.955,0.955	-0.061	SE	A1_NCBP2	NA	NA	NA	NA	NA	-0.061	138907494	138907600
ENSG00000143786	CNIH3:224684795:224684843	CNIH3	chr1	+	224680957	224681026	224730461	224730574	22,7,14,11,22	0,8,6,32,12	24,9,35	0,4,5	148	100	0.0105256539382	0.0786055836104776	1.0,0.372,0.612,0.188,0.553	1.0,0.603,0.825	-0.264	SE	A1_NCBP2	NA	NA	NA	NA	NA	-0.264	224684795	224684843
ENSG00000145725	PPIP5K2:103183233:103183407	PPIP5K2	chr5	+	103180020	103180188	103184671	103184744	43,39,108,45,110	29,1,10,0,32	0,22,31	7,7,11	274	100	0.00402079110382	0.03678524251720236	0.351,0.934,0.798,1.0,0.556	0.0,0.534,0.507	0.381	SE	A1_NCBP2	NA	NA	NA	NA	NA	0.381	103183233	103183407
ENSG00000148153	INIP:112716460:112716541	INIP	chr9	-	112694130	112694233	112717986	112718117	94,128,113,111,118	0,0,15,0,12	71,80,42	2,0,0	181	100	4.76029386397e-4	0.00686456770215948	1.0,1.0,0.806,1.0,0.845	0.951,1.0,1.0	-0.053	SE	A1_NCBP2	NA	NA	NA	NA	NA	-0.053	112716460	112716541
ENSG00000150471	ADGRL3:61383123:61383189	ADGRL3	chr4	+	61201257	61201765	61497120	61497348	41,42,4,9,32	0,1,0,0,0	80,55,29	13,7,25	166	100	2.41152653402e-11	1.334765611927828e-8	1.0,0.962,1.0,1.0,1.0	0.788,0.826,0.411	0.317	SE	A1_NCBP2	NA	NA	NA	NA	NA	0.317	61383123	61383189
ENSG00000151881	TMEM267:43479889:43479987	TMEM267	chr5	-	43453657	43454043	43483821	43483836	10,12,39,12,10	17,21,6,24,15	0,0,18	48,11,6	198	100	0.00761356258748	0.06273303832437313	0.229,0.224,0.767,0.202,0.252	0.0,0.0,0.602	0.134	SE	A1_NCBP2	NA	NA	NA	NA	NA	0.134	43479889	43479987
ENSG00000152348	ATG10:81976192:81976327	ATG10	chr5	+	81972050	81972306	81987558	81987678	8,22,3,10,10	4,3,2,10,10	26,36,20	0,2,5	200	100	1.50234876147e-4	0.00283952701583101	0.5,0.786,0.429,0.333,0.333	1.0,0.9,0.667	-0.379	SE	A1_NCBP2	NA	NA	NA	NA	NA	-0.379	81976192	81976327
ENSG00000153029	MR1:181052234:181052510	MR1	chr1	+	181050010	181050286	181053572	181053677	24,4,18,28,10	4,7,26,30,17	22,28,60	0,6,12	376	100	1.76610907949e-4	0.00317486651442294	0.615,0.132,0.155,0.199,0.135	1.0,0.554,0.571	-0.461	SE	A1_NCBP2	NA	NA	NA	NA	NA	-0.461	181052234	181052510
ENSG00000162086	ZNF75A:3313048:3313175	ZNF75A	chr16	+	3312676	3312768	3316911	3317022	87,88,168,60,73	0,7,12,34,6	183,113,172	0,0,5	227	100	4.90167776368e-7	3.140197386937937e-5	1.0,0.847,0.86,0.437,0.843	1.0,1.0,0.938	-0.182	SE	A1_NCBP2	NA	NA	NA	NA	NA	-0.182	3313048	3313175
ENSG00000162086	ZNF75A:3313048:3313175	ZNF75A	chr16	+	3312676	3312768	3317189	3317925	79,73,109,26,45	14,7,13,0,4	129,92,125	0,3,0	227	100	2.38844755085e-9	4.969745115061334e-7	0.713,0.821,0.787,1.0,0.832	1.0,0.931,1.0	-0.146	SE	A1_NCBP2	NA	NA	NA	NA	NA	-0.146	3313048	3313175
ENSG00000164002	EXO5:40509450:40509625	EXO5	chr1	+	40508740	40508877	40509732	40509790	49,45,19,54,49	0,8,0,0,2	54,45,68	0,0,0	200	100	0.0126463698515	0.09297257289746488	1.0,0.738,1.0,1.0,0.925	1.0,1.0,1.0	-0.067	SE	A1_NCBP2	NA	NA	NA	NA	NA	-0.067	40509450	40509625
ENSG00000169764	UGP2:63857828:63857936	UGP2	chr2	+	63841709	63842204	63882465	63882651	466,733,1088,522,855	0,5,9,4,12	601,422,443	29,11,30	208	100	2.22044604925e-16	9.673003139216085e-13	1.0,0.986,0.983,0.984,0.972	0.909,0.949,0.877	0.073	SE	A1_NCBP2	NA	NA	NA	NA	NA	0.073	63857828	63857936
ENSG00000171603	CLSTN1:9756480:9756510	CLSTN1	chr1	-	9755113	9755309	9773271	9773394	42,50,93,123,120	80,180,152,171,106	112,78,196	91,126,131	130	100	0.0155961278944	0.1070232583102723	0.288,0.176,0.32,0.356,0.465	0.486,0.323,0.535	-0.127	SE	A1_NCBP2	NA	NA	NA	NA	NA	-0.127	9756480	9756510
ENSG00000173068	BNC2:16435037:16435099	BNC2	chr9	-	16418542	16419649	16435554	16436372	10,5,0,18,13	19,43,85,34,41	0,7,0	82,80,64	162	100	9.15049567229e-8	8.634861901559498e-6	0.245,0.067,0.0,0.246,0.164	0.0,0.051,0.0	0.127	SE	A1_NCBP2	NA	NA	NA	NA	NA	0.127	16435037	16435099
ENSG00000173599	PC:66954248:66954436	PC	chr11	-	66952429	66952468	66958321	66958383	2,21,8,55,22	0,2,0,0,9	43,16,29	0,0,2	288	100	0.00384855112689	0.03542022160375029	1.0,0.785,1.0,1.0,0.459	1.0,1.0,0.834	-0.096	SE	A1_NCBP2	NA	NA	NA	NA	NA	-0.096	66954248	66954436
ENSG00000175155	YPEL2:59353214:59353526	YPEL2	chr17	+	59331654	59331824	59388326	59388370	84,43,42,67,56	0,10,0,0,1	77,98,111	0,0,1	200	100	0.0159536635168	0.11134518948555142	1.0,0.683,1.0,1.0,0.966	1.0,1.0,0.982	-0.064	SE	A1_NCBP2	NA	NA	NA	NA	NA	-0.064	59353214	59353526
ENSG00000179818	PCBP1-AS1:70083537:70083687	PCBP1-AS1	chr2	-	70051202	70051305	70085546	70085624	61,147,152,89,152	4,3,22,0,20	138,100,124	11,16,26	250	100	0.0100357149774	0.07602384382411481	0.859,0.951,0.734,1.0,0.752	0.834,0.714,0.656	0.125	SE	A1_NCBP2	NA	NA	NA	NA	NA	0.125	70083537	70083687
ENSG00000185917	SETD4:36057383:36057477	SETD4	chr21	-	36057108	36057204	36058815	36058924	0,3,4,0,8	33,17,10,2,40	0,0,0	9,16,10	194	100	8.36308566293e-4	0.01067876565987612	0.0,0.083,0.171,0.0,0.093	0.0,0.0,0.0	0.069	SE	A1_NCBP2	NA	NA	NA	NA	NA	0.069	36057383	36057477
ENSG00000196535	MYO18A:29085603:29085648	MYO18A	chr17	-	29082315	29082438	29086437	29086577	56,48,137,76,29	0,13,0,0,0	52,38,45	0,0,0	145	100	0.0173008540982	0.11580274633002605	1.0,0.718,1.0,1.0,1.0	1.0,1.0,1.0	-0.056	SE	A1_NCBP2	NA	NA	NA	NA	NA	-0.056	29085603	29085648
ENSG00000197249	SERPINA1:94388559:94388660	SERPINA1	chr14	-	94382591	94383241	94390456	94390662	31,178,122,33,117	9,2,23,10,16	89,109,157	2,0,26	201	100	0.0215236966547	0.137182731811887	0.631,0.978,0.725,0.621,0.784	0.957,1.0,0.75	-0.155	SE	A1_NCBP2	NA	NA	NA	NA	NA	-0.155	94388559	94388660
ENSG00000197249	SERPINA1:94388559:94388663	SERPINA1	chr14	-	94382591	94383241	94390456	94390650	33,172,116,36,115	9,2,23,10,16	91,101,159	2,0,26	204	100	0.0211355264068	0.13517014661632945	0.643,0.977,0.712,0.638,0.779	0.957,1.0,0.75	-0.153	SE	A1_NCBP2	NA	NA	NA	NA	NA	-0.153	94388559	94388663
ENSG00000203805	PLPP4:120513910:120514001	PLPP4	chr10	+	120503817	120503926	120589302	120589487	145,252,143,243,223	15,23,30,12,33	175,198,261	23,28,78	191	100	0.0173302702023	0.1158809420689991	0.835,0.852,0.714,0.914,0.78	0.799,0.787,0.637	0.078	SE	A1_NCBP2	NA	NA	NA	NA	NA	0.078	120513910	120514001
ENSG00000221926	TRIM16:15651090:15651946	TRIM16	chr17	-	15642720	15642816	15677175	15677280	138,184,257,140,339	0,2,0,0,0	175,121,294	9,0,0	956	100	5.68042130862e-4	0.00788469840504433	1.0,0.906,1.0,1.0,1.0	0.67,1.0,1.0	0.091	SE	A1_NCBP2	NA	NA	NA	NA	NA	0.091	15651090	15651946
ENSG00000249859	PVT1:127989161:127989291	PVT1	chr8	+	127794564	127794734	128096517	128096654	29,36,53,14,36	6,5,0,4,3	20,23,34	0,0,0	200	100	2.77554840877e-6	1.2546255184817e-4	0.707,0.783,1.0,0.636,0.857	1.0,1.0,1.0	-0.203	SE	A1_NCBP2	NA	NA	NA	NA	NA	-0.203	127989161	127989291
ENSG00000249859	PVT1:127989161:127989291	PVT1	chr8	+	127890627	127890998	128070159	128070272	70,72,97,144,84	0,4,6,0,0	73,69,49	0,16,4	230	100	6.24057548896e-4	0.00849563344429356	1.0,0.887,0.875,1.0,1.0	1.0,0.652,0.842	0.121	SE	A1_NCBP2	NA	NA	NA	NA	NA	0.121	127989161	127989291
ENSG00000256269	HMBS:119088254:119088308	HMBS	chr11	+	119084880	119085066	119088634	119088707	42,75,99,2,84	0,5,0,25,0	122,35,71	0,0,0	154	100	0.00181205717494	0.019435186884933	1.0,0.907,1.0,0.049,1.0	1.0,1.0,1.0	-0.209	SE	A1_NCBP2	NA	NA	NA	NA	NA	-0.209	119088254	119088308
