# Supplementary material for: Nuclear RNA cap-chaperones eIF4E and NCBP2 govern distinct fates for 1000s of mRNAs uncovering an unexpected regulatory point in gene expression
Source: bioRxiv. 2025 Jul 31:2025.07.25.666897. Preprint. [Version 2] doi: 10.1101/2025.07.25.666897 (PMC12324239; doi:10.1101/2025.07.25.666897)
Supplement: Supplement 14 [file media-14.xlsx]

## Sheet: EIF4E_5'_motifs
RANK	SEED_MOTIF	CLUSTER	SOURCE	ID	ALT_ID	CONSENSUS	WIDTH	SITES	SEA_PVALUE	EVALUE	EVALUE_ACC	SIM_SOURCE	SIM_MOTIF	MOTIF_URL
1	1	1	STREME	4-CCUCRGCCUCCCAA	STREME-4	CCUCRGCCUCCCAA	14	212	2.93e-059	3.98e-005	1	db/motif_databases/RNA/Ray2013_rbp_Homo_sapiens.meme	RNCMPT00044 (PCBP2)	http://hugheslab.ccbr.utoronto.ca/supplementary-data/RNAcompete_eukarya
2	1	2	STREME	1-GCUGGGAUUACAGG	STREME-1	GCUGGGAUUACAGG	14	211	1.05e-056	1.57e-005	1	db/motif_databases/RNA/Ray2013_rbp_Homo_sapiens.meme	RNCMPT00063 (SAMD4A)	http://hugheslab.ccbr.utoronto.ca/supplementary-data/RNAcompete_eukarya
3	1	3	STREME	8-ACCAUGUUGGCCAGG	STREME-8	ACCAUGUUGGCCAGG	15	194	2.48e-055	9.88e-005	1	STREME	8-ACCAUGUUGGCCAGG
3	1	4	STREME	9-GCCUGUAAUCCCA	STREME-9	GCCUGUAAUCCCA	13	205	2.48e-055	2.39e-004	1	STREME	9-GCCUGUAAUCCCA
4	1	5	STREME	2-UGGUCUCGAACUCC	STREME-2	UGGUCUCGAACUCC	14	203	2.51e-055	1.57e-005	1	STREME	2-UGGUCUCGAACUCC
5	1	6	STREME	10-UUUGGGAGGCCGAGG	STREME-10	10-UUUGGGAGGCCGAGG	15	203	4.75e-055	2.39e-004	1	db/motif_databases/RNA/Ray2013_rbp_Homo_sapiens.meme	RNCMPT00160 (HNRNPH2)	http://hugheslab.ccbr.utoronto.ca/supplementary-data/RNAcompete_eukarya
6	1	7	STREME	14-GAGGUUGCAGUGAGC	STREME-14	14-GAGGUUGCAGUGAGC	15	185	9.13e-055	5.67e-004	1	STREME	14-GAGGUUGCAGUGAGC
7	1	8	STREME	23-GCACUCCAGCCUGGG	STREME-23	23-GCACUCCAGCCUGGG	15	191	3.36e-054	5.49e-003	1	db/motif_databases/RNA/Ray2013_rbp_Homo_sapiens.meme	RNCMPT00170 (RBM6)	http://hugheslab.ccbr.utoronto.ca/supplementary-data/RNAcompete_eukarya
8	1	9	STREME	21-GAGAAUCGCUUGAAC	STREME-21	21-GAGAAUCGCUUGAAC	15	189	8.36e-053	3.00e-003	1	STREME	21-GAGAAUCGCUUGAAC
9	1	10	STREME	6-GGGUUCAAGCGAUUC	STREME-6	GGGUUCAAGCGAUUC	15	187	3.21e-052	3.98e-005	1	db/motif_databases/RNA/Ray2013_rbp_Homo_sapiens.meme	RNCMPT00070 (SNRNP70)	http://hugheslab.ccbr.utoronto.ca/supplementary-data/RNAcompete_eukarya
10	1	11	STREME	7-UUUAGUAGAGAYGGG	STREME-7	UUUAGUAGAGAYGGG	15	183	5.86e-052	3.98e-005	1	db/motif_databases/RNA/Ray2013_rbp_Homo_sapiens.meme	RNCMPT00090 (SRSF10)	http://hugheslab.ccbr.utoronto.ca/supplementary-data/RNAcompete_eukarya
11	0	1	STREME	26-UCCUGCCUCAGCCUC	STREME-26	26-UCCUGCCUCAGCCUC	15	109	6.16e-052	1.47e-002	1	STREME	26-UCCUGCCUCAGCCUC
12	1	12	STREME	3-GGCUGGAGUGCAGUG	STREME-3	GGCUGGAGUGCAGUG	15	197	8.34e-051	1.57e-005	1	db/motif_databases/RNA/Ray2013_rbp_Homo_sapiens.meme	RNCMPT00063 (SAMD4A)	http://hugheslab.ccbr.utoronto.ca/supplementary-data/RNAcompete_eukarya
13	1	13	STREME	15-GUUCGAGACCAGCC	STREME-15	15-GUUCGAGACCAGCC	14	189	5.39e-050	5.67e-004	1	STREME	15-GUUCGAGACCAGCC
14	1	14	STREME	30-GCUACUCAGGAGGCU	STREME-30	30-GCUACUCAGGAGGCU	15	146	5.89e-050	6.72e-002	1	db/motif_databases/RNA/Ray2013_rbp_Homo_sapiens.meme	RNCMPT00108 (SRSF1)	http://hugheslab.ccbr.utoronto.ca/supplementary-data/RNAcompete_eukarya
15	1	15	STREME	5-CGUGAGCCACCGCGC	STREME-5	CGUGAGCCACCGCGC	15	189	1.55e-047	3.98e-005	1	STREME	5-CGUGAGCCACCGCGC
16	1	16	STREME	13-CCCGGCUAAUUUUUK	STREME-13	13-CCCGGCUAAUUUUUK	15	173	5.85e-047	4.75e-004	1	db/motif_databases/RNA/Ray2013_rbp_Homo_sapiens.meme	RNCMPT00025 (HNRNPC)	http://hugheslab.ccbr.utoronto.ca/supplementary-data/RNAcompete_eukarya
17	1	17	STREME	19-GGCRUGGUGGCG	STREME-19	19-GGCRUGGUGGCG	12	183	7.01e-047	1.32e-003	1	STREME	19-GGCRUGGUGGCG
18	1	18	STREME	18-ACUAAAAAUACAAAA	STREME-18	18-ACUAAAAAUACAAAA	15	175	1.98e-045	1.32e-003	1	db/motif_databases/RNA/Ray2013_rbp_Homo_sapiens.meme	RNCMPT00043 (PABPC4)	http://hugheslab.ccbr.utoronto.ca/supplementary-data/RNAcompete_eukarya
19	1	19	STREME	20-UCUCGCUCUGUCGCC	STREME-20	20-UCUCGCUCUGUCGCC	15	172	2.15e-044	1.32e-003	1	STREME	20-UCUCGCUCUGUCGCC
20	0	11	STREME	11-UUUUUUUUGAGACRG	STREME-11	11-UUUUUUUUGAGACRG	15	162	9.55e-043	2.39e-004	1	db/motif_databases/RNA/Ray2013_rbp_Homo_sapiens.meme	RNCMPT00159 (RALY)	http://hugheslab.ccbr.utoronto.ca/supplementary-data/RNAcompete_eukarya
21	0	8	STREME	12-CUCACUGCAACCUC	STREME-12	12-CUCACUGCAACCUC	14	185	1.96e-042	4.75e-004	1	STREME	12-CUCACUGCAACCUC
22	0	10	STREME	16-UCARGUGAUCCDCC	STREME-16	16-UCARGUGAUCCDCC	14	169	2.95e-042	5.67e-004	1	STREME	16-UCARGUGAUCCDCC
23	1	20	STREME	29-GUGAAACCCCRUCUC	STREME-29	29-GUGAAACCCCRUCUC	15	200	5.48e-040	5.61e-002	1	db/motif_databases/RNA/Ray2013_rbp_Homo_sapiens.meme	RNCMPT00153 (PABPC3)	http://hugheslab.ccbr.utoronto.ca/supplementary-data/RNAcompete_eukarya
24	1	21	STREME	24-ACCUGAGGUCAGGA	STREME-24	24-ACCUGAGGUCAGGA	14	154	2.88e-038	6.69e-003	1	STREME	24-ACCUGAGGUCAGGA
25	1	22	STREME	17-GCGCGAUCUCGG	STREME-17	17-GCGCGAUCUCGG	12	169	3.03e-035	5.67e-004	1	db/motif_databases/RNA/Ray2013_rbp_Homo_sapiens.meme	RNCMPT00037 (MATR3)	http://hugheslab.ccbr.utoronto.ca/supplementary-data/RNAcompete_eukarya
26	0	5	STREME	31-UGACCUCGUGAUCCG	STREME-31	31-UGACCUCGUGAUCCG	15	107	2.65e-029	6.72e-002	1	STREME	31-UGACCUCGUGAUCCG
27	1	23	STREME	22-CGAGAUCGYGCCACU	STREME-22	22-CGAGAUCGYGCCACU	15	157	1.86e-026	3.00e-003	1	STREME	22-CGAGAUCGYGCCACU
28	1	24	STREME	27-UUUUUUUUUUUUUU	STREME-27	27-UUUUUUUUUUUUUU	14	128	1.32e-023	5.11e-002	1	db/motif_databases/RNA/Ray2013_rbp_Homo_sapiens.meme	RNCMPT00274 (HuR)	http://hugheslab.ccbr.utoronto.ca/supplementary-data/RNAcompete_eukarya
29	1	25	db/motif_databases/RNA/Ray2013_rbp_Homo_sapiens.meme	RNCMPT00088	SRSF10	AGAGARR	7	100	1.11e-021	1.48e-019	1	db/motif_databases/RNA/Ray2013_rbp_Homo_sapiens.meme	RNCMPT00088	http://hugheslab.ccbr.utoronto.ca/supplementary-data/RNAcompete_eukarya
29	0	25	db/motif_databases/RNA/Ray2013_rbp_Homo_sapiens.meme	RNCMPT00089	SRSF10	AGAGARR	7	100	1.11e-021	1.48e-019	1	db/motif_databases/RNA/Ray2013_rbp_Homo_sapiens.meme	RNCMPT00089	http://hugheslab.ccbr.utoronto.ca/supplementary-data/RNAcompete_eukarya
29	0	25	db/motif_databases/RNA/Ray2013_rbp_Homo_sapiens.meme	RNCMPT00090	SRSF10	AGAGAMA	7	100	1.11e-021	1.48e-019	1	db/motif_databases/RNA/Ray2013_rbp_Homo_sapiens.meme	RNCMPT00090	http://hugheslab.ccbr.utoronto.ca/supplementary-data/RNAcompete_eukarya
30	0	15	STREME	25-CGCCACCACG	STREME-25	25-CGCCACCACG	10	109	2.85e-021	6.69e-003	1	db/motif_databases/RNA/Ray2013_rbp_Homo_sapiens.meme	RNCMPT00073 (SRSF7)	http://hugheslab.ccbr.utoronto.ca/supplementary-data/RNAcompete_eukarya
31	0	25	db/motif_databases/RNA/Ray2013_rbp_Homo_sapiens.meme	RNCMPT00019	SRSF10	AGAGAAA	7	107	1.55e-017	2.06e-015	1	db/motif_databases/RNA/Ray2013_rbp_Homo_sapiens.meme	RNCMPT00019	http://hugheslab.ccbr.utoronto.ca/supplementary-data/RNAcompete_eukarya
32	1	26	STREME	28-UGGCCAACA	STREME-28	28-UGGCCAACA	9	130	1.75e-016	5.11e-002	1	STREME	28-UGGCCAACA
33	0	11	db/motif_databases/RNA/Ray2013_rbp_Homo_sapiens.meme	RNCMPT00049	RBM28	GWGUAGW	7	137	1.21e-006	1.61e-004	1	db/motif_databases/RNA/Ray2013_rbp_Homo_sapiens.meme	RNCMPT00049	http://hugheslab.ccbr.utoronto.ca/supplementary-data/RNAcompete_eukarya
34	1	27	db/motif_databases/RNA/Ray2013_rbp_Homo_sapiens.meme	RNCMPT00052	RBM4	GCGCGGG	7	85	3.76e-005	5.00e-003	1	db/motif_databases/RNA/Ray2013_rbp_Homo_sapiens.meme	RNCMPT00052	http://hugheslab.ccbr.utoronto.ca/supplementary-data/RNAcompete_eukarya
35	1	28	db/motif_databases/RNA/Ray2013_rbp_Homo_sapiens.meme	RNCMPT00160	HNRNPH2	GGGAGGG	7	123	5.31e-005	7.06e-003	1	db/motif_databases/RNA/Ray2013_rbp_Homo_sapiens.meme	RNCMPT00160	http://hugheslab.ccbr.utoronto.ca/supplementary-data/RNAcompete_eukarya
36	1	29	db/motif_databases/RNA/Ray2013_rbp_Homo_sapiens.meme	RNCMPT00037	MATR3	MAUCUUG	7	68	1.45e-004	1.93e-002	1	db/motif_databases/RNA/Ray2013_rbp_Homo_sapiens.meme	RNCMPT00037	http://hugheslab.ccbr.utoronto.ca/supplementary-data/RNAcompete_eukarya
37	0	27	db/motif_databases/RNA/Ray2013_rbp_Homo_sapiens.meme	RNCMPT00045	PPRC1	SSGCGCS	7	201	2.04e-004	2.71e-002	1	db/motif_databases/RNA/Ray2013_rbp_Homo_sapiens.meme	RNCMPT00045	http://hugheslab.ccbr.utoronto.ca/supplementary-data/RNAcompete_eukarya

## Sheet: EIF4E_3'_motifs
RANK	SEED_MOTIF	CLUSTER	SOURCE	ID	ALT_ID	CONSENSUS	WIDTH	SITES	SEA_PVALUE	EVALUE	EVALUE_ACC	SIM_SOURCE	SIM_MOTIF	MOTIF_URL
1	1	1	STREME	17-CCCRCCUYGGCCUC	STREME-17	17-CCCRCCUYGGCCUC	14	161	1.18e-057	1.71e-004	1	STREME	17-CCCRCCUYGGCCUC
2	1	2	STREME	18-AACAUGGUGAAACCC	STREME-18	18-AACAUGGUGAAACCC	15	198	1.30e-057	1.71e-004	1	db/motif_databases/RNA/Ray2013_rbp_Homo_sapiens.meme	RNCMPT00153 (PABPC3)	http://hugheslab.ccbr.utoronto.ca/supplementary-data/RNAcompete_eukarya
3	1	3	STREME	2-AUCGCUUGAACCCRG	STREME-2	AUCGCUUGAACCCRG	15	208	3.30e-056	1.06e-005	1	db/motif_databases/RNA/Ray2013_rbp_Homo_sapiens.meme	RNCMPT00038 (MBNL1)	http://hugheslab.ccbr.utoronto.ca/supplementary-data/RNAcompete_eukarya
4	1	4	STREME	1-CCUGUAAUCCCAGCU	STREME-1	CCUGUAAUCCCAGCU	15	216	7.31e-056	1.06e-005	1	STREME	1-CCUGUAAUCCCAGCU
5	1	5	STREME	8-UACAGGCGUGAGCCA	STREME-8	UACAGGCGUGAGCCA	15	210	1.25e-055	4.26e-005	1	STREME	8-UACAGGCGUGAGCCA
6	0	1	STREME	4-CUCCUGCCUCAGCCU	STREME-4	CUCCUGCCUCAGCCU	15	205	5.49e-055	2.13e-005	1	STREME	4-CUCCUGCCUCAGCCU
7	1	6	STREME	6-GCUCACUGCAACCUC	STREME-6	GCUCACUGCAACCUC	15	193	1.07e-054	2.13e-005	1	STREME	6-GCUCACUGCAACCUC
8	1	7	STREME	9-CAGGCUGGAGUGCAG	STREME-9	CAGGCUGGAGUGCAG	15	196	4.11e-054	4.26e-005	1	db/motif_databases/RNA/Ray2013_rbp_Homo_sapiens.meme	RNCMPT00063 (SAMD4A)	http://hugheslab.ccbr.utoronto.ca/supplementary-data/RNAcompete_eukarya
9	1	8	STREME	3-GGAGGCUGAGGCGGG	STREME-3	GGAGGCUGAGGCGGG	15	216	4.51e-052	2.13e-005	1	db/motif_databases/RNA/Ray2013_rbp_Homo_sapiens.meme	RNCMPT00107 (SRSF1)	http://hugheslab.ccbr.utoronto.ca/supplementary-data/RNAcompete_eukarya
10	0	7	STREME	27-CAGGCUGGUCUCGAA	STREME-27	27-CAGGCUGGUCUCGAA	15	197	4.53e-052	6.83e-004	1	db/motif_databases/RNA/Ray2013_rbp_Homo_sapiens.meme	RNCMPT00063 (SAMD4A)	http://hugheslab.ccbr.utoronto.ca/supplementary-data/RNAcompete_eukarya
11	1	9	STREME	5-GCGCGGUGGCUCAYG	STREME-5	GCGCGGUGGCUCAYG	15	193	6.82e-052	2.13e-005	1	STREME	5-GCGCGGUGGCUCAYG
12	1	10	STREME	7-GGUUGCAGUGAGC	STREME-7	GGUUGCAGUGAGC	13	199	7.32e-052	4.26e-005	1	STREME	7-GGUUGCAGUGAGC
13	0	4	STREME	41-GUAAUCCCAGCACUU	STREME-41	41-GUAAUCCCAGCACUU	15	118	8.76e-051	4.38e-002	1	STREME	41-GUAAUCCCAGCACUU
14	1	11	STREME	14-GCCCRGCUAAUUU	STREME-14	14-GCCCRGCUAAUUU	13	182	1.04e-050	1.71e-004	1	db/motif_databases/RNA/Ray2013_rbp_Homo_sapiens.meme	RNCMPT00001 (A1CF)	http://hugheslab.ccbr.utoronto.ca/supplementary-data/RNAcompete_eukarya
15	0	5	STREME	42-UACAGGCRCCCRCCA	STREME-42	42-UACAGGCRCCCRCCA	15	169	2.03e-050	5.26e-002	1	STREME	42-UACAGGCRCCCRCCA
16	1	12	STREME	10-CCUCCCGGGUUCAAG	STREME-10	10-CCUCCCGGGUUCAAG	15	177	4.99e-050	4.26e-005	1	db/motif_databases/RNA/Ray2013_rbp_Homo_sapiens.meme	RNCMPT00070 (SNRNP70)	http://hugheslab.ccbr.utoronto.ca/supplementary-data/RNAcompete_eukarya
16	1	13	STREME	12-CUCGCUCUGUYGCC	STREME-12	12-CUCGCUCUGUYGCC	14	172	4.99e-050	8.53e-005	1	STREME	12-CUCGCUCUGUYGCC
17	1	14	STREME	13-ACUCYGUCUCAAAAA	STREME-13	13-ACUCYGUCUCAAAAA	15	196	6.36e-050	8.53e-005	1	STREME	13-ACUCYGUCUCAAAAA
17	1	15	STREME	23-GGGUUUCACCAUGUU	STREME-23	23-GGGUUUCACCAUGUU	15	184	6.36e-050	3.41e-004	1	STREME	23-GGGUUUCACCAUGUU
18	1	16	STREME	24-UUGUAUUUUUAGUAG	STREME-24	24-UUGUAUUUUUAGUAG	15	183	7.68e-050	3.41e-004	1	db/motif_databases/RNA/Ray2013_rbp_Homo_sapiens.meme	RNCMPT00025 (HNRNPC)	http://hugheslab.ccbr.utoronto.ca/supplementary-data/RNAcompete_eukarya
19	1	17	STREME	36-UUUWGUAGAGAYG	STREME-36	36-UUUWGUAGAGAYG	13	102	1.10e-048	2.19e-002	1	db/motif_databases/RNA/Ray2013_rbp_Homo_sapiens.meme	RNCMPT00090 (SRSF10)	http://hugheslab.ccbr.utoronto.ca/supplementary-data/RNAcompete_eukarya
20	1	18	STREME	21-GUCUCUACUAAAA	STREME-21	21-GUCUCUACUAAAA	13	193	5.50e-048	3.41e-004	1	db/motif_databases/RNA/Ray2013_rbp_Homo_sapiens.meme	RNCMPT00047 (QKI)	http://hugheslab.ccbr.utoronto.ca/supplementary-data/RNAcompete_eukarya
21	1	19	STREME	45-GUUCAAGCRAUU	STREME-45	45-GUUCAAGCRAUU	12	84	8.07e-047	8.77e-001	1	db/motif_databases/RNA/Ray2013_rbp_Homo_sapiens.meme	RNCMPT00070 (SNRNP70)	http://hugheslab.ccbr.utoronto.ca/supplementary-data/RNAcompete_eukarya
22	1	20	STREME	16-HUGAGGUCAGGAGU	STREME-16	16-HUGAGGUCAGGAGU	14	178	1.39e-046	1.71e-004	1	STREME	16-HUGAGGUCAGGAGU
23	1	21	STREME	40-GGAUCACCUGAG	STREME-40	40-GGAUCACCUGAG	12	74	1.58e-046	4.38e-002	1	db/motif_databases/RNA/Ray2013_rbp_Homo_sapiens.meme	RNCMPT00021 (G3BP2)	http://hugheslab.ccbr.utoronto.ca/supplementary-data/RNAcompete_eukarya
24	1	22	STREME	15-CCGAGUAGCUGGGA	STREME-15	15-CCGAGUAGCUGGGA	14	190	1.65e-045	1.71e-004	1	db/motif_databases/RNA/Ray2013_rbp_Homo_sapiens.meme	RNCMPT00049 (RBM28)	http://hugheslab.ccbr.utoronto.ca/supplementary-data/RNAcompete_eukarya
25	0	16	STREME	32-UUUYUUUUUUUUUUU	STREME-32	32-UUUYUUUUUUUUUUU	15	168	5.53e-045	3.24e-003	1	db/motif_databases/RNA/Ray2013_rbp_Homo_sapiens.meme	RNCMPT00158 (CPEB4)	http://hugheslab.ccbr.utoronto.ca/supplementary-data/RNAcompete_eukarya
26	1	23	STREME	28-UGGCGCGAUCUCG	STREME-28	28-UGGCGCGAUCUCG	13	165	9.54e-045	8.96e-004	1	db/motif_databases/RNA/Ray2013_rbp_Homo_sapiens.meme	RNCMPT00037 (MATR3)	http://hugheslab.ccbr.utoronto.ca/supplementary-data/RNAcompete_eukarya
27	1	24	STREME	11-CCACUGCACUCCA	STREME-11	11-CCACUGCACUCCA	13	199	4.49e-044	8.53e-005	1	db/motif_databases/RNA/Ray2013_rbp_Homo_sapiens.meme	RNCMPT00071 (SNRPA)	http://hugheslab.ccbr.utoronto.ca/supplementary-data/RNAcompete_eukarya
28	1	25	STREME	31-AAAAAUUAGCCGGGC	STREME-31	31-AAAAAUUAGCCGGGC	15	199	6.14e-044	1.71e-003	1	STREME	31-AAAAAUUAGCCGGGC
29	0	22	STREME	19-CCAAAGUGCUGGGAU	STREME-19	19-CCAAAGUGCUGGGAU	15	198	1.31e-043	1.71e-004	1	STREME	19-CCAAAGUGCUGGGAU
30	1	26	STREME	25-GCCUGGGCGACAGA	STREME-25	25-GCCUGGGCGACAGA	14	190	2.49e-043	4.69e-004	1	db/motif_databases/RNA/Ray2013_rbp_Homo_sapiens.meme	RNCMPT00156 (CNOT4)	http://hugheslab.ccbr.utoronto.ca/supplementary-data/RNAcompete_eukarya
31	1	27	STREME	30-CCRYGCCCGGCCD	STREME-30	30-CCRYGCCCGGCCD	13	155	9.31e-043	1.71e-003	1	db/motif_databases/RNA/Ray2013_rbp_Homo_sapiens.meme	RNCMPT00056 (RBM8A)	http://hugheslab.ccbr.utoronto.ca/supplementary-data/RNAcompete_eukarya
32	1	28	STREME	29-AAAAAAAAAAAAAAG	STREME-29	29-AAAAAAAAAAAAAAG	15	171	3.85e-042	8.96e-004	1	db/motif_databases/RNA/Ray2013_rbp_Homo_sapiens.meme	RNCMPT00043 (PABPC4)	http://hugheslab.ccbr.utoronto.ca/supplementary-data/RNAcompete_eukarya
33	0	26	STREME	39-GCCUGGGCAACA	STREME-39	39-GCCUGGGCAACA	12	77	7.00e-041	4.38e-002	1	db/motif_databases/RNA/Ray2013_rbp_Homo_sapiens.meme	RNCMPT00150 (ESRP2)	http://hugheslab.ccbr.utoronto.ca/supplementary-data/RNAcompete_eukarya
34	0	12	STREME	22-CUCCUGACCUCRWG	STREME-22	22-CUCCUGACCUCRWG	14	178	5.95e-040	3.41e-004	1	db/motif_databases/RNA/Ray2013_rbp_Homo_sapiens.meme	RNCMPT00186 (PCBP1)	http://hugheslab.ccbr.utoronto.ca/supplementary-data/RNAcompete_eukarya
35	0	17	STREME	20-UUUUUGAGACRGAGU	STREME-20	20-UUUUUGAGACRGAGU	15	173	7.48e-039	1.71e-004	1	db/motif_databases/RNA/Ray2013_rbp_Homo_sapiens.meme	RNCMPT00159 (RALY)	http://hugheslab.ccbr.utoronto.ca/supplementary-data/RNAcompete_eukarya
36	1	29	STREME	26-UCGAGACCAGCCUGG	STREME-26	26-UCGAGACCAGCCUGG	15	209	2.53e-038	4.69e-004	1	STREME	26-UCGAGACCAGCCUGG
37	0	11	STREME	34-CCAGCUACU	STREME-34	34-CCAGCUACU	9	82	4.21e-038	2.19e-002	1	STREME	34-CCAGCUACU
38	0	19	STREME	35-CUCARGUGAUC	STREME-35	35-CUCARGUGAUC	11	98	6.72e-036	2.19e-002	1	STREME	35-CUCARGUGAUC
39	0	9	STREME	33-UGGUGGCGCAUG	STREME-33	33-UGGUGGCGCAUG	12	107	9.03e-033	5.47e-003	1	STREME	33-UGGUGGCGCAUG
40	0	23	STREME	43-CGAGAUCGCG	STREME-43	43-CGAGAUCGCG	10	145	7.04e-029	2.85e-001	1	STREME	43-CGAGAUCGCG
41	1	30	db/motif_databases/RNA/Ray2013_rbp_Homo_sapiens.meme	RNCMPT00088	SRSF10	AGAGARR	7	113	5.44e-026	8.00e-024	1	db/motif_databases/RNA/Ray2013_rbp_Homo_sapiens.meme	RNCMPT00088	http://hugheslab.ccbr.utoronto.ca/supplementary-data/RNAcompete_eukarya
41	0	30	db/motif_databases/RNA/Ray2013_rbp_Homo_sapiens.meme	RNCMPT00089	SRSF10	AGAGARR	7	113	5.44e-026	8.00e-024	1	db/motif_databases/RNA/Ray2013_rbp_Homo_sapiens.meme	RNCMPT00089	http://hugheslab.ccbr.utoronto.ca/supplementary-data/RNAcompete_eukarya
41	0	30	db/motif_databases/RNA/Ray2013_rbp_Homo_sapiens.meme	RNCMPT00090	SRSF10	AGAGAMA	7	113	5.44e-026	8.00e-024	1	db/motif_databases/RNA/Ray2013_rbp_Homo_sapiens.meme	RNCMPT00090	http://hugheslab.ccbr.utoronto.ca/supplementary-data/RNAcompete_eukarya
42	1	31	STREME	37-UGGUGGCGGGCG	STREME-37	37-UGGUGGCGGGCG	12	89	4.24e-021	4.10e-002	1	db/motif_databases/RNA/Ray2013_rbp_Homo_sapiens.meme	RNCMPT00056 (RBM8A)	http://hugheslab.ccbr.utoronto.ca/supplementary-data/RNAcompete_eukarya
43	1	32	STREME	38-CACACACACACACA	STREME-38	38-CACACACACACACA	14	86	5.13e-020	4.10e-002	1	db/motif_databases/RNA/Ray2013_rbp_Homo_sapiens.meme	RNCMPT00178 (HNRPLL)	http://hugheslab.ccbr.utoronto.ca/supplementary-data/RNAcompete_eukarya
44	0	28	STREME	44-AAACAAACAAACAAA	STREME-44	44-AAACAAACAAACAAA	15	89	8.07e-020	3.51e-001	1	db/motif_databases/RNA/Ray2013_rbp_Homo_sapiens.meme	RNCMPT00178 (HNRPLL)	http://hugheslab.ccbr.utoronto.ca/supplementary-data/RNAcompete_eukarya
45	0	30	db/motif_databases/RNA/Ray2013_rbp_Homo_sapiens.meme	RNCMPT00019	SRSF10	AGAGAAA	7	117	1.65e-019	2.42e-017	1	db/motif_databases/RNA/Ray2013_rbp_Homo_sapiens.meme	RNCMPT00019	http://hugheslab.ccbr.utoronto.ca/supplementary-data/RNAcompete_eukarya
46	1	33	db/motif_databases/RNA/Ray2013_rbp_Homo_sapiens.meme	RNCMPT00045	PPRC1	SSGCGCS	7	178	5.52e-008	8.12e-006	1	db/motif_databases/RNA/Ray2013_rbp_Homo_sapiens.meme	RNCMPT00045	http://hugheslab.ccbr.utoronto.ca/supplementary-data/RNAcompete_eukarya
47	1	34	db/motif_databases/RNA/Ray2013_rbp_Homo_sapiens.meme	RNCMPT00156	CNOT4	GACAGAN	7	98	1.54e-007	2.26e-005	1	db/motif_databases/RNA/Ray2013_rbp_Homo_sapiens.meme	RNCMPT00156	http://hugheslab.ccbr.utoronto.ca/supplementary-data/RNAcompete_eukarya
48	1	35	db/motif_databases/RNA/Ray2013_rbp_Homo_sapiens.meme	RNCMPT00067	SRSF9	GGRWGGA	7	161	1.23e-006	1.80e-004	1	db/motif_databases/RNA/Ray2013_rbp_Homo_sapiens.meme	RNCMPT00067	http://hugheslab.ccbr.utoronto.ca/supplementary-data/RNAcompete_eukarya
49	0	17	db/motif_databases/RNA/Ray2013_rbp_Homo_sapiens.meme	RNCMPT00049	RBM28	GWGUAGW	7	102	1.88e-006	2.76e-004	1	db/motif_databases/RNA/Ray2013_rbp_Homo_sapiens.meme	RNCMPT00049	http://hugheslab.ccbr.utoronto.ca/supplementary-data/RNAcompete_eukarya
50	0	33	db/motif_databases/RNA/Ray2013_rbp_Homo_sapiens.meme	RNCMPT00113	RBM4	GCGCGSG	7	100	3.60e-006	5.29e-004	1	db/motif_databases/RNA/Ray2013_rbp_Homo_sapiens.meme	RNCMPT00113	http://hugheslab.ccbr.utoronto.ca/supplementary-data/RNAcompete_eukarya
51	0	35	db/motif_databases/RNA/Ray2013_rbp_Homo_sapiens.meme	RNCMPT00160	HNRNPH2	GGGAGGG	7	144	8.03e-006	1.18e-003	1	db/motif_databases/RNA/Ray2013_rbp_Homo_sapiens.meme	RNCMPT00160	http://hugheslab.ccbr.utoronto.ca/supplementary-data/RNAcompete_eukarya
52	0	19	db/motif_databases/RNA/Ray2013_rbp_Homo_sapiens.meme	RNCMPT00070	SNRNP70	RWUCAAG	7	206	3.70e-005	5.44e-003	1	db/motif_databases/RNA/Ray2013_rbp_Homo_sapiens.meme	RNCMPT00070	http://hugheslab.ccbr.utoronto.ca/supplementary-data/RNAcompete_eukarya
53	0	33	db/motif_databases/RNA/Ray2013_rbp_Homo_sapiens.meme	RNCMPT00052	RBM4	GCGCGGG	7	130	4.86e-005	7.15e-003	1	db/motif_databases/RNA/Ray2013_rbp_Homo_sapiens.meme	RNCMPT00052	http://hugheslab.ccbr.utoronto.ca/supplementary-data/RNAcompete_eukarya
54	0	33	db/motif_databases/RNA/Ray2013_rbp_Homo_sapiens.meme	RNCMPT00056	RBM8A	GCGCGCG	7	189	8.34e-005	1.23e-002	1	db/motif_databases/RNA/Ray2013_rbp_Homo_sapiens.meme	RNCMPT00056	http://hugheslab.ccbr.utoronto.ca/supplementary-data/RNAcompete_eukarya
55	0	33	db/motif_databases/RNA/Ray2013_rbp_Homo_sapiens.meme	RNCMPT00018	FUS	UGCGCGC	7	164	1.50e-004	2.20e-002	1	db/motif_databases/RNA/Ray2013_rbp_Homo_sapiens.meme	RNCMPT00018	http://hugheslab.ccbr.utoronto.ca/supplementary-data/RNAcompete_eukarya

## Sheet: NCBP2_5'_motifs
RANK	SEED_MOTIF	CLUSTER	SOURCE	ID	ALT_ID	CONSENSUS	WIDTH	SITES	SEA_PVALUE	EVALUE	EVALUE_ACC	SIM_SOURCE	SIM_MOTIF	MOTIF_URL
1	1	1	STREME	2-GCCUGUAAUCCCAGC	STREME-2	GCCUGUAAUCCCAGC	15	203	6.67e-386	1.18e-002	1	STREME	2-GCCUGUAAUCCCAGC
2	1	2	STREME	11-GGAGGCUGAGGCRGG	STREME-11	11-GGAGGCUGAGGCRGG	15	205	2.84e-374	2.35e-002	1	db/motif_databases/RNA/Ray2013_rbp_Homo_sapiens.meme	RNCMPT00107 (SRSF1)	http://hugheslab.ccbr.utoronto.ca/supplementary-data/RNAcompete_eukarya
3	1	3	STREME	19-CCUGCCUCAGCCUCC	STREME-19	19-CCUGCCUCAGCCUCC	15	199	1.47e-372	4.71e-002	1	STREME	19-CCUGCCUCAGCCUCC
4	1	4	STREME	12-GCUGGGAUUACAGGC	STREME-12	12-GCUGGGAUUACAGGC	15	201	1.29e-366	2.35e-002	1	db/motif_databases/RNA/Ray2013_rbp_Homo_sapiens.meme	RNCMPT00063 (SAMD4A)	http://hugheslab.ccbr.utoronto.ca/supplementary-data/RNAcompete_eukarya
5	1	5	STREME	13-CACUGCACUCCAGCC	STREME-13	13-CACUGCACUCCAGCC	15	193	2.09e-357	2.35e-002	1	db/motif_databases/RNA/Ray2013_rbp_Homo_sapiens.meme	RNCMPT00071 (SNRPA)	http://hugheslab.ccbr.utoronto.ca/supplementary-data/RNAcompete_eukarya
6	1	6	STREME	3-GUGAAACCCCGUCUC	STREME-3	GUGAAACCCCGUCUC	15	206	4.41e-356	1.18e-002	1	db/motif_databases/RNA/Ray2013_rbp_Homo_sapiens.meme	RNCMPT00153 (PABPC3)	http://hugheslab.ccbr.utoronto.ca/supplementary-data/RNAcompete_eukarya
7	1	7	STREME	9-CCACCACGCCCRGC	STREME-9	CCACCACGCCCRGC	14	188	1.39e-351	2.35e-002	1	db/motif_databases/RNA/Ray2013_rbp_Homo_sapiens.meme	RNCMPT00186 (PCBP1)	http://hugheslab.ccbr.utoronto.ca/supplementary-data/RNAcompete_eukarya
8	1	8	STREME	22-GCAGUGAGCCGAGAU	STREME-22	22-GCAGUGAGCCGAGAU	15	194	7.49e-347	7.65e-002	1	STREME	22-GCAGUGAGCCGAGAU
9	1	9	STREME	14-AGGCUGGUCUCGAAC	STREME-14	14-AGGCUGGUCUCGAAC	15	195	1.08e-344	2.35e-002	1	db/motif_databases/RNA/Ray2013_rbp_Homo_sapiens.meme	RNCMPT00063 (SAMD4A)	http://hugheslab.ccbr.utoronto.ca/supplementary-data/RNAcompete_eukarya
10	1	10	STREME	4-GACCAGCCUGGCCAA	STREME-4	GACCAGCCUGGCCAA	15	187	2.15e-343	1.18e-002	1	STREME	4-GACCAGCCUGGCCAA
11	1	11	STREME	16-GCUCACUGCAACCU	STREME-16	16-GCUCACUGCAACCU	14	187	3.03e-342	4.70e-002	1	STREME	16-GCUCACUGCAACCU
12	0	9	STREME	23-CCAGGCUGGAGUGCA	STREME-23	23-CCAGGCUGGAGUGCA	15	190	1.93e-341	9.41e-002	1	db/motif_databases/RNA/Ray2013_rbp_Homo_sapiens.meme	RNCMPT00063 (SAMD4A)	http://hugheslab.ccbr.utoronto.ca/supplementary-data/RNAcompete_eukarya
13	1	12	STREME	20-GGGUUCAAGCGAUUC	STREME-20	20-GGGUUCAAGCGAUUC	15	189	5.63e-337	4.71e-002	1	db/motif_databases/RNA/Ray2013_rbp_Homo_sapiens.meme	RNCMPT00070 (SNRNP70)	http://hugheslab.ccbr.utoronto.ca/supplementary-data/RNAcompete_eukarya
14	1	13	STREME	5-AGUAGAGACGGGGUU	STREME-5	AGUAGAGACGGGGUU	15	194	1.74e-336	1.18e-002	1	db/motif_databases/RNA/Ray2013_rbp_Homo_sapiens.meme	RNCMPT00090 (SRSF10)	http://hugheslab.ccbr.utoronto.ca/supplementary-data/RNAcompete_eukarya
15	1	14	STREME	8-CUUGAACCCGGGAG	STREME-8	CUUGAACCCGGGAG	14	189	7.78e-325	2.35e-002	1	STREME	8-CUUGAACCCGGGAG
16	1	15	STREME	6-GCCGGGCGUGGUG	STREME-6	GCCGGGCGUGGUG	13	198	2.16e-322	2.35e-002	1	db/motif_databases/RNA/Ray2013_rbp_Homo_sapiens.meme	RNCMPT00063 (SAMD4A)	http://hugheslab.ccbr.utoronto.ca/supplementary-data/RNAcompete_eukarya
17	1	16	STREME	1-UGAGGUCAGGAGUU	STREME-1	UGAGGUCAGGAGUU	14	191	1.68e-321	1.18e-002	1	STREME	1-UGAGGUCAGGAGUU
18	1	17	STREME	17-UCACCAUGUUGGCC	STREME-17	17-UCACCAUGUUGGCC	14	175	1.31e-316	4.70e-002	1	STREME	17-UCACCAUGUUGGCC
19	1	18	STREME	21-ACUAAAAAUACAAAA	STREME-21	21-ACUAAAAAUACAAAA	15	166	4.22e-309	4.71e-002	1	db/motif_databases/RNA/Ray2013_rbp_Homo_sapiens.meme	RNCMPT00043 (PABPC4)	http://hugheslab.ccbr.utoronto.ca/supplementary-data/RNAcompete_eukarya
20	1	19	STREME	10-GUCUYGCUCUGUCR	STREME-10	10-GUCUYGCUCUGUCR	14	169	3.24e-303	2.35e-002	1	STREME	10-GUCUYGCUCUGUCR
21	1	20	STREME	18-GUGGCRCGAUCUCG	STREME-18	18-GUGGCRCGAUCUCG	14	171	9.35e-299	4.70e-002	1	db/motif_databases/RNA/Ray2013_rbp_Homo_sapiens.meme	RNCMPT00037 (MATR3)	http://hugheslab.ccbr.utoronto.ca/supplementary-data/RNAcompete_eukarya
22	1	21	STREME	24-AUUUUUGUAUUUUU	STREME-24	24-AUUUUUGUAUUUUU	14	177	2.12e-270	1.88e-001	1	db/motif_databases/RNA/Ray2013_rbp_Homo_sapiens.meme	RNCMPT00025 (HNRNPC)	http://hugheslab.ccbr.utoronto.ca/supplementary-data/RNAcompete_eukarya
23	1	22	STREME	15-UGGGCGACAGA	STREME-15	15-UGGGCGACAGA	11	141	3.52e-225	4.70e-002	1	db/motif_databases/RNA/Ray2013_rbp_Homo_sapiens.meme	RNCMPT00156 (CNOT4)	http://hugheslab.ccbr.utoronto.ca/supplementary-data/RNAcompete_eukarya
24	1	23	STREME	7-UUUUUUUGAGACG	STREME-7	UUUUUUUGAGACG	13	156	3.09e-218	2.35e-002	1	db/motif_databases/RNA/Ray2013_rbp_Homo_sapiens.meme	RNCMPT00159 (RALY)	http://hugheslab.ccbr.utoronto.ca/supplementary-data/RNAcompete_eukarya
25	1	24	db/motif_databases/RNA/Ray2013_rbp_Homo_sapiens.meme	RNCMPT00089	SRSF10	AGAGARR	7	656	8.24e-147	1.04e-144	1	db/motif_databases/RNA/Ray2013_rbp_Homo_sapiens.meme	RNCMPT00089	http://hugheslab.ccbr.utoronto.ca/supplementary-data/RNAcompete_eukarya
25	0	24	db/motif_databases/RNA/Ray2013_rbp_Homo_sapiens.meme	RNCMPT00090	SRSF10	AGAGAMA	7	656	8.24e-147	1.04e-144	1	db/motif_databases/RNA/Ray2013_rbp_Homo_sapiens.meme	RNCMPT00090	http://hugheslab.ccbr.utoronto.ca/supplementary-data/RNAcompete_eukarya
26	0	24	db/motif_databases/RNA/Ray2013_rbp_Homo_sapiens.meme	RNCMPT00088	SRSF10	AGAGARR	7	657	2.42e-143	3.04e-141	1	db/motif_databases/RNA/Ray2013_rbp_Homo_sapiens.meme	RNCMPT00088	http://hugheslab.ccbr.utoronto.ca/supplementary-data/RNAcompete_eukarya
27	0	24	db/motif_databases/RNA/Ray2013_rbp_Homo_sapiens.meme	RNCMPT00019	SRSF10	AGAGAAA	7	683	2.41e-104	3.03e-102	1	db/motif_databases/RNA/Ray2013_rbp_Homo_sapiens.meme	RNCMPT00019	http://hugheslab.ccbr.utoronto.ca/supplementary-data/RNAcompete_eukarya
28	1	25	db/motif_databases/RNA/Ray2013_rbp_Homo_sapiens.meme	RNCMPT00160	HNRNPH2	GGGAGGG	7	730	1.60e-072	2.02e-070	1	db/motif_databases/RNA/Ray2013_rbp_Homo_sapiens.meme	RNCMPT00160	http://hugheslab.ccbr.utoronto.ca/supplementary-data/RNAcompete_eukarya
29	1	26	db/motif_databases/RNA/Ray2013_rbp_Homo_sapiens.meme	RNCMPT00045	PPRC1	SSGCGCS	7	647	2.69e-058	3.39e-056	1	db/motif_databases/RNA/Ray2013_rbp_Homo_sapiens.meme	RNCMPT00045	http://hugheslab.ccbr.utoronto.ca/supplementary-data/RNAcompete_eukarya
30	1	27	db/motif_databases/RNA/Ray2013_rbp_Homo_sapiens.meme	RNCMPT00067	SRSF9	GGRWGGA	7	968	1.85e-048	2.33e-046	1	db/motif_databases/RNA/Ray2013_rbp_Homo_sapiens.meme	RNCMPT00067	http://hugheslab.ccbr.utoronto.ca/supplementary-data/RNAcompete_eukarya
31	1	28	db/motif_databases/RNA/Ray2013_rbp_Homo_sapiens.meme	RNCMPT00049	RBM28	GWGUAGW	7	689	3.23e-041	4.07e-039	1	db/motif_databases/RNA/Ray2013_rbp_Homo_sapiens.meme	RNCMPT00049	http://hugheslab.ccbr.utoronto.ca/supplementary-data/RNAcompete_eukarya
32	0	22	db/motif_databases/RNA/Ray2013_rbp_Homo_sapiens.meme	RNCMPT00156	CNOT4	GACAGAN	7	603	1.16e-040	1.46e-038	1	db/motif_databases/RNA/Ray2013_rbp_Homo_sapiens.meme	RNCMPT00156	http://hugheslab.ccbr.utoronto.ca/supplementary-data/RNAcompete_eukarya
33	0	26	db/motif_databases/RNA/Ray2013_rbp_Homo_sapiens.meme	RNCMPT00052	RBM4	GCGCGGG	7	648	1.48e-037	1.86e-035	1	db/motif_databases/RNA/Ray2013_rbp_Homo_sapiens.meme	RNCMPT00052	http://hugheslab.ccbr.utoronto.ca/supplementary-data/RNAcompete_eukarya
34	0	26	db/motif_databases/RNA/Ray2013_rbp_Homo_sapiens.meme	RNCMPT00113	RBM4	GCGCGSG	7	502	1.23e-036	1.54e-034	1	db/motif_databases/RNA/Ray2013_rbp_Homo_sapiens.meme	RNCMPT00113	http://hugheslab.ccbr.utoronto.ca/supplementary-data/RNAcompete_eukarya
35	0	26	db/motif_databases/RNA/Ray2013_rbp_Homo_sapiens.meme	RNCMPT00056	RBM8A	GCGCGCG	7	353	1.04e-031	1.31e-029	1	db/motif_databases/RNA/Ray2013_rbp_Homo_sapiens.meme	RNCMPT00056	http://hugheslab.ccbr.utoronto.ca/supplementary-data/RNAcompete_eukarya
36	0	20	db/motif_databases/RNA/Ray2013_rbp_Homo_sapiens.meme	RNCMPT00037	MATR3	MAUCUUG	7	341	5.99e-028	7.55e-026	1	db/motif_databases/RNA/Ray2013_rbp_Homo_sapiens.meme	RNCMPT00037	http://hugheslab.ccbr.utoronto.ca/supplementary-data/RNAcompete_eukarya
37	1	29	db/motif_databases/RNA/Ray2013_rbp_Homo_sapiens.meme	RNCMPT00177	SFPQ	GURGUKU	7	897	7.38e-026	9.30e-024	1	db/motif_databases/RNA/Ray2013_rbp_Homo_sapiens.meme	RNCMPT00177	http://hugheslab.ccbr.utoronto.ca/supplementary-data/RNAcompete_eukarya
38	0	12	db/motif_databases/RNA/Ray2013_rbp_Homo_sapiens.meme	RNCMPT00070	SNRNP70	RWUCAAG	7	1308	1.42e-024	1.79e-022	1	db/motif_databases/RNA/Ray2013_rbp_Homo_sapiens.meme	RNCMPT00070	http://hugheslab.ccbr.utoronto.ca/supplementary-data/RNAcompete_eukarya
39	0	26	db/motif_databases/RNA/Ray2013_rbp_Homo_sapiens.meme	RNCMPT00018	FUS	UGCGCGC	7	132	1.58e-015	1.99e-013	1	db/motif_databases/RNA/Ray2013_rbp_Homo_sapiens.meme	RNCMPT00018	http://hugheslab.ccbr.utoronto.ca/supplementary-data/RNAcompete_eukarya
40	1	30	db/motif_databases/RNA/Ray2013_rbp_Homo_sapiens.meme	RNCMPT00026	HNRNPK	CCAAMCC	7	158	1.51e-014	1.90e-012	1	db/motif_databases/RNA/Ray2013_rbp_Homo_sapiens.meme	RNCMPT00026	http://hugheslab.ccbr.utoronto.ca/supplementary-data/RNAcompete_eukarya
41	1	31	db/motif_databases/RNA/Ray2013_rbp_Homo_sapiens.meme	RNCMPT00168	RBFOX1	WGCAUGM	7	548	1.87e-010	2.36e-008	1	db/motif_databases/RNA/Ray2013_rbp_Homo_sapiens.meme	RNCMPT00168	http://hugheslab.ccbr.utoronto.ca/supplementary-data/RNAcompete_eukarya
42	1	32	db/motif_databases/RNA/Ray2013_rbp_Homo_sapiens.meme	RNCMPT00020	FXR2	GGACRRG	7	1098	1.05e-008	1.32e-006	1	db/motif_databases/RNA/Ray2013_rbp_Homo_sapiens.meme	RNCMPT00020	http://hugheslab.ccbr.utoronto.ca/supplementary-data/RNAcompete_eukarya
43	0	27	db/motif_databases/RNA/Ray2013_rbp_Homo_sapiens.meme	RNCMPT00154	RBM5	GAAGGAG	7	1088	2.98e-006	3.76e-004	1	db/motif_databases/RNA/Ray2013_rbp_Homo_sapiens.meme	RNCMPT00154	http://hugheslab.ccbr.utoronto.ca/supplementary-data/RNAcompete_eukarya
44	1	33	db/motif_databases/RNA/Ray2013_rbp_Homo_sapiens.meme	RNCMPT00013	DAZAP1	UAGGUAR	7	152	8.01e-006	1.01e-003	1	db/motif_databases/RNA/Ray2013_rbp_Homo_sapiens.meme	RNCMPT00013	http://hugheslab.ccbr.utoronto.ca/supplementary-data/RNAcompete_eukarya
45	0	23	db/motif_databases/RNA/Ray2013_rbp_Homo_sapiens.meme	RNCMPT00117	HuR	UUUGUUU	7	1039	3.74e-004	4.71e-002	1	db/motif_databases/RNA/Ray2013_rbp_Homo_sapiens.meme	RNCMPT00117	http://hugheslab.ccbr.utoronto.ca/supplementary-data/RNAcompete_eukarya

## Sheet: NCBP2_exon_motifs
RANK	SEED_MOTIF	CLUSTER	SOURCE	ID	ALT_ID	CONSENSUS	WIDTH	SITES	SEA_PVALUE	EVALUE	EVALUE_ACC	SIM_SOURCE	SIM_MOTIF	MOTIF_URL
1	1	1	STREME	1-GGAGGAGGARGWG	STREME-1	GGAGGAGGARGWG	13	154	3.31e-007	1.94e-002	1	db/motif_databases/RNA/Ray2013_rbp_Homo_sapiens.meme	RNCMPT00108	(SRSF1)	http://hugheslab.ccbr.utoronto.ca/supplementary-data/RNAcompete_eukarya
2	1	2	STREME	3-URACAUCA	STREME-3	URACAUCA	8	488	9.64e-006	2.10e-001	1	db/motif_databases/RNA/Ray2013_rbp_Homo_sapiens.meme	RNCMPT00083	(YBX1)	http://hugheslab.ccbr.utoronto.ca/supplementary-data/RNAcompete_eukarya
3	1	3	STREME	2-GAUGAUGG	STREME-2	GAUGAUGG	8	196	2.26e-004	2.53e-002	1	STREME	2-GAUGAUGG
4	1	4	STREME	5-GCUGCAGCAAA	STREME-5	GCUGCAGCAAA	11	56	4.28e-002	4.39e+000	1	STREME	5-GCUGCAGCAAA
5	1	5	STREME	4-CCUCCUCCUCCUC	STREME-4	CCUCCUCCUCCUC	13	103	1.83e-001	3.15e+000	1	db/motif_databases/RNA/Ray2013_rbp_Homo_sapiens.meme	RNCMPT00044	(PCBP2)	http://hugheslab.ccbr.utoronto.ca/supplementary-data/RNAcompete_eukarya

## Sheet: NCBP2_3'_motifs
RANK	SEED_MOTIF	CLUSTER	SOURCE	ID	ALT_ID	CONSENSUS	WIDTH	SITES	SEA_PVALUE	EVALUE	EVALUE_ACC	SIM_SOURCE	SIM_MOTIF	MOTIF_URL
1	1	1	STREME	3-CCUGUAAUCCCAGC	STREME-3	CCUGUAAUCCCAGC	14	224	1.33e-364	2.02e-007	1	STREME	3-CCUGUAAUCCCAGC
2	1	2	STREME	40-GUAGCUGGGACYACA	STREME-40	40-GUAGCUGGGACYACA	15	120	1.62e-358	6.56e-003	1	db/motif_databases/RNA/Ray2013_rbp_Homo_sapiens.meme	RNCMPT00176 (MSI1)	http://hugheslab.ccbr.utoronto.ca/supplementary-data/RNAcompete_eukarya
3	1	3	STREME	1-GGAGGCUGAGGCAGG	STREME-1	GGAGGCUGAGGCAGG	15	232	2.23e-357	2.02e-007	1	STREME	1-GGAGGCUGAGGCAGG
4	0	1	STREME	33-CUGUAAUCCCAGC	STREME-33	33-CUGUAAUCCCAGC	13	132	5.06e-354	2.91e-003	1	STREME	33-CUGUAAUCCCAGC
5	0	2	STREME	4-GCUGGGAUUACAGGC	STREME-4	GCUGGGAUUACAGGC	15	234	1.29e-352	5.36e-007	1	db/motif_databases/RNA/Ray2013_rbp_Homo_sapiens.meme	RNCMPT00063 (SAMD4A)	http://hugheslab.ccbr.utoronto.ca/supplementary-data/RNAcompete_eukarya
6	1	4	STREME	30-CUYGGCCUCCCAAAG	STREME-30	30-CUYGGCCUCCCAAAG	15	150	2.79e-351	6.21e-004	1	db/motif_databases/RNA/Ray2013_rbp_Homo_sapiens.meme	RNCMPT00044 (PCBP2)	http://hugheslab.ccbr.utoronto.ca/supplementary-data/RNAcompete_eukarya
7	1	5	STREME	37-CCAGCCUGGGBGACA	STREME-37	37-CCAGCCUGGGBGACA	15	130	7.62e-351	3.84e-003	1	db/motif_databases/RNA/Ray2013_rbp_Homo_sapiens.meme	RNCMPT00026 (HNRNPK)	http://hugheslab.ccbr.utoronto.ca/supplementary-data/RNAcompete_eukarya
8	1	6	STREME	2-GCUGGUCUCGAACUC	STREME-2	GCUGGUCUCGAACUC	15	229	9.99e-351	2.02e-007	1	db/motif_databases/RNA/Ray2013_rbp_Homo_sapiens.meme	RNCMPT00063 (SAMD4A)	http://hugheslab.ccbr.utoronto.ca/supplementary-data/RNAcompete_eukarya
9	0	5	STREME	12-CCAGCCUGGGCAAC	STREME-12	12-CCAGCCUGGGCAAC	14	233	1.28e-349	3.39e-006	1	STREME	12-CCAGCCUGGGCAAC
10	1	7	STREME	5-CCUGCCUCAGCCUCC	STREME-5	CCUGCCUCAGCCUCC	15	229	1.20e-345	5.36e-007	1	STREME	5-CCUGCCUCAGCCUCC
11	1	8	STREME	20-UGCAGUGAGCYGAGA	STREME-20	20-UGCAGUGAGCYGAGA	15	213	3.32e-341	8.74e-006	1	STREME	20-UGCAGUGAGCYGAGA
12	1	9	STREME	8-GGUCAGGAGUUCGAG	STREME-8	GGUCAGGAGUUCGAG	15	217	2.06e-335	5.36e-007	1	db/motif_databases/RNA/Ray2013_rbp_Homo_sapiens.meme	RNCMPT00072 (SRSF2)	http://hugheslab.ccbr.utoronto.ca/supplementary-data/RNAcompete_eukarya
13	1	10	STREME	6-GCUCACUGCAACCUC	STREME-6	GCUCACUGCAACCUC	15	228	4.76e-329	5.36e-007	1	STREME	6-GCUCACUGCAACCUC
14	1	11	STREME	26-GGCUGGAGUGCAGUG	STREME-26	26-GGCUGGAGUGCAGUG	15	217	1.54e-325	1.18e-004	1	db/motif_databases/RNA/Ray2013_rbp_Homo_sapiens.meme	RNCMPT00063 (SAMD4A)	http://hugheslab.ccbr.utoronto.ca/supplementary-data/RNAcompete_eukarya
15	1	12	STREME	9-UAGUAGAGACGGGGU	STREME-9	UAGUAGAGACGGGGU	15	214	2.17e-325	5.36e-007	1	db/motif_databases/RNA/Ray2013_rbp_Homo_sapiens.meme	RNCMPT00090 (SRSF10)	http://hugheslab.ccbr.utoronto.ca/supplementary-data/RNAcompete_eukarya
16	0	4	STREME	38-CCUCAGCCUCC	STREME-38	38-CCUCAGCCUCC	11	154	1.23e-324	3.84e-003	1	STREME	38-CCUCAGCCUCC
17	1	13	STREME	19-GGGUUCAAGYGAUUC	STREME-19	19-GGGUUCAAGYGAUUC	15	223	5.80e-319	8.74e-006	1	db/motif_databases/RNA/Ray2013_rbp_Homo_sapiens.meme	RNCMPT00070 (SNRNP70)	http://hugheslab.ccbr.utoronto.ca/supplementary-data/RNAcompete_eukarya
18	1	14	STREME	21-AAAUUAGCCRGGCGU	STREME-21	21-AAAUUAGCCRGGCGU	15	204	1.89e-318	2.13e-005	1	STREME	21-AAAUUAGCCRGGCGU
19	1	15	STREME	48-CUUGAGCCCAGGAG	STREME-48	48-CUUGAGCCCAGGAG	14	75	2.13e-318	3.77e-001	1	STREME	48-CUUGAGCCCAGGAG
20	1	16	STREME	29-RUGAGCCACUGYGCC	STREME-29	29-RUGAGCCACUGYGCC	15	160	8.70e-315	6.11e-004	1	STREME	29-RUGAGCCACUGYGCC
21	1	17	STREME	25-AAACCCCGUCUCU	STREME-25	25-AAACCCCGUCUCU	13	205	1.78e-309	7.04e-005	1	db/motif_databases/RNA/Ray2013_rbp_Homo_sapiens.meme	RNCMPT00153 (PABPC3)	http://hugheslab.ccbr.utoronto.ca/supplementary-data/RNAcompete_eukarya
22	1	18	STREME	18-AGCGAGACUCYGUC	STREME-18	18-AGCGAGACUCYGUC	14	204	1.30e-308	8.54e-006	1	db/motif_databases/RNA/Ray2013_rbp_Homo_sapiens.meme	RNCMPT00075 (TUT1)	http://hugheslab.ccbr.utoronto.ca/supplementary-data/RNAcompete_eukarya
23	1	19	STREME	10-GAACCCGGGAGGCRG	STREME-10	10-GAACCCGGGAGGCRG	15	206	2.24e-308	1.39e-006	1	db/motif_databases/RNA/Ray2013_rbp_Homo_sapiens.meme	RNCMPT00160 (HNRNPH2)	http://hugheslab.ccbr.utoronto.ca/supplementary-data/RNAcompete_eukarya
24	1	20	STREME	7-UCACCAUGUUGGCCA	STREME-7	UCACCAUGUUGGCCA	15	225	4.45e-308	5.36e-007	1	STREME	7-UCACCAUGUUGGCCA
25	1	21	STREME	15-CGCGGUGGCUCACG	STREME-15	15-CGCGGUGGCUCACG	14	200	3.26e-304	3.52e-006	1	STREME	15-CGCGGUGGCUCACG
26	0	16	STREME	13-GCGCCACUGCACU	STREME-13	13-GCGCCACUGCACU	13	214	6.29e-296	3.39e-006	1	db/motif_databases/RNA/Ray2013_rbp_Homo_sapiens.meme	RNCMPT00071 (SNRPA)	http://hugheslab.ccbr.utoronto.ca/supplementary-data/RNAcompete_eukarya
27	1	22	STREME	28-UUUGGGAGGCCAAGG	STREME-28	28-UUUGGGAGGCCAAGG	15	128	5.89e-294	2.74e-004	1	db/motif_databases/RNA/Ray2013_rbp_Homo_sapiens.meme	RNCMPT00160 (HNRNPH2)	http://hugheslab.ccbr.utoronto.ca/supplementary-data/RNAcompete_eukarya
28	1	23	STREME	22-CACCACGCCUGGC	STREME-22	22-CACCACGCCUGGC	13	216	1.05e-293	5.04e-005	1	db/motif_databases/RNA/Ray2013_rbp_Homo_sapiens.meme	RNCMPT00026 (HNRNPK)	http://hugheslab.ccbr.utoronto.ca/supplementary-data/RNAcompete_eukarya
29	1	24	STREME	23-GGAUCACUUGA	STREME-23	23-GGAUCACUUGA	11	169	3.63e-285	5.04e-005	1	db/motif_databases/RNA/Ray2013_rbp_Homo_sapiens.meme	RNCMPT00021 (G3BP2)	http://hugheslab.ccbr.utoronto.ca/supplementary-data/RNAcompete_eukarya
30	0	13	STREME	31-UGACCUCARGUGAUC	STREME-31	31-UGACCUCARGUGAUC	15	150	1.20e-275	1.38e-003	1	STREME	31-UGACCUCARGUGAUC
31	0	12	STREME	14-UUUGAGACGGAGUC	STREME-14	14-UUUGAGACGGAGUC	14	207	3.13e-275	3.52e-006	1	STREME	14-UUUGAGACGGAGUC
32	1	25	STREME	24-ACUAAAAAUACAA	STREME-24	24-ACUAAAAAUACAA	13	169	3.81e-268	5.08e-005	1	db/motif_databases/RNA/Ray2013_rbp_Homo_sapiens.meme	RNCMPT00043 (PABPC4)	http://hugheslab.ccbr.utoronto.ca/supplementary-data/RNAcompete_eukarya
33	1	26	STREME	16-AAUUUUUGUAUUUU	STREME-16	16-AAUUUUUGUAUUUU	14	196	5.93e-265	3.52e-006	1	db/motif_databases/RNA/Ray2013_rbp_Homo_sapiens.meme	RNCMPT00025 (HNRNPC)	http://hugheslab.ccbr.utoronto.ca/supplementary-data/RNAcompete_eukarya
34	0	25	STREME	17-AAAAAAAAAAAAAA	STREME-17	17-AAAAAAAAAAAAAA	14	182	2.18e-263	3.52e-006	1	db/motif_databases/RNA/Ray2013_rbp_Homo_sapiens.meme	RNCMPT00043 (PABPC4)	http://hugheslab.ccbr.utoronto.ca/supplementary-data/RNAcompete_eukarya
35	0	4	STREME	46-GCUCUGUCRCCCA	STREME-46	46-GCUCUGUCRCCCA	13	161	3.38e-259	5.24e-002	1	STREME	46-GCUCUGUCRCCCA
36	0	26	STREME	11-UUYUUUUUUUUUUUU	STREME-11	11-UUYUUUUUUUUUUUU	15	184	7.22e-246	1.39e-006	1	db/motif_databases/RNA/Ray2013_rbp_Homo_sapiens.meme	RNCMPT00158 (CPEB4)	http://hugheslab.ccbr.utoronto.ca/supplementary-data/RNAcompete_eukarya
37	0	25	STREME	35-ACUAAAAAUACA	STREME-35	35-ACUAAAAAUACA	12	110	8.03e-242	3.04e-003	1	db/motif_databases/RNA/Ray2013_rbp_Homo_sapiens.meme	RNCMPT00043 (PABPC4)	http://hugheslab.ccbr.utoronto.ca/supplementary-data/RNAcompete_eukarya
38	1	27	STREME	27-GCGYGAUCUCG	STREME-27	27-GCGYGAUCUCG	11	167	1.29e-215	1.19e-004	1	db/motif_databases/RNA/Ray2013_rbp_Homo_sapiens.meme	RNCMPT00037 (MATR3)	http://hugheslab.ccbr.utoronto.ca/supplementary-data/RNAcompete_eukarya
39	0	24	STREME	36-AGAAUCRCUU	STREME-36	36-AGAAUCRCUU	10	176	2.11e-189	3.84e-003	1	STREME	36-AGAAUCRCUU
40	1	28	STREME	39-CUGACCUCGUGAU	STREME-39	39-CUGACCUCGUGAU	13	136	4.54e-149	6.56e-003	1	STREME	39-CUGACCUCGUGAU
41	0	21	STREME	47-GGUGGCRCAYG	STREME-47	47-GGUGGCRCAYG	11	115	4.00e-148	5.24e-002	1	STREME	47-GGUGGCRCAYG
42	0	21	STREME	32-GGUGGCGGGCG	STREME-32	32-GGUGGCGGGCG	11	154	3.75e-147	1.38e-003	1	db/motif_databases/RNA/Ray2013_rbp_Homo_sapiens.meme	RNCMPT00056 (RBM8A)	http://hugheslab.ccbr.utoronto.ca/supplementary-data/RNAcompete_eukarya
43	1	29	db/motif_databases/RNA/Ray2013_rbp_Homo_sapiens.meme	RNCMPT00019	SRSF10	AGAGAAA	7	646	1.21e-137	1.81e-135	1	db/motif_databases/RNA/Ray2013_rbp_Homo_sapiens.meme	RNCMPT00019	http://hugheslab.ccbr.utoronto.ca/supplementary-data/RNAcompete_eukarya
43	0	29	db/motif_databases/RNA/Ray2013_rbp_Homo_sapiens.meme	RNCMPT00089	SRSF10	AGAGARR	7	646	1.21e-137	1.81e-135	1	db/motif_databases/RNA/Ray2013_rbp_Homo_sapiens.meme	RNCMPT00089	http://hugheslab.ccbr.utoronto.ca/supplementary-data/RNAcompete_eukarya
43	0	29	db/motif_databases/RNA/Ray2013_rbp_Homo_sapiens.meme	RNCMPT00090	SRSF10	AGAGAMA	7	646	1.21e-137	1.81e-135	1	db/motif_databases/RNA/Ray2013_rbp_Homo_sapiens.meme	RNCMPT00090	http://hugheslab.ccbr.utoronto.ca/supplementary-data/RNAcompete_eukarya
44	0	29	db/motif_databases/RNA/Ray2013_rbp_Homo_sapiens.meme	RNCMPT00088	SRSF10	AGAGARR	7	646	6.72e-136	1.01e-133	1	db/motif_databases/RNA/Ray2013_rbp_Homo_sapiens.meme	RNCMPT00088	http://hugheslab.ccbr.utoronto.ca/supplementary-data/RNAcompete_eukarya
45	0	25	STREME	34-AAAAAGAAAAAAAAA	STREME-34	34-AAAAAGAAAAAAAAA	15	127	2.07e-113	2.91e-003	1	db/motif_databases/RNA/Ray2013_rbp_Homo_sapiens.meme	RNCMPT00064 (SART3)	http://hugheslab.ccbr.utoronto.ca/supplementary-data/RNAcompete_eukarya
46	1	30	STREME	42-ACACACACACACA	STREME-42	42-ACACACACACACA	13	107	8.18e-103	1.40e-002	1	db/motif_databases/RNA/Ray2013_rbp_Homo_sapiens.meme	RNCMPT00178 (HNRPLL)	http://hugheslab.ccbr.utoronto.ca/supplementary-data/RNAcompete_eukarya
47	0	26	STREME	43-AUAUAUAUAUAU	STREME-43	43-AUAUAUAUAUAU	12	110	4.59e-096	2.62e-002	1	db/motif_databases/RNA/Ray2013_rbp_Homo_sapiens.meme	RNCMPT00057 (RBMS3)	http://hugheslab.ccbr.utoronto.ca/supplementary-data/RNAcompete_eukarya
48	0	26	STREME	41-UUUGUUGUUGUUKU	STREME-41	41-UUUGUUGUUGUUKU	14	108	1.24e-090	6.56e-003	1	db/motif_databases/RNA/Ray2013_rbp_Homo_sapiens.meme	RNCMPT00112 (HuR)	http://hugheslab.ccbr.utoronto.ca/supplementary-data/RNAcompete_eukarya
49	0	4	STREME	44-CGCCUCCC	STREME-44	44-CGCCUCCC	8	97	8.99e-084	2.62e-002	1	db/motif_databases/RNA/Ray2013_rbp_Homo_sapiens.meme	RNCMPT00044 (PCBP2)	http://hugheslab.ccbr.utoronto.ca/supplementary-data/RNAcompete_eukarya
50	1	31	STREME	45-UGUGUGUGUGU	STREME-45	45-UGUGUGUGUGU	11	78	9.90e-080	2.94e-002	1	db/motif_databases/RNA/Ray2013_rbp_Homo_sapiens.meme	RNCMPT00166 (BRUNOL5)	http://hugheslab.ccbr.utoronto.ca/supplementary-data/RNAcompete_eukarya
51	0	19	db/motif_databases/RNA/Ray2013_rbp_Homo_sapiens.meme	RNCMPT00160	HNRNPH2	GGGAGGG	7	791	5.11e-061	7.67e-059	1	db/motif_databases/RNA/Ray2013_rbp_Homo_sapiens.meme	RNCMPT00160	http://hugheslab.ccbr.utoronto.ca/supplementary-data/RNAcompete_eukarya
52	1	32	db/motif_databases/RNA/Ray2013_rbp_Homo_sapiens.meme	RNCMPT00045	PPRC1	SSGCGCS	7	608	1.07e-055	1.60e-053	1	db/motif_databases/RNA/Ray2013_rbp_Homo_sapiens.meme	RNCMPT00045	http://hugheslab.ccbr.utoronto.ca/supplementary-data/RNAcompete_eukarya
53	1	33	db/motif_databases/RNA/Ray2013_rbp_Homo_sapiens.meme	RNCMPT00067	SRSF9	GGRWGGA	7	974	7.86e-051	1.18e-048	1	db/motif_databases/RNA/Ray2013_rbp_Homo_sapiens.meme	RNCMPT00067	http://hugheslab.ccbr.utoronto.ca/supplementary-data/RNAcompete_eukarya
54	1	34	db/motif_databases/RNA/Ray2013_rbp_Homo_sapiens.meme	RNCMPT00049	RBM28	GWGUAGW	7	699	1.64e-043	2.47e-041	1	db/motif_databases/RNA/Ray2013_rbp_Homo_sapiens.meme	RNCMPT00049	http://hugheslab.ccbr.utoronto.ca/supplementary-data/RNAcompete_eukarya
55	1	35	db/motif_databases/RNA/Ray2013_rbp_Homo_sapiens.meme	RNCMPT00156	CNOT4	GACAGAN	7	559	3.56e-037	5.34e-035	1	db/motif_databases/RNA/Ray2013_rbp_Homo_sapiens.meme	RNCMPT00156	http://hugheslab.ccbr.utoronto.ca/supplementary-data/RNAcompete_eukarya
56	0	32	db/motif_databases/RNA/Ray2013_rbp_Homo_sapiens.meme	RNCMPT00052	RBM4	GCGCGGG	7	611	1.08e-035	1.62e-033	1	db/motif_databases/RNA/Ray2013_rbp_Homo_sapiens.meme	RNCMPT00052	http://hugheslab.ccbr.utoronto.ca/supplementary-data/RNAcompete_eukarya
57	0	32	db/motif_databases/RNA/Ray2013_rbp_Homo_sapiens.meme	RNCMPT00113	RBM4	GCGCGSG	7	458	1.46e-032	2.18e-030	1	db/motif_databases/RNA/Ray2013_rbp_Homo_sapiens.meme	RNCMPT00113	http://hugheslab.ccbr.utoronto.ca/supplementary-data/RNAcompete_eukarya
58	1	36	db/motif_databases/RNA/Ray2013_rbp_Homo_sapiens.meme	RNCMPT00037	MATR3	MAUCUUG	7	351	5.16e-031	7.75e-029	1	db/motif_databases/RNA/Ray2013_rbp_Homo_sapiens.meme	RNCMPT00037	http://hugheslab.ccbr.utoronto.ca/supplementary-data/RNAcompete_eukarya
59	0	32	db/motif_databases/RNA/Ray2013_rbp_Homo_sapiens.meme	RNCMPT00056	RBM8A	GCGCGCG	7	815	4.88e-024	7.32e-022	1	db/motif_databases/RNA/Ray2013_rbp_Homo_sapiens.meme	RNCMPT00056	http://hugheslab.ccbr.utoronto.ca/supplementary-data/RNAcompete_eukarya
60	1	37	db/motif_databases/RNA/Ray2013_rbp_Homo_sapiens.meme	RNCMPT00177	SFPQ	GURGUKU	7	939	4.87e-022	7.31e-020	1	db/motif_databases/RNA/Ray2013_rbp_Homo_sapiens.meme	RNCMPT00177	http://hugheslab.ccbr.utoronto.ca/supplementary-data/RNAcompete_eukarya
61	0	13	db/motif_databases/RNA/Ray2013_rbp_Homo_sapiens.meme	RNCMPT00070	SNRNP70	RWUCAAG	7	1125	8.09e-014	1.21e-011	1	db/motif_databases/RNA/Ray2013_rbp_Homo_sapiens.meme	RNCMPT00070	http://hugheslab.ccbr.utoronto.ca/supplementary-data/RNAcompete_eukarya
62	1	38	db/motif_databases/RNA/Ray2013_rbp_Homo_sapiens.meme	RNCMPT00168	RBFOX1	WGCAUGM	7	539	1.58e-010	2.36e-008	1	db/motif_databases/RNA/Ray2013_rbp_Homo_sapiens.meme	RNCMPT00168	http://hugheslab.ccbr.utoronto.ca/supplementary-data/RNAcompete_eukarya
63	0	32	db/motif_databases/RNA/Ray2013_rbp_Homo_sapiens.meme	RNCMPT00018	FUS	UGCGCGC	7	106	1.99e-010	2.98e-008	1	db/motif_databases/RNA/Ray2013_rbp_Homo_sapiens.meme	RNCMPT00018	http://hugheslab.ccbr.utoronto.ca/supplementary-data/RNAcompete_eukarya
64	0	37	db/motif_databases/RNA/Ray2013_rbp_Homo_sapiens.meme	RNCMPT00112	HuR	UUUGUUU	7	995	6.18e-008	9.28e-006	1	db/motif_databases/RNA/Ray2013_rbp_Homo_sapiens.meme	RNCMPT00112	http://hugheslab.ccbr.utoronto.ca/supplementary-data/RNAcompete_eukarya
65	0	37	db/motif_databases/RNA/Ray2013_rbp_Homo_sapiens.meme	RNCMPT00117	HuR	UUUGUUU	7	1006	2.81e-007	4.21e-005	1	db/motif_databases/RNA/Ray2013_rbp_Homo_sapiens.meme	RNCMPT00117	http://hugheslab.ccbr.utoronto.ca/supplementary-data/RNAcompete_eukarya
66	1	39	db/motif_databases/RNA/Ray2013_rbp_Homo_sapiens.meme	RNCMPT00020	FXR2	GGACRRG	7	1076	1.65e-006	2.47e-004	1	db/motif_databases/RNA/Ray2013_rbp_Homo_sapiens.meme	RNCMPT00020	http://hugheslab.ccbr.utoronto.ca/supplementary-data/RNAcompete_eukarya
67	1	40	db/motif_databases/RNA/Ray2013_rbp_Homo_sapiens.meme	RNCMPT00044	PCBP2	CCUYCCC	7	883	1.83e-005	2.74e-003	1	db/motif_databases/RNA/Ray2013_rbp_Homo_sapiens.meme	RNCMPT00044	http://hugheslab.ccbr.utoronto.ca/supplementary-data/RNAcompete_eukarya
68	1	41	db/motif_databases/RNA/Ray2013_rbp_Homo_sapiens.meme	RNCMPT00024	HNRNPA2B1	DUAGGGA	7	453	1.81e-004	2.72e-002	1	db/motif_databases/RNA/Ray2013_rbp_Homo_sapiens.meme	RNCMPT00024	http://hugheslab.ccbr.utoronto.ca/supplementary-data/RNAcompete_eukarya
69	1	42	db/motif_databases/RNA/Ray2013_rbp_Homo_sapiens.meme	RNCMPT00013	DAZAP1	UAGGUAR	7	138	2.35e-004	3.53e-002	1	db/motif_databases/RNA/Ray2013_rbp_Homo_sapiens.meme	RNCMPT00013	http://hugheslab.ccbr.utoronto.ca/supplementary-data/RNAcompete_eukarya

## Sheet: Shared_5'_motifs
RANK	SEED_MOTIF	CLUSTER	SOURCE	ID	ALT_ID	CONSENSUS	WIDTH	SITES	SEA_PVALUE	EVALUE	EVALUE_ACC	SIM_SOURCE	SIM_MOTIF	MOTIF_URL
1	1	1	STREME	5-GCUGGGAUUACAGGC	STREME-5	GCUGGGAUUACAGGC	15	181	1.95e-062	2.98e-002	1	db/motif_databases/RNA/Ray2013_rbp_Homo_sapiens.meme	RNCMPT00063 (SAMD4A)	http://hugheslab.ccbr.utoronto.ca/supplementary-data/RNAcompete_eukarya
2	1	2	STREME	3-CCUGUAAUCCCAGC	STREME-3	CCUGUAAUCCCAGC	14	173	1.24e-060	2.97e-002	1	STREME	3-CCUGUAAUCCCAGC
3	1	3	STREME	1-CCUCAGCCUCCCAAG	STREME-1	CCUCAGCCUCCCAAG	15	173	4.01e-060	1.49e-002	1	db/motif_databases/RNA/Ray2013_rbp_Homo_sapiens.meme	RNCMPT00044 (PCBP2)	http://hugheslab.ccbr.utoronto.ca/supplementary-data/RNAcompete_eukarya
4	1	4	STREME	6-AGGCUGGAGUGCAGU	STREME-6	AGGCUGGAGUGCAGU	15	168	7.97e-059	2.98e-002	1	db/motif_databases/RNA/Ray2013_rbp_Homo_sapiens.meme	RNCMPT00063 (SAMD4A)	http://hugheslab.ccbr.utoronto.ca/supplementary-data/RNAcompete_eukarya
5	1	5	STREME	2-GGUCUCGAWCUCCUG	STREME-2	GGUCUCGAWCUCCUG	15	169	8.16e-056	1.49e-002	1	STREME	2-GGUCUCGAWCUCCUG
6	1	6	STREME	4-UGAGCCACCGCGCC	STREME-4	UGAGCCACCGCGCC	14	169	2.61e-054	2.97e-002	1	STREME	4-UGAGCCACCGCGCC
7	1	7	STREME	13-AACAUGGUGAAACCC	STREME-13	13-AACAUGGUGAAACCC	15	162	2.09e-053	5.94e-002	1	db/motif_databases/RNA/Ray2013_rbp_Homo_sapiens.meme	RNCMPT00153 (PABPC3)	http://hugheslab.ccbr.utoronto.ca/supplementary-data/RNAcompete_eukarya
8	1	8	STREME	14-UGAGGUCAGGAGUU	STREME-14	14-UGAGGUCAGGAGUU	14	159	1.88e-052	1.19e-001	1	STREME	14-UGAGGUCAGGAGUU
9	1	9	STREME	7-UUGUAUUUUUAGUAG	STREME-7	UUGUAUUUUUAGUAG	15	158	3.34e-052	2.98e-002	1	db/motif_databases/RNA/Ray2013_rbp_Homo_sapiens.meme	RNCMPT00025 (HNRNPC)	http://hugheslab.ccbr.utoronto.ca/supplementary-data/RNAcompete_eukarya
9	1	10	STREME	12-GGAGGCUGAGGCRGG	STREME-12	12-GGAGGCUGAGGCRGG	15	170	3.34e-052	5.94e-002	1	db/motif_databases/RNA/Ray2013_rbp_Homo_sapiens.meme	RNCMPT00109 (SRSF1)	http://hugheslab.ccbr.utoronto.ca/supplementary-data/RNAcompete_eukarya
10	1	11	STREME	11-ACUGCACUCCAGCC	STREME-11	11-ACUGCACUCCAGCC	14	156	8.55e-050	5.94e-002	1	db/motif_databases/RNA/Ray2013_rbp_Homo_sapiens.meme	RNCMPT00170 (RBM6)	http://hugheslab.ccbr.utoronto.ca/supplementary-data/RNAcompete_eukarya
11	1	12	STREME	15-GUCUCUACUAAAAA	STREME-15	15-GUCUCUACUAAAAA	14	157	5.47e-048	1.19e-001	1	db/motif_databases/RNA/Ray2013_rbp_Homo_sapiens.meme	RNCMPT00047 (QKI)	http://hugheslab.ccbr.utoronto.ca/supplementary-data/RNAcompete_eukarya
12	1	13	STREME	10-GCUCACUGCAA	STREME-10	10-GCUCACUGCAA	11	136	8.75e-047	5.94e-002	1	STREME	10-GCUCACUGCAA
13	1	14	STREME	8-GGGUUUCACCRUGUU	STREME-8	GGGUUUCACCRUGUU	15	157	1.55e-037	2.98e-002	1	STREME	8-GGGUUUCACCRUGUU
14	1	15	db/motif_databases/RNA/Ray2013_rbp_Homo_sapiens.meme	RNCMPT00089	SRSF10	AGAGARR	7	107	2.39e-027	2.80e-025	1	db/motif_databases/RNA/Ray2013_rbp_Homo_sapiens.meme	RNCMPT00089	http://hugheslab.ccbr.utoronto.ca/supplementary-data/RNAcompete_eukarya
14	0	15	db/motif_databases/RNA/Ray2013_rbp_Homo_sapiens.meme	RNCMPT00090	SRSF10	AGAGAMA	7	107	2.39e-027	2.80e-025	1	db/motif_databases/RNA/Ray2013_rbp_Homo_sapiens.meme	RNCMPT00090	http://hugheslab.ccbr.utoronto.ca/supplementary-data/RNAcompete_eukarya
15	1	16	STREME	9-UCAAGCGA	STREME-9	UCAAGCGA	8	107	2.36e-025	5.93e-002	1	db/motif_databases/RNA/Ray2013_rbp_Homo_sapiens.meme	RNCMPT00070 (SNRNP70)	http://hugheslab.ccbr.utoronto.ca/supplementary-data/RNAcompete_eukarya
16	0	15	db/motif_databases/RNA/Ray2013_rbp_Homo_sapiens.meme	RNCMPT00088	SRSF10	AGAGARR	7	107	2.57e-025	3.01e-023	1	db/motif_databases/RNA/Ray2013_rbp_Homo_sapiens.meme	RNCMPT00088	http://hugheslab.ccbr.utoronto.ca/supplementary-data/RNAcompete_eukarya
17	0	15	db/motif_databases/RNA/Ray2013_rbp_Homo_sapiens.meme	RNCMPT00019	SRSF10	AGAGAAA	7	113	2.58e-018	3.02e-016	1	db/motif_databases/RNA/Ray2013_rbp_Homo_sapiens.meme	RNCMPT00019	http://hugheslab.ccbr.utoronto.ca/supplementary-data/RNAcompete_eukarya
18	1	17	db/motif_databases/RNA/Ray2013_rbp_Homo_sapiens.meme	RNCMPT00160	HNRNPH2	GGGAGGG	7	121	2.87e-009	3.36e-007	1	db/motif_databases/RNA/Ray2013_rbp_Homo_sapiens.meme	RNCMPT00160	http://hugheslab.ccbr.utoronto.ca/supplementary-data/RNAcompete_eukarya
19	1	18	db/motif_databases/RNA/Ray2013_rbp_Homo_sapiens.meme	RNCMPT00045	PPRC1	SSGCGCS	7	58	4.84e-007	5.66e-005	1	db/motif_databases/RNA/Ray2013_rbp_Homo_sapiens.meme	RNCMPT00045	http://hugheslab.ccbr.utoronto.ca/supplementary-data/RNAcompete_eukarya
20	0	18	db/motif_databases/RNA/Ray2013_rbp_Homo_sapiens.meme	RNCMPT00052	RBM4	GCGCGGG	7	116	1.78e-006	2.09e-004	1	db/motif_databases/RNA/Ray2013_rbp_Homo_sapiens.meme	RNCMPT00052	http://hugheslab.ccbr.utoronto.ca/supplementary-data/RNAcompete_eukarya
21	1	19	db/motif_databases/RNA/Ray2013_rbp_Homo_sapiens.meme	RNCMPT00049	RBM28	GWGUAGW	7	124	4.83e-006	5.65e-004	1	db/motif_databases/RNA/Ray2013_rbp_Homo_sapiens.meme	RNCMPT00049	http://hugheslab.ccbr.utoronto.ca/supplementary-data/RNAcompete_eukarya
22	0	18	db/motif_databases/RNA/Ray2013_rbp_Homo_sapiens.meme	RNCMPT00113	RBM4	GCGCGSG	7	92	9.35e-006	1.09e-003	1	db/motif_databases/RNA/Ray2013_rbp_Homo_sapiens.meme	RNCMPT00113	http://hugheslab.ccbr.utoronto.ca/supplementary-data/RNAcompete_eukarya
23	0	18	db/motif_databases/RNA/Ray2013_rbp_Homo_sapiens.meme	RNCMPT00056	RBM8A	GCGCGCG	7	65	1.31e-004	1.53e-002	1	db/motif_databases/RNA/Ray2013_rbp_Homo_sapiens.meme	RNCMPT00056	http://hugheslab.ccbr.utoronto.ca/supplementary-data/RNAcompete_eukarya

## Sheet: Shared_3'_motifs
RANK	SEED_MOTIF	CLUSTER	SOURCE	ID	ALT_ID	CONSENSUS	WIDTH	SITES	SEA_PVALUE	EVALUE	EVALUE_ACC	SIM_SOURCE	SIM_MOTIF	MOTIF_URL
1	1	1	STREME	3-UGUAGUCCCAGCUAC	STREME-3	UGUAGUCCCAGCUAC	15	181	1.53e-060	7.75e-007	1	STREME	3-UGUAGUCCCAGCUAC
2	1	2	STREME	1-UYGGGAGGCYGAGG	STREME-1	UYGGGAGGCYGAGG	14	203	6.03e-060	7.75e-007	1	db/motif_databases/RNA/Ray2013_rbp_Homo_sapiens.meme	RNCMPT00160 (HNRNPH2)	http://hugheslab.ccbr.utoronto.ca/supplementary-data/RNAcompete_eukarya
3	0	2	STREME	14-CAGGAGGCKGAGGY	STREME-14	14-CAGGAGGCKGAGGY	14	173	1.45e-057	6.54e-006	1	db/motif_databases/RNA/Ray2013_rbp_Homo_sapiens.meme	RNCMPT00108 (SRSF1)	http://hugheslab.ccbr.utoronto.ca/supplementary-data/RNAcompete_eukarya
4	1	3	STREME	15-CCAGGCUGGAGUGCA	STREME-15	15-CCAGGCUGGAGUGCA	15	193	2.88e-057	1.17e-005	1	db/motif_databases/RNA/Ray2013_rbp_Homo_sapiens.meme	RNCMPT00063 (SAMD4A)	http://hugheslab.ccbr.utoronto.ca/supplementary-data/RNAcompete_eukarya
5	1	4	STREME	7-UGGUCUCGAACUCCU	STREME-7	UGGUCUCGAACUCCU	15	183	2.72e-054	2.29e-006	1	STREME	7-UGGUCUCGAACUCCU
5	1	5	STREME	9-UGCAGUGAGCCGAGA	STREME-9	UGCAGUGAGCCGAGA	15	191	2.72e-054	6.54e-006	1	STREME	9-UGCAGUGAGCCGAGA
5	1	6	STREME	17-GCUCACUGCARCCUC	STREME-17	17-GCUCACUGCARCCUC	15	182	2.72e-054	1.81e-005	1	STREME	17-GCUCACUGCARCCUC
6	1	7	STREME	34-AGUAGCUGGGAYU	STREME-34	34-AGUAGCUGGGAYU	13	96	2.13e-053	4.80e-003	1	STREME	34-AGUAGCUGGGAYU
7	0	7	STREME	11-AUUAGCCRGGCGUGG	STREME-11	11-AUUAGCCRGGCGUGG	15	186	2.58e-053	6.54e-006	1	STREME	11-AUUAGCCRGGCGUGG
8	1	8	STREME	31-UUGGCCUCCCAAAGU	STREME-31	31-UUGGCCUCCCAAAGU	15	132	1.24e-052	8.21e-004	1	db/motif_databases/RNA/Ray2013_rbp_Homo_sapiens.meme	RNCMPT00044 (PCBP2)	http://hugheslab.ccbr.utoronto.ca/supplementary-data/RNAcompete_eukarya
9	1	9	STREME	12-CAACAUGGUGAAACC	STREME-12	12-CAACAUGGUGAAACC	15	189	2.46e-052	6.54e-006	1	STREME	12-CAACAUGGUGAAACC
10	0	7	STREME	5-GCUGGGAUUACAGGC	STREME-5	GCUGGGAUUACAGGC	15	191	7.12e-052	2.29e-006	1	db/motif_databases/RNA/Ray2013_rbp_Homo_sapiens.meme	RNCMPT00063 (SAMD4A)	http://hugheslab.ccbr.utoronto.ca/supplementary-data/RNAcompete_eukarya
11	1	10	STREME	6-UCGAGACCAGCCUGG	STREME-6	UCGAGACCAGCCUGG	15	189	2.57e-051	2.29e-006	1	STREME	6-UCGAGACCAGCCUGG
12	0	6	STREME	2-CUGCACUCCAGCCUG	STREME-2	CUGCACUCCAGCCUG	15	196	7.31e-051	7.75e-007	1	db/motif_databases/RNA/Ray2013_rbp_Homo_sapiens.meme	RNCMPT00071 (SNRPA)	http://hugheslab.ccbr.utoronto.ca/supplementary-data/RNAcompete_eukarya
13	1	11	STREME	38-UCAGCCUCCYGAGUA	STREME-38	38-UCAGCCUCCYGAGUA	15	97	4.29e-050	2.59e-002	1	STREME	38-UCAGCCUCCYGAGUA
14	1	12	STREME	28-UGAGGUCAGGAGU	STREME-28	28-UGAGGUCAGGAGU	13	174	8.43e-050	5.71e-004	1	STREME	28-UGAGGUCAGGAGU
15	1	13	STREME	25-AUUUUUAGUAGAGA	STREME-25	25-AUUUUUAGUAGAGA	14	167	6.36e-049	3.28e-004	1	db/motif_databases/RNA/Ray2013_rbp_Homo_sapiens.meme	RNCMPT00025 (HNRNPC)	http://hugheslab.ccbr.utoronto.ca/supplementary-data/RNAcompete_eukarya
16	1	14	STREME	18-GCGCGGUGGCUCA	STREME-18	18-GCGCGGUGGCUCA	13	180	1.23e-048	1.81e-005	1	STREME	18-GCGCGGUGGCUCA
17	1	15	STREME	21-GGUUCAAGCGAUUCU	STREME-21	21-GGUUCAAGCGAUUCU	15	180	1.68e-048	4.88e-005	1	db/motif_databases/RNA/Ray2013_rbp_Homo_sapiens.meme	RNCMPT00070 (SNRNP70)	http://hugheslab.ccbr.utoronto.ca/supplementary-data/RNAcompete_eukarya
18	1	16	STREME	22-GUCUCGCUCUGUCGC	STREME-22	22-GUCUCGCUCUGUCGC	15	169	1.51e-047	4.88e-005	1	STREME	22-GUCUCGCUCUGUCGC
19	0	16	STREME	19-GGUUUCACCAUGUUG	STREME-19	19-GGUUUCACCAUGUUG	15	173	6.07e-046	1.81e-005	1	STREME	19-GGUUUCACCAUGUUG
20	1	17	STREME	13-GYGACAGAGCGAGAC	STREME-13	13-GYGACAGAGCGAGAC	15	183	2.03e-045	6.54e-006	1	db/motif_databases/RNA/Ray2013_rbp_Homo_sapiens.meme	RNCMPT00156 (CNOT4)	http://hugheslab.ccbr.utoronto.ca/supplementary-data/RNAcompete_eukarya
21	0	13	STREME	23-UUUUUUUUUUGAGAC	STREME-23	23-UUUUUUUUUUGAGAC	15	156	4.18e-043	1.28e-004	1	db/motif_databases/RNA/Ray2013_rbp_Homo_sapiens.meme	RNCMPT00159 (RALY)	http://hugheslab.ccbr.utoronto.ca/supplementary-data/RNAcompete_eukarya
22	1	18	STREME	24-GACCUCAGGUGAUCC	STREME-24	24-GACCUCAGGUGAUCC	15	145	5.53e-043	2.27e-004	1	STREME	24-GACCUCAGGUGAUCC
23	1	19	STREME	30-UCCRUCUCAAAAAA	STREME-30	30-UCCRUCUCAAAAAA	14	151	5.26e-042	8.21e-004	1	db/motif_databases/RNA/Ray2013_rbp_Homo_sapiens.meme	RNCMPT00043 (PABPC4)	http://hugheslab.ccbr.utoronto.ca/supplementary-data/RNAcompete_eukarya
24	0	19	STREME	10-CCRUCUCUACUAA	STREME-10	10-CCRUCUCUACUAA	13	187	8.78e-042	6.54e-006	1	db/motif_databases/RNA/Ray2013_rbp_Homo_sapiens.meme	RNCMPT00047 (QKI)	http://hugheslab.ccbr.utoronto.ca/supplementary-data/RNAcompete_eukarya
25	1	20	STREME	36-AUUUUUGUAUUUUUA	STREME-36	36-AUUUUUGUAUUUUUA	15	80	1.95e-041	1.13e-002	1	db/motif_databases/RNA/Ray2013_rbp_Homo_sapiens.meme	RNCMPT00025 (HNRNPC)	http://hugheslab.ccbr.utoronto.ca/supplementary-data/RNAcompete_eukarya
26	1	21	STREME	26-CGGGYGGAUCAC	STREME-26	26-CGGGYGGAUCAC	12	156	3.12e-040	3.28e-004	1	STREME	26-CGGGYGGAUCAC
27	1	22	STREME	20-AAAAAAAAAAAGAAA	STREME-20	20-AAAAAAAAAAAGAAA	15	154	1.21e-038	1.81e-005	1	db/motif_databases/RNA/Ray2013_rbp_Homo_sapiens.meme	RNCMPT00043 (PABPC4)	http://hugheslab.ccbr.utoronto.ca/supplementary-data/RNAcompete_eukarya
28	0	1	STREME	8-CUGUAAUCCCAGCAC	STREME-8	CUGUAAUCCCAGCAC	15	198	1.30e-037	6.54e-006	1	STREME	8-CUGUAAUCCCAGCAC
29	1	23	STREME	4-AGAAUCGCUUGAACC	STREME-4	AGAAUCGCUUGAACC	15	199	1.72e-037	2.29e-006	1	STREME	4-AGAAUCGCUUGAACC
30	1	24	STREME	33-GUGGCGUGAUC	STREME-33	33-GUGGCGUGAUC	11	144	4.46e-037	2.01e-003	1	STREME	33-GUGGCGUGAUC
31	1	25	STREME	29-GCCACCACGCCYGGC	STREME-29	29-GCCACCACGCCYGGC	15	190	5.13e-037	6.07e-004	1	db/motif_databases/RNA/Ray2013_rbp_Homo_sapiens.meme	RNCMPT00026 (HNRNPK)	http://hugheslab.ccbr.utoronto.ca/supplementary-data/RNAcompete_eukarya
32	0	24	STREME	40-GUGGCRCAAUCUY	STREME-40	40-GUGGCRCAAUCUY	13	105	1.74e-030	3.83e-002	1	STREME	40-GUGGCRCAAUCUY
33	0	20	STREME	27-UUCUUUUUUUUUUUU	STREME-27	27-UUCUUUUUUUUUUUU	15	161	6.59e-029	3.28e-004	1	db/motif_databases/RNA/Ray2013_rbp_Homo_sapiens.meme	RNCMPT00158 (CPEB4)	http://hugheslab.ccbr.utoronto.ca/supplementary-data/RNAcompete_eukarya
34	0	20	STREME	35-UAAUUUUUGU	STREME-35	35-UAAUUUUUGU	10	120	1.50e-028	7.71e-003	1	db/motif_databases/RNA/Ray2013_rbp_Homo_sapiens.meme	RNCMPT00025 (HNRNPC)	http://hugheslab.ccbr.utoronto.ca/supplementary-data/RNAcompete_eukarya
35	0	11	STREME	16-CCUGCCUCAGCCUCC	STREME-16	16-CCUGCCUCAGCCUCC	15	188	2.98e-027	1.81e-005	1	STREME	16-CCUGCCUCAGCCUCC
36	1	26	db/motif_databases/RNA/Ray2013_rbp_Homo_sapiens.meme	RNCMPT00089	SRSF10	AGAGARR	7	116	1.69e-026	2.46e-024	1	db/motif_databases/RNA/Ray2013_rbp_Homo_sapiens.meme	RNCMPT00089	http://hugheslab.ccbr.utoronto.ca/supplementary-data/RNAcompete_eukarya
36	0	26	db/motif_databases/RNA/Ray2013_rbp_Homo_sapiens.meme	RNCMPT00090	SRSF10	AGAGAMA	7	116	1.69e-026	2.46e-024	1	db/motif_databases/RNA/Ray2013_rbp_Homo_sapiens.meme	RNCMPT00090	http://hugheslab.ccbr.utoronto.ca/supplementary-data/RNAcompete_eukarya
37	0	24	STREME	39-UGGCGGGCGCC	STREME-39	39-UGGCGGGCGCC	11	75	8.37e-025	2.59e-002	1	db/motif_databases/RNA/Ray2013_rbp_Homo_sapiens.meme	RNCMPT00056 (RBM8A)	http://hugheslab.ccbr.utoronto.ca/supplementary-data/RNAcompete_eukarya
38	0	26	db/motif_databases/RNA/Ray2013_rbp_Homo_sapiens.meme	RNCMPT00088	SRSF10	AGAGARR	7	116	9.09e-025	1.33e-022	1	db/motif_databases/RNA/Ray2013_rbp_Homo_sapiens.meme	RNCMPT00088	http://hugheslab.ccbr.utoronto.ca/supplementary-data/RNAcompete_eukarya
39	0	20	STREME	32-UAUAUAUAUAUAUW	STREME-32	32-UAUAUAUAUAUAUW	14	102	1.91e-022	8.21e-004	1	db/motif_databases/RNA/Ray2013_rbp_Homo_sapiens.meme	RNCMPT00057 (RBMS3)	http://hugheslab.ccbr.utoronto.ca/supplementary-data/RNAcompete_eukarya
40	0	26	db/motif_databases/RNA/Ray2013_rbp_Homo_sapiens.meme	RNCMPT00019	SRSF10	AGAGAAA	7	120	1.85e-021	2.70e-019	1	db/motif_databases/RNA/Ray2013_rbp_Homo_sapiens.meme	RNCMPT00019	http://hugheslab.ccbr.utoronto.ca/supplementary-data/RNAcompete_eukarya
41	0	22	STREME	43-AAAUACAAAA	STREME-43	43-AAAUACAAAA	10	166	2.27e-021	1.01e-001	1	STREME	43-AAAUACAAAA
42	1	27	STREME	42-ACACACACACACAYA	STREME-42	42-ACACACACACACAYA	15	88	2.67e-019	5.85e-002	1	db/motif_databases/RNA/Ray2013_rbp_Homo_sapiens.meme	RNCMPT00178 (HNRPLL)	http://hugheslab.ccbr.utoronto.ca/supplementary-data/RNAcompete_eukarya
43	0	20	STREME	44-UGUGUGUGUGUGUG	STREME-44	44-UGUGUGUGUGUGUG	14	83	3.55e-019	2.83e-001	1	db/motif_databases/RNA/Ray2013_rbp_Homo_sapiens.meme	RNCMPT00166 (BRUNOL5)	http://hugheslab.ccbr.utoronto.ca/supplementary-data/RNAcompete_eukarya
44	1	28	STREME	37-GACCUCGUGAUCCR	STREME-37	37-GACCUCGUGAUCCR	14	112	4.48e-019	2.59e-002	1	STREME	37-GACCUCGUGAUCCR
45	1	29	db/motif_databases/RNA/Ray2013_rbp_Homo_sapiens.meme	RNCMPT00045	PPRC1	SSGCGCS	7	99	6.36e-009	9.28e-007	1	db/motif_databases/RNA/Ray2013_rbp_Homo_sapiens.meme	RNCMPT00045	http://hugheslab.ccbr.utoronto.ca/supplementary-data/RNAcompete_eukarya
46	0	17	db/motif_databases/RNA/Ray2013_rbp_Homo_sapiens.meme	RNCMPT00156	CNOT4	GACAGAN	7	97	9.73e-008	1.42e-005	1	db/motif_databases/RNA/Ray2013_rbp_Homo_sapiens.meme	RNCMPT00156	http://hugheslab.ccbr.utoronto.ca/supplementary-data/RNAcompete_eukarya
47	0	2	db/motif_databases/RNA/Ray2013_rbp_Homo_sapiens.meme	RNCMPT00160	HNRNPH2	GGGAGGG	7	126	8.06e-007	1.18e-004	1	db/motif_databases/RNA/Ray2013_rbp_Homo_sapiens.meme	RNCMPT00160	http://hugheslab.ccbr.utoronto.ca/supplementary-data/RNAcompete_eukarya
48	1	30	db/motif_databases/RNA/Ray2013_rbp_Homo_sapiens.meme	RNCMPT00067	SRSF9	GGRWGGA	7	160	8.27e-007	1.21e-004	1	db/motif_databases/RNA/Ray2013_rbp_Homo_sapiens.meme	RNCMPT00067	http://hugheslab.ccbr.utoronto.ca/supplementary-data/RNAcompete_eukarya
49	0	11	STREME	41-CGCCUCCYG	STREME-41	41-CGCCUCCYG	9	84	2.15e-006	3.83e-002	1	STREME	41-CGCCUCCYG
50	0	29	db/motif_databases/RNA/Ray2013_rbp_Homo_sapiens.meme	RNCMPT00052	RBM4	GCGCGGG	7	104	5.11e-006	7.46e-004	1	db/motif_databases/RNA/Ray2013_rbp_Homo_sapiens.meme	RNCMPT00052	http://hugheslab.ccbr.utoronto.ca/supplementary-data/RNAcompete_eukarya
51	0	29	db/motif_databases/RNA/Ray2013_rbp_Homo_sapiens.meme	RNCMPT00113	RBM4	GCGCGSG	7	77	8.09e-006	1.18e-003	1	db/motif_databases/RNA/Ray2013_rbp_Homo_sapiens.meme	RNCMPT00113	http://hugheslab.ccbr.utoronto.ca/supplementary-data/RNAcompete_eukarya
52	0	29	db/motif_databases/RNA/Ray2013_rbp_Homo_sapiens.meme	RNCMPT00056	RBM8A	GCGCGCG	7	50	1.04e-005	1.52e-003	1	db/motif_databases/RNA/Ray2013_rbp_Homo_sapiens.meme	RNCMPT00056	http://hugheslab.ccbr.utoronto.ca/supplementary-data/RNAcompete_eukarya
53	1	31	db/motif_databases/RNA/Ray2013_rbp_Homo_sapiens.meme	RNCMPT00049	RBM28	GWGUAGW	7	112	3.25e-005	4.74e-003	1	db/motif_databases/RNA/Ray2013_rbp_Homo_sapiens.meme	RNCMPT00049	http://hugheslab.ccbr.utoronto.ca/supplementary-data/RNAcompete_eukarya
